# Supplementary material for: The −10 region adjacent to open reading frames is a common expression pattern in Deinococcus-Thermus
Source: Life Sci Alliance. 2025 Aug 11;8(11):e202503354. doi: 10.26508/lsa.202503354 (PMC12340547; doi:10.26508/lsa.202503354)
Supplement: Supplementary file 1 [file LSA-2025-03354_TableS1.xlsx]

## Sheet: Table S1
Supplementary Table 1: MEME scan results of upstream sequences of ORFs in the D. radiodurans genome.
-10-motif								RBS-motif
Name	Strand	Start	p-value	Sites				Name	Strand	Start	p-value	Sites
E5E91_RS00005	+	7	0.00163	ACGGCG	TAGAAT	GGCCGGTG		E5E91_RS00030	+	7	0.000553	GAGTTC	CAGGAG	GCAACCTC
E5E91_RS00015	+	9	0.00163	ATCTGTGC	TAGAAT	ATCTGT		E5E91_RS00035	+	14	0.000207	TGGGCGACCG	AAGGAG	C
E5E91_RS00020	+	8	0.00234	CTGCCCT	TAGAGT	GGTCGTT		E5E91_RS00055	+	9	0.000207	CTATCCAA	AAGGAG	TCCACC
E5E91_RS00025	+	6	0.000601	TCGCT	TATGCT	GAAAAGCTG		E5E91_RS00060	+	5	0.00108	GGCG	GAGGAG	GTGCTGCAAC
E5E91_RS00080	+	9	0.00042	GGGCCCTT	TATCCT	CACGGC		E5E91_RS00065	+	2	0.000553	C	CAGGAG	TGACAGGAGA
E5E91_RS00085	+	9	0.00246	CGACCCTC	TACCAT	CCCCCC		E5E91_RS00070	+	6	0.00175	ATGAA	ACGGAG	GTATGGCCT
E5E91_RS00095	+	1	0.00234		TATTCT	CTTAAGGAGG		E5E91_RS00095	+	10	0.000207	TATTCTCTT	AAGGAG	GCACC
E5E91_RS00100	+	8	0.00042	TCCGGGC	TATCCT	GCTCGGC		E5E91_RS00155	+	4	0.000553	TGC	CAGGAG	GCCTGAAGTT
E5E91_RS00105	+	9	0.000601	GAGCTGTC	TAAACT	GCGGGT		E5E91_RS00160	+	1	0.00108		GAGGAG	CAGGGAGGCA
E5E91_RS00125	+	5	0.000306	CCGC	TAGACT	GCGGGGCGTG		E5E91_RS00185	+	8	0.0014	CGCATGG	CTGGAG	GGCTGAG
E5E91_RS00135	+	9	0.00427	GGGGCGTC	TAGGGT	AGATGG		E5E91_RS00190	+	10	0.000207	CTTCCCTCA	AAGGAG	TCCCC
E5E91_RS00145	+	7	0.00019	GGCCGC	TACACT	GACCCCTT		E5E91_RS00220	+	9	0.00332	CCAGTAAC	GCGGAG	CCGGGG
E5E91_RS00175	+	10	0.000846	TTAGGACAC	TACCCT	GGGCT		E5E91_RS00230	+	4	0.000553	GCG	CAGGAG	GAACACCGGG
E5E91_RS00195	+	9	0.000846	TTTGCCCC	TACCCT	GACCCT		E5E91_RS00255	+	8	0.00232	ATGTCCC	CCGGAG	AGCGGCC
E5E91_RS00200	+	9	0.00246	GCAGGCTT	TACCAT	CTGTTC		E5E91_RS00265	+	9	0.0014	CCGCTCCC	CTGGAG	GAATCC
E5E91_RS00205	+	7	0.00163	CTGGCC	TAGAAT	GCCCGCGC		E5E91_RS00280	+	6	0.000553	TCCAT	CAGGAG	GAAAAGGAA
E5E91_RS00210	+	1	0.000846		TACCCT	CTACAATCGG		E5E91_RS00305	+	6	0.0014	CGTTG	CTGGAG	ACGGGCGCT
E5E91_RS00215	+	9	0.000306	AACTGCTC	TAGACT	CGCCGT		E5E91_RS00325	+	9	0.0014	ACCCGCCC	CTGGAG	AAGCCC
E5E91_RS00240	+	9	0.00234	TATCCGGG	TAAAAT	CTGGAC		E5E91_RS00360	+	8	0.000207	TTTACGT	AAGGAG	GAGGCAG
E5E91_RS00285	+	10	0.000306	CAACGTCCT	TAGACT	GGGGC		E5E91_RS00380	+	9	0.000207	CCGTTCCC	AAGGAG	TCCCGC
E5E91_RS00320	+	8	0.00187	TCCGGGG	TACAGT	TCTGGGC		E5E91_RS00390	+	10	0.00108	CGGCGCCCC	GAGGAG	ACTGA
E5E91_RS00330	+	9	0.000846	CCCGGTGC	TACCCT	CGCCGC		E5E91_RS00440	+	8	0.0014	CAGGTCT	CTGGAG	GTCCGAA
E5E91_RS00335	+	9	0.00019	GGCCGCCC	TACACT	GTCCTG		E5E91_RS00445	+	6	0.000207	GGCTA	AAGGAG	GCGTAGGAC
E5E91_RS00340	+	7	0.00042	CTGCTT	TATCCT	GCCGCGTG		E5E91_RS00450	+	8	0.000553	CGGGCGG	CAGGAG	GAAAGAG
E5E91_RS00345	+	8	0.00019	GGGGCGG	TACACT	ACCCAGA		E5E91_RS00475	+	10	0.000553	CTGCACTCG	CAGGAG	CCGGG
E5E91_RS00385	+	9	0.000306	TTTAATGT	TAGACT	GATATC		E5E91_RS00490	+	10	0.000207	GAGAATCGA	AAGGAG	GTCCT
E5E91_RS00400	+	10	0.00042	TGCTCGGCC	TATCCT	GACCC		E5E91_RS00495	+	10	0.00175	CACCCATCA	ACGGAG	ACTCC
E5E91_RS00415	+	7	6.79e-05	GCGGCG	TATACT	TTTTCCCT		E5E91_RS00510	+	8	0.00108	ACACTAT	GAGGAG	GTGAATC
E5E91_RS00420	+	8	0.000601	GCTGGCC	TATGCT	GCCCACC		E5E91_RS00515	+	7	0.000207	CTACCC	AAGGAG	AATTTGTT
E5E91_RS00425	+	9	0.00205	GAGCGGCC	TAAGCT	GACCTC		E5E91_RS00525	+	7	0.000207	GGAAAT	AAGGAG	TCCTTGAC
E5E91_RS00430	+	6	0.00131	AGGGC	TACAAT	CGAGGGGCT		E5E91_RS00580	+	8	0.00232	CCACACC	CCGGAG	GTTTTCT
E5E91_RS00460	+	8	0.000601	GGCCCGC	TATGCT	GGCCGCT		E5E91_RS00590	+	10	0.000553	GCGCTGCTC	CAGGAG	GATCT
E5E91_RS00500	+	9	0.00131	ACTTCGCC	TAGCCT	GAACGC		E5E91_RS00595	+	8	0.00232	TCTTTTG	CCGGAG	GCAAAAC
E5E91_RS00535	+	9	0.00205	TCCCCCGG	TAAGCT	CAAGGT		E5E91_RS00600	+	10	0.000207	CGCAGACTC	AAGGAG	GGGCC
E5E91_RS00560	+	9	0.00042	CCAGCTCC	TATCCT	GCGGCC		E5E91_RS00605	+	11	0.000207	CGGACAAAAT	AAGGAG	AACA
E5E91_RS00565	+	8	0.00131	TCGCCTC	TACAAT	GCCCCTT		E5E91_RS00615	+	8	0.0014	CACCCGA	CTGGAG	GTTTCCC
E5E91_RS00575	+	6	0.00292	CGCCC	TAGCAT	GGGCGCACT		E5E91_RS00625	+	8	0.0014	CGCAGCT	CTGGAG	GCGGCGC
E5E91_RS00585	+	10	0.000306	GGGGGGCGG	TAGACT	TGGGC		E5E91_RS00640	+	11	0.000207	CACACAAGGA	AAGGAG	GTTT
E5E91_RS00610	+	9	0.00234	GCCCCGCC	TATTCT	CGCGCC		E5E91_RS00655	+	8	0.00276	CGTTTGG	AAGGAA	AAAAGAC
E5E91_RS00620	+	8	0.000846	CACGCCG	TACCCT	GCGGGGG		E5E91_RS00660	+	8	0.000207	CTTTCCC	AAGGAG	TCAACAC
E5E91_RS00630	+	8	0.00395	CACCGCT	TAACAT	CACCCCT		E5E91_RS00710	+	5	0.00276	AGAA	AAGGAA	GTGACCCAAC
E5E91_RS00635	+	10	0.00019	CAGCGTCTT	TACACT	GACGC		E5E91_RS00760	+	8	0.000207	GGCGACG	AAGGAG	CCACGCA
E5E91_RS00665	+	8	0.00019	GAGCCTC	TACACT	GCCCGCC		E5E91_RS00780	+	9	0.000207	ACACAGTC	AAGGAG	GCTTTT
E5E91_RS00675	+	8	0.00019	CGCCCAC	TACACT	CGCCCAC		E5E91_RS00800	+	9	0.000207	ACCCTCCA	AAGGAG	CACTCC
E5E91_RS00690	+	8	0.00019	ACTGACC	TACACT	CGCCCGC		E5E91_RS00870	+	10	0.000207	GAAATCGAG	AAGGAG	CGCAC
E5E91_RS00700	+	7	6.79e-05	CAAACA	TATACT	TCTGGTCA		E5E91_RS00885	+	6	0.000207	GCGGA	AAGGAG	ACACGCACC
E5E91_RS00745	+	8	0.000846	TCCGTCG	TACCCT	GTCCCCC		E5E91_RS00890	+	8	0.00175	CCCTTTT	ACGGAG	TTTCAAG
E5E91_RS00770	+	7	0.000306	AGCCGC	TAGACT	GGCGGGCG		E5E91_RS00930	+	9	0.00175	CCTCTCCA	ACGGAG	ACACCC
E5E91_RS00775	+	9	0.00019	CGCTCCCC	TACACT	GCGGCC		E5E91_RS00970	+	9	0.00332	CGTGAGCG	GCGGAG	GCCACC
E5E91_RS00805	+	9	0.00234	GTGCCCGC	TAGAGT	GCAGGC		E5E91_RS00990	+	7	0.000553	TTTGAA	CAGGAG	GAAAGACC
E5E91_RS00830	+	9	0.00019	CGCCGGGG	TACACT	CGCGCC		E5E91_RS01010	+	8	0.00232	AGACGTG	CCGGAG	GCGCAAA
E5E91_RS00850	+	9	0.000601	CGCCGAAT	TAAACT	GAGTCC		E5E91_RS01025	+	5	0.000553	ATCT	CAGGAG	GACACCCACC
E5E91_RS00865	+	9	0.00019	CCAGCCTC	TACACT	CTCCCT		E5E91_RS01035	+	9	0.00263	CAACTGGG	GTGGAG	GTGGCT
E5E91_RS00875	+	7	0.000601	TCGGCC	TATGCT	GGTGCGAA		E5E91_RS01045	+	9	0.000207	CCCCTCCG	AAGGAG	CCACCC
E5E91_RS00900	+	8	0.000601	GACGCCT	TAAACT	GTCTTCC		E5E91_RS01055	+	7	0.000553	TCCGCG	CAGGAG	GCCTGCTT
E5E91_RS00915	+	5	0.00019	CAAC	TACACT	GTCGGGCGAG		E5E91_RS01070	+	7	0.00232	ACCGCG	CCGGAG	CCGCGAGG
E5E91_RS00940	+	9	0.00131	CACGATGT	TAGCCT	CCCCCT		E5E91_RS01085	+	6	0.0014	TTTCG	CTGGAG	GTTCCTGCC
E5E91_RS00945	+	8	0.00042	CGCGCAC	TATCCT	GCTTCCC		E5E91_RS01135	+	10	0.00232	CGGACTCAA	CCGGAG	GCGTT
E5E91_RS00955	+	8	0.00131	GGAGCGC	TAGCCT	GACGCCC		E5E91_RS01140	+	7	0.000207	AGATTT	AAGGAG	ACTGAACG
E5E91_RS00965	+	5	0.00019	GCCG	TACACT	CGCCCTCAGC		E5E91_RS01155	+	11	0.00332	CGTATCCACA	GCGGAG	GTGC
E5E91_RS00980	+	8	0.00292	CCAACCC	TAGCAT	CGCCGGG		E5E91_RS01210	+	10	0.0014	GTGAGCGTG	CTGGAG	CGCTA
E5E91_RS00985	+	9	0.00292	CCGCGCTG	TAGCAT	GGCCCG		E5E91_RS01220	+	7	0.000207	TTGCAA	AAGGAG	GCCCCGCC
E5E91_RS01000	+	8	0.000846	CACCCTT	TACCCT	TTTCCCC		E5E91_RS01230	+	8	0.000553	CTACCCA	CAGGAG	GAGCGCT
E5E91_RS01005	+	10	0.00131	TAACGGCGG	TAGCCT	GAGCC		E5E91_RS01250	+	8	0.000553	AGCAAGG	CAGGAG	CGCGGCT
E5E91_RS01015	+	8	0.000306	CAGCCGC	TAGACT	GACGGTC		E5E91_RS01300	+	8	0.000207	GCCGTCC	AAGGAG	TCCCGTC
E5E91_RS01020	+	8	0.0015	CAAATGT	TAGGCT	GAGGACG		E5E91_RS01345	+	4	0.000207	AGC	AAGGAG	TCCCTGAGCC
E5E91_RS01065	+	8	0.00246	AACCCTT	TACCAT	CAACCTC		E5E91_RS01350	+	9	0.00232	GAGCTTCA	CCGGAG	GCACGC
E5E91_RS01075	+	9	0.000601	AAAGCCCC	TAAACT	CCCCCC		E5E91_RS01395	+	13	0.00108	GGTCTGGGAA	GAGGAG	CG
E5E91_RS01080	+	8	0.00292	CGCGCCC	TAGCAT	CTGCGTC		E5E91_RS01430	+	8	0.000553	CACGTGA	CAGGAG	CTTTCCC
E5E91_RS01105	+	8	0.000306	GGCGGGC	TAGACT	CTGAGCT		E5E91_RS01435	+	9	0.00232	GGCCTGTT	CCGGAG	GGCCGC
E5E91_RS01110	+	8	0.000306	GCTGAAG	TAGACT	CTGCGGT		E5E91_RS01455	+	8	0.00232	GTGAGCA	CCGGAG	GTGCCCA
E5E91_RS01115	+	7	0.000846	TTAAGA	TATAAT	CCCTAAGC		E5E91_RS01485	+	9	0.000207	GGTTCCCC	AAGGAG	ACCCCC
E5E91_RS01160	+	9	0.00292	TAGACCCG	TAGCAT	CAACCT		E5E91_RS01500	+	7	0.0014	GCCGTA	CTGGAG	GACCCCCC
E5E91_RS01165	+	8	0.000306	ACTGCTC	TAGACT	GCACCTC		E5E91_RS01540	+	10	0.00108	CGCACGCCA	GAGGAG	CTTTT
E5E91_RS01170	+	9	0.00042	CGGAGCTG	TATCCT	CGCCGC		E5E91_RS01550	+	8	0.000553	AAAGAAA	CAGGAG	TGATGTT
E5E91_RS01190	+	10	0.00205	GAACTGCTC	TAAGCT	GCCTC		E5E91_RS01555	+	8	0.000207	GAGAATC	AAGGAG	CAAGAAC
E5E91_RS01195	+	7	0.00187	GCGGCG	TACAGT	GGGTCGGC		E5E91_RS01575	+	7	0.0014	AAGGTT	CTGGAG	TAATAAGC
E5E91_RS01200	+	8	0.00131	GCGCGGC	TACAAT	GCGGCTC		E5E91_RS01590	+	10	0.00108	GAAGCCGGG	GAGGAG	CAGCA
E5E91_RS01205	+	8	0.00019	GCTCCAC	TACACT	GGCCCCT		E5E91_RS01595	+	6	0.000207	GGCCT	AAGGAG	ATTTGAGAC
E5E91_RS01215	+	8	0.00395	CGGGCGG	TAGCGT	ATGGCTC		E5E91_RS01600	+	8	0.000207	CGTAAGT	AAGGAG	GGTCGTT
E5E91_RS01245	+	8	0.00019	GTGACGC	TACACT	GACTCTC		E5E91_RS01615	+	8	0.00232	CGCCGCA	CCGGAG	GTGAATG
E5E91_RS01255	+	9	0.00019	AACACCGC	TACACT	GGCCCC		E5E91_RS01630	+	8	0.00232	GAAGTCG	CCGGAG	GTGAAGC
E5E91_RS01265	+	8	0.00131	CTGCCCA	TACAAT	GTGCGGC		E5E91_RS01640	+	8	0.00276	CCGCTCG	AAGGAA	AAATGCC
E5E91_RS01275	+	3	0.00187	CC	TACAGT	GACGGCACTG		E5E91_RS01650	+	7	0.000553	CATCCT	CAGGAG	GGATACCC
E5E91_RS01305	+	9	0.00019	GGGCATCG	TACACT	GCTTTC		E5E91_RS01680	+	7	0.000553	CAATCT	CAGGAG	GTTCCACC
E5E91_RS01325	+	8	0.00131	TGGGCGC	TAGCCT	GCCCGCC		E5E91_RS01690	+	7	0.00232	GGCTTG	CCGGAG	CAGTGGCG
E5E91_RS01365	+	9	6.79e-05	GCCCTCCC	TATACT	CGCCGC		E5E91_RS01700	+	8	0.00332	GCGTGAG	GCGGAG	AAAGCAG
E5E91_RS01375	+	9	0.0015	CTCCCCGC	TAGGCT	GCCGCC		E5E91_RS01705	+	7	0.0014	CCTGTG	CTGGAG	GTTTGCCC
E5E91_RS01385	+	9	0.000846	CTTCGGCG	TACCCT	GGCCGC		E5E91_RS01735	+	7	0.000553	CGTAAC	CAGGAG	AAATACCA
E5E91_RS01400	+	9	0.000846	CCGGGCGC	TACCCT	GACGCC		E5E91_RS01760	+	11	0.00175	TTGCTGCCCC	ACGGAG	TCTC
E5E91_RS01410	+	9	0.000846	CTAGCCTC	TACCCT	GCCCCC		E5E91_RS01765	+	7	0.000553	CTGGAG	CAGGAG	GACAGGTT
E5E91_RS01450	+	8	0.00163	GCCTCTC	TAGAAT	GTGAGGC		E5E91_RS01775	+	6	0.000207	GTCAA	AAGGAG	CGTCAACGG
E5E91_RS01460	+	8	0.00234	GGAGGGG	TATTCT	GGGGATT		E5E91_RS01840	+	11	0.000553	ACGTCCTTTT	CAGGAG	GCTT
E5E91_RS01465	+	10	0.00104	TGCAGGCGC	TACGCT	GAGCC		E5E91_RS01895	+	14	0.00108	TAACTAGAGA	ATGGAG	T
E5E91_RS01470	+	8	0.000846	CGCGGTG	TACCCT	GCCCGTC		E5E91_RS01905	+	10	0.00332	CGTGAGCGA	GCGGAG	CCCAC
E5E91_RS01480	+	7	0.00019	GGGGAG	TACACT	GAGACTTG		E5E91_RS01910	+	8	0.000207	CTGCCCG	AAGGAG	CCTGACC
E5E91_RS01510	+	9	0.000306	ATTCCCTC	TAGACT	CGCGGC		E5E91_RS01925	+	10	0.00108	GCTGTGGCC	GAGGAG	GACGT
E5E91_RS01515	+	8	0.000846	GAAGCTC	TACCCT	CTCCCCT		E5E91_RS01950	+	2	0.000207	C	AAGGAG	TGGCACAGGG
E5E91_RS01525	+	7	0.00019	ACGCTC	TACACT	TCCTCCTG		E5E91_RS01985	+	11	0.000553	CCTCTGCCCA	CAGGAG	ACGT
E5E91_RS01545	+	9	0.000306	AACTGCTC	TAGACT	GACGGC		E5E91_RS02160	+	4	0.000207	CGC	AAGGAG	ACACCGCCAC
E5E91_RS01565	+	8	0.00187	GCCCTGT	TAACCT	GCGGGCC		E5E91_RS02205	+	4	0.0014	CCC	CTGGAG	AGGTTTGATT
E5E91_RS01645	+	9	0.000601	CTTTTGCC	TAAACT	GCCCCT		E5E91_RS02210	+	4	0.00263	AAA	GTGGAG	GAACTGCTGT
E5E91_RS01665	+	7	0.00234	GTGGTC	TAGAGT	GCGGCTCT		E5E91_RS02275	+	3	0.00108	CA	GAGGAG	GATGTGGCCT
E5E91_RS01670	+	9	0.00019	ATCGCCTC	TACACT	GCCCTC		E5E91_RS02290	+	6	0.000553	AGTTT	CAGGAG	AATCCGGCC
E5E91_RS01675	+	10	0.00187	GGCGGGGAG	TACAGT	GGTTC		E5E91_RS02345	+	8	0.00232	TTCACCC	CCGGAG	GACTGCT
E5E91_RS01685	+	9	0.00042	CCGCCCAC	TATCCT	CTGCTC		E5E91_RS02370	+	6	0.000207	CCTTC	AAGGAG	TTGTCCCTC
E5E91_RS01720	+	9	0.00131	GCCTCTGC	TAGCCT	GGGGGC		E5E91_RS02400	+	2	0.00232	C	CCGGAG	CGCACCCTGC
E5E91_RS01725	+	13	0.00292	TGCTCTAGCG	TATCGT	CC		E5E91_RS02425	+	8	0.000553	TTTTTCC	CAGGAG	GACTCTC
E5E91_RS01780	+	6	0.000601	TGCGC	TATGCT	GCGCGGTGC		E5E91_RS02445	+	5	0.00332	CCCG	GCGGAG	GTAAACCACC
E5E91_RS01785	+	9	0.00205	CGCCTGCC	TATCAT	GGCGCC		E5E91_RS02455	+	13	0.0014	CCCACGCGTA	CTGGAG	GC
E5E91_RS01795	+	7	0.00331	ACGCGC	TATGGT	CGGCGCCG		E5E91_RS02485	+	10	0.00108	CCGGTCCCA	GAGGAG	AACCG
E5E91_RS01800	+	6	0.00205	AGGGC	TAAGCT	GCCCTCACT		E5E91_RS02510	+	12	0.00232	TCAGAACAGA	CCGGAG	CGC
E5E91_RS01810	+	9	0.000601	GACCGCGT	TATGCT	GCCCCC		E5E91_RS02550	+	10	0.000553	ATGAACGCT	CAGGAG	ATTCG
E5E91_RS01815	+	9	0.00042	TCTCCCCC	TATCCT	GACCTC		E5E91_RS02570	+	7	0.00263	CCAAAC	GTGGAG	GAATTTTG
E5E91_RS01855	+	9	0.000601	CGCGGGCG	TATGCT	GCCCTC		E5E91_RS02725	+	8	0.000553	GGCGCGT	CAGGAG	GCCCACC
E5E91_RS01860	+	9	0.000846	CACCGCTC	TACCCT	GCAGCT		E5E91_RS02735	+	9	0.0014	CGCCGTGC	CTGGAG	GGAAGG
E5E91_RS01885	+	8	6.79e-05	CAGCGCC	TATACT	TGCCGTT		E5E91_RS02785	+	6	0.000207	AGGTA	AAGGAG	CTGCACTTG
E5E91_RS01890	+	8	0.00019	CACCGCC	TACACT	GCGCGGT		E5E91_RS02795	+	8	0.000553	CGAACCA	CAGGAG	ATTCACC
E5E91_RS01915	+	8	0.00427	AGCCGTG	TAGGGT	GCACGTT		E5E91_RS02805	+	10	0.00232	GACCTGGCG	CCGGAG	GGGAT
E5E91_RS01935	+	9	0.00019	GACGCGGG	TACACT	GCCCGA		E5E91_RS02835	+	8	0.000207	GCCTTTG	AAGGAG	TCAAACC
E5E91_RS01945	+	8	0.00269	GGGCGCG	TACTCT	GTTCCCC		E5E91_RS02870	+	11	0.00108	GGAGCCGCCC	GAGGAG	ACCC
E5E91_RS01955	+	9	0.000601	CACGGGAC	TAAACT	GACCGC		E5E91_RS02885	+	8	0.00108	GGCCCCC	GAGGAG	GCCCCCC
E5E91_RS01960	+	10	0.00292	TTCCGGCAC	TATCGT	GGGCT		E5E91_RS02950	+	8	0.000553	CTATTCC	CAGGAG	GGTTGCT
E5E91_RS01965	+	10	0.00292	CTCCCCCGG	TAGCAT	GGTTC		E5E91_RS02985	+	9	0.00232	GGGCCGCA	CCGGAG	GAACCC
E5E91_RS01970	+	6	6.79e-05	CCGCG	TATACT	CGCTGCATT		E5E91_RS02995	+	7	0.00332	TACGGG	GCGGAG	AGCGGGCG
E5E91_RS01980	+	10	0.000846	TCTCCGGTC	TACCCT	GAGCC		E5E91_RS03015	+	4	0.00232	GAG	CCGGAG	AGCGAAGGGG
E5E91_RS02000	+	8	0.0015	AAAGGAC	TAGGCT	CGCTGCC		E5E91_RS03020	+	4	0.00108	TTC	GAGGAG	TTGTAAGCCT
E5E91_RS02010	+	9	0.00042	CGCCGCCC	TATCCT	CCCCCC		E5E91_RS03110	+	8	0.000553	CGTTCCC	CAGGAG	GTTTTCA
E5E91_RS02025	+	7	0.000601	TCCGTA	TAAACT	AAACCGCT		E5E91_RS03115	+	7	0.000553	CACTCA	CAGGAG	GACCCCAC
E5E91_RS02035	+	9	0.000601	TCTGCCCT	TATGCT	TCGCTC		E5E91_RS03120	+	7	0.000207	CTTTTC	AAGGAG	CAATCACA
E5E91_RS02045	+	6	0.00019	TCCAC	TACACT	CTCCCCACC		E5E91_RS03160	+	6	0.000207	CTCAC	AAGGAG	AGCTTTTCA
E5E91_RS02050	+	8	0.00234	GGCGCCG	TAGAGT	CAGGGCG		E5E91_RS03170	+	8	0.000207	CCCTTCA	AAGGAG	CTTTCCC
E5E91_RS02065	+	9	0.000846	CGGCGGCG	TACCCT	GGCCCC		E5E91_RS03250	+	9	0.000207	AAAAGACT	AAGGAG	AACACC
E5E91_RS02110	+	9	0.00019	AGGGCGGC	TACACT	TTCCCC		E5E91_RS03260	+	12	0.00108	CCTCTACCTT	GAGGAG	CAG
E5E91_RS02125	+	10	0.00104	CGTTGCGGG	TACGCT	CGGGC		E5E91_RS03275	+	11	0.00232	AAAGTGTCCC	CCGGAG	CCGG
E5E91_RS02130	+	9	0.000601	AAGTCTCT	TATGCT	GAGCCC		E5E91_RS03280	+	9	0.00263	CTTCCCCT	GTGGAG	CGCCGC
E5E91_RS02140	+	9	0.000601	TTCTGTTC	TAAACT	AAATGC		E5E91_RS03300	+	10	0.000207	CCCGCGCCC	AAGGAG	AATCT
E5E91_RS02155	+	7	0.00269	GAGAAG	TACTCT	AGGGGGCG		E5E91_RS03310	+	13	0.00108	GGGATAAGGT	GAGGAG	AA
E5E91_RS02165	+	8	0.000306	CTGACGG	TAGACT	GCCCGCA		E5E91_RS03320	+	7	0.000207	AACTCC	AAGGAG	GAAAGCTC
E5E91_RS02170	+	8	0.000601	TAAGACG	TATGCT	GTAGCCC		E5E91_RS03340	+	4	0.00276	CTC	AAGGAA	AAGAGGTTGC
E5E91_RS02180	+	10	0.000306	GGCCACAGA	TAGACT	GCCCC		E5E91_RS03375	+	3	0.00276	GC	AAGGAA	AGGGGAGGAA
E5E91_RS02185	+	9	0.000306	GCGCGCCG	TAGACT	CTGCCC		E5E91_RS03395	+	8	0.00232	ATAACTA	CCGGAG	GTAATCA
E5E91_RS02225	+	9	0.0015	AGCGGTGT	TAGGCT	GCACGC		E5E91_RS03420	+	8	0.00263	TGGAAAA	GTGGAG	TATTCGT
E5E91_RS02240	+	9	0.00205	CGGGCGCC	TAAGCT	TGGGGC		E5E91_RS03425	+	4	0.000553	TTG	CAGGAG	TGGGTGAAGT
E5E91_RS02250	+	5	0.00019	CGTT	TACACT	CCACCTGACT		E5E91_RS03440	+	9	0.000553	GGAGTCAT	CAGGAG	GACAGG
E5E91_RS02255	+	9	0.00131	CTGACGCC	TAGCCT	GAGCGC		E5E91_RS03485	+	3	0.000207	GG	AAGGAG	GACAATAAGG
E5E91_RS02260	+	9	0.000601	CCGAGAGG	TAAACT	GACCCC		E5E91_RS03495	+	9	0.000207	TTCTCTAT	AAGGAG	CTCCCT
E5E91_RS02280	+	9	0.00234	CTTGCGCT	TATTCT	GCCCGC		E5E91_RS03500	+	6	0.000553	TGCCC	CAGGAG	GGAAGCACC
E5E91_RS02285	+	8	0.000846	GACCCTC	TACCCT	GTTCCCC		E5E91_RS03510	+	7	0.00108	GCGCGA	ATGGAG	GTCCAAGC
E5E91_RS02295	+	8	0.00019	CGCTGCC	TACACT	GCGGCGC		E5E91_RS03515	+	9	0.000207	CTTTTCTC	AAGGAG	TTGCAC
E5E91_RS02300	+	6	0.000306	GGCTT	TAGACT	CCACTGGAC		E5E91_RS03525	+	6	0.0014	GCAAG	CTGGAG	GTACTGAGA
E5E91_RS02350	+	8	0.00131	GACCCTC	TACAAT	CCTCCCC		E5E91_RS03545	+	8	0.000207	CCCGGCA	AAGGAG	TCCACCC
E5E91_RS02380	+	9	0.00205	CTGGCGCG	TAAGCT	GGGCGC		E5E91_RS03570	+	8	0.000207	GAAGGGA	AAGGAG	GAGGGAG
E5E91_RS02390	+	9	0.00234	CGCCACCG	TAAAAT	GCAGCC		E5E91_RS03580	+	7	0.000553	AATCTT	CAGGAG	AAACTGCC
E5E91_RS02395	+	9	0.00131	CGCGGCGC	TAGCCT	GGGGGC		E5E91_RS03600	+	9	0.000207	CTTTTCCG	AAGGAG	CATCAA
E5E91_RS02405	+	8	0.00187	GCTCCAC	TACAGT	GGGCCAG		E5E91_RS03625	+	10	0.0014	TGGCCCGCC	CTGGAG	GAACT
E5E91_RS02450	+	9	0.00331	CTGAACGC	TAGGAT	AGAGCT		E5E91_RS03635	+	6	0.00232	TCTGG	CCGGAG	GACTCCCTC
E5E91_RS02460	+	9	0.00246	CTCCCCAC	TACCAT	CCCCCC		E5E91_RS03650	+	10	0.000207	TACGTTTTG	AAGGAG	GCCCC
E5E91_RS02465	+	9	0.000846	TCTTCACT	TACCCT	GAGGCC		E5E91_RS03655	+	9	0.00232	TATGACCT	CCGGAG	TTACCG
E5E91_RS02470	+	8	0.000601	GCGGGCT	TATGCT	GTCTCTC		E5E91_RS03680	+	13	0.00263	GGGCGGTTTA	GTGGAG	GG
E5E91_RS02475	+	8	0.00187	GCTGGGC	TACAGT	TCGGCCT		E5E91_RS03715	+	10	0.000207	CCCTCATCC	AAGGAG	TTCTT
E5E91_RS02480	+	6	0.00131	TGCGC	TAGCCT	CGGCCCTGC		E5E91_RS03750	+	7	0.0014	GAGGTT	CTGGAG	GCCCACTC
E5E91_RS02490	+	9	0.000601	CTGTCTCG	TATGCT	GCGCCC		E5E91_RS03760	+	7	0.00175	GCCCCC	ACGGAG	GATGTGCC
E5E91_RS02495	+	8	0.00205	TTCGCTC	TAAGCT	GTGACCC		E5E91_RS03780	+	8	0.00232	ACCCCCA	CCGGAG	AATGACC
E5E91_RS02505	+	9	0.00042	CTTTGGCC	TATCCT	CGCCCC		E5E91_RS03865	+	8	0.000207	CTGCCCG	AAGGAG	ACCCCCC
E5E91_RS02515	+	9	0.000846	GGCTGGGC	TACCCT	CCACCC		E5E91_RS03940	+	10	0.0014	CGCCGGACT	CTGGAG	GGAGC
E5E91_RS02520	+	9	0.00019	GCACCCAC	TACACT	TTTCCC		E5E91_RS03955	+	5	0.0014	GCCG	CTGGAG	GCACGCAACC
E5E91_RS02525	+	9	0.00019	TAACCGAC	TACACT	GCGCCC		E5E91_RS04110	+	8	0.0014	ACTTTTT	CTGGAG	GAACTCC
E5E91_RS02540	+	8	0.00187	CGCGGGG	TACAGT	AGGGCGC		E5E91_RS04145	+	10	0.00232	CCCTTTTCC	CCGGAG	GCCCC
E5E91_RS02545	+	9	0.00131	TCAGGCAC	TAGCCT	GGGAGC		E5E91_RS04150	+	8	0.000207	CCTCTTA	AAGGAG	ACTCACC
E5E91_RS02555	+	7	0.000846	CCCTGC	TACCCT	ACGTCCCG		E5E91_RS04155	+	9	0.000207	CCTTCTCC	AAGGAG	CCCCGC
E5E91_RS02560	+	8	0.00042	GTTCCCC	TATCCT	GCCTCCC		E5E91_RS04210	+	8	0.000207	GTGGCAA	AAGGAG	TCAAAAG
E5E91_RS02575	+	6	0.00131	GACGT	TACAAT	AAAGGTCAG		E5E91_RS04225	+	8	0.000207	CTCACTC	AAGGAG	CGACACC
E5E91_RS02585	+	9	0.00019	CCCCGGCC	TACACT	GAAAAA		E5E91_RS04260	+	8	0.0014	CTTTCTT	CTGGAG	GCTTCCT
E5E91_RS02590	+	7	0.000601	AGAGCG	TAAACT	TAAAAAAT		E5E91_RS04295	+	8	0.000207	TGGCGAC	AAGGAG	AACTACG
E5E91_RS02595	+	8	0.00331	AGTTGCG	TATGGT	GTGAACG		E5E91_RS04300	+	7	0.000553	CTGAGA	CAGGAG	CGCGGCTG
E5E91_RS02610	+	8	0.000601	CCTGTCC	TATGCT	GACGCCC		E5E91_RS04335	+	6	0.00232	TTCTC	CCGGAG	CGCCGCCGC
E5E91_RS02620	+	9	0.00104	GGCGGGGG	TACGCT	GAGGGC		E5E91_RS04360	+	10	0.00232	CTTCTTTTC	CCGGAG	GTCAC
E5E91_RS02690	+	9	0.000846	GTGCCCCC	TACCCT	GACCCT		E5E91_RS04455	+	7	0.00108	TCCCCC	GAGGAG	CCGCCACC
E5E91_RS02730	+	15	0.00131	GAGTACACCC	TAGCCT			E5E91_RS04490	+	8	0.00232	GAGCGCG	CCGGAG	GCCGTCC
E5E91_RS02760	+	9	0.00131	TCTTGCAG	TAGCCT	CAGGTG		E5E91_RS04495	+	8	0.000207	CCCCGTG	AAGGAG	GCCAGGA
E5E91_RS02765	+	9	0.000846	AGGCCCGC	TACCCT	GAGCCC		E5E91_RS04500	+	7	0.00108	CTGGTC	GAGGAG	GACGAGTA
E5E91_RS02770	+	9	0.000846	CCAGCCGC	TACCCT	GAGCAC		E5E91_RS04505	+	8	0.0014	GCGCTCA	CTGGAG	GCCGCGC
E5E91_RS02815	+	8	0.00019	TGCGCTC	TACACT	GCTGCCC		E5E91_RS04510	+	10	0.00108	ACCCGGACG	GAGGAG	GAGAA
E5E91_RS02830	+	8	0.00131	GGTTCGC	TAGCCT	ACGGAAC		E5E91_RS04545	+	7	0.00232	GTTTTG	CCGGAG	GTTTTGCC
E5E91_RS02845	+	7	0.00131	GACCGC	TACAAT	TCCCCGGT		E5E91_RS04620	+	8	0.000207	TGAGAGC	AAGGAG	ATTTGAG
E5E91_RS02865	+	8	0.000601	CCGCCTC	TATGCT	GTGGGCC		E5E91_RS04645	+	10	0.000553	TCCATTCCA	CAGGAG	CCTGA
E5E91_RS02895	+	9	0.00131	TACGGCGC	TAGCCT	CTCCCC		E5E91_RS04670	+	11	0.00276	CCCGACCCGG	AAGGAA	CCCT
E5E91_RS02905	+	8	0.000601	GCGCCGT	TATGCT	GGCAGGT		E5E91_RS04710	+	8	0.000553	TGAGAAT	CAGGAG	GATTGTC
E5E91_RS02920	+	8	0.00042	GCTGCCC	TATCCT	GGGGGTC		E5E91_RS04715	+	3	0.00108	CA	GAGGAG	ACCAGAGCCA
E5E91_RS02930	+	9	0.000306	CCGTTGGC	TAGACT	CAGAGC		E5E91_RS04740	+	7	0.000553	AGGAGA	CAGGAG	GCACACAG
E5E91_RS02940	+	7	6.79e-05	GCTCCC	TATACT	CGCGAACG		E5E91_RS04775	+	6	0.000553	CTTTT	CAGGAG	GCTCTATTC
E5E91_RS02955	+	6	6.79e-05	CGGGC	TATACT	TATGAGGTC		E5E91_RS04800	+	7	0.000553	GAGGGC	CAGGAG	GTCAAGGC
E5E91_RS02960	+	8	0.00104	CTTGCGC	TACGCT	CGCCGCC		E5E91_RS04840	+	7	0.000553	CTTTCA	CAGGAG	TTTTGAAG
E5E91_RS02965	+	8	0.000601	CCCGGCC	TATGCT	GGGGGTG		E5E91_RS04885	+	8	0.0014	GGCCCCC	CTGGAG	GTGCCCC
E5E91_RS02980	+	9	0.00331	TTAAGAGT	TAAAGT	ATCCCC		E5E91_RS04920	+	1	0.000553		CAGGAG	GTGCATTTCC
E5E91_RS02990	+	8	0.00131	CGGCACC	TACAAT	CCCAGGC		E5E91_RS04930	+	8	0.0014	ACGGGCA	CTGGAG	TGTACCA
E5E91_RS03000	+	9	0.00042	CGCTCCGG	TATCCT	GGCCGG		E5E91_RS04945	+	7	0.00263	GGTGAA	GTGGAG	GGAGACGC
E5E91_RS03005	+	8	0.000846	CATGCCG	TACCCT	CAGCCTC		E5E91_RS04985	+	10	0.000553	CCCCCATTT	CAGGAG	TGCCC
E5E91_RS03010	+	8	0.00042	CGCGGCC	TATCCT	CGGAGCC		E5E91_RS04990	+	7	0.00175	ATTCCA	ACGGAG	TTCCCACC
E5E91_RS03030	+	10	0.000846	GAGGCGGGC	TACCCT	GACCC		E5E91_RS04995	+	6	0.000207	TTGTC	AAGGAG	CGTGACCCT
E5E91_RS03040	+	10	0.000601	CCCCAGAGC	TATGCT	TGAGC		E5E91_RS05000	+	7	0.000553	CTTTCC	CAGGAG	TCCTTGCT
E5E91_RS03045	+	9	0.00131	CAGGCCGT	TAGCCT	GTCGCC		E5E91_RS05030	+	8	0.000553	CGTTTTT	CAGGAG	AGAAGAC
E5E91_RS03050	+	9	0.00187	CCGGGCGG	TACAGT	GGGCCC		E5E91_RS05040	+	9	0.00276	CACCCCGA	AAGGAA	AAAACC
E5E91_RS03060	+	8	0.00292	GCGCTGC	TATCGT	GCAGCCG		E5E91_RS05070	+	7	0.0014	CGGCAA	CTGGAG	GCACAACT
E5E91_RS03065	+	4	0.00395	AAA	TAGCGT	AATATGCATC		E5E91_RS05090	+	1	0.00232		CCGGAG	CAGCTGCCCG
E5E91_RS03070	+	7	0.00131	CCGCTC	TAGCCT	GACGCCTT		E5E91_RS05140	+	9	0.000207	ATCACCCC	AAGGAG	AACGCC
E5E91_RS03080	+	9	0.00104	GGGTGGCC	TACGCT	TGGCCC		E5E91_RS05150	+	15	0.00108	ACGTTACCCT	GAGGAG
E5E91_RS03085	+	9	0.00104	CGGCGGGT	TACGCT	GAGGAC		E5E91_RS05155	+	7	0.00263	GAACGG	GTGGAG	TACGCCTG
E5E91_RS03125	+	7	0.00163	TGCCTG	TATAGT	GAGGGGCT		E5E91_RS05185	+	11	0.00108	ACCCCTGGTG	GAGGAG	TGCC
E5E91_RS03135	+	9	0.000846	GGATGACG	TACCCT	CCCCCC		E5E91_RS05200	+	10	0.000553	GCTGAAAGG	CAGGAG	ACACC
E5E91_RS03145	+	9	0.000601	AAAGACGC	TATGCT	TTCCCC		E5E91_RS05225	+	7	0.0014	CTCATT	CTGGAG	GTTGTCCC
E5E91_RS03150	+	8	0.00292	CCCCCGC	TATCGT	AGCCACG		E5E91_RS05240	+	7	0.00232	CTTTTT	CCGGAG	GAAACTTC
E5E91_RS03165	+	7	0.00205	GCGGCG	TAAGCT	GCGGCGCG		E5E91_RS05245	+	10	0.000207	CTGTCTCTG	AAGGAG	CCCCT
E5E91_RS03175	+	8	0.00042	ACGGCGC	TATCCT	CGGGGTC		E5E91_RS05260	+	7	0.000207	TACGGC	AAGGAG	GCCCGCTG
E5E91_RS03180	+	8	0.000601	TGTGACC	TATGCT	GGCGCCC		E5E91_RS05270	+	3	0.00175	CC	ACGGAG	AAGGTGTAAT
E5E91_RS03185	+	9	0.000846	TCACCCTC	TACCCT	GCCCCC		E5E91_RS05275	+	12	0.00276	AGGCGAACGA	AAGGAA	ACT
E5E91_RS03195	+	9	0.0015	GGCGCCCG	TAGGCT	GAGGGC		E5E91_RS05280	+	9	0.0014	TTTCACAC	CTGGAG	GAACCG
E5E91_RS03200	+	9	0.00205	GCTGCGGG	TAAGCT	GCTGGC		E5E91_RS05315	+	7	0.0014	CCCACT	CTGGAG	GTTTTCCT
E5E91_RS03205	+	9	0.00131	CACCCCGC	TAGCCT	GCCCCC		E5E91_RS05345	+	8	0.00232	ATGTGTG	CCGGAG	CCTTCCG
E5E91_RS03210	+	9	0.000601	TGCGGCGC	TAAACT	TAAGGG		E5E91_RS05360	+	9	0.000207	TTTCGTTC	AAGGAG	AGACTC
E5E91_RS03225	+	7	0.00019	CGCTGC	TACACT	CCCAGACG		E5E91_RS05410	+	10	0.00108	CTCGCGCCA	GAGGAG	GGAGG
E5E91_RS03255	+	9	0.00042	CCGCTCTC	TATCCT	GGCGAC		E5E91_RS05415	+	10	0.000207	CAACCCGAC	AAGGAG	ACCAG
E5E91_RS03335	+	9	0.00019	CGACCCTC	TACACT	CCGTTC		E5E91_RS05425	+	14	0.00332	CCGTCAAACT	GCGGAG	C
E5E91_RS03350	+	9	0.00331	TTGGCCTT	TAGTCT	GCCTGT		E5E91_RS05430	+	10	0.000207	AACATTTCA	AAGGAG	CAACC
E5E91_RS03385	+	10	0.00395	GGGGGCCGC	TAGCGT	GGGGC		E5E91_RS05440	+	10	0.00263	GTGCCGCTG	GTGGAG	TAACC
E5E91_RS03390	+	9	0.00163	AACTGATT	TAGAAT	ATAGGC		E5E91_RS05505	+	7	0.000207	GGCGCG	AAGGAG	CGTGAACT
E5E91_RS03450	+	9	0.00019	TTTTCATT	TACACT	CTTCTC		E5E91_RS05515	+	5	0.00175	TCCA	ACGGAG	GACCCCAACC
E5E91_RS03455	+	8	0.00163	ACGCGCC	TATAGT	CCGGGGT		E5E91_RS05535	+	7	0.00332	ATGCAA	GCGGAG	GGCACGGC
E5E91_RS03555	+	9	0.00234	CCGGGCGC	TAAAAT	GACAGC		E5E91_RS05545	+	7	0.000207	TGGAGA	AAGGAG	CTGCCTCT
E5E91_RS03615	+	9	0.000601	CAGGTCAT	TAAACT	GCCTCC		E5E91_RS05560	+	6	0.0014	TTGAT	CTGGAG	GTTCCGACC
E5E91_RS03690	+	7	0.00131	AGGCAC	TACAAT	CCGCCCCC		E5E91_RS05620	+	10	0.0014	GCAGCAACC	CTGGAG	ATTTC
E5E91_RS03695	+	8	0.000306	CGGATGC	TAGACT	CTCAGTC		E5E91_RS05625	+	5	0.000207	AAGT	AAGGAG	GAACACAACC
E5E91_RS03700	+	5	0.00131	GAAA	TACAAT	GTTCGTTTTC		E5E91_RS05630	+	9	0.000207	ATTTTTAT	AAGGAG	GCAGAG
E5E91_RS03705	+	8	0.00187	GAAAACG	TACAGT	GTTCACC		E5E91_RS05640	+	7	0.00232	TTCGAC	CCGGAG	GACCTGCA
E5E91_RS03720	+	8	0.000306	AGGCCGG	TAGACT	GCCCGCC		E5E91_RS05665	+	6	0.000553	ACTCC	CAGGAG	GAACAGCAC
E5E91_RS03730	+	8	0.000601	GGGACGT	TAAACT	GCCTCAA		E5E91_RS05680	+	6	0.00108	CAAGG	GAGGAG	CAACGCCCT
E5E91_RS03735	+	9	0.00042	GGCGCCCG	TATCCT	GCGCGG		E5E91_RS05705	+	7	0.00263	GAAACG	GTGGAG	GAAGTCTG
E5E91_RS03755	+	8	0.000601	GGGCCGC	TATGCT	GCGGGGC		E5E91_RS05715	+	9	0.00276	CGTTTTCA	AAGGAA	TGCCCC
E5E91_RS03765	+	9	0.000601	TTGCGCCT	TATGCT	CCCCCC		E5E91_RS05720	+	9	0.000207	AGCCGCTT	AAGGAG	AACCCC
E5E91_RS03770	+	10	6.79e-05	AAGTGAGCC	TATACT	CACTT		E5E91_RS05755	+	10	0.000207	GGTCTTTTA	AAGGAG	CAACC
E5E91_RS03800	+	8	0.00163	ATATGCA	TAGAAT	ATTCAGA		E5E91_RS05805	+	9	0.000553	AGCACCAG	CAGGAG	TGAAGC
E5E91_RS03805	+	9	0.00019	GCACTCAT	TACACT	GCGGGC		E5E91_RS05810	+	10	0.000207	CGGGTTTTA	AAGGAG	AAGCT
E5E91_RS03815	+	9	0.000306	GCCCGCCC	TAGACT	CGGCGG		E5E91_RS05820	+	14	0.00332	GCTCTACACT	GCGGAG	C
E5E91_RS03830	+	8	0.000306	GGCAGCT	TAGACT	CCTGAAC		E5E91_RS05845	+	10	0.00108	GTCAGGCCC	GAGGAG	AAGTC
E5E91_RS03835	+	9	0.00269	CGAGCCGT	TACTCT	GTGCTC		E5E91_RS05855	+	10	0.000553	TTCTTTCCC	CAGGAG	TCCCC
E5E91_RS03850	+	6	0.000601	CTTGC	TATGCT	GCGCCAAGC		E5E91_RS05880	+	7	0.0014	TCTGGA	CTGGAG	TAGGAACA
E5E91_RS03855	+	5	0.000306	CCGG	TAGACT	GCCGGGCAGC		E5E91_RS05885	+	12	0.00332	TGGCATGAGA	GCGGAG	GCG
E5E91_RS03875	+	6	0.00042	GGTGT	TATCCT	CTGCTCACT		E5E91_RS05905	+	7	0.00263	GCCTGG	GTGGAG	CGCGCCGA
E5E91_RS03880	+	8	0.000846	CACCCGC	TACCCT	CTCCCCC		E5E91_RS05940	+	14	0.00175	CTGGAAGAGA	ACGGAG	C
E5E91_RS03885	+	8	0.00131	TTCCGCC	TACAAT	CTCCCCC		E5E91_RS05945	+	7	0.00232	CCTGCT	CCGGAG	GAAATCTC
E5E91_RS03895	+	9	0.00131	GCGGCGCC	TACAAT	GCCCCC		E5E91_RS05980	+	8	0.00332	TGCGCGC	GCGGAG	GTTTCCC
E5E91_RS03900	+	9	0.00187	TTTGTGGT	TACAGT	AGGGCC		E5E91_RS06025	+	9	0.00232	TCTTTTCT	CCGGAG	GACGAC
E5E91_RS03905	+	10	0.000846	GCCAACCTT	TACCCT	GACCC		E5E91_RS06095	+	6	0.0014	CCCTT	CTGGAG	GAAGTTTCA
E5E91_RS03910	+	8	0.00131	GGGGGCG	TACAAT	CCGGGAT		E5E91_RS06125	+	5	0.00175	GAAA	ACGGAG	CCGGCTACTG
E5E91_RS03920	+	8	0.000846	CGTCCGT	TACCCT	GACCTCA		E5E91_RS06150	+	7	0.0014	CTGCAC	CTGGAG	TGAGCGAG
E5E91_RS03930	+	9	0.00131	GTTCCTGC	TAGCCT	CGCCTC		E5E91_RS06160	+	2	0.000553	T	CAGGAG	AACAAGTGAA
E5E91_RS03965	+	9	0.00187	AATCCCGC	TACAGT	CGCCCT		E5E91_RS06165	+	7	0.000553	ACCCGG	CAGGAG	GCGCGGCT
E5E91_RS03970	+	8	0.000306	ATGAGGG	TAGACT	GCCTGTT		E5E91_RS06320	+	6	0.000553	CTTCC	CAGGAG	GAAAACACC
E5E91_RS03980	+	10	0.00042	CAGCCGGGC	TATCCT	GCCTC		E5E91_RS06330	+	7	0.000553	CCACCA	CAGGAG	GCAACACC
E5E91_RS04020	+	5	0.0015	GCGC	TAGGCT	GGCCGGGCAC		E5E91_RS06345	+	8	0.000207	TTTCCTC	AAGGAG	GCCCACC
E5E91_RS04025	+	8	0.000601	CGGCGGG	TATGCT	CACCGTC		E5E91_RS06400	+	7	0.000207	CACGAC	AAGGAG	GGCCGACC
E5E91_RS04030	+	3	0.00234	CT	TATTCT	CGGAGGTTGT		E5E91_RS06405	+	6	0.00108	GATTC	GAGGAG	CGCAGCGCC
E5E91_RS04035	+	9	0.000306	GGGAGGGC	TAGACT	CGCCGC		E5E91_RS06490	+	10	0.000207	CACCCTTCC	AAGGAG	TTCCC
E5E91_RS04040	+	8	6.79e-05	GCTCGCC	TATACT	CCCCCCC		E5E91_RS06500	+	7	0.000207	CGCCAC	AAGGAG	CACTCATC
E5E91_RS04050	+	7	0.00427	ATCGGA	TAGGGT	GGCGCGGT		E5E91_RS06520	+	10	0.000207	TCCTTTTCA	AAGGAG	CAACC
E5E91_RS04055	+	9	0.000601	CGTCCTCT	TATGCT	GAGCCC		E5E91_RS06525	+	5	0.000553	CGCA	CAGGAG	ACCTGCTTCG
E5E91_RS04060	+	8	0.00019	CAGCCCC	TACACT	GGGCAGC		E5E91_RS06550	+	10	0.0014	GCCTTTGAT	CTGGAG	GCTTC
E5E91_RS04070	+	8	6.79e-05	ACCCCCC	TATACT	CCCCGCC		E5E91_RS06585	+	9	0.0014	CCCCTGAG	CTGGAG	TGCCCG
E5E91_RS04080	+	8	0.00131	TCCCAGC	TAGCCT	GACCATG		E5E91_RS06590	+	11	0.000553	AGCAGCCTCT	CAGGAG	AATT
E5E91_RS04085	+	9	0.00351	GGTGCCCG	TACCGT	GAAGCC		E5E91_RS06605	+	2	0.0014	G	CTGGAG	TCGGGAGAAC
E5E91_RS04095	+	8	0.00131	CCCGCTT	TAGCCT	GAGACAC		E5E91_RS06625	+	9	0.00332	CAGCCCCG	GCGGAG	GGAAGA
E5E91_RS04105	+	2	0.00205	G	TAAGCT	GACCGGCAGA		E5E91_RS06645	+	7	0.000207	GTGAAA	AAGGAG	AAACAATT
E5E91_RS04120	+	2	0.00019	A	TACACT	GACCCGCAGA		E5E91_RS06675	+	7	0.00232	CATTTC	CCGGAG	GAAATACC
E5E91_RS04130	+	7	0.00131	TCCGCC	TACAAT	GCCCCCGC		E5E91_RS06695	+	10	0.000553	AGTGGCCGA	CAGGAG	CCGAC
E5E91_RS04140	+	9	0.000846	GGGACTGC	TACCCT	CCGCGC		E5E91_RS06760	+	8	0.000207	CCGCCGC	AAGGAG	ACCTGCC
E5E91_RS04160	+	7	0.00131	ATTGTA	TACAAT	ATCCACAC		E5E91_RS06770	+	10	0.00175	CAACTCTCA	ACGGAG	CATTC
E5E91_RS04165	+	9	0.000846	TCATCCAC	TACCCT	GAACAG		E5E91_RS06775	+	10	0.00263	CACCGTAGG	GTGGAG	GCCGT
E5E91_RS04175	+	8	0.00019	CGCCGCC	TACACT	TTGACCG		E5E91_RS06780	+	8	0.000553	TGCCACT	CAGGAG	GACTCAC
E5E91_RS04180	+	9	0.000306	TCTTTCTC	TAGACT	CACGTC		E5E91_RS06790	+	10	0.000207	TTGCTTCTC	AAGGAG	AAACT
E5E91_RS04190	+	8	0.00292	GGCGACC	TAGCAT	GGCCGCC		E5E91_RS06795	+	7	0.000553	CTCCTG	CAGGAG	GCCACACG
E5E91_RS04195	+	9	0.00019	CAGACCGC	TACACT	TGCCGC		E5E91_RS06805	+	7	0.00232	CACATT	CCGGAG	GAACACCC
E5E91_RS04200	+	6	0.000601	GCGCC	TATGCT	GGCAGGGCT		E5E91_RS06810	+	8	0.00232	CTCAGAC	CCGGAG	GTCTCTC
E5E91_RS04205	+	8	0.00292	GGGGCGC	TAGCAT	CGACCCC		E5E91_RS06845	+	3	0.00353	CC	CAGGAA	CTCAGGTGCC
E5E91_RS04215	+	7	6.79e-05	CCGACC	TATACT	CGGGAGTG		E5E91_RS06870	+	6	0.00232	CCCCA	CCGGAG	GCCCGCCCC
E5E91_RS04240	+	8	0.00269	CGCCGAT	TACTCT	GAGAGGC		E5E91_RS06880	+	9	0.000207	ACCCCCTC	AAGGAG	CCGACC
E5E91_RS04245	+	9	0.0015	AACTGCTC	TAGGCT	CGGGAC		E5E91_RS06885	+	9	0.00276	CCACTCCA	AAGGAA	ATCACC
E5E91_RS04255	+	8	0.000846	CACTCTC	TACCCT	GCCCGGC		E5E91_RS06910	+	7	0.00332	TGCCCG	GCGGAG	GGCTATCC
E5E91_RS04270	+	8	0.00131	GCTGCCG	TACAAT	CCTCCCC		E5E91_RS07010	+	7	0.00108	CAGAAA	GAGGAG	GAAACATC
E5E91_RS04280	+	9	0.00104	TTTGTCGC	TACGCT	GTCGCC		E5E91_RS07100	+	10	0.00276	GCCGCTTGA	AAGGAA	CTGCC
E5E91_RS04310	+	10	0.00131	GTGTCGGGC	TAGCCT	GCCCT		E5E91_RS07125	+	10	0.000207	TTCCCCCGC	AAGGAG	CCCGC
E5E91_RS04320	+	9	0.000846	TGAGCGTT	TACCCT	GTAGCC		E5E91_RS07130	+	7	0.00232	AACACC	CCGGAG	CGTCACGG
E5E91_RS04325	+	9	0.00187	CGACCCTC	TACAGT	GGCCCC		E5E91_RS07135	+	7	0.000553	GCCCGA	CAGGAG	GCCAGCAC
E5E91_RS04330	+	8	0.00042	CAGCCCC	TATCCT	CGGGCAC		E5E91_RS07155	+	7	0.000553	CCGCCC	CAGGAG	GCCCGGCA
E5E91_RS04345	+	7	0.00042	ACGCGC	TATCCT	GGGCGGTT		E5E91_RS07180	+	10	0.00108	CAAAGGACG	GAGGAG	AGAGC
E5E91_RS04365	+	5	6.79e-05	TCCT	TATACT	GCGCGGCGAC		E5E91_RS07210	+	7	0.00232	TAGGAA	CCGGAG	GACTTGTT
E5E91_RS04370	+	3	0.000601	GC	TATGCT	CCCCACGTGA		E5E91_RS07220	+	11	0.000207	GTCCCATTCA	AAGGAG	CCTT
E5E91_RS04380	+	6	0.000846	CGCGC	TACCCT	GACCCCAGA		E5E91_RS07235	+	7	0.000553	CGCACG	CAGGAG	AGTGAACC
E5E91_RS04385	+	9	0.00187	CCGCGCAT	TACAGT	GCCCGG		E5E91_RS07260	+	11	0.000207	CGCTGCCCTC	AAGGAG	AAAG
E5E91_RS04390	+	8	0.00131	GGGGCGC	TAGCCT	GAGGTCC		E5E91_RS07270	+	10	0.000207	TTTTCCTGC	AAGGAG	TCCCC
E5E91_RS04420	+	9	0.000846	CGCTTTGC	TACCCT	GCCTCC		E5E91_RS07280	+	14	0.000553	CCTCTACCCT	CAGGAG	C
E5E91_RS04440	+	9	0.00205	AAATGCTC	TAAGCT	GGCCGC		E5E91_RS07295	+	7	0.00175	ATTGCG	ACGGAG	GTGAACGC
E5E91_RS04445	+	9	0.00131	GGCGCGTC	TAGCCT	GAATCC		E5E91_RS07310	+	7	0.00108	CAGCGA	GAGGAG	GAACAGGC
E5E91_RS04465	+	9	0.00104	TCGGCCAG	TACGCT	CCGCCC		E5E91_RS07315	+	6	0.00332	GCGCG	GCGGAG	GCGAACTGA
E5E91_RS04475	+	7	0.000601	CCGCGC	TATGCT	GCCCGCAG		E5E91_RS07345	+	8	0.00108	CAGAAGA	GAGGAG	ATCAGTC
E5E91_RS04480	+	9	0.00234	GTGCGCTT	TAGAGT	GCCCCC		E5E91_RS07385	+	8	0.000553	CTCATCT	CAGGAG	TGGCTTT
E5E91_RS04485	+	9	0.00019	CACGGCGC	TACACT	TGCCCG		E5E91_RS07425	+	7	0.000207	GGTTGT	AAGGAG	GCACCACC
E5E91_RS04530	+	9	0.00331	GAGTCGGG	TATGGT	GCGGGC		E5E91_RS07435	+	8	0.000207	GCACCCA	AAGGAG	GCTCCCG
E5E91_RS04535	+	8	0.00292	CGCCTGC	TAGCAT	CGCGGGC		E5E91_RS07470	+	10	0.000207	ATTTTTTGT	AAGGAG	TGGCC
E5E91_RS04550	+	8	0.00187	CGCTGCT	TACAGT	GACCCGC		E5E91_RS07475	+	9	0.000207	TTTTCTGC	AAGGAG	CACACC
E5E91_RS04560	+	9	0.00131	GGGCGCCC	TAGCCT	CCGGGC		E5E91_RS07495	+	6	0.000553	ACAAA	CAGGAG	GCTCTCCCC
E5E91_RS04565	+	8	0.00019	GACCGAC	TACACT	GTCCCCC		E5E91_RS07525	+	8	0.00232	GCTGCCG	CCGGAG	GCACTGC
E5E91_RS04580	+	8	0.00104	GAGCCGT	TACGCT	GAAGAGG		E5E91_RS07535	+	5	0.000207	CCTC	AAGGAG	CGTGCCTGAG
E5E91_RS04590	+	7	0.00187	GCTCCC	TACAGT	TCGCGCCT		E5E91_RS07540	+	5	0.000207	CTCG	AAGGAG	TGGAGTACCC
E5E91_RS04595	+	8	0.000601	GACAGGC	TATGCT	GAGGGCC		E5E91_RS07545	+	9	0.000207	TGCCGACA	AAGGAG	GCGCAT
E5E91_RS04625	+	10	0.00019	GGCGCCGAG	TACACT	TGGTC		E5E91_RS07550	+	5	0.00232	CCCA	CCGGAG	GTGACGACTG
E5E91_RS04630	+	9	0.00234	CAGTCCCG	TAGAGT	CTCGGT		E5E91_RS07555	+	8	0.000207	GCCACTC	AAGGAG	GCGCCCC
E5E91_RS04635	+	8	0.00104	GGGGCGA	TACGCT	GTGGGTC		E5E91_RS07560	+	8	0.00332	GCTGCCA	GCGGAG	GTGCTCC
E5E91_RS04680	+	9	0.00395	CGGCTTGC	TAGCGT	AGGGCC		E5E91_RS07610	+	7	0.000207	CCCTGC	AAGGAG	ACTTCGTC
E5E91_RS04685	+	7	0.00234	GTCGCT	TATTCT	AGAGACGT		E5E91_RS07615	+	5	0.000207	TGAA	AAGGAG	AGAACCAGAT
E5E91_RS04700	+	6	0.000846	CGGCG	TACCCT	GGCGGCACA		E5E91_RS07620	+	6	0.00232	ACTTC	CCGGAG	GTACGGAAC
E5E91_RS04705	+	9	0.00269	TTTCGCAC	TACTCT	GAAGGC		E5E91_RS07625	+	10	0.000553	CCTAACGTT	CAGGAG	CCTGC
E5E91_RS04725	+	2	0.00269	A	TACTCT	ATAAGGTCGT		E5E91_RS07630	+	10	0.0014	CTCTTTTTT	CTGGAG	TTTTC
E5E91_RS04730	+	10	0.00104	ACTCCCTGT	TACGCT	GCCCT		E5E91_RS07645	+	4	0.00108	GCC	GAGGAG	ATGAATCAGG
E5E91_RS04735	+	8	0.00205	CGCCCGC	TAAGCT	GACCCCC		E5E91_RS07655	+	6	0.000207	AAATC	AAGGAG	AATCCCCTC
E5E91_RS04750	+	8	6.79e-05	CGCTCCC	TATACT	TGCCCGC		E5E91_RS07685	+	6	0.00232	ATGCA	CCGGAG	GTTTTTGCT
E5E91_RS04755	+	7	0.00042	GCGCCG	TATCCT	GTCCGGCG		E5E91_RS07750	+	7	0.000553	CAACTT	CAGGAG	GTCAATTC
E5E91_RS04760	+	4	0.000601	TGG	TATGCT	CAACTTCGCT		E5E91_RS07775	+	7	0.00232	CCGAAA	CCGGAG	GTTTCCCC
E5E91_RS04770	+	9	0.000306	GGTTGCTC	TAGACT	GGGCTG		E5E91_RS07785	+	6	0.00108	TCGCC	GAGGAG	GCCACCCCC
E5E91_RS04795	+	8	0.00205	GGTGTCC	TAAGCT	AAGAATC		E5E91_RS07805	+	9	0.00232	GACCTTTC	CCGGAG	AGCGGC
E5E91_RS04805	+	8	0.00187	CCAGCCT	TAACCT	GCCGGGT		E5E91_RS07820	+	10	0.00232	CTTGGCCTG	CCGGAG	CCCTT
E5E91_RS04810	+	8	0.00163	AGGGGGG	TATAGT	TCCGAAC		E5E91_RS07840	+	10	0.00332	CTCACTGAA	GCGGAG	GCCGA
E5E91_RS04825	+	9	0.00205	GCTGCCTT	TATCAT	CCGCTC		E5E91_RS07845	+	10	0.000207	CTCTGCCTC	AAGGAG	AATCT
E5E91_RS04830	+	9	0.000306	CGACTGCG	TAGACT	CTCCCC		E5E91_RS07850	+	4	0.0014	AGT	CTGGAG	GGCGTGGAGT
E5E91_RS04865	+	8	0.000601	AAATCGG	TATGCT	GCCGGAC		E5E91_RS07900	+	8	0.000207	TACAGCT	AAGGAG	CCTGGAG
E5E91_RS04875	+	9	0.00042	TCATCCTC	TATCCT	GCCCCC		E5E91_RS07905	+	5	0.00263	GCGT	GTGGAG	GTCCACCACC
E5E91_RS04900	+	8	0.00019	CACCCTC	TACACT	CCCCCTC		E5E91_RS07920	+	8	0.00232	GACATTC	CCGGAG	GGAATCC
E5E91_RS04905	+	8	0.00019	CACCCAC	TACACT	CCTCCCC		E5E91_RS07945	+	8	0.000553	ATCACAA	CAGGAG	ACTTTCA
E5E91_RS04910	+	9	0.00292	ACACGCCC	TATCGT	GAAGGG		E5E91_RS07960	+	7	0.00108	AAAGGC	GAGGAG	GCCGGGTC
E5E91_RS04925	+	9	0.000846	GCAAGGTG	TACCCT	GCGGCC		E5E91_RS08005	+	8	0.000207	GTTACAA	AAGGAG	GCACCCT
E5E91_RS05010	+	6	0.00131	GCCTC	TACAAT	GGGTCGGAT		E5E91_RS08025	+	8	0.000553	CACCGCG	CAGGAG	GTTGGTT
E5E91_RS05035	+	9	0.000601	GGCCCCGC	TATGCT	GCGCCC		E5E91_RS08035	+	9	0.00232	CACCCTGA	CCGGAG	GTCCCC
E5E91_RS05045	+	8	0.00395	GGCATGC	TAGCGT	CGCTGTC		E5E91_RS08040	+	10	0.0014	CCCGTTTTC	CTGGAG	GTGTC
E5E91_RS05050	+	9	0.000601	TGTGGCGC	TAAACT	CCATTT		E5E91_RS08055	+	7	0.0014	GGGGGC	CTGGAG	GTGGGCCG
E5E91_RS05055	+	8	0.00187	TGACCGG	TACAGT	CGGAGTC		E5E91_RS08060	+	10	0.000553	CTGTAAACA	CAGGAG	AAACC
E5E91_RS05060	+	9	0.000846	TCAGCGCT	TACCCT	GCCTCC		E5E91_RS08080	+	7	0.00232	GGGCAG	CCGGAG	CGGCAGGC
E5E91_RS05075	+	6	0.00234	GGCCG	TATGAT	GCCGGGCAG		E5E91_RS08095	+	2	0.000207	A	AAGGAG	GACAATAGAC
E5E91_RS05100	+	8	0.00019	GCTTCCC	TACACT	GCTGCCT		E5E91_RS08100	+	7	0.000207	TCCTCA	AAGGAG	CCTTTCTC
E5E91_RS05105	+	9	0.000846	GCTTCACT	TACCCT	GTCCGC		E5E91_RS08105	+	8	0.000207	CGCCCCA	AAGGAG	CACGTCC
E5E91_RS05130	+	9	0.000306	TGCCGCTC	TAGACT	CCCCCC		E5E91_RS08180	+	6	0.000553	GGGGA	CAGGAG	GTGAACGAG
E5E91_RS05145	+	9	0.000846	GCCGGGCC	TACCCT	GGAGCC		E5E91_RS08285	+	9	0.00175	TGTCTTCA	ACGGAG	GAACCC
E5E91_RS05150	+	9	0.000846	GCCTACGT	TACCCT	GAGGAG		E5E91_RS08345	+	9	0.00263	CCCAGCCT	GTGGAG	GCGACC
E5E91_RS05160	+	9	0.00234	CCGCCCGC	TATTCT	GAGGCC		E5E91_RS08435	+	8	0.000553	CCTGTTT	CAGGAG	GTTCACG
E5E91_RS05165	+	9	0.00292	TGACCCGC	TAGCAT	CGGCGG		E5E91_RS08440	+	10	0.000207	CCCTGTCTG	AAGGAG	GCGCC
E5E91_RS05170	+	9	0.00234	TAACACGC	TAAAAT	ACAGAC		E5E91_RS08445	+	7	0.000553	CTAATG	CAGGAG	GCCGACGC
E5E91_RS05175	+	8	0.00131	ACCTGTC	TACAAT	TCGCTCC		E5E91_RS08550	+	13	0.0014	TGCGCTATGA	CTGGAG	CC
E5E91_RS05195	+	9	0.00019	CCGCTGCC	TACACT	GCCTCT		E5E91_RS08590	+	7	0.000553	TGTTTC	CAGGAG	GAACAACC
E5E91_RS05320	+	11	0.00395	CTCAACCTCG	TAGCGT	GGTC		E5E91_RS08635	+	13	0.00108	AGCAGGCATG	ATGGAG	GC
E5E91_RS05325	+	9	0.00019	CCCCCCTC	TACACT	TTGTCC		E5E91_RS08650	+	6	0.000207	TGGGC	AAGGAG	GATTTACCC
E5E91_RS05340	+	10	0.00042	TCAACGCCT	TATCCT	GCGAC		E5E91_RS08655	+	7	0.00232	GTCGTG	CCGGAG	TCAATAAA
E5E91_RS05350	+	8	0.00019	GCCCCCG	TACACT	CGGCGGC		E5E91_RS08690	+	8	0.00175	CACGCCA	ACGGAG	AAAACGC
E5E91_RS05365	+	6	0.00019	CTCCC	TACACT	GTTCCCCAC		E5E91_RS08710	+	8	0.00232	CTCACCC	CCGGAG	GCCCCCA
E5E91_RS05385	+	9	0.00042	GTATGACT	TATCCT	CCTCCC		E5E91_RS08720	+	9	0.0014	ACTTCCTT	CTGGAG	TCTGTT
E5E91_RS05395	+	9	0.00205	GTAACCGT	TAAGCT	GACCGC		E5E91_RS08740	+	7	0.000553	ATCGTT	CAGGAG	GCGCCGCG
E5E91_RS05400	+	8	0.00131	CCCCTGC	TACAAT	CCCCCCC		E5E91_RS08805	+	10	0.000553	ACCCGTCCG	CAGGAG	GGACC
E5E91_RS05405	+	8	0.00234	AATGCTC	TAGAGT	GCCCCCC		E5E91_RS08830	+	8	0.00108	GCCTTTT	GAGGAG	AAAACTC
E5E91_RS05435	+	11	0.00234	GTGCCGCTGG	TAGAGT	CACC		E5E91_RS08910	+	4	0.000207	CAC	AAGGAG	CCGACCTGTC
E5E91_RS05445	+	9	0.0015	AAAGGGAT	TAGGCT	GAGCGT		E5E91_RS08920	+	11	0.000207	GGACAGCCAA	AAGGAG	CTTC
E5E91_RS05450	+	9	0.000306	CGCCGCGC	TAGACT	TTCCGC		E5E91_RS08975	+	5	0.000553	CGGG	CAGGAG	AGCAACTGAC
E5E91_RS05455	+	9	0.00369	CTGCCCTC	TACGGT	GCGGCA		E5E91_RS08980	+	7	0.00232	CCGCAC	CCGGAG	GTACCCCC
E5E91_RS05460	+	8	0.00163	AGACGCT	TAGAAT	GCCTCCG		E5E91_RS08985	+	8	0.000207	CCACCAA	AAGGAG	GAGCACC
E5E91_RS05465	+	8	0.00246	CGGGCCT	TACCAT	GTCCCTC		E5E91_RS09015	+	7	0.000207	GTCCAT	AAGGAG	TCCTGCCC
E5E91_RS05485	+	9	0.00042	TGACCCCT	TATCCT	CCCCCA		E5E91_RS09030	+	8	0.000207	CGGCCAC	AAGGAG	AAGACCT
E5E91_RS05490	+	9	0.00395	CAATGCTC	TAGCGT	CGGCTC		E5E91_RS09050	+	10	0.000207	CTGTTTTGC	AAGGAG	TGGTT
E5E91_RS05495	+	7	0.00292	ATCGCA	TAGCAT	GGAGCCCG		E5E91_RS09060	+	8	0.00232	CACTCAC	CCGGAG	GTGAGTC
E5E91_RS05500	+	6	0.00019	TGGCC	TACACT	GGACGCGAC		E5E91_RS09070	+	6	0.000207	ACTTC	AAGGAG	CGTGACCGC
E5E91_RS05525	+	8	0.00042	CCGGTCC	TATCCT	CTTTCCC		E5E91_RS09120	+	7	0.000207	CCCTTC	AAGGAG	AAGCTGAC
E5E91_RS05550	+	9	0.00331	AGCGGGGC	TAGTCT	GGGCGC		E5E91_RS09210	+	10	0.000207	CCTCACCTC	AAGGAG	CCCGC
E5E91_RS05575	+	9	0.000846	GCGCCCTC	TACCCT	GTCCGC		E5E91_RS09215	+	9	0.00276	CCGCCTCA	AAGGAA	AGCCAC
E5E91_RS05585	+	10	0.00019	GGCCGCGTT	TACACT	GCGTT		E5E91_RS09220	+	10	0.0014	GCCACCGGC	CTGGAG	ACGCT
E5E91_RS05595	+	8	0.00205	GCCCCCG	TATCAT	CCTCCCC		E5E91_RS09385	+	5	0.00108	CGCT	GAGGAG	AAGACCCCCG
E5E91_RS05600	+	9	0.000846	CGGGGGCG	TACCCT	GGGCAA		E5E91_RS09395	+	6	0.00232	CCGCG	CCGGAG	GGCTCCTGA
E5E91_RS05605	+	8	0.00019	CCGCCCT	TACACT	GGGCCGC		E5E91_RS09415	+	5	0.0014	GTCT	CTGGAG	GCCCTATTCC
E5E91_RS05610	+	7	0.000846	AGCTGC	TACCCT	CCTTCCCG		E5E91_RS09420	+	11	0.000553	GCCCGCGGAA	CAGGAG	TGCG
E5E91_RS05615	+	9	0.00042	CCCTCCGC	TATCCT	CTCCCC		E5E91_RS09500	+	15	0.00332	ATAGATGAGC	GCGGAG
E5E91_RS05670	+	8	0.00187	GCGCCCC	TACAGT	GCGCGGC		E5E91_RS09555	+	8	0.000553	CCCAACA	CAGGAG	GTCCGAC
E5E91_RS05685	+	6	0.00019	GCGGG	TACACT	GGCAAACGC		E5E91_RS09570	+	10	0.000553	TGCCGCTTT	CAGGAG	TTCTC
E5E91_RS05690	+	8	0.00042	TCCTCTG	TATCCT	GAAAGTC		E5E91_RS09585	+	7	0.00263	GCCCAC	GTGGAG	ACCGAGGG
E5E91_RS05700	+	6	0.00104	TGCAC	TACGCT	GGCATGTCT		E5E91_RS09600	+	8	0.000207	CTCTCAA	AAGGAG	ACGACAC
E5E91_RS05710	+	8	0.00131	AGCGTGT	TAGCCT	CCACGCC		E5E91_RS09615	+	7	0.000553	GACTCC	CAGGAG	GATCAACA
E5E91_RS05725	+	9	0.000306	AAATGCTC	TAGACT	GACCGA		E5E91_RS09635	+	7	0.0014	ACTTCT	CTGGAG	GCCCACCC
E5E91_RS05740	+	10	0.000601	TGCCGGCAC	TAAACT	GACCC		E5E91_RS09640	+	1	0.00332		GCGGAG	GCTACACTCA
E5E91_RS05765	+	9	0.00205	CGGCGGCG	TAAGCT	GCGCGG		E5E91_RS09700	+	8	0.00108	CCAAACT	GAGGAG	CACCGCC
E5E91_RS05800	+	5	0.00042	CCGC	TATCCT	GCGCCCCGCC		E5E91_RS09705	+	4	0.000207	AAA	AAGGAG	AGGTGAGCAC
E5E91_RS05820	+	8	0.00019	ACTGCTC	TACACT	GCGGAGC		E5E91_RS09710	+	10	0.000207	ACCGCTGCA	AAGGAG	TCAAC
E5E91_RS05830	+	9	0.00131	CCCCGCGC	TAGCCT	CGCCGG		E5E91_RS09720	+	8	0.000553	TTCACCA	CAGGAG	GTACACC
E5E91_RS05835	+	9	0.000601	GGCTCCTC	TATGCT	GGACGC		E5E91_RS09745	+	13	0.0014	CCGGCGCACA	CTGGAG	CA
E5E91_RS05895	+	5	0.00427	GTGT	TAGGGT	GTCAGCCCGC		E5E91_RS09750	+	10	0.000207	GGACTTCAA	AAGGAG	ACGAC
E5E91_RS05910	+	6	6.79e-05	TGCTC	TATACT	GCTTCGGTT		E5E91_RS09755	+	5	0.000553	GTTT	CAGGAG	GAATTTGGTA
E5E91_RS05925	+	9	0.000306	AGCTGTTC	TAGACT	CTGGGC		E5E91_RS09760	+	11	0.00276	CACCCCCCGA	AAGGAA	AGTC
E5E91_RS05930	+	8	6.79e-05	CGGCGTT	TATACT	GCCCGTC		E5E91_RS09770	+	7	0.00332	CAGCCG	GCGGAG	GTGCCCGC
E5E91_RS05935	+	8	0.00205	GTTCGGA	TAAGCT	GCGCCCA		E5E91_RS09815	+	10	0.00108	AGGCCCGAA	GAGGAG	TGACC
E5E91_RS05960	+	9	0.0015	CCGCAGCG	TAGGCT	CCTGAC		E5E91_RS09820	+	9	0.000207	CCCCGCGT	AAGGAG	TTTCAG
E5E91_RS05965	+	9	0.00019	CCGGCCCC	TACACT	GTGACT		E5E91_RS09835	+	8	0.00332	GAACACA	GCGGAG	TGCAGGC
E5E91_RS05985	+	9	0.000601	CGGGCGCG	TATGCT	CGCGGC		E5E91_RS09865	+	6	0.0014	GACGG	CTGGAG	GGATGAAAC
E5E91_RS05995	+	7	0.000601	GCTGGC	TATGCT	GCCCGTTG		E5E91_RS09895	+	8	0.000207	CCACCGT	AAGGAG	CACCGAA
E5E91_RS06000	+	9	0.00019	TCCTTCTC	TACACT	GACGCC		E5E91_RS09905	+	5	0.00232	CCTC	CCGGAG	CCGTGCGATA
E5E91_RS06015	+	9	0.000306	AACTGGCC	TAGACT	CGCCCC		E5E91_RS09915	+	10	0.000207	AGAGCAGGC	AAGGAG	CAAGC
E5E91_RS06035	+	6	0.00019	CGGCT	TACACT	GCGGGTCCG		E5E91_RS09965	+	4	0.000553	GGC	CAGGAG	GACAGGAGTT
E5E91_RS06050	+	9	0.00019	GGGCCAGC	TACACT	CGGCGC		E5E91_RS09990	+	10	0.000553	GGGCCAGGA	CAGGAG	ATAAG
E5E91_RS06055	+	9	0.00292	CCCTGCTC	TAGCAT	GACCTC		E5E91_RS10030	+	9	0.0014	CTACGGAG	CTGGAG	CAGGCG
E5E91_RS06060	+	8	0.000306	GGAATTT	TAGACT	GAGCAGC		E5E91_RS10035	+	11	0.000553	CTGCGCGGGA	CAGGAG	ACTC
E5E91_RS06070	+	8	0.000846	GGCGCGC	TACCCT	CAGACCC		E5E91_RS10040	+	10	0.000207	AGCGAGGCG	AAGGAG	AGTGT
E5E91_RS06110	+	9	0.000306	CACAGTTC	TAGACT	CTGCCT		E5E91_RS10055	+	8	0.00332	GCCGGGT	GCGGAG	CGCTTAG
E5E91_RS06115	+	9	0.00104	GGACGGTC	TACGCT	CGCCGC		E5E91_RS10075	+	7	0.000207	ACTACG	AAGGAG	GGCTCTCC
E5E91_RS06120	+	8	0.00019	CCTCCGC	TACACT	CCTCCCT		E5E91_RS10090	+	7	0.000207	TGTCGT	AAGGAG	GAGCAAAG
E5E91_RS06130	+	8	0.00187	GCAGCGT	TACAGT	GGCGGTC		E5E91_RS10105	+	5	0.00332	CGCG	GCGGAG	TCCTGAGCGA
E5E91_RS06135	+	9	0.00104	CATTTGCC	TACGCT	CGGGCC		E5E91_RS10120	+	9	0.000553	AGATGCCC	CAGGAG	CCTGCC
E5E91_RS06140	+	9	0.00019	GGGGCCGT	TACACT	CGGGGC		E5E91_RS10155	+	10	0.00175	GTTCATTTC	ACGGAG	GGTCC
E5E91_RS06155	+	6	0.000601	TGGGG	TATGCT	GGGCGAGCT		E5E91_RS10175	+	13	0.00108	CGGGCGCAGG	ATGGAG	AC
E5E91_RS06170	+	6	0.00163	CTGTC	TAGAAT	GCAGGGCAT		E5E91_RS10225	+	7	0.000553	CATCGA	CAGGAG	GAAGACAG
E5E91_RS06180	+	9	0.00205	CGTCCGCT	TAAGCT	GGACAG		E5E91_RS10230	+	11	0.000553	TTTCCCCTTA	CAGGAG	TCCC
E5E91_RS06195	+	7	0.000601	TCCGAG	TAAACT	GCTCGGGT		E5E91_RS10265	+	7	0.000207	ACCGAC	AAGGAG	GACCGCTG
E5E91_RS06200	+	9	0.000601	GCGCCCGC	TATGCT	GCCCCC		E5E91_RS10275	+	6	0.0014	CACTT	CTGGAG	GACATACAC
E5E91_RS06225	+	9	0.000846	TGGCCTGC	TACCCT	GGGCCG		E5E91_RS10280	+	8	0.00108	CACCACA	GAGGAG	GTCACAC
E5E91_RS06235	+	8	0.00234	GGTGCTT	TAGAGT	CGGGGCC		E5E91_RS10285	+	9	0.000207	GACTGTGG	AAGGAG	GCCCCA
E5E91_RS06240	+	1	0.000306		TAGACT	CGGGCCCGAT		E5E91_RS10290	+	8	0.000207	GGGAGCT	AAGGAG	GAACGCA
E5E91_RS06270	+	9	0.00019	GGAGGCTT	TACACT	TGCCGC		E5E91_RS10295	+	7	0.00263	GCTGGC	GTGGAG	GTAAACAC
E5E91_RS06275	+	8	0.00131	ACCCTGT	TAGCCT	GCCGCTT		E5E91_RS10305	+	9	0.000207	GCTGCGCA	AAGGAG	AGCATC
E5E91_RS06305	+	7	0.00427	AGCGGG	TAGGGT	AGGCGGCA		E5E91_RS10310	+	6	0.000553	AAACC	CAGGAG	GAAAGACTC
E5E91_RS06310	+	7	0.00019	TACAAG	TACACT	GCCAGACC		E5E91_RS10340	+	7	0.000553	GCGGCG	CAGGAG	GTGTCCGC
E5E91_RS06325	+	8	0.000846	GGCGTGT	TACCCT	CGCCCCC		E5E91_RS10360	+	3	0.000553	AA	CAGGAG	CGACAATCGG
E5E91_RS06340	+	9	0.000306	CCTGCGCG	TAGACT	TGCTCC		E5E91_RS10375	+	11	0.000207	TGACGCTCCG	AAGGAG	CCAT
E5E91_RS06350	+	10	0.0015	CGAAGGCGT	TAGGCT	AGAGC		E5E91_RS10405	+	10	0.00232	GACGTTTTG	CCGGAG	CTGCT
E5E91_RS06355	+	8	0.00019	CACCCGT	TACACT	CTTTGGC		E5E91_RS10415	+	5	0.00232	GCGC	CCGGAG	GCACACGAGC
E5E91_RS06365	+	9	0.00131	CCGGGCGC	TAGCCT	GCCCGC		E5E91_RS10425	+	10	0.000553	CTGTTTCCC	CAGGAG	ACCCC
E5E91_RS06375	+	9	0.000846	GGCTGCTC	TACCCT	GACCCC		E5E91_RS10440	+	4	0.00108	AGC	ATGGAG	CTGGCCGCGC
E5E91_RS06390	+	9	0.00131	CCATGCTC	TAGCCT	GCGGAC		E5E91_RS10480	+	11	0.000207	TGTTCATATC	AAGGAG	AACC
E5E91_RS06430	+	7	0.00042	CCGGGC	TATCCT	AATCAGCG		E5E91_RS10505	+	15	0.00332	GTGGGGCGCG	GCGGAG
E5E91_RS06435	+	3	0.00395	GC	TAGCGT	GGCGTGGGGC		E5E91_RS10510	+	12	0.00108	ATCGCCTACT	ATGGAG	GCC
E5E91_RS06440	+	9	0.00234	AGCCGGCG	TAGAGT	CGGGCC		E5E91_RS10515	+	9	0.00232	CCCCGGCC	CCGGAG	GCCCAC
E5E91_RS06460	+	7	0.0015	GCGCGC	TAGGCT	GCCCCCCG		E5E91_RS10520	+	8	0.000553	GGGCCCG	CAGGAG	ACCCCAC
E5E91_RS06475	+	8	0.000306	CGTACCC	TAGACT	TCCCGTG		E5E91_RS10535	+	7	0.00232	TGCCCG	CCGGAG	CCTGACGC
E5E91_RS06480	+	8	6.79e-05	CGCCCCG	TATACT	CCGGCGC		E5E91_RS10570	+	8	0.00108	AGCACCC	GAGGAG	AACAACG
E5E91_RS06505	+	9	0.00042	TTTTTATT	TATCCT	GCCGTC		E5E91_RS10575	+	11	0.000207	GACTGGCTTT	AAGGAG	AACC
E5E91_RS06510	+	8	0.00019	GACCCTC	TACACT	GCCCCCC		E5E91_RS10590	+	10	0.000207	TTGCGACGT	AAGGAG	CAGCC
E5E91_RS06545	+	9	0.00042	AAACGCGC	TATCCT	GGGGAG		E5E91_RS10600	+	10	0.000207	ACCTCTCCG	AAGGAG	TTCAA
E5E91_RS06555	+	8	0.000846	AGGAGAC	TACCCT	CTGAACC		E5E91_RS10605	+	5	0.000207	GGTT	AAGGAG	AGGTAGAAGT
E5E91_RS06560	+	8	0.00042	GGAGGGG	TATCCT	GAGAGGC		E5E91_RS10620	+	8	0.000207	ACCTGCC	AAGGAG	AAACAGC
E5E91_RS06575	+	7	0.000601	GCGACC	TATGCT	GGGCGGTA		E5E91_RS10625	+	8	0.00232	GCCCCCA	CCGGAG	GCCATTC
E5E91_RS06635	+	8	0.000846	GCAGGTG	TACCCT	CGCCTGC		E5E91_RS10630	+	9	0.000207	TAAGGAAC	AAGGAG	GACAAC
E5E91_RS06660	+	7	0.0015	GCGTGT	TAGGCT	CGGATGTT		E5E91_RS10650	+	7	0.0014	CATCTG	CTGGAG	GTGCAGGA
E5E91_RS06670	+	8	0.00331	TGCCCGC	TATGGT	GTGCGCC		E5E91_RS10655	+	13	0.00332	CGCTCAGAAG	GCGGAG	TA
E5E91_RS06685	+	9	0.00205	CCGCCGTA	TAAGCT	GTACTC		E5E91_RS10660	+	4	0.00175	CTC	ACGGAG	GACAAACACC
E5E91_RS06720	+	8	0.000846	CTTCTGC	TACCCT	GCGCCCC		E5E91_RS10685	+	9	0.000553	TTCGAGGC	CAGGAG	GGTCAT
E5E91_RS06725	+	9	0.000601	CGGGCGCT	TATGCT	GGGCCG		E5E91_RS10695	+	10	0.00108	GGGCTGCAC	GAGGAG	GAAGC
E5E91_RS06735	+	8	0.00269	GCTCGTT	TACTCT	GAGCCTC		E5E91_RS10710	+	8	0.000207	CTGTGAC	AAGGAG	TTATGAC
E5E91_RS06740	+	7	0.000601	GCGGCC	TATGCT	CTGGGCCG		E5E91_RS10715	+	9	0.000553	CGCTAAAT	CAGGAG	GTTCCA
E5E91_RS06750	+	8	0.00019	AGGCCAC	TACACT	GGGCGCC		E5E91_RS10720	+	8	0.000207	CCGAACC	AAGGAG	AACCACC
E5E91_RS06755	+	9	0.00019	GGAAGTTC	TACACT	GCCCCC		E5E91_RS10785	+	8	0.000207	CGGAACT	AAGGAG	GCAACCT
E5E91_RS06765	+	8	0.00019	CCGCCGC	TACACT	TCGCTGC		E5E91_RS10830	+	7	0.000207	CCACCC	AAGGAG	TAACCACC
E5E91_RS06835	+	9	0.00019	CGGGCGCT	TACACT	CTGCGA		E5E91_RS10835	+	7	0.000207	GCGGCG	AAGGAG	TAGGCGTC
E5E91_RS06840	+	6	0.000306	GGGGC	TAGACT	CTTCCGGTG		E5E91_RS10840	+	11	0.000207	ATGAATTACA	AAGGAG	CGCC
E5E91_RS06855	+	7	0.00019	GGCACG	TACACT	CGGTGCCG		E5E91_RS10845	+	9	0.0014	TGCCACAT	CTGGAG	CCGCCG
E5E91_RS06860	+	9	0.000601	CCCTCCCC	TATGCT	GGCGGC		E5E91_RS10860	+	6	0.00108	TGCCC	GAGGAG	TAAAGCGCG
E5E91_RS06890	+	6	0.00331	TGCAT	TAGGAT	GGCAACACC		E5E91_RS10945	+	8	0.000207	ACCTACA	AAGGAG	CCACCTC
E5E91_RS06895	+	8	0.00269	TTGGCTC	TACTCT	GCCCGTG		E5E91_RS10960	+	4	0.00175	AAC	ACGGAG	CGCGTCACTG
E5E91_RS06905	+	11	0.00205	GGCAGTCTAA	TAAGCT	GGAG		E5E91_RS10975	+	8	0.000207	CCCCCTC	AAGGAG	TACCTCA
E5E91_RS06925	+	8	0.00205	CTCGTCC	TAAGCT	GCGCCGC		E5E91_RS10980	+	10	0.000207	CAGACTGAA	AAGGAG	ACCGC
E5E91_RS06945	+	9	0.000846	TTCTCAAA	TACCCT	AACACC		E5E91_RS10985	+	5	0.0014	CTGA	CTGGAG	GAAGTTCTGC
E5E91_RS06950	+	9	0.00331	GCTCGCGC	TATGGT	GGAGCT		E5E91_RS11020	+	11	0.00108	CCCAGAGATG	ATGGAG	GCAG
E5E91_RS06955	+	5	0.00019	GGCC	TACACT	GGGACCGCCC		E5E91_RS11065	+	10	0.000207	ATCAAACGC	AAGGAG	TGATT
E5E91_RS06965	+	10	0.000601	AGTCCACCC	TAAACT	TGAGC		E5E91_RS11080	+	10	0.0014	CGGCCCTCG	CTGGAG	GCAAG
E5E91_RS06970	+	6	0.00131	TCTGT	TAGCCT	GCGCCCCAT		E5E91_RS11090	+	7	0.0014	TACGGT	CTGGAG	GTGAACTC
E5E91_RS06980	+	9	0.000306	CCACGGCC	TAGACT	CGGGGT		E5E91_RS11155	+	3	0.000207	CG	AAGGAG	GAGGTGTTGT
E5E91_RS06985	+	7	0.00019	GCCCGT	TACACT	CTGTGCCC		E5E91_RS11160	+	7	0.00263	TGTTTT	GTGGAG	GACCGACC
E5E91_RS06990	+	10	0.00163	TCAGCCTCC	TATAGT	GCGGC		E5E91_RS11170	+	12	0.00108	TAATGCGACA	ATGGAG	GCG
E5E91_RS06995	+	7	0.00163	GGCGCC	TATAGT	CCCCCTCT		E5E91_RS11215	+	7	0.000553	TCAATT	CAGGAG	GTTCAAAG
E5E91_RS07000	+	7	6.79e-05	CACGCT	TATACT	CTGCGCCC		E5E91_RS11230	+	10	0.000207	AACAGACAT	AAGGAG	TGCAG
E5E91_RS07005	+	8	0.00427	ACCGGCC	TAGGGT	GCGAGGC		E5E91_RS11240	+	7	0.00276	CCCCTC	AAGGAA	CTTTCTGA
E5E91_RS07015	+	5	0.000306	CGTT	TAGACT	CGGCCCCGTT		E5E91_RS11315	+	8	0.000553	CAATTCT	CAGGAG	GTTTCCT
E5E91_RS07025	+	7	0.00019	CGCCGC	TACACT	CCGGGCCA		E5E91_RS11410	+	7	0.00232	CATTCC	CCGGAG	GCCCACCC
E5E91_RS07040	+	8	0.00163	TTGCGCC	TAGAAT	GCCCGCC		E5E91_RS11425	+	8	0.00263	TGCCGCC	GTGGAG	CGACCCG
E5E91_RS07050	+	2	0.00019	C	TACACT	TCGCTGCGAG		E5E91_RS11430	+	10	0.000207	GACGCCCAA	AAGGAG	ACCCC
E5E91_RS07055	+	9	0.00019	GCGCCCAC	TACACT	CCCCCT		E5E91_RS11480	+	7	0.00332	CTGCTG	GCGGAG	CAGCGGGC
E5E91_RS07065	+	9	0.00131	TAATGCTC	TAGCCT	CGGGCC		E5E91_RS11495	+	7	0.0014	AACTTT	CTGGAG	CAAATCCA
E5E91_RS07075	+	8	0.00042	CCCGACC	TATCCT	GGCGCCC		E5E91_RS11500	+	9	0.0014	GCCGCACC	CTGGAG	GTTGTC
E5E91_RS07085	+	8	0.000306	AATGCTC	TAGACT	TGACCCC		E5E91_RS11515	+	1	0.00332		GCGGAG	GCTGGCCGCC
E5E91_RS07090	+	5	0.00331	GACG	TAGGAT	GACGCCAACC		E5E91_RS11550	+	5	0.0014	CGTC	CTGGAG	GACCGCCCGC
E5E91_RS07095	+	9	0.000601	GTGTGCCC	TATGCT	GCCGCC		E5E91_RS11565	+	10	0.00263	CAACAGGTG	GTGGAG	TCCTG
E5E91_RS07110	+	8	0.000306	CGGCGGC	TAGACT	GCGGCGT		E5E91_RS11630	+	9	0.00263	GCTTTTTT	GTGGAG	GGAGTG
E5E91_RS07140	+	8	0.000306	TGCCCGC	TAGACT	CTGGCGC		E5E91_RS11665	+	6	0.000207	CCGTA	AAGGAG	CGTCTAAAA
E5E91_RS07170	+	8	0.00331	TATGCAT	TAGGAT	AGTCAAC		E5E91_RS11670	+	10	0.000207	GAGCCTCCA	AAGGAG	TCCGA
E5E91_RS07175	+	5	0.00104	CCGC	TACGCT	CTCCCCTGCC		E5E91_RS11675	+	10	0.000207	CCGTTTTTC	AAGGAG	ACCCC
E5E91_RS07185	+	8	0.000601	CGGCTGC	TATGCT	GCTCCTT		E5E91_RS11680	+	7	0.00276	GCACCA	AAGGAA	GGAATCCC
E5E91_RS07200	+	9	6.79e-05	GCGCTTCC	TATACT	TGGCCG		E5E91_RS11700	+	9	0.00175	CCACGCTC	ACGGAG	GCCACC
E5E91_RS07205	+	6	0.00042	TGGGG	TATCCT	CTCCCCTGC		E5E91_RS11720	+	8	0.000553	TGCCCAC	CAGGAG	ACTTGCC
E5E91_RS07215	+	9	0.00042	CGACCCGC	TATCCT	CCCCCC		E5E91_RS11735	+	8	0.000553	AGGAAGT	CAGGAG	GACCACC
E5E91_RS07225	+	7	0.00131	GACCCG	TACAAT	CAACCCCG		E5E91_RS11810	+	10	0.000553	AGCGCGCCC	CAGGAG	CACCC
E5E91_RS07240	+	9	0.00019	TCGTCCTC	TACACT	ACCCCC		E5E91_RS11820	+	11	0.00276	CATCTGCTAT	AAGGAA	AGGT
E5E91_RS07280	+	8	0.000846	GCCCCTC	TACCCT	CAGGAGC		E5E91_RS11835	+	9	0.000207	AACCTGAT	AAGGAG	ATCACC
E5E91_RS07300	+	9	0.000846	CCGCGCCG	TATAAT	GGATTC		E5E91_RS11855	+	7	0.0014	CAGCAA	CTGGAG	GCGAGCGG
E5E91_RS07305	+	7	0.00234	GCAGTG	TATGAT	TTTTGGCA		E5E91_RS11885	+	9	0.0014	CACGACTG	CTGGAG	GAACAC
E5E91_RS07320	+	8	0.000601	GGCGGGC	TATGCT	CGGCTCC		E5E91_RS11920	+	10	0.00175	TGCCCTTAC	ACGGAG	GAATC
E5E91_RS07325	+	9	0.000601	CGTGGGGC	TATGCT	CACGGC		E5E91_RS11945	+	8	0.00108	GCTCCCC	GAGGAG	AAAGATC
E5E91_RS07330	+	9	0.00205	TGAATTGG	TAAGCT	GGCCGT		E5E91_RS11960	+	10	0.00108	CTGTTTGCC	GAGGAG	TTCCC
E5E91_RS07340	+	8	0.000601	CGCCCGC	TATGCT	GCGGGGC		E5E91_RS11970	+	11	0.000553	GGCGCGTATT	CAGGAG	CGGT
E5E91_RS07355	+	9	0.000601	GCCTGGCT	TATGCT	GGCCCC		E5E91_RS11975	+	9	0.00263	TGAACAGT	GTGGAG	GCGTAA
E5E91_RS07365	+	9	0.00395	GGGGCGGG	TAGCGT	AGGGCC		E5E91_RS11985	+	11	0.000207	CGCCATCCGC	AAGGAG	TTCC
E5E91_RS07375	+	8	0.00042	GCCGCTC	TATCCT	GCCGGGC		E5E91_RS12005	+	6	0.00108	AAGGG	GAGGAG	GGTAAGACA
E5E91_RS07390	+	9	0.00131	CGTCGTGT	TAGCCT	CGGCGC		E5E91_RS12010	+	7	0.000207	CACGAC	AAGGAG	GACTCCAG
E5E91_RS07415	+	8	0.00292	CGAACGC	TAGCAT	CTCCCCC		E5E91_RS12015	+	6	0.00108	CCTCT	ATGGAG	ACCTCAACT
E5E91_RS07440	+	9	0.0015	GGGGCAGG	TAGGCT	CGGGCC		E5E91_RS12030	+	12	0.00108	GAGCGAAAGC	GAGGAG	AGA
E5E91_RS07445	+	8	0.00234	CAGGGCG	TAAAAT	CCTCCCC		E5E91_RS12050	+	7	0.0014	CACATT	CTGGAG	GTTGACCC
E5E91_RS07500	+	8	0.000601	CGGGGGC	TATGCT	GGCCCGT		E5E91_RS12065	+	6	0.00175	CTTCG	ACGGAG	GTAGGAATC
E5E91_RS07510	+	8	0.000601	GAGCGTT	TATGCT	GAAGTGG		E5E91_RS12075	+	11	0.00108	GCACGCGAGG	GAGGAG	AGAT
E5E91_RS07515	+	8	0.00131	GGCACGC	TAGCCT	GACCCTC		E5E91_RS12180	+	9	0.00232	CCCCCCAG	CCGGAG	GCGCCC
E5E91_RS07625	+	3	0.00449	CC	TAACGT	TCAGGAGCCT		E5E91_RS12200	+	10	0.000207	CCACCCGCC	AAGGAG	ACTTC
E5E91_RS07635	+	10	0.00131	TGCGGCCCG	TAGCCT	GAATC		E5E91_RS12250	+	5	0.0014	GCGG	CTGGAG	ACCGCCTCGC
E5E91_RS07665	+	8	0.00019	GGGCCGC	TACACT	TCGCCTC		E5E91_RS12305	+	10	0.000207	CGGCACCTG	AAGGAG	AACCT
E5E91_RS07670	+	8	6.79e-05	GCGCCCC	TATACT	CGCCCCC		E5E91_RS12310	+	12	0.00232	TGACCCCGTA	CCGGAG	GAC
E5E91_RS07680	+	8	0.000601	TGGACGA	TATGCT	GCGGCCC		E5E91_RS12325	+	1	0.00108		GAGGAG	CGCACCCTGG
E5E91_RS07690	+	1	0.000846		TACCCT	GTGGACCCGA		E5E91_RS12370	+	4	0.00232	CCT	CCGGAG	GATGACCGCC
E5E91_RS07695	+	8	0.00234	CACCCTC	TAAAAT	ACACGGC		E5E91_RS12440	+	3	0.000207	GA	AAGGAG	CCAAGACAGA
E5E91_RS07715	+	9	0.00234	CACAGGCG	TAAAAT	CCTCAG		E5E91_RS12450	+	10	0.000553	ACTCTGGCC	CAGGAG	GTCAT
E5E91_RS07730	+	10	0.00205	CCGTTCGTC	TAAGCT	GGGCC		E5E91_RS12485	+	8	0.00232	CCCGTTC	CCGGAG	GTGTTCC
E5E91_RS07740	+	9	0.00019	CAGTGCTC	TACACT	GCCCGA		E5E91_RS12515	+	10	0.00232	CTATTCTCA	CCGGAG	GTCAC
E5E91_RS07755	+	7	0.00234	TTGGAG	TAGAGT	GGGCAAGC		E5E91_RS12530	+	7	0.000207	TCCCTC	AAGGAG	TAAACACA
E5E91_RS07765	+	5	0.000306	TTGT	TAGACT	GTCGGTACAC		E5E91_RS12535	+	13	0.00263	CTCAGAAACA	GTGGAG	GC
E5E91_RS07830	+	7	6.79e-05	CCCACC	TATACT	TCCCGGCG		E5E91_RS12540	+	4	0.00276	GGC	AAGGAA	TAGTAGAGGG
E5E91_RS07835	+	8	0.00131	CGCGGCG	TAGCCT	GCCCGGC		E5E91_RS12565	+	8	0.000553	CTGACCC	CAGGAG	GAATCCC
E5E91_RS07855	+	6	0.000601	TGCTC	TATGCT	GGCTGGACT		E5E91_RS12610	+	9	0.00175	CGAGCAGG	ACGGAG	AATGGA
E5E91_RS07865	+	4	0.00163	CTT	TAGAAT	CCGGTCACGT		E5E91_RS12615	+	8	0.00232	TCCGGCT	CCGGAG	AAAGCGC
E5E91_RS07870	+	8	0.00292	GGCCCGC	TATCGT	GTGCCTC		E5E91_RS12640	+	10	0.000553	AATCCGTAT	CAGGAG	CCTGT
E5E91_RS07880	+	6	6.79e-05	GCGGC	TATACT	GCGTCTACC		E5E91_RS12665	+	7	0.0014	CCGGCC	CTGGAG	GTTTTCCC
E5E91_RS07885	+	6	0.000846	CGCGT	TACCCT	GAATGCCAC		E5E91_RS12670	+	10	0.00175	CATCCGCTC	ACGGAG	GACGT
E5E91_RS07925	+	9	0.000601	TCGCGCGT	TATGCT	GGCCCC		E5E91_RS12750	+	6	0.000207	CAAAC	AAGGAG	AGTACCAAC
E5E91_RS07930	+	4	0.00331	GGT	TAAAGT	CGCTCTGCCC		E5E91_RS12755	+	10	0.00108	CCACCCGCC	GAGGAG	AAGTC
E5E91_RS07950	+	9	0.000846	GGCTGCGT	TACCCT	GACCCC		E5E91_RS12760	+	11	0.000553	GTGGTACGCT	CAGGAG	CGAT
E5E91_RS07965	+	5	0.000846	CCCC	TACCCT	TGGAGTCATC		E5E91_RS12770	+	8	0.000207	TGCGGCA	AAGGAG	CATTCCC
E5E91_RS07990	+	8	0.00205	CGCCCGC	TATCAT	GCCCCCC		E5E91_RS12775	+	10	0.00232	TCAGCTTCA	CCGGAG	GACGT
E5E91_RS08010	+	8	6.79e-05	GCCCGCC	TATACT	TGCCCTA		E5E91_RS12865	+	4	0.000553	GCA	CAGGAG	ACTTCTGAAA
E5E91_RS08045	+	9	0.000306	GCAGTCTC	TAGACT	CGCCCT		E5E91_RS12925	+	8	0.00232	GTTAACG	CCGGAG	GTGCGCC
E5E91_RS08070	+	9	0.000601	GCCTTCCC	TATGCT	GAGGCC		E5E91_RS12940	+	9	0.000207	GGTGGACA	AAGGAG	CACCCC
E5E91_RS08085	+	9	0.000306	TCAGGCCG	TAGACT	GCCCGC		E5E91_RS12950	+	6	0.00232	TTCCC	CCGGAG	GTTCCCGAG
E5E91_RS08090	+	9	0.000601	TCGCCCGC	TATGCT	CGGCGC		E5E91_RS12980	+	4	0.0014	GAC	CTGGAG	CTGCCCGACG
E5E91_RS08110	+	9	0.00163	GGAATAAA	TATAGT	GAGGAC		E5E91_RS12985	+	6	0.00108	GGGAC	GAGGAG	GGACCGACG
E5E91_RS08120	+	8	0.00019	AGGCCGG	TACACT	GCTCGCC		E5E91_RS12990	+	5	0.000553	AGCC	CAGGAG	GTGAATGACA
E5E91_RS08125	+	7	0.000306	GGCCCG	TAGACT	GAACCATC		E5E91_RS13030	+	10	0.0014	ATTTTTCTT	CTGGAG	ATTGC
E5E91_RS08130	+	8	0.00019	CGTCCAT	TACACT	TTGCCGT		E5E91_RS13070	+	9	0.000207	GGCCCCGC	AAGGAG	ACGAAG
E5E91_RS08135	+	7	0.00019	TTTGCA	TACACT	AGGGAGTG		E5E91_RS13110	+	8	0.000553	CCCCGAA	CAGGAG	TCCACAC
E5E91_RS08145	+	9	0.00234	GGCCGGTT	TAGAGT	GGGGGC		E5E91_RS13170	+	7	0.000553	GAATCC	CAGGAG	GGCCGCTG
E5E91_RS08155	+	9	0.00205	GCCGGGCC	TAAGCT	GACCGC		E5E91_RS13180	+	14	0.00332	CCCCTACACT	GCGGAG	C
E5E91_RS08165	+	8	0.00019	AGAACCC	TACACT	TCGCCGT		E5E91_RS13230	+	10	0.000207	TGGAAAGGA	AAGGAG	CGACA
E5E91_RS08170	+	8	0.00131	TGCGCCT	TACAAT	CCTGGGC		E5E91_RS13235	+	8	0.000553	ACCACCG	CAGGAG	GTTCGCA
E5E91_RS08175	+	8	0.000601	CATTGGC	TATGCT	GGAGGTC		E5E91_RS13290	+	7	0.000553	GCCATG	CAGGAG	CGCAGGCA
E5E91_RS08190	+	5	0.00187	GCGC	TACAGT	CCGCTCACAC		E5E91_RS13295	+	7	0.00332	ATCAAG	GCGGAG	GTGGCGGT
E5E91_RS08200	+	5	0.00205	GGAC	TATCAT	GGGGGTCGCC		E5E91_RS13315	+	10	0.0014	AAGCTTGTT	CTGGAG	ACCCT
E5E91_RS08215	+	8	0.000601	CTTCTCG	TAAACT	GAACCTG		E5E91_RS13320	+	5	0.0014	TCGC	CTGGAG	GTCAAGGATC
E5E91_RS08220	+	3	0.00369	AA	TACGGT	CCGCTCACCG		E5E91_RS13330	+	10	0.00263	TGGCACTTT	GTGGAG	TTTGA
E5E91_RS08225	+	9	0.00187	CGCCCGTC	TACAGT	CGGTTT		E5E91_RS13355	+	8	0.00332	AACAAAC	GCGGAG	ACCTGGT
E5E91_RS08235	+	8	0.000846	GACCCTT	TACCCT	CTTCCCC		E5E91_RS13370	+	7	0.000207	GCTCCC	AAGGAG	AACCCACC
E5E91_RS08265	+	7	0.00131	GCGGGC	TACAAT	CACGCTAC		E5E91_RS13380	+	7	0.0014	GAGCTG	CTGGAG	AAAACGTC
E5E91_RS08270	+	10	0.00269	CTTGGGGCA	TACTCT	GGGGC		E5E91_RS13385	+	6	0.000207	CGCAC	AAGGAG	AAGTCACCC
E5E91_RS08275	+	6	0.00427	TGTAT	TAGGGT	GACGCCTGC		E5E91_RS13395	+	10	0.0014	CCGCTTTCT	CTGGAG	CCGCC
E5E91_RS08315	+	8	6.79e-05	TATCTGC	TATACT	CCGACGC		E5E91_RS13410	+	8	0.00175	ACCATCA	ACGGAG	ACCCCGC
E5E91_RS08335	+	7	6.79e-05	CCGGCC	TATACT	CGTCCCCG		E5E91_RS13430	+	3	0.00263	GA	GTGGAG	CGGGGGCAGA
E5E91_RS08355	+	9	0.0015	CGAGCGCT	TAGGCT	GGAGGC		E5E91_RS13460	+	8	0.00232	CCTGCGC	CCGGAG	GTGCCCT
E5E91_RS08370	+	7	0.00019	AGGGGC	TACACT	CTGGGGTG		E5E91_RS13470	+	8	0.000207	AACCTGC	AAGGAG	CTATCCC
E5E91_RS08375	+	8	0.00019	TGTGCTC	TACACT	CAGCCCG		E5E91_RS13475	+	7	0.00232	CCACCC	CCGGAG	GTTCCACC
E5E91_RS08385	+	3	0.00131	GC	TACAAT	CCGCCCCGTT		E5E91_RS13485	+	7	0.00108	CTTGCC	GAGGAG	CTGTTCAG
E5E91_RS08390	+	7	6.79e-05	CCGGGC	TATACT	GCTCCGCT		E5E91_RS13490	+	7	0.0014	CCCGAA	CTGGAG	CGTTTCGC
E5E91_RS08415	+	8	0.000601	TCTCCCT	TAAACT	GTCTCTC		E5E91_RS13510	+	10	0.000207	ATCGGTTGT	AAGGAG	GGTAG
E5E91_RS08430	+	8	0.00187	CGTCCGC	TACAGT	CGGCTTT		E5E91_RS13530	+	6	0.000553	GTGAA	CAGGAG	AACTAATTT
E5E91_RS08460	+	9	0.00187	TGCGCCGC	TACAGT	GCCGCC		E5E91_RS13540	+	8	0.000553	GATTGCC	CAGGAG	AAAGTGC
E5E91_RS08465	+	7	0.000846	TTCCTC	TACCCT	GGCCGCAG		E5E91_RS13560	+	10	0.00263	AGATTCGGC	GTGGAG	ACACG
E5E91_RS08470	+	7	0.00104	CTCTGT	TACGCT	GGGTCAGT		E5E91_RS13595	+	6	0.00232	GAGCA	CCGGAG	CGGACTTTG
E5E91_RS08480	+	7	0.00131	CGCACG	TACAAT	GCCCGGCG		E5E91_RS13610	+	4	0.00232	GCG	CCGGAG	GCAAAAGAAC
E5E91_RS08485	+	8	0.00019	GCGCCTC	TACACT	CGGAGTC		E5E91_RS13615	+	6	0.00175	CCCTG	ACGGAG	GAACGACCC
E5E91_RS08495	+	5	0.00019	GCCC	TACACT	GACCGGCGCT		E5E91_RS13625	+	7	0.000207	TTTCAG	AAGGAG	ATGATCCC
E5E91_RS08500	+	9	0.000846	CGACCTGC	TACCCT	CCGGCC		E5E91_RS13645	+	12	0.00108	GGCGGTGTAT	GAGGAG	AAT
E5E91_RS08510	+	8	0.00042	CCTGCCG	TATCCT	GCCCCTC		E5E91_RS13680	+	11	0.00276	CTGGAAAGGC	AAGGAA	CGCA
E5E91_RS08525	+	6	0.000601	CCTGA	TATGCT	CACAACAGA		E5E91_RS13685	+	7	0.0014	GCTGAA	CTGGAG	GCCGCGCC
E5E91_RS08535	+	7	0.00019	TTGCCT	TACACT	GACCGGCT		E5E91_RS13710	+	7	0.000207	CAGATC	AAGGAG	GAAAACGA
E5E91_RS08545	+	8	0.00331	CGCTGTT	TATGGT	GGGGGTC		E5E91_RS13720	+	7	0.0014	GACGAC	CTGGAG	GTGAACTG
E5E91_RS08560	+	9	0.00042	ACTTCCCC	TATCCT	CCTCCC		E5E91_RS13725	+	8	0.00263	TCTGCCT	GTGGAG	GCCCCCG
E5E91_RS08565	+	9	0.000601	ACGTCGGG	TAAACT	GTCGGC		E5E91_RS13735	+	7	0.00175	TTCCCC	ACGGAG	GAACCCGC
E5E91_RS08570	+	8	0.000846	GAGGCTT	TACCCT	GGCTGCC		E5E91_RS13745	+	7	0.00108	GGGACT	GAGGAG	CTGACCCC
E5E91_RS08575	+	10	0.00019	CCTGCGGCT	TACACT	GCCGC		E5E91_RS13750	+	5	0.00276	CCTG	AAGGAA	GTGAAAGAAG
E5E91_RS08585	+	8	0.00163	TCCAGAG	TAGAAT	CCTCCCT		E5E91_RS13755	+	7	0.00276	CTGAAG	AAGGAA	GTGCCCGC
E5E91_RS08595	+	8	0.00234	TCGCGCC	TAAAAT	AAAGGCC		E5E91_RS13760	+	9	0.00175	CTCAAACA	ACGGAG	ATTCCT
E5E91_RS08615	+	8	0.000601	GCGCGGC	TATGCT	GGCGCAC		E5E91_RS13775	+	6	0.000553	TTTGC	CAGGAG	GAAACCATC
E5E91_RS08620	+	9	0.000846	CGGCCCGC	TACCCT	GCGAGC		E5E91_RS13825	+	9	0.0014	TGTCATTT	CTGGAG	GAACCC
E5E91_RS08625	+	8	0.000306	GCGGTTT	TAGACT	CGCGGGC		E5E91_RS13860	+	9	0.00232	GCCGACTA	CCGGAG	ATAACC
E5E91_RS08645	+	4	0.0015	TGT	TAGGCT	GCCCTACGCC		E5E91_RS13870	+	11	0.0014	GCGGGTCTGG	CTGGAG	GTTT
E5E91_RS08660	+	6	0.000601	CGAGG	TAAACT	TAGGAGGTG		E5E91_RS13890	+	6	0.000553	CACCA	CAGGAG	CCCTGGGCT
E5E91_RS08665	+	9	0.00234	GGTCTGCA	TAAAAT	ACCTGT		E5E91_RS13900	+	11	0.00108	GTTACCCTCT	GAGGAG	AGAC
E5E91_RS08675	+	8	0.000846	CATGCCC	TACCCT	GCCTCCT		E5E91_RS13915	+	3	0.00108	GC	GAGGAG	GCGCCATGAC
E5E91_RS08680	+	10	0.000846	CTCCTGACC	TACCCT	GACCC		E5E91_RS13920	+	8	0.000207	GACCAAA	AAGGAG	GCGAGTG
E5E91_RS08700	+	9	0.00331	TGACCGCC	TAAAGT	GACGCC		E5E91_RS13950	+	8	0.00108	CGGCCTG	GAGGAG	AGTCCCC
E5E91_RS08705	+	8	0.00042	GGCGGCC	TATCCT	CTCCCCC		E5E91_RS13965	+	10	0.000553	CTTTTCCCC	CAGGAG	ACCCC
E5E91_RS08735	+	9	0.00205	CCTGCGCT	TATCAT	GCGGGG		E5E91_RS13975	+	8	0.000207	CCCTTCC	AAGGAG	CCCTGCG
E5E91_RS08755	+	8	0.00131	AATGCTC	TAGCCT	CGGCGGT		E5E91_RS13980	+	9	0.000553	CGGACGGC	CAGGAG	GTCCCT
E5E91_RS08760	+	10	0.00269	GCGCCGCGC	TACTCT	GGACC		E5E91_RS14055	+	9	0.000553	GTGCAAGA	CAGGAG	AGCAGC
E5E91_RS08765	+	9	0.00234	CAGCGGCG	TATTCT	GCCCCC		E5E91_RS14060	+	8	0.000207	ACTGCCA	AAGGAG	ATTGATC
E5E91_RS08770	+	9	0.000846	CGGGCGAG	TACCCT	GAAAGG		E5E91_RS14070	+	10	0.000553	ATTCAACAA	CAGGAG	GAAGT
E5E91_RS08780	+	8	0.00019	CGGCGGC	TACACT	GCCTGCC		E5E91_RS14075	+	8	0.000553	TATCTGG	CAGGAG	CTCAACT
E5E91_RS08785	+	10	0.00019	ATCGGACGA	TACACT	GACTC		E5E91_RS14095	+	8	0.00232	CCTGGCC	CCGGAG	GATTTCC
E5E91_RS08790	+	7	0.00104	GCGGGG	TACGCT	GGGCACAC		E5E91_RS14120	+	8	0.0014	CCGTGCG	CTGGAG	ACTCCCG
E5E91_RS08795	+	8	6.79e-05	GCCCCGC	TATACT	TCCCTTT		E5E91_RS14130	+	2	0.00108	T	ATGGAG	GACTTCCACC
E5E91_RS08800	+	5	0.00205	GGGT	TAAGCT	TTCGTGGTCG		E5E91_RS14140	+	9	0.000207	CTCTTTCC	AAGGAG	TTCCCC
E5E91_RS08815	+	7	0.00331	CTGCTC	TAGGAT	GACCCGCG		E5E91_RS14160	+	9	0.00232	CCTTTCCC	CCGGAG	GACCCC
E5E91_RS08825	+	8	0.000306	CCTGCTC	TAGACT	GAGGGAT		E5E91_RS14185	+	8	0.00108	AAGTTCC	GAGGAG	GCCACCC
E5E91_RS08845	+	6	0.00205	CGCTT	TAAGCT	GGGCCCGTC		E5E91_RS14190	+	8	0.000207	CCCTCAA	AAGGAG	TGTTCCC
E5E91_RS08850	+	8	0.00019	ACCCCGC	TACACT	CTGAGCC		E5E91_RS14205	+	11	0.000207	CAACAGCCCC	AAGGAG	CTTT
E5E91_RS08855	+	5	0.00269	CTGC	TACTCT	CCCCAGCGCT		E5E91_RS14215	+	9	0.00232	TCTGTTGC	CCGGAG	GCCTCT
E5E91_RS08870	+	9	0.00205	TGAATTGG	TAAGCT	GGCCGT		E5E91_RS14220	+	8	0.00108	GCCACCC	GAGGAG	GGAGCGC
E5E91_RS08880	+	10	0.00205	AGCTCCGTA	TAAGCT	GAGGC		E5E91_RS14225	+	11	0.00108	CTTTTCCTTA	GAGGAG	GCCC
E5E91_RS08890	+	9	0.00042	CACTGGGT	TATCCT	CTCCTC		E5E91_RS14235	+	4	0.00232	TCG	CCGGAG	CCGACTGACC
E5E91_RS08930	+	8	0.00042	TGGCCTT	TATCCT	CCTCCCC		E5E91_RS14245	+	8	0.00108	GCCTGTT	GAGGAG	GGGCTCC
E5E91_RS08940	+	9	0.000601	GCCCCTGC	TAAACT	CTTTCG		E5E91_RS14265	+	10	0.00332	CCCATTGGG	GCGGAG	GGGAA
E5E91_RS08990	+	9	0.00019	TTCCGCCC	TACACT	GACAGT		E5E91_RS14270	+	8	0.000553	TTTCTTT	CAGGAG	TTCTGCT
E5E91_RS09000	+	7	0.00246	AGGGGT	TACCAT	GTGGGCCA		E5E91_RS14310	+	10	0.00175	CCCCGCACC	ACGGAG	TCCCC
E5E91_RS09005	+	9	0.00019	CCGTCCGC	TACACT	CCCCCC		E5E91_RS14315	+	7	0.0014	TCCCCC	CTGGAG	GAACCCGC
E5E91_RS09040	+	9	0.00019	CAGTCAAT	TACACT	CTGTCC		E5E91_RS14320	+	10	0.00175	ACAACCGAG	ACGGAG	GGCTC
E5E91_RS09075	+	7	0.00019	GCGGCC	TACACT	GGCGGCAG		E5E91_RS14325	+	6	0.000553	AGCCA	CAGGAG	CGGCCCTTC
E5E91_RS09090	+	4	0.00104	CTC	TACGCT	CTTCTGTCTC		E5E91_RS14335	+	9	0.00175	CGGTTTCG	ACGGAG	GAAAGT
E5E91_RS09095	+	9	0.00292	CCCCGCGC	TAGCAT	GGCGCT		E5E91_RS14350	+	10	0.00263	ACTGTGAGC	GTGGAG	GCTTC
E5E91_RS09105	+	8	0.00019	TTTACAG	TACACT	CGACCAA		E5E91_RS14355	+	7	0.00263	CCTCTT	GTGGAG	CAACAAGT
E5E91_RS09125	+	9	0.00187	CGGTCGCT	TACAGT	TTCCCT		E5E91_RS14370	+	9	0.000207	CATCCCTC	AAGGAG	GAAATG
E5E91_RS09135	+	9	0.0015	CGCTGCTC	TAGGCT	GCGGCG		E5E91_RS14385	+	8	0.0014	TCGTTCT	CTGGAG	GACACCC
E5E91_RS09155	+	9	0.00131	GGCGGGCC	TAGCCT	TGGGCC		E5E91_RS14395	+	5	0.00332	CTGC	GCGGAG	AGGACCACTG
E5E91_RS09170	+	4	0.000846	ACG	TACCCT	TAGGCTGAAG		E5E91_RS14430	+	11	0.000553	CGTTTCCTGA	CAGGAG	TCTC
E5E91_RS09185	+	8	0.00331	AGCGCGG	TAAAGT	GGCCCTC		E5E91_RS14435	+	9	0.000207	GAAAAAGT	AAGGAG	TTTCAA
E5E91_RS09200	+	9	0.00019	GCACCCCC	TACACT	CGGCAG		E5E91_RS14440	+	14	0.0014	AAGAAAGAGG	CTGGAG	A
E5E91_RS09205	+	8	0.00292	GGCCCGC	TAGCAT	GTCGGCC		E5E91_RS14450	+	10	0.000207	TCACCATCC	AAGGAG	GAACC
E5E91_RS09230	+	9	0.00205	CATTCGGG	TAAGCT	GTCGGC		E5E91_RS14455	+	10	0.00232	ACCAGCCCA	CCGGAG	ACAAT
E5E91_RS09235	+	10	0.00019	CACGGCGCT	TACACT	CAGGC		E5E91_RS14465	+	10	0.000207	CAGGAACAC	AAGGAG	AAGTC
E5E91_RS09240	+	9	0.00131	TCACTGCG	TACAAT	CCGGGA		E5E91_RS14470	+	12	0.00353	CGACGTTCCG	CAGGAA	CTT
E5E91_RS09250	+	6	0.00131	CGTGC	TAGCCT	GCCCGCACT		E5E91_RS14480	+	10	0.00332	GAGGTGAAA	GCGGAG	GCCGA
E5E91_RS09260	+	9	0.000601	CAAAGCCT	TATGCT	GATTCG		E5E91_RS14490	+	8	0.0014	GCCCCGT	CTGGAG	GCGAGAA
E5E91_RS09265	+	9	0.00269	GGGCGCGT	TACTCT	CGGCGC		E5E91_RS14520	+	11	0.00108	GCCGAGCAGG	GAGGAG	CCGC
E5E91_RS09275	+	8	0.00019	CGGCTGC	TACACT	TTTCGCT		E5E91_RS14525	+	8	0.000553	GACATCA	CAGGAG	GAGCCAC
E5E91_RS09280	+	9	0.00131	CCGCGCCC	TAGCCT	GCACCC		E5E91_RS14545	+	9	0.00108	GCAGAGGG	GAGGAG	AAGAGG
E5E91_RS09285	+	8	0.000846	GAGCCTT	TACCCT	CGGTCTT		E5E91_RS14550	+	8	0.00108	CCGTCCT	GAGGAG	CCCCCCC
E5E91_RS09290	+	10	0.00131	GCCCGTGCC	TACAAT	GACGT		E5E91_RS14565	+	10	0.000553	ACCCCCACC	CAGGAG	CCTGC
E5E91_RS09295	+	15	0.00351	TCCTGGGGGA	TACCGT			E5E91_RS14575	+	9	0.000207	TTTGTTGC	AAGGAG	CCCCAC
E5E91_RS09300	+	9	6.79e-05	TTCAGAGG	TATACT	CATTCC		E5E91_RS14580	+	5	0.00232	TCCT	CCGGAG	GTTGGTCCTG
E5E91_RS09310	+	9	0.000306	CTGCGCCG	TAGACT	CGCCGC		E5E91_RS14585	+	7	0.00232	CTTTTT	CCGGAG	GTTTTGCC
E5E91_RS09325	+	7	0.00131	GCGGGA	TAGCCT	GAGGTTCA		E5E91_RS14600	+	9	0.00232	TCTTTTTC	CCGGAG	GCTTCC
E5E91_RS09330	+	9	0.00019	GCACCCCG	TACACT	TCCCCC		E5E91_RS14605	+	4	0.00232	GTC	CCGGAG	GTGTTCTTTC
E5E91_RS09340	+	8	0.000846	CCCTCTT	TACCCT	GGGCCAC		E5E91_RS14620	+	7	0.00276	TTCTCA	AAGGAA	GGTGGCTC
E5E91_RS09345	+	5	0.000306	GCTC	TAGACT	GCCCGGCGAT		E5E91_RS14630	+	7	0.00108	CATGAC	GAGGAG	GAAGAGTG
E5E91_RS09355	+	8	0.00019	AGGAGGG	TACACT	GCCCCCC		E5E91_RS14645	+	11	0.000553	GGCATCTGCT	CAGGAG	ACCT
E5E91_RS09375	+	6	6.79e-05	CCGAC	TATACT	CACTCCCAT		E5E91_RS14650	+	7	0.00108	CGCGCC	GAGGAG	GTGCCGAC
E5E91_RS09380	+	8	0.000846	CTCCCAC	TACCCT	GGGCCTC		E5E91_RS14655	+	9	0.00108	GCCAGCGG	GAGGAG	TAGGCC
E5E91_RS09410	+	8	0.00131	CAGACGC	TAGCCT	CGCCCCG		E5E91_RS14660	+	8	0.00232	GCCCCAC	CCGGAG	AACTGAC
E5E91_RS09425	+	7	6.79e-05	ACTTCG	TATACT	GGGCCGCA		E5E91_RS14680	+	11	0.00276	CCCCTCCCCA	AAGGAA	CACC
E5E91_RS09435	+	7	0.00131	GGGTGC	TAGCCT	CGGCGCCT		E5E91_RS14690	+	1	0.00353		CAGGAA	CAAGCATGAG
E5E91_RS09445	+	5	0.00269	GCGC	TACTCT	GCGCCCGTTC		E5E91_RS14695	+	10	0.000553	GTTTCTCAC	CAGGAG	GCCCT
E5E91_RS09450	+	8	0.00019	CAGGGGG	TACACT	CGCCTCC		E5E91_RS14700	+	7	0.000553	TGCCCC	CAGGAG	AAGACCCC
E5E91_RS09455	+	8	0.00104	GGGCGCT	TACGCT	CACAGGC		E5E91_RS14705	+	9	0.000553	TCTCTTCC	CAGGAG	AACCCC
E5E91_RS09460	+	9	0.000601	GGCACGCC	TATGCT	GCCGGG		E5E91_RS14715	+	9	0.000207	TCTCGTTC	AAGGAG	TCGTTT
E5E91_RS09480	+	6	0.000601	CGCGC	TATGCT	GCCGGGCAG		E5E91_RS14720	+	9	0.000553	CTCTCCTA	CAGGAG	TTCCCC
E5E91_RS09520	+	9	0.00042	GGCGCGGC	TATCCT	GGCTGC		E5E91_RS14725	+	10	0.000207	TCAAAATTC	AAGGAG	ACCAC
E5E91_RS09525	+	9	0.00104	CCGGCTTT	TACGCT	GAGGGC		E5E91_RS14730	+	7	0.000553	GCATGC	CAGGAG	CACTGCCG
E5E91_RS09550	+	8	0.00042	GGGCCGC	TATCCT	CCCCCGC		E5E91_RS14755	+	6	0.0014	CGCCT	CTGGAG	GCACCCCTG
E5E91_RS09560	+	9	0.00205	TAGGCCCG	TATCAT	CGGACC		E5E91_RS14790	+	10	0.00232	TTCGGGCCC	CCGGAG	CACCG
E5E91_RS09575	+	8	0.00042	TCCGCGC	TATCCT	GCCTGGC		E5E91_RS14800	+	7	0.00276	CCCCGG	AAGGAA	AACACCCC
E5E91_RS09590	+	7	0.00019	CGGGGC	TACACT	GAGGCTTC		E5E91_RS14810	+	8	0.000553	CACTTTT	CAGGAG	GACCACC
E5E91_RS09620	+	9	0.00104	ACTCCGGT	TACGCT	GTGCCG		E5E91_RS14845	+	8	0.00276	AAGCAGA	AAGGAA	TGTTGCT
E5E91_RS09640	+	9	0.00019	GCGGAGGC	TACACT	CAGGGG		E5E91_RS14880	+	6	0.00232	GGCCC	CCGGAG	GACGCCTGC
E5E91_RS09645	+	6	0.00104	TCTGT	TACGCT	GTGAGCGAA		E5E91_RS14885	+	8	0.000553	GAATCAC	CAGGAG	GCTGCCC
E5E91_RS09650	+	9	0.00205	AGGCCGCT	TAAGCT	GGAGTG		E5E91_RS14890	+	7	0.00332	TTGACT	GCGGAG	CAATACAC
E5E91_RS09680	+	8	0.000846	TCTGGTC	TACCCT	CTCCCCC		E5E91_RS14895	+	10	0.0014	TCCCGCGCT	CTGGAG	GACGC
E5E91_RS09685	+	10	0.00427	CTCTGGGGG	TAGGGT	GGGGC		E5E91_RS14905	+	10	0.000207	AAGAATAAG	AAGGAG	AAGAC
E5E91_RS09695	+	9	0.0015	GCGTCGGT	TAGGCT	GAGCAG		E5E91_RS14910	+	10	0.000553	ATAGACGTG	CAGGAG	GTCGT
E5E91_RS09715	+	9	0.000601	GCTTCACC	TATGCT	GACAGC		E5E91_RS14940	+	7	0.000207	GCACGC	AAGGAG	CGCTGAAT
E5E91_RS09735	+	8	0.00163	GCTGCTC	TAGAAT	CTGTGCC		E5E91_RS14945	+	5	0.00232	ATGA	CCGGAG	CCTGAAGCGG
E5E91_RS09775	+	8	0.00131	GGAGTGC	TAGCCT	GCCCCCA		E5E91_RS14950	+	8	0.000553	TCAGCCC	CAGGAG	GCCTCCC
E5E91_RS09780	+	9	0.00369	GCAGGTGT	TACGGT	CACGTC		E5E91_RS14970	+	6	0.000553	CCCCT	CAGGAG	AGTGCCCCC
E5E91_RS09790	+	9	0.000601	GGCCCCGC	TATGCT	GCCCCC		E5E91_RS14975	+	6	0.0014	TCTGC	CTGGAG	GAACCGACC
E5E91_RS09830	+	10	0.000846	AGGCCGCGC	TACCCT	GCGGC		E5E91_RS15010	+	10	0.00108	CCAGGCACT	GAGGAG	AAGCC
E5E91_RS09845	+	9	0.000601	GGCCCCGT	TAAACT	CTAGGT		E5E91_RS15020	+	8	0.000207	TCTGGCA	AAGGAG	TCTTTCC
E5E91_RS09850	+	9	0.000846	GCACCCTC	TACCCT	GTCCCC		E5E91_RS15035	+	7	0.000553	CTTCCG	CAGGAG	GGTTTTCT
E5E91_RS09875	+	8	0.00019	GGACCGC	TACACT	CTGGACA		E5E91_RS15045	+	5	0.000207	CTGC	AAGGAG	AACCCGAAGT
E5E91_RS09880	+	8	0.00234	CACGCGT	TAGAGT	CGCCCGC		E5E91_RS15060	+	10	0.000553	CGATGTTTG	CAGGAG	CCGAA
E5E91_RS09900	+	7	0.000846	GCTTGC	TACCCT	GCCTCCCG		E5E91_RS15065	+	8	0.000553	ACCCTGC	CAGGAG	GCTGCCC
E5E91_RS09925	+	5	0.000601	CCCG	TATGCT	CAGTCTCAAG		E5E91_RS15080	+	6	0.0014	TCCGA	CTGGAG	CCCTTTTTC
E5E91_RS09935	+	8	0.000601	CGTTGTC	TATGCT	CCTTGCT		E5E91_RS15115	+	10	0.000553	ACTGGGCAG	CAGGAG	ACCTC
E5E91_RS09950	+	8	0.00269	CAGGCGG	TACGAT	GACGGTC		E5E91_RS15120	+	7	0.00332	GGCAAC	GCGGAG	TAAAGGCC
E5E91_RS09955	+	8	0.000846	CCGGTGC	TACCCT	GAGACGC		E5E91_RS15840	+	7	0.00108	TGTGCA	ATGGAG	GAGACTAT
E5E91_RS09980	+	9	0.00395	TTTGACGC	TAACAT	CCGGTA		E5E91_RS15870	+	1	0.00108		ATGGAG	GTGTTTGCAA
E5E91_RS10005	+	7	0.00131	GGCGCT	TACAAT	CGGGCGCA		E5E91_RS15875	+	3	0.00175	CG	ACGGAG	GCGGGCTTAA
E5E91_RS10045	+	10	0.00131	GAATCCCGC	TACAAT	CAACC		E5E91_RS15880	+	7	0.00108	GTGAAA	GAGGAG	CATAGCTA
E5E91_RS10065	+	8	0.00234	TCTGGAC	TATTCT	CCTTGCC		E5E91_RS15905	+	9	0.00276	TTTTGGGA	AAGGAA	CAGACC
E5E91_RS10095	+	8	0.00131	GCTGCTC	TACAAT	GCCCGCC		E5E91_RS15920	+	8	0.000207	TCATCTC	AAGGAG	AAACAAC
E5E91_RS10115	+	8	0.00395	GGCGTGT	TAGCGT	TCAGGGC		E5E91_RS15930	+	1	0.0014		CTGGAG	GTCGAGGTGG
E5E91_RS10125	+	8	0.000601	ATCCTCT	TATGCT	GGGGCGC		E5E91_RS15945	+	5	0.000553	CAAA	CAGGAG	AAGTTTTTTC
E5E91_RS10130	+	9	0.000846	CGGGCCTT	TACCCT	GAGCCC		E5E91_RS15995	+	8	0.0014	GGAAAAA	CTGGAG	GCGGGCT
E5E91_RS10135	+	9	0.00131	CCCGGTGC	TAGCCT	CGCCGC		E5E91_RS16010	+	5	0.00108	GGCA	GAGGAG	TATCAATTCT
E5E91_RS10140	+	8	0.000306	AGGCCGC	TAGACT	GCGGGGC		E5E91_RS16030	+	12	0.00353	GGAATCTGGG	CAGGAA	CCG
E5E91_RS10145	+	9	0.00019	GGCTGCAC	TACACT	GGCCTG		E5E91_RS15160	+	9	0.00232	CCCCGCAC	CCGGAG	TGTTCT
E5E91_RS10160	+	8	0.00019	CGCCCGT	TACACT	CTGAAGT		E5E91_RS15175	+	7	0.00263	CGGCTG	GTGGAG	CGTTGCCA
E5E91_RS10165	+	9	0.00205	AGCAGGTA	TAAGCT	GAGGCC		E5E91_RS15180	+	10	0.00232	CCGCCTTTC	CCGGAG	ACCCC
E5E91_RS10180	+	7	0.00042	GGGGCG	TATCCT	GACCGGCG		E5E91_RS15185	+	8	0.000553	CGCTCTC	CAGGAG	GTTCTCT
E5E91_RS10200	+	9	0.00205	TGAATTGG	TAAGCT	GGCCGT		E5E91_RS15210	+	7	0.000207	GGCCGG	AAGGAG	GTGGGCGC
E5E91_RS10205	+	10	0.00205	GGACTGCTC	TAAGCT	CAGGC		E5E91_RS15290	+	3	0.00276	AA	AAGGAA	CAGAATGTCG
E5E91_RS10220	+	9	0.00019	CGCCGGAC	TACACT	GGCCTC		E5E91_RS15315	+	10	0.00108	GGTCACCCA	GAGGAG	AGAAC
E5E91_RS10235	+	8	0.00019	GGAGGCG	TACACT	CGGGGGC		E5E91_RS15320	+	7	0.000207	TCCCCG	AAGGAG	AATGCCCG
E5E91_RS10245	+	8	0.00131	GAACCCT	TACAAT	CCCCGGC		E5E91_RS15345	+	14	0.00175	GGTTCAACTG	ACGGAG	T
E5E91_RS10260	+	5	6.79e-05	GTTC	TATACT	CGGTTCATTC		E5E91_RS15365	+	8	0.00232	CTTCTTG	CCGGAG	GTGTCAA
E5E91_RS10350	+	8	0.000306	ACTGCTC	TAGACT	GCCCGCC		E5E91_RS15370	+	7	0.0014	GAGGCC	CTGGAG	CAGCGCCC
E5E91_RS10365	+	9	0.000306	GCGGCGAT	TAGACT	TCGGCC		E5E91_RS15380	+	9	0.0014	ACCTGTTT	CTGGAG	GACCGC
E5E91_RS10370	+	10	0.0015	ACGAGTCAA	TAGGCT	GAAGC		E5E91_RS15415	+	6	0.00108	GAAAT	GAGGAG	AGTGTCCCC
E5E91_RS10390	+	10	0.00205	CCCGGCCTT	TAAGCT	GCGGC		E5E91_RS15425	+	6	0.00276	AGCTC	AAGGAA	ACCGAATCC
E5E91_RS10395	+	8	0.000306	CTCAGGC	TAGACT	GCCCCCC		E5E91_RS15435	+	9	0.00108	CGCCCCTG	GAGGAG	TCATAC
E5E91_RS10400	+	9	0.0015	CCGGCCCG	TAGGCT	GGGCGG		E5E91_RS15440	+	7	0.000207	GACCTC	AAGGAG	ATCAGAGA
E5E91_RS10420	+	9	0.000846	CGGTGCGT	TACCCT	GGGCGC		E5E91_RS15460	+	8	0.000207	TGAATCC	AAGGAG	CATTTCT
E5E91_RS10430	+	6	0.00205	CGACG	TATCAT	GGCGAGGAT		E5E91_RS15480	+	7	0.000553	ATGTTT	CAGGAG	GCCCCACC
E5E91_RS10450	+	9	0.00042	GTATCCCG	TATCCT	GACCGC		E5E91_RS15505	+	8	0.000553	GAAGGCC	CAGGAG	GTCTGTC
E5E91_RS10460	+	8	6.79e-05	GGCCGTC	TATACT	CGCCCGC		E5E91_RS15510	+	10	0.00108	CCTGGTAAA	GAGGAG	TCCAC
E5E91_RS10495	+	9	0.000601	TTATTTTG	TAAACT	GAGCCT		E5E91_RS15515	+	1	0.00276		AAGGAA	TGTTAGCGTG
E5E91_RS10500	+	8	0.0015	GCCACCG	TAGGCT	GACAGGC		E5E91_RS15540	+	4	0.00232	CGC	CCGGAG	GACTTTTAAC
E5E91_RS10530	+	9	0.00019	GCGCCGAT	TACACT	CGCGGC		E5E91_RS15545	+	7	0.000207	ACCTCC	AAGGAG	TAATCAAA
E5E91_RS10540	+	8	0.00163	CGCGGGC	TAGAAT	GACGGGT		E5E91_RS15565	+	3	0.00232	TT	CCGGAG	GACGATAAGG
E5E91_RS10545	+	7	0.00131	GTATGG	TAGCCT	GTGGGCAT		E5E91_RS15570	+	10	0.000207	CACGATGAT	AAGGAG	AAAAC
E5E91_RS10550	+	9	0.00269	TGCCCGCG	TACTCT	GACCTG		E5E91_RS15585	+	10	0.00108	GAAACGGGC	GAGGAG	TACTC
E5E91_RS10565	+	10	0.00104	TTCGCCCGC	TACGCT	GGGGC		E5E91_RS15600	+	9	0.000553	GCGGCCCC	CAGGAG	AAGCCT
E5E91_RS10730	+	10	0.00042	CGCAGGATT	TATCCT	CAGGT		E5E91_RS15605	+	10	0.0014	CGTCGCGAG	CTGGAG	TCCTT
E5E91_RS10740	+	8	0.00104	CCCGTGC	TACGCT	GAAAACC		E5E91_RS15610	+	10	0.000553	CTGAAGCGC	CAGGAG	CAGTC
E5E91_RS10745	+	9	0.00019	GCGCGCAT	TACACT	CTCCCC		E5E91_RS15655	+	5	0.0014	TGCA	CTGGAG	AACCCACCCC
E5E91_RS10765	+	9	0.00019	AGGGCGTC	TACACT	TGCTCC		E5E91_RS15805	+	4	0.00232	AAG	CCGGAG	TCAATAGTGA
E5E91_RS10770	+	9	0.00042	CCGCCGCC	TATCCT	CTCCCC		E5E91_RS15815	+	8	0.00276	CATTTGC	AAGGAA	AACCAAG
E5E91_RS10795	+	9	0.00019	CAGCTTCA	TACACT	CGTCGG		E5E91_RS15820	+	15	0.00353	TAGAACCAGC	CAGGAA
E5E91_RS10800	+	8	0.00331	CAGGCCC	TAGTCT	GACGGGC		E5E91_RS15825	+	8	0.00263	GCGTGCC	GTGGAG	CAACCCC
E5E91_RS10805	+	8	0.000601	CGCCCCC	TATGCT	GGGCCGT		E5E91_RS15835	+	9	0.00353	CAACACCT	CAGGAA	GAAGAG
E5E91_RS10850	+	8	0.000601	TCTGCTT	TATGCT	GTGACGC
E5E91_RS10865	+	9	0.000306	GGCCACCC	TAGACT	GGGGCC
E5E91_RS10870	+	8	0.000601	AGCGGCC	TATGCT	CTCCCCC
E5E91_RS10875	+	9	0.000306	CTCTCCCC	TAGACT	GCCCCT
E5E91_RS10890	+	9	0.00205	CCCTCGCC	TATCAT	CCCGAC
E5E91_RS10900	+	9	0.000601	GGGTTCGC	TATGCT	GCCCCC
E5E91_RS10905	+	8	0.00269	CGCCTGA	TACTCT	GCGGGGT
E5E91_RS10915	+	8	0.00042	CCCCCGC	TATCCT	GCCCCCG
E5E91_RS10920	+	9	6.79e-05	TGGAGGTG	TATACT	TTTGGC
E5E91_RS10935	+	8	0.00205	GGGCCGC	TAAGCT	GCTGCCC
E5E91_RS10940	+	7	0.000601	CCGTGT	TATGCT	CATGACAT
E5E91_RS10965	+	9	0.00234	TATTCCCA	TAGAGT	TGCCCC
E5E91_RS10970	+	7	0.00104	GTGAGC	TACGCT	GAGCGGCG
E5E91_RS11000	+	9	0.00292	GGGGCCGC	TAGCAT	CAGGGC
E5E91_RS11025	+	9	0.00427	GCTCGGCA	TAGGGT	GAGGCC
E5E91_RS11030	+	9	0.0015	GGCTCCGC	TAGGCT	GAGGCC
E5E91_RS11060	+	7	0.00163	GCCCAC	TAGAAT	CAGGTGTT
E5E91_RS11075	+	6	0.00205	TCGTG	TAAGCT	GCCCGGCAT
E5E91_RS11085	+	9	0.00205	AATCCGTG	TAAGCT	GCCAGG
E5E91_RS11090	+	1	0.00369		TACGGT	CTGGAGGTGA
E5E91_RS11095	+	7	6.79e-05	ACGCTC	TATACT	TCCCCCTC
E5E91_RS11100	+	7	0.00019	GCCCTT	TACACT	GGCAGGCG
E5E91_RS11105	+	8	0.00019	GGGCCGG	TACACT	GCCGAGC
E5E91_RS11110	+	8	0.000601	CGCGGGG	TAAACT	CCGTGCC
E5E91_RS11115	+	8	0.00104	CGTGTAC	TACGCT	GGGTCTC
E5E91_RS11120	+	1	0.00019		TACACT	CGCCCCCACA
E5E91_RS11140	+	9	0.00234	GCCGGGAT	TATTCT	GTGGAC
E5E91_RS11145	+	9	0.000601	TTCTAACC	TAAACT	GCTCCC
E5E91_RS11165	+	6	0.00205	GCCGC	TAAGCT	GGGCCGGTT
E5E91_RS11190	+	8	0.00019	GGTCCCG	TACACT	CCAGGGT
E5E91_RS11245	+	8	0.000306	CGCGGCG	TAGACT	GGAGCCC
E5E91_RS11260	+	10	0.0015	CAAATGCTC	TAGGCT	CAGGC
E5E91_RS11270	+	8	0.00042	CCCCCGC	TATCCT	GCCCGGC
E5E91_RS11275	+	8	0.000601	GCTGGGC	TATGCT	GACGCCC
E5E91_RS11280	+	10	0.00187	GCGGCGCAT	TACAGT	CGGGC
E5E91_RS11300	+	8	0.00131	CACGCGC	TAGCCT	GCGCCCC
E5E91_RS11305	+	9	0.00269	CGTGGGGC	TACGAT	ACAGGC
E5E91_RS11310	+	6	0.00131	GCCGC	TACAAT	AGGCCGCTC
E5E91_RS11320	+	5	0.0015	GCTC	TAGGCT	AAAGCTGACT
E5E91_RS11325	+	9	0.00019	CCCTGCTC	TACACT	GCGGCC
E5E91_RS11345	+	8	0.00131	CGCTGAC	TAGCCT	GAGCGCC
E5E91_RS11350	+	9	0.000846	CGACCTGC	TACCCT	GTCGCC
E5E91_RS11365	+	7	0.00019	TCCCGC	TACACT	GCGGCCAT
E5E91_RS11390	+	9	0.0015	CAGAGGGC	TAGGCT	GACGCC
E5E91_RS11405	+	9	0.000306	CTGCCCGC	TAGACT	GCCGAC
E5E91_RS11440	+	9	0.00427	GCCCGGCG	TAGGGT	GCGTTC
E5E91_RS11445	+	10	0.000846	ACAGTGGCT	TACCCT	CGGGT
E5E91_RS11450	+	8	0.0015	GAGGCGC	TAGGCT	CCCGCGC
E5E91_RS11460	+	5	0.00269	GCCG	TACTCT	GAAGAGGTTC
E5E91_RS11465	+	9	0.00019	GTACGGCT	TACACT	CGGGCC
E5E91_RS11470	+	8	0.00042	CGCCGCC	TATCCT	GCACGCC
E5E91_RS11510	+	9	0.00234	TGAACCGC	TATTCT	GGGTGG
E5E91_RS11520	+	9	0.00019	CTGCCCAC	TACACT	TTCCCC
E5E91_RS11525	+	8	0.000846	AATCCCG	TACCCT	CTACCCC
E5E91_RS11540	+	9	0.00131	TTCTCTGC	TAGCCT	GCGGCG
E5E91_RS11545	+	8	0.00019	TTTTGCC	TACACT	GCCCGCG
E5E91_RS11555	+	8	0.00246	CAGCGCG	TACCAT	GTCGGGC
E5E91_RS11570	+	9	0.00234	CCGTGGCC	TATTCT	GCGGGC
E5E91_RS11575	+	8	0.000846	CCCGCGC	TACCCT	GCCGCGC
E5E91_RS11580	+	8	0.000601	CATCCGC	TATGCT	GGCGAAC
E5E91_RS11595	+	8	0.000601	TGCGCGC	TATGCT	GACCCGC
E5E91_RS11600	+	7	0.000601	CCTTGC	TATGCT	CGGCTCCG
E5E91_RS11615	+	8	0.00019	GGGCGCC	TACACT	ACCCGGC
E5E91_RS11620	+	9	0.00395	ACATCTCC	TAACAT	GACAGC
E5E91_RS11625	+	8	0.000306	TCCGCGC	TAGACT	TGCCCTT
E5E91_RS11635	+	10	0.00187	CACGTCCGT	TACAGT	GGCTC
E5E91_RS11650	+	8	0.0015	GTGGGGC	TAGGCT	ACTGGAA
E5E91_RS11655	+	6	0.00163	GGCTC	TAGAAT	ATGACCATC
E5E91_RS11685	+	8	0.00269	ATCAACT	TACTCT	ACTAAGT
E5E91_RS11690	+	9	0.00104	GCCTGCTC	TACGCT	CGCCGG
E5E91_RS11695	+	10	0.00019	AGCGTTCGC	TACACT	GAGCC
E5E91_RS11705	+	9	0.000601	CTGTCGCC	TATGCT	GCCGGG
E5E91_RS11710	+	6	0.00331	AGAGT	TAAAGT	GAGCGGCAT
E5E91_RS11730	+	9	0.000846	GAACGCCG	TACCCT	GAAGCC
E5E91_RS11745	+	9	0.000306	TTTGCTCC	TAGACT	GCCCCC
E5E91_RS11755	+	8	0.000846	CGCTTGC	TACCCT	GCGTGCC
E5E91_RS11775	+	8	0.00269	TCTGCTC	TACTCT	GCCCGGC
E5E91_RS11785	+	9	0.00395	GCAGGTGC	TAGCGT	CAGCTC
E5E91_RS11790	+	9	0.00019	AAGTTTTC	TACACT	TGGGCG
E5E91_RS11800	+	1	6.79e-05		TATACT	CCGGTGAGGT
E5E91_RS11815	+	8	0.000846	GCCCTGT	TACCCT	GTGGCGC
E5E91_RS11825	+	9	0.00131	CCCCGCGC	TAGCCT	CTGCCC
E5E91_RS11830	+	9	0.00205	AAATGCTC	TAAGCT	TGCTCG
E5E91_RS11840	+	9	0.00427	CGGCTTGT	TAGGGT	CAGGCC
E5E91_RS11845	+	8	0.000306	AAACGTC	TAGACT	GCCCGGC
E5E91_RS11870	+	6	6.79e-05	GCAGC	TATACT	GCTGCGGTT
E5E91_RS11880	+	9	0.000846	CTATCTAT	TACCCT	GCCCCC
E5E91_RS11910	+	8	0.00395	GTCCCGC	TAACAT	GCGCCCG
E5E91_RS11925	+	4	0.00042	GGT	TATCCT	TCCGGGCAGA
E5E91_RS11965	+	9	0.000306	GGTCACGT	TAGACT	GCCGCC
E5E91_RS11980	+	8	0.00042	CCGCCGC	TATCCT	CAGGTCT
E5E91_RS11990	+	9	0.000846	CCATCCCC	TACCCT	CTTTCC
E5E91_RS12020	+	8	0.00292	TCTCCGT	TATCGT	TTTGTCC
E5E91_RS12085	+	5	0.00234	CCGC	TAGAGT	TCAAGGCTGT
E5E91_RS12095	+	8	0.00234	AAGCGCC	TAGAGT	AACAGAC
E5E91_RS12100	+	8	0.00019	TAAGTGT	TACACT	TCGAAAT
E5E91_RS12105	+	8	0.000846	CCCGCGC	TACCCT	GCGCTTC
E5E91_RS12110	+	6	0.000846	GGGGC	TACCCT	GGGGGCACC
E5E91_RS12115	+	8	0.000846	CGCGCTC	TACCCT	GAGCCCC
E5E91_RS12135	+	8	0.00019	GCGCCCC	TACACT	GGCGGGC
E5E91_RS12145	+	6	0.000601	GCCTC	TATGCT	GCCGCGCAG
E5E91_RS12160	+	9	0.00292	TGCTCGTC	TAGCAT	GGGGCC
E5E91_RS12170	+	9	0.000846	GGCGGCTC	TACCCT	GTCTCC
E5E91_RS12175	+	10	0.00019	CGAGGCGCC	TACACT	GAGGC
E5E91_RS12185	+	3	0.00131	GC	TAGCCT	GCGCGCTGAG
E5E91_RS12190	+	8	0.000846	TCGCCGC	TACCCT	GGGGCGC
E5E91_RS12195	+	8	0.00019	GACTGGA	TACACT	ACAAATG
E5E91_RS12215	+	9	0.00205	GAGCGCGG	TATCAT	GGCCGG
E5E91_RS12240	+	9	0.00269	TTTACGGC	TACTCT	CTGGCT
E5E91_RS12260	+	9	0.00205	TGAATTGG	TAAGCT	GGCCGT
E5E91_RS12280	+	8	0.00131	CCCCCGC	TACAAT	CGCCGCC
E5E91_RS12295	+	8	0.000601	ACTCACG	TATGCT	GAGCCGC
E5E91_RS12300	+	6	0.00234	CGCCG	TAAAAT	AACGGCATT
E5E91_RS12330	+	5	0.00234	GGGG	TATTCT	CGGGACAGTC
E5E91_RS12335	+	7	0.00234	AGGCGC	TATTCT	TAACCGTT
E5E91_RS12345	+	9	0.00019	CCATCGCC	TACACT	CCGGGC
E5E91_RS12360	+	10	0.00449	CCGCCGCCG	TAACGT	GAGGC
E5E91_RS12365	+	5	0.00019	GCGC	TACACT	CCCTGACGTT
E5E91_RS12390	+	9	0.000846	GCTGGGTC	TACCCT	TTTTCC
E5E91_RS12395	+	8	6.79e-05	GAGAGGG	TATACT	CCCTTCC
E5E91_RS12415	+	9	0.00104	TTGGCGGC	TACGCT	GGAATG
E5E91_RS12425	+	8	0.000601	CGGGCGG	TAAACT	GCCCGGC
E5E91_RS12455	+	9	0.00042	GCGCCCGC	TATCCT	CTCTCC
E5E91_RS12465	+	6	0.000846	CGCGC	TACCCT	GCCTCCCCT
E5E91_RS12500	+	6	0.000601	GCGCC	TATGCT	GAATGCACT
E5E91_RS12505	+	9	0.000846	AAACCCTC	TACCCT	CTGACC
E5E91_RS12515	+	2	0.00234	C	TATTCT	CACCGGAGGT
E5E91_RS12545	+	9	0.00104	CCATGCAC	TACGCT	CCCCCT
E5E91_RS12555	+	9	0.00292	GTCCACGC	TAGCAT	CGGCCT
E5E91_RS12585	+	10	0.00131	GGACTGCTC	TAGCCT	AGGGC
E5E91_RS12595	+	9	0.00292	TCGCGGCT	TAGCAT	GACCCC
E5E91_RS12605	+	8	0.00234	GCTGACC	TATTCT	GCTCGCC
E5E91_RS12625	+	5	0.00042	CTGC	TATCCT	GACGTCCGGT
E5E91_RS12630	+	9	0.00131	GTACACGC	TAGCCT	GCGTTC
E5E91_RS12635	+	9	0.00292	ACATAAGG	TAGCAT	CCGGCC
E5E91_RS12650	+	9	0.00205	TGCTGGGG	TAAGCT	CCGACC
E5E91_RS12660	+	8	0.00131	GCCGCCG	TACAAT	GCCCTGC
E5E91_RS12680	+	9	0.00131	CATAGCGG	TAGCCT	GAGCCC
E5E91_RS12690	+	10	0.00187	CCGGCGGCG	TACAGT	AAGGC
E5E91_RS12695	+	7	0.00163	CTGTTT	TATAGT	ACTCACGT
E5E91_RS12710	+	9	0.00019	GACGGCGC	TACACT	CCGCCG
E5E91_RS12715	+	7	0.00104	TTTTTC	TACGCT	GCCGGGCG
E5E91_RS12720	+	6	0.000306	TGCTC	TAGACT	CAGCGGGTT
E5E91_RS12730	+	8	0.00395	GAACTTC	TAGCGT	GAGCACC
E5E91_RS12740	+	3	0.00269	GC	TACTCT	GAGCGGCACC
E5E91_RS12760	+	5	0.00104	GTGG	TACGCT	CAGGAGCGAT
E5E91_RS12780	+	8	0.0015	CAGGGAG	TAGGCT	GCTGGAC
E5E91_RS12790	+	9	0.00019	CCACCCTC	TACACT	CGCCCC
E5E91_RS12800	+	9	0.00019	CAGGCCAG	TACACT	CTGCCC
E5E91_RS12820	+	9	0.00019	TCGCCCGG	TACACT	TTCAGC
E5E91_RS12825	+	9	0.000846	CAACCCTC	TACCCT	GTCTTC
E5E91_RS12835	+	8	0.00019	CAGCCCG	TACACT	GGAACCC
E5E91_RS12855	+	4	0.000846	CGC	TACCCT	GCAACCGACC
E5E91_RS12875	+	8	0.0015	GTCGGGC	TAGGCT	ACTTGCC
E5E91_RS12890	+	4	0.00042	TGC	TATCCT	GAGCCTTACG
E5E91_RS12900	+	8	0.00042	AGGGCGC	TATCCT	TTTTCCC
E5E91_RS12905	+	9	0.000306	CGAACTGT	TAGACT	TCTCAT
E5E91_RS12910	+	9	0.000601	CGCCCCGC	TATGCT	GCGCTC
E5E91_RS12920	+	8	0.00131	GGAGACT	TACAAT	TTGAACC
E5E91_RS12930	+	9	0.0015	GCAACGGG	TAGGCT	GGCAAC
E5E91_RS12945	+	9	0.00131	CTGCCCTC	TACAAT	CCGGGC
E5E91_RS12955	+	9	0.00019	TGCCTGCC	TACACT	GCTCCC
E5E91_RS12965	+	9	0.000601	GCGCCCCG	TAAACT	GCCCGA
E5E91_RS12975	+	8	0.00205	AGCCCTC	TATCAT	GGCGCCC
E5E91_RS12995	+	9	0.000601	AGCGGCGG	TATGCT	CCGCGC
E5E91_RS13000	+	9	0.000306	AAAGTCGG	TAGACT	GACGCC
E5E91_RS13045	+	6	0.000601	GCCGT	TATGCT	GACCGCAAG
E5E91_RS13055	+	9	0.000846	TGCCCCAG	TACCCT	GCCCCC
E5E91_RS13060	+	9	0.00104	CAGTGCTC	TACGCT	GGGGCC
E5E91_RS13065	+	8	0.000601	CCCAGCG	TATGCT	CTGGTCC
E5E91_RS13090	+	10	0.00234	CTGTCGGCG	TAGAGT	GGAGC
E5E91_RS13105	+	8	0.0015	CTCGGCG	TAGGCT	GCCCTCC
E5E91_RS13120	+	9	0.000846	CTGTGCCC	TACCCT	TTCCCC
E5E91_RS13125	+	9	0.000846	AAATGCTC	TACCCT	CGCCCC
E5E91_RS13130	+	9	0.00205	GGGGCCGC	TAAGCT	GACTCC
E5E91_RS13145	+	9	0.00019	GCAGCCTC	TACACT	CTTGCC
E5E91_RS13165	+	9	0.00131	GCCCGCGC	TAGCCT	GGAGCG
E5E91_RS13175	+	8	0.00104	CGGTTGC	TACGCT	AAAGCCC
E5E91_RS13180	+	8	0.00019	CGCCCCC	TACACT	GCGGAGC
E5E91_RS13185	+	9	0.00427	AGGCACGT	TAGGGT	GAGTGC
E5E91_RS13190	+	8	0.00042	CGCCGCG	TATCCT	GACCCGC
E5E91_RS13195	+	6	0.00104	CCCGC	TACGCT	GCTGGTGCC
E5E91_RS13200	+	9	0.00019	GCAGCCCC	TACACT	GCCGCC
E5E91_RS13210	+	9	0.000846	GGGGGTGC	TACCCT	CGCCCC
E5E91_RS13245	+	9	0.00163	CCGGCGCC	TATAGT	GACGCC
E5E91_RS13260	+	8	0.00269	CAGACGC	TACTCT	GGCCGTC
E5E91_RS13270	+	6	0.000601	CGCCG	TAAACT	GAAAGCGCT
E5E91_RS13325	+	9	0.000306	TCAGCGTG	TAGACT	TTGGGT
E5E91_RS13390	+	9	0.000601	CAAAAATG	TAAACT	TCCATT
E5E91_RS13420	+	6	6.79e-05	GGCTT	TATACT	GAGAAGGCT
E5E91_RS13435	+	8	0.00331	GTCACCT	TAAAGT	GTGTCCT
E5E91_RS13440	+	10	0.00205	AAAGCTCTC	TATCAT	ACGGC
E5E91_RS13480	+	8	0.00292	CAGGCAT	TAGCAT	ACTTTTC
E5E91_RS13520	+	8	0.00331	TTGATAT	TAGGAT	ATAAATA
E5E91_RS13555	+	8	6.79e-05	GGAAACG	TATACT	CGGCCAT
E5E91_RS13565	+	9	0.000306	CTCTCCCG	TAGACT	TCGCTC
E5E91_RS13585	+	8	0.00163	CCTGCCC	TAGAAT	AGAGATC
E5E91_RS13620	+	9	0.00163	AACTAATT	TAGAAT	GAGGAT
E5E91_RS13635	+	8	0.000846	AGCGCAC	TACCCT	GAGGGGG
E5E91_RS13655	+	8	0.00019	GAGTAAT	TACACT	GGGAGGT
E5E91_RS13665	+	6	0.00019	TGCGT	TACACT	GTTCCCACC
E5E91_RS13670	+	9	0.00019	GCATCCTC	TACACT	CTCGCC
E5E91_RS13690	+	10	6.79e-05	GTCTTCAGA	TATACT	GAGTC
E5E91_RS13695	+	8	0.00449	CTAGTGC	TAACGT	TAGCCCT
E5E91_RS13820	+	9	0.00163	CGGGTGAG	TAGAAT	TGGCAG
E5E91_RS13900	+	3	0.000846	GT	TACCCT	CTGAGGAGAG
E5E91_RS13935	+	5	0.00131	GCGC	TAGCCT	GCGAGCTGAT
E5E91_RS13960	+	7	0.00292	CCTCTG	TATCGT	GGGCAGTC
E5E91_RS14035	+	8	0.00019	GACGCTC	TACACT	GAAAATG
E5E91_RS14040	+	9	0.00104	GCAGCTTC	TACGCT	GAGCAC
E5E91_RS14100	+	9	0.00042	AAAGCGGC	TATCCT	GCCGCC
E5E91_RS14110	+	9	0.00234	CAAGCCCG	TAGAGT	ACGCGC
E5E91_RS14115	+	3	0.000601	GC	TATGCT	GCCCCTCACG
E5E91_RS14175	+	5	0.00449	ACGC	TAACGT	TGTGCCCCAG
E5E91_RS14180	+	5	0.00331	GAAT	TAAAGT	CCAGAACCGT
E5E91_RS14250	+	10	0.00234	ATAGGCATA	TAAAAT	TGTGT
E5E91_RS14255	+	9	0.000601	CCTAAGCG	TATGCT	CATGGT
E5E91_RS14260	+	8	0.00042	CTTCCCC	TATCCT	GTCGCGC
E5E91_RS14360	+	7	0.00019	GCGGGG	TACACT	CGGCGGCG
E5E91_RS14365	+	8	0.000306	GCTGGGC	TAGACT	GCCCCCG
E5E91_RS14390	+	9	0.00369	GCAAGTGG	TACGGT	TGCGCC
E5E91_RS14405	+	9	0.00331	CGGTCCGC	TATGGT	GACGCC
E5E91_RS14410	+	8	0.000306	CAGCGGC	TAGACT	CCGGCGC
E5E91_RS14415	+	10	0.00205	GAAGGCGCC	TAAGCT	AAGGC
E5E91_RS14420	+	8	0.000601	GCCCGGC	TATGCT	GCGGGTC
E5E91_RS14505	+	9	0.00427	CGCCTGCG	TAGGGT	GAGTCC
E5E91_RS14540	+	10	0.00234	CCGGCCCGC	TAGAGT	AAGCC
E5E91_RS14555	+	4	0.000846	CGC	TACCCT	CCCCTTCGCC
E5E91_RS14560	+	7	0.000846	ATGGTC	TACCCT	CTAGGCCG
E5E91_RS14670	+	10	0.00019	ATGACCTCT	TACACT	GCGGC
E5E91_RS14735	+	3	0.000601	CG	TATGCT	GTCGGCACCT
E5E91_RS14750	+	7	0.00019	GCCCGC	TACACT	ACGGAACG
E5E91_RS14760	+	9	0.000601	CGACCGCC	TATGCT	CGGGCC
E5E91_RS14765	+	9	0.00205	TGGGCACT	TAAGCT	GTCGTC
E5E91_RS14770	+	9	0.000306	GCCCGTTC	TAGACT	GCCCCG
E5E91_RS14805	+	8	0.00234	TTTTCTT	TAGAGT	GGGCGAT
E5E91_RS14815	+	10	0.00205	GGACCTGAG	TAAGCT	GGAGC
E5E91_RS14820	+	9	0.000306	GAGACGAA	TAGACT	GTCATC
E5E91_RS14965	+	3	0.00104	GA	TACGCT	GTGTGTATTC
E5E91_RS15030	+	9	0.00187	GTGCGGAC	TACAGT	GGGGCC
E5E91_RS15040	+	8	0.00019	CTCCTCC	TACACT	GCTGGGC
E5E91_RS15070	+	8	0.00395	AGAAAGG	TAGCGT	GATGGTT
E5E91_RS15090	+	10	0.000846	CGCTTCATC	TACCCT	GACTC
E5E91_RS15100	+	8	0.00234	CGGCGCT	TATGAT	GTGGCGC
E5E91_RS15105	+	4	0.00234	GGC	TAGAGT	CCGCCTCACT
E5E91_RS15110	+	8	0.000601	GAACCCC	TATGCT	GCGGGGC
E5E91_RS15850	+	1	0.00234		TAGAGT	TGGTCGATCG
E5E91_RS15855	+	6	0.000601	CGAGG	TAAACT	TAGGAGGTG
E5E91_RS15895	+	6	0.000601	ACGGC	TATGCT	TCTCACAGA
E5E91_RS15910	+	9	0.000601	GACTGCTT	TATGCT	GCGGTT
E5E91_RS15950	+	10	0.00205	CCCAGAGCA	TAAGCT	TAAGC
E5E91_RS15965	+	7	0.00163	TCTGGA	TATAGT	CCGGAAGT
E5E91_RS15135	+	8	0.00019	GAACGCT	TACACT	GAGACAT
E5E91_RS15195	+	6	0.00163	TTTGC	TAGAAT	CAGGCACTT
E5E91_RS15240	+	8	0.000846	TACCGCC	TACCCT	TGTTCCC
E5E91_RS15245	+	9	0.00395	GTAGGCGG	TAGCGT	CGCCCT
E5E91_RS15250	+	4	0.000601	CGG	TATGCT	CCGGTGAAAG
E5E91_RS15305	+	4	6.79e-05	TCT	TATACT	CTGTCCAAGA
E5E91_RS15310	+	9	6.79e-05	ACGTCAAT	TATACT	GCGGGC
E5E91_RS15350	+	9	0.00427	CCCCACTT	TAGGGT	GGGGGC
E5E91_RS15385	+	9	0.00427	CCGGTCTC	TAGGGT	CGGCCC
E5E91_RS15470	+	9	0.00234	CCGCTCGC	TATGAT	GCCCGC
E5E91_RS15495	+	7	0.00292	CACTGC	TAGCAT	GGGCCCTG
E5E91_RS15515	+	10	0.00395	AAGGAATGT	TAGCGT	GGCCC
E5E91_RS15525	+	8	0.00104	GGCGGGC	TACGCT	GGGGCCC
E5E91_RS15555	+	10	0.00187	CACCATGTG	TACAGT	GGACT
E5E91_RS15595	+	8	0.00019	CCTTCCC	TACACT	GAGCGGC
E5E91_RS15640	+	6	0.00042	TGAGC	TATCCT	CGAATCGGT
E5E91_RS15675	+	9	0.00042	CCCTTCGG	TATCCT	CTGGGC
E5E91_RS15690	+	9	0.00163	CGCCCTCC	TAGAAT	GGTGCT
E5E91_RS15715	+	9	0.00205	TGAATTGG	TAAGCT	GGCCGT
E5E91_RS15760	+	3	0.000846	CA	TACCCT	ATTGGAGTTC
E5E91_RS15800	+	6	0.000601	CGAGG	TAAACT	TAGGAGGTG
E5E91_RS15810	+	8	0.00246	CTGGTGG	TACCAT	GACTAAG
