# Supplementary material for: The −10 region adjacent to open reading frames is a common expression pattern in Deinococcus-Thermus
Source: Life Sci Alliance. 2025 Aug 11;8(11):e202503354. doi: 10.26508/lsa.202503354 (PMC12340547; doi:10.26508/lsa.202503354)
Supplement: Supplementary file 2 [file LSA-2025-03354_TableS2.xlsx]

## Sheet: Table S2
Supplementary Table 2: D-T phylum reference genomes used in this article and MEME scan results.
Assembly Accession	Organism Name	Organism Infraspecific Names Breed	Organism Infraspecific Names Strain	Organism Infraspecific Names Cultivar	Organism Infraspecific Names Ecotype	Organism Infraspecific Names Isolate	Organism Infraspecific Names Sex	Annotation Name	Assembly Stats Total Sequence Length	Assembly Level	Assembly Release Date	WGS project accession	Assembly Stats Number of Scaffolds	-10-motif Degenerate Consensus	-10-motif Sites Count	-10-motif E-value	RBS-motif Degenerate Consensus	RBS-motif Sites Count	RBS-motif E-value
GCF_000091545.1	Thermus thermophilus HB8		HB8					GCF_000091545.1-RS_2024_12_11	2116056	Complete Genome	38306		3	SSGGTANAMT	446	1.1e-139	NNNNGGAGGN	1040	1e-221
GCF_020546685.1	Deinococcus radiodurans R1 = ATCC 13939 = DSM 20539		ATCC 13939					GCF_020546685.1-RS_2025_05_18	3279598	Complete Genome	44494		4	SNCTANNCTG	1037	4.8e-261	NNMAGGAGNN	902	1.5e-109
GCF_000024425.1	Meiothermus ruber DSM 1279		DSM 1279					GCF_000024425.1-RS_2025_04_23	3097457	Complete Genome	40240		1	NNGNTANRMT	683	3.3e-70	NNAGGAGGNN	907	3e-124
GCF_003444775.1	Deinococcus ficus		CC-FR2-10					GCF_003444775.1-RS_2025_03_28	4157290	Complete Genome	42943		5	TASNCTGNSS	1313	6.7e-250	MAGGAGNNNC	1001	3.5e-160
GCF_000196275.1	Deinococcus geothermalis DSM 11300		DSM 11300					GCF_000196275.1-RS_2024_12_13	3247018	Complete Genome	39372		3	SSSTANNCTS	904	5.3e-211	MAGGAGGNNN	911	1e-122
GCF_000800395.1	Deinococcus radiopugnans		DY59					GCF_000800395.1-RS_2025_03_30	3531443	Complete Genome	41982		1	SSCTANNCTG	935	9.9e-207	NNMAGGAGGN	748	3.3e-139
GCF_011067105.1	Deinococcus wulumuqiensis R12		R12					GCF_011067105.1-RS_2025_04_05	3505947	Complete Genome	43897		5	CNCTANMCTG	989	8.7e-203	NNMAGGAGNN	765	8.7e-113
GCF_001507665.1	Deinococcus actinosclerus		BM2					GCF_001507665.1-RS_2025_03_03	3264334	Complete Genome	42377		1	SSSTANVCTG	1145	1.5e-311	NNMMGGAGGN	753	4.2e-113
GCF_020889625.1	Deinococcus radiophilus		ATCC 27603					GCF_020889625.1-RS_2024_12_09	2827165	Complete Genome	44519		7	CNCTANRCTG	868	2.1e-245	NNMAGGAGNN	585	7.1e-96
GCF_000092425.1	Truepera radiovictrix DSM 17093		DSM 17093					GCF_000092425.1-RS_2025_05_01	3260398	Complete Genome	40326		1	NGNTANRCTN	645	7.8e-135	NNNNRAGGAG	809	1.2e-156
GCF_000252445.1	Deinococcus gobiensis I-0		I-0					GCF_000252445.1-RS_2025_03_28	4406036	Complete Genome	40980		7	SSCTANNCTG	1094	1.4e-188	NNMAGGAGNN	985	5.1e-142
GCF_000020685.1	Deinococcus deserti VCD115		VCD115					GCF_000020685.1-RS_2025_03_28	3855329	Complete Genome	39905		4	NSSTANNCTG	833	2.6e-149	MAGGAGNNNN	994	8.5e-158
GCF_001535545.1	Thermus parvatiensis		RL					GCF_001535545.1-RS_2025_03_29	2016098	Complete Genome	42394		2	TANAMTNNGS	567	4.6e-155	NNNNGGAGGN	951	7.8e-201
GCF_000317835.1	Deinococcus peraridilitoris DSM 19664		DSM 19664					GCF_000317835.1-RS_2025_05_02	4513714	Complete Genome	41253		3	CGBTANRCTG	600	5.5e-44	NNNAGGAGNN	1432	6.6e-153
GCF_000186385.1	Deinococcus maricopensis DSM 21211		DSM 21211					GCF_000186385.1-RS_2025_05_01	3498530	Complete Genome	40563		1	CGSTANRCTG	1208	5.6e-307	MAGGAGGNNC	809	1.7e-150
GCF_000092125.1	Allomeiothermus silvanus DSM 9946 (Meiothermus silvanus)		DSM 9946					GCF_000092125.1-RS_2025_03_12	3721669	Complete Genome	40324		3	NNNNTANRMT	691	7.2e-60	NNNAGGAGGN	1207	1e-157
GCF_000183745.1	Oceanithermus profundus DSM 14977		DSM 14977					GCF_000183745.1-RS_2025_05_01	2439291	Complete Genome	40514		2	NGSTANRMTG	704	3.4e-227	NNAGGAGGNN	892	2e-171
GCF_000195335.1	Marinithermus hydrothermalis DSM 14884		DSM 14884					GCF_000195335.1-RS_2025_05_01	2269167	Complete Genome	40640		1	GGTANAMTRR	530	4.1e-125	NNNNGGAGGN	906	8.5e-173
GCF_000190555.1	Deinococcus proteolyticus MRP		MRP					GCF_000190555.1-RS_2025_05_01	2886836	Complete Genome	40602		5	NNCTANACTG	947	4.4e-268	MAGGAGNNNN	626	7.3e-136
GCF_045784305.1	Deinococcus radiomollis		PO-04-20-132					GCF_045784305.1-RS_2024_12_07	5808210	Complete Genome	45633		9	CGSTANNCTG	1218	1.1e-107	NMAGGAGNNN	1369	1e-130
GCF_025997855.1	Deinococcus aetherius		ST0316					GCF_025997855.1-RS_2024_12_11	4818874	Complete Genome	44776		6	SSSTANNCTG	1351	2.2e-208	NNMAGGAGGN	1342	1.5e-142
GCF_003173015.1	Deinococcus irradiatisoli		17bor-2					GCF_003173015.1-RS_2025_05_04	3052043	Complete Genome	43247		1	CGCTANACTG	983	9.1e-223	NNNMAGGAGN	747	4.1e-103
GCF_045784255.1	Deinococcus altitudinis		LMG 24022					GCF_045784255.1-RS_2024_12_07	5041628	Complete Genome	45633		6	CGCTANMCTG	1173	1.4e-134	NNMAGGAGNN	1052	2.3e-112
GCF_025244745.1	Deinococcus rubellus		Ant6					GCF_025244745.1-RS_2024_09_29	3041811	Complete Genome	44821		1	CGCTANACTG	901	2.8e-210	MAGGAGNNNN	689	1.6e-125
GCF_040256395.1	Deinococcus sonorensis KR-87		KR-87					GCF_040256395.1-RS_2024_06_21	4785116	Complete Genome	45464		6	CGSTANNCTG	1202	7.3e-217	MAGGAGGNNN	1134	6.2e-129
GCF_001644565.1	Deinococcus puniceus		DY1					GCF_001644565.1-RS_2024_12_11	2971983	Complete Genome	42506		1	CSCTANNCTG	900	2.1e-246	NMAGGAGNNN	559	2.6e-88
GCF_020229735.1	Deinococcus taeanensis		TS293					GCF_020229735.1-RS_2025_06_17	4618413	Complete Genome	44473		6	SSSTABNCTG	1237	3.3e-211	MAGGAGGNNC	1037	2.5e-133
GCF_003860465.1	Deinococcus psychrotolerans		S14-83					GCF_003860465.1-RS_2025_03_31	4397705	Complete Genome	43438		7	CGCTANACTG	940	6.8e-126	NNNNAGGAGN	1344	3.8e-137
GCF_004684245.1	Thermus caldilimi		YIM 78456					GCF_004684245.1-RS_2024_09_02	2447659	Complete Genome	43562		1	NSNNTANRMT	592	1e-111	NNAGGAGGNR	994	2.9e-209
GCF_001399775.1	Thermus aquaticus Y51MC23		Y51MC23					GCF_001399775.1-RS_2024_12_16	2338641	Complete Genome	42296		5	NGNTANAMTN	705	6.6e-176	NNAGGAGGNG	952	2.1e-244
GCF_003568585.1	Meiothermus taiwanensis WR-220		WR-220					GCF_003568585.1-RS_2025_05_01	3073341	Complete Genome	43257		2	NBGNTANNMT	591	7.9e-80	NNAGGAGGNN	933	1.4e-112
GCF_000309885.1	Thermus oshimai JL-2		JL-2					GCF_000309885.1-RS_2025_03_27	2401329	Complete Genome	41218		3	TANRMTRRGS	718	1.8e-212	NNNAGGAGGN	973	2.5e-179
GCF_022846375.1	Thermus brockianus		SNM4-1					GCF_022846375.1-RS_2025_03_28	2423923	Complete Genome	44617		3	TANAMTNRGG	670	2.3e-158	NAGGAGGTGN	974	2.9e-242
GCF_018771645.1	Thermus antranikianii					RBS10-92		GCF_018771645.1-RS_2025_04_16	2424424	Complete Genome	44355		1	NNGNTANAMT	659	4.6e-119	NAGGAGGNGN	934	1.6e-191
GCF_046774955.1	Deinococcus yunweiensis		KCTC 3955					GCF_046774955.1-RS_2025_01_21	4736658	Complete Genome	45678		6	SSSTASNCTG	1343	8.9e-183	MAGGAGGNNN	1108	9.8e-149
GCF_028622095.1	Deinococcus aquaticus		PB-314					GCF_028622095.1-RS_2025_03_25	3874407	Complete Genome	44971		5	SSSTANNCTG	1183	1.1e-255	MMGGAGGNNC	787	2.2e-115
GCF_004758605.1	Deinococcus metallilatus		MA1002					GCF_004758605.1-RS_2025_04_27	4346844	Chromosome	43564		3	SSSTANNCTG	1136	2.2e-182	MAGGAGGNNN	1264	3.1e-95
GCF_000381045.1	Thermus scotoductus DSM 8553		DSM 8553					GCF_000381045.1-RS_2025_03_28	2070699	Scaffold	41388	ARLD01	84	NNGNTANAMT	652	1.4e-156	NAGGAGGNGN	701	1.5e-188
GCF_001485435.1	Deinococcus grandis		ATCC 43672					GCF_001485435.1-RS_2024_12_09	4092497	Contig	42346	BCMS01	7	SSSTANNCTG	1379	4.1e-290	NNMMGGAGGN	973	9.7e-115
GCF_000771745.2	Thermus filiformis		ATCC 43280					GCF_000771745.2-RS_2024_12_11	2386081	Contig	42059	JPSL02	40	SNGGTANAMT	575	3.8e-131	NNNNGGAGGN	1033	6.8e-226
GCF_014201875.1	Deinococcus humi		DSM 27939					GCF_014201875.1-RS_2025_04_27	5727355	Contig	44057	JACHFL01	63	SNCTANNCTG	1324	5.3e-108	NNMAGGAGNN	1257	1.1e-150
GCF_900102145.1	Thermus arciformis		CGMCC 1.6992					GCF_900102145.1-RS_2025_04_26	2442297	Scaffold	42664	FNBC01	88	TANAMTGRGG	622	1.6e-151	NNAGGAGGNG	1036	1.7e-251
GCF_021462405.1	Thermus tengchongensis		YIM 77924					GCF_021462405.1-RS_2024_12_09	2379615	Scaffold	44574	JAKEDU01	27	SSSNTANRMT	611	6.4e-119	NNNNGGAGGN	983	3.2e-229
GCF_007990775.1	Deinococcus cellulosilyticus NBRC 106333 = KACC 11606		NBRC 106333					GCF_007990775.1-RS_2024_08_26	6106829	Contig	43678	BJXB01	97	NNNTANAMTG	1068	5.2e-69	NMAGGAGNNN	2228	8.7e-231
GCF_007990995.1	Meiothermus granaticius NBRC 107808		NBRC 107808					GCF_007990995.1-RS_2024_08_26	3252286	Contig	43678	BJXM01	59	TANRMTNNNN	745	1e-84	NNNAGGAGGN	985	4.1e-138
GCF_007991015.1	Oceanithermus desulfurans NBRC 100063		NBRC 100063					GCF_007991015.1-RS_2024_08_26	2431173	Contig	43678	BJXN01	37	NGGTANRMTG	679	1.2e-203	NNGGAGGNGN	867	1.3e-173
GCF_000701405.1	Deinococcus marmoris DSM 12784		DSM 12784					GCF_000701405.1-RS_2025_05_02	4800021	Scaffold	41801	JNIV01	252	CNCTANNCTG	1166	4.5e-190	NNMAGGAGNN	914	5e-123
GCF_007990975.1	Meiothermus hypogaeus NBRC 106114		NBRC 106114					GCF_007990975.1-RS_2024_08_26	3723227	Contig	43678	BJXL01	272	NGNTANRMTN	699	2e-68	NNAGGAGGNN	1284	2.4e-155
GCF_030804085.1	Deinococcus enclensis		NIO-1023					GCF_030804085.1-RS_2024_08_17	4111106	Contig	45156	JAURUR01	52	STANNCTGNS	1418	4e-227	NMAGGAGGNN	1001	5e-120
GCF_900176165.1	Deinococcus hopiensis KR-140		KR-140					GCF_900176165.1-RS_2025_05_03	6650868	Scaffold	42832	FWWU01	11	CSSTANNCTG	1093	5e-72	NNNNGGAGNN	2120	1.7e-102
GCF_000373205.1	Calidithermus timidus DSM 17022		DSM 17022					GCF_000373205.1-RS_2025_03_28	3190628	Scaffold	41387	ARDL01	17	SGNTANRMTN	647	9.2e-111	NAGGAGGNNN	890	2.1e-118
GCF_000421625.1	Thermus islandicus DSM 21543		DSM 21543					GCF_000421625.1-RS_2024_08_07	2263010	Scaffold	41464	ATXJ01	67	TANRMTNNGS	627	1.2e-149	NNNNGGAGGN	935	1.9e-222
GCF_000381345.1	Deinococcus apachensis DSM 19763		DSM 19763					GCF_000381345.1-RS_2025_05_02	4452642	Scaffold	41388	ARLS01	52	TANNCTGNSS	1202	1.8e-174	NNNNGGAGGN	1352	1.3e-165
GCF_000482805.1	Deinococcus murrayi DSM 11303		DSM 11303					GCF_000482805.1-RS_2025_05_02	2767614	Scaffold	41572	AXWT01	53	SSSTANMCTG	1035	6e-293	NAGGAGGNNN	533	1.5e-129
GCF_000378445.1	Deinococcus aquatilis DSM 23025		DSM 23025					GCF_000378445.1-RS_2025_05_02	5003288	Scaffold	41387	ARKH01	113	SNNTANNCTG	1207	8e-137	MAGGAGNNNN	1133	1.3e-117
GCF_000376265.1	Thermus igniterrae ATCC 700962		ATCC 700962					GCF_000376265.1-RS_2025_05_02	2225983	Contig	41384	AQWU01	74	TANAMTNGGG	702	3.6e-225	NNNAGGAGGN	803	2.5e-206
GCF_000430045.1	Calidithermus chliarophilus DSM 9957		DSM 9957					GCF_000430045.1-RS_2025_03_28	4688964	Scaffold	41470	AUQW01	9	SGNTANRMTN	999	2.6e-130	NNNAGGAGGN	1521	2.2e-127
GCF_000423425.1	Meiothermus rufus DSM 22234		DSM 22234					GCF_000423425.1-RS_2025_05_02	2747076	Scaffold	41466	AUHY01	121	NGNTANRMTN	686	6.8e-119	NAGGAGGNNN	786	3.2e-151
GCF_000519345.1	Deinococcus pimensis DSM 21231		DSM 21231					GCF_000519345.1-RS_2025_05_02	4765806	Scaffold	41652	AZYF01	67	TASNCTGNSS	1023	2.3e-126	NNNAGGAGGN	1649	5.2e-170
GCF_002901445.1	Deinococcus koreensis		SJW1-2					GCF_002901445.1-RS_2025_04_15	4500921	Contig	43127	PPPD01	6	SSSTANNCTG	1055	6.4e-194	NNMAGGAGGN	1231	6.6e-158
GCF_009687825.1	Deinococcus kurensis		KR1					GCF_009687825.1-RS_2024_08_26	4556772	Contig	43782	BLBE01	7	TANNCTGNSS	1481	3e-255	NMMGGAGGNN	1224	3.4e-145
GCF_003590815.1	Deinococcus cavernae		K2S05-167					GCF_003590815.1-RS_2025_03_27	4566241	Contig	43367	QYUJ01	32	NNBTANNCTG	1016	3.7e-129	MAGGAGNNNN	976	5.2e-97
GCF_000744885.1	Thermus amyloliquefaciens		YIM 77409					GCF_000744885.1-RS_2025_05_02	2160855	Contig	41879	JQMV01	6	TANRMTNRGS	602	7.7e-163	NAGGAGGNGN	820	1.5e-189
GCF_003426945.1	Thermus sediminis		L198					GCF_003426945.1-RS_2024_12_13	2160271	Contig	43336	QURO01	4	TANAMTNGGG	720	1.2e-190	NNNGGAGGNG	802	1.4e-180
GCF_042661385.1	Deinococcus lacus		NBRC 112440					GCF_042661385.1-RS_2025_03_02	2643909	Contig	45571	JBHSWD01	12	CNCTANRCTG	709	1.5e-163	MAGGAGNNNN	432	3.8e-83
GCF_039545155.1	Deinococcus aluminii		NBRC 112889					GCF_039545155.1-RS_2025_05_10	3658209	Contig	45377	BAABRV01	26	SSSTANNCTG	1033	6.1e-218	NNNNAGGAGG	1000	1.3e-105
GCF_042649445.1	Deinococcus rufus		CCTCC AB 2017081					GCF_042649445.1-RS_2024_10_06	4707444	Scaffold	45570	JBHRZG01	27	SSSTANNCTG	1346	4.9e-219	NNMMGGAGGN	1248	5.6e-122
GCF_042648985.1	Deinococcus metalli		CCTCC AB 2014198					GCF_042648985.1-RS_2024_10_06	4433917	Contig	45570	JBHRYK01	28	STANNCTGSS	1334	2.4e-228	CMMGGAGGNN	1185	3.9e-148
GCF_009377345.1	Deinococcus terrestris		SDU3-2					GCF_009377345.1-RS_2024_12_16	3493247	Contig	43766	WBSL01	42	TANNCTGNSS	1197	1.2e-255	NNGGAGGNNN	1007	7.8e-142
GCF_022760855.1	Thermus albus		SYSU G00608					GCF_022760855.1-RS_2025_04_13	2259709	Scaffold	44651	JAKTNR01	22	NGNTANAMTN	681	6.8e-140	NNAGGAGGNR	788	2.5e-226
GCF_014202645.1	Deinobacterium chartae		DSM 21458					GCF_014202645.1-RS_2025_05_05	3761736	Scaffold	44057	JACHHG01	30	NGNTANAMTG	811	1e-160	NAGGAGGNNN	1542	6.4e-214
GCF_014648135.1	Deinococcus sedimenti		JCM 31405					GCF_014648135.1-RS_2024_09_02	4418357	Contig	44086	BMQN01	66	SSSTANNCTG	1353	2.6e-246	MMGGAGGNNN	986	2.6e-126
GCF_014646915.1	Deinococcus aquiradiocola		JCM 14371					GCF_014646915.1-RS_2024_09_02	4150410	Scaffold	44086	BMOE01	45	CGSTANMCTG	1181	2.4e-237	CAGGAGGNNC	1034	2.3e-163
GCF_014201885.1	Deinococcus budaensis		DSM 101791					GCF_014201885.1-RS_2025_05_05	3829613	Scaffold	44057	JACHFN01	32	SSSTANNCTG	1162	4.3e-256	NNMAGGAGGN	1035	1.7e-160
GCF_002897375.1	Deinococcus aerius		TR0125					GCF_002897375.1-RS_2024_08_12	4524446	Contig	43117	BFAG01	43	SSSTANMCTG	1206	2.2e-200	NNMAGGAGGN	1304	3e-129
GCF_014647995.1	Deinococcus arenae		JCM 31047					GCF_014647995.1-RS_2024_09_02	4215994	Scaffold	44086	BMQG01	59	SSSTASNCTG	1288	2.6e-284	MMGGAGGNNN	983	9.3e-139
GCF_003217515.1	Deinococcus yavapaiensis KR-236		DSM 18048					GCF_003217515.1-RS_2025_05_04	4738722	Scaffold	43263	QJSX01	50	NGNTANRCTG	1084	2e-112	NAGGAGGNNN	1403	5.9e-122
GCF_014647435.1	Deinococcus radiotolerans		JCM 19173					GCF_014647435.1-RS_2024_09_02	4610636	Contig	44086	BMPE01	61	SSSTANNCTG	1447	2.6e-242	CMGGAGGNNC	1195	1.7e-121
GCF_003028415.1	Deinococcus arcticus		OD32					NCBI Prokaryotic Genome Annotation Pipeline (PGAP)	4067586	Contig	43191	PYSV01	56	SSSTANNCTG	1268	1.5e-230	NNNMAGGAGG	821	4.5e-108
GCF_003336745.1	Thermus caldifontis		YIM 73026					GCF_003336745.1-RS_2024_08_06	2163786	Scaffold	43305	QGMX01	41	SNGNTANAMT	572	2.4e-138	NNNAGGAGGN	780	5.4e-217
GCF_019693445.1	Deinococcus aquaedulcis		SYSU M42101					GCF_019693445.1-RS_2024_12_11	4121412	Contig	44427	JAHRBL01	50	CSSTANNCTG	1324	1.2e-268	MAGGAGGNNN	890	4.9e-130
GCF_014647655.1	Deinococcus malanensis		JCM 30331					GCF_014647655.1-RS_2024_09_02	4445242	Scaffold	44086	BMPP01	76	TANNCTGNNS	1199	4.9e-130	MAGGAGGNNN	1036	6.3e-119
GCF_039522025.1	Deinococcus depolymerans		JCM 14368					GCF_039522025.1-RS_2024_05_10	3701525	Scaffold	45345	BAAADB01	38	SSSTANNCTG	1227	1.2e-273	MMGGAGGNNC	770	6.3e-134
GCF_014647175.1	Deinococcus daejeonensis		JCM 16918					GCF_014647175.1-RS_2024_09_02	4131404	Contig	44086	BMOR01	77	SSSTANNCTG	1267	5.6e-274	MMGGAGGNNC	913	1.5e-89
GCF_014647055.1	Deinococcus aerolatus		JCM 15442					GCF_014647055.1-RS_2024_12_11	3947311	Scaffold	44086	BMOL01	76	CSCTANNCTG	974	1.5e-182	NMAGGAGGNN	924	8e-150
GCF_039545055.1	Deinococcus carri		NBRC 110142					GCF_039545055.1-RS_2025_05_10	3921210	Contig	45377	BAABRP01	43	SSSTANNCTG	1128	2.8e-243	MAGGAGGNNN	1080	6.5e-143
GCF_004307015.1	Thermus thermamylovorans		CFH 72773					GCF_004307015.1-RS_2025_05_26	2250808	Contig	43522	SIJL01	54	TANRMTGGGS	714	1.1e-239	NNRGGAGGNG	791	3.6e-188
GCF_009982895.1	Deinococcus alpinitundrae		LMG 24283					GCF_009982895.1-RS_2024_08_01	4668476	Scaffold	43859	WXZL01	403	CGCTANACTG	1063	8.3e-145	NNMAGGAGNN	980	9.9e-123
GCF_018863415.1	Deinococcus aestuarii		SYSU M49105					GCF_018863415.1-RS_2025_05_06	5042615	Contig	44360	JAHKSN01	45	TANNCTGSSS	1316	2.3e-145	MAGGAGGNNN	1563	9.9e-153
GCF_020166415.1	Deinococcus multiflagellatus		KACC 19287					GCF_020166415.1-RS_2024_11_06	4774407	Contig	44464	JAIQXV01	83	CSSTANNCTG	1424	7.9e-185	NMAGGAGGNN	1039	2.7e-145
GCF_042656085.1	Deinococcus petrolearius		CGMCC 1.15053					GCF_042656085.1-RS_2025_03_02	3819039	Scaffold	45571	JBHSOH01	58	TANNCTGSSS	1161	3e-230	NMAGGAGNNN	966	1.4e-132
GCF_014648155.1	Deinococcus knuensis		JCM 31406					GCF_014648155.1-RS_2024_09_02	4301289	Contig	44086	BMQO01	66	SSSTANNCTG	1274	7.5e-239	MMGGAGGNNN	980	2e-116
GCF_900109185.1	Deinococcus reticulitermitis		CGMCC 1.10218					GCF_900109185.1-RS_2025_05_03	3501127	Scaffold	42674	FNZA01	58	SSCTANNCTG	1046	3.1e-224	MAGGAGGNNN	935	9.6e-124
GCF_042431605.1	Deinococcus oregonensis		JCM 13503					GCF_042431605.1-RS_2024_09_29	5607943	Scaffold	45563	JBHLYR01	108	CNNTANNCTG	1282	2.2e-91	MAGGAGNNNN	1287	6e-130
GCF_014646895.1	Deinococcus roseus		JCM 14370					GCF_014646895.1-RS_2024_09_02	5686891	Scaffold	44086	BMOD01	99	NNNTANAMTG	952	4.4e-86	NMAGGAGNNN	1691	1.4e-262
GCF_007280555.1	Deinococcus detaillensis		H1					GCF_007280555.1-RS_2024_11_18	4007733	Contig	43668	VKDB01	93	SCGCTANACT	959	9e-159	NNMAGGAGNN	857	4.5e-116
GCF_020166395.1	Deinococcus betulae		HMF7604					GCF_020166395.1-RS_2024_08_08	4793990	Contig	44464	JAIQXU01	103	SNSTANNCTG	1334	4.3e-157	MAGGAGNNNN	1000	1.4e-155
GCF_014648115.1	Deinococcus seoulensis		JCM 31404					GCF_014648115.1-RS_2024_09_02	4456123	Contig	44086	BMQM01	98	SSSTANNCTG	1304	1.7e-208	MMGGAGGNNC	976	4.3e-144
GCF_009755355.1	Deinococcus arboris		HMF7620					GCF_009755355.1-RS_2024_08_08	4730035	Contig	43813	WQLB01	97	CSSTANNCTG	1246	7.4e-212	NNMAGGAGGN	1097	2.2e-123
GCF_004634215.1	Deinococcus fonticola		FeSDHB5-19					GCF_004634215.1-RS_2025_03_28	3905537	Contig	43559	SMMH01	119	SNNTANNCTG	829	6.8e-186	MAGGAGNNNN	715	5.8e-92
GCF_002869765.1	Deinococcus planocerae		XY-FW106					GCF_002869765.1-RS_2025_05_03	4314847	Contig	43109	PNOR01	96	TANNCTGNSS	1119	9.3e-166	NNNNGGAGGN	1238	2e-130
GCF_022760925.1	Thermus hydrothermalis		SYSU G00291					GCF_022760925.1-RS_2025_04_13	2360711	Scaffold	44651	JAKTNT01	38	NGSTANAMTN	640	1.3e-145	NNNNGGAGGN	1055	8.2e-272
GCF_022760955.1	Thermus neutrinimicus		SYSU G00388					GCF_022760955.1-RS_2025_04_13	2064134	Scaffold	44651	JAKTNU01	42	NGNTANAMTN	669	8.4e-166	NNNGGAGGNG	816	5.4e-225
GCF_000745915.1	Deinococcus misasensis DSM 22328		DSM 22328					GCF_000745915.1-RS_2025_05_02	5078290	Scaffold	41879	JQKG01	100	NNTANAMTGN	803	2.8e-56	NNNNAGGAGG	1725	9.9e-257
GCF_000620065.1	Meiothermus cerbereus DSM 11376		DSM 11376					GCF_000620065.1-RS_2025_05_02	3034817	Scaffold	41737	JHVI01	54	NSGNTANAMT	526	9.2e-62	NNNAGGAGGN	896	2.9e-152
GCF_014648095.1	Deinococcus ruber		JCM 31311					GCF_014648095.1-RS_2024_09_02	6082746	Contig	44086	BMQL01	167	CGCTANNCTG	1244	3.4e-121	NNMAGGAGNN	1485	2.6e-138
GCF_014647075.1	Deinococcus aerophilus		JCM 15443					GCF_014647075.1-RS_2024_09_02	3574422	Scaffold	44086	BMOM01	97	SSSTANNCTG	1034	3.1e-227	NNMAGGAGGN	928	6.2e-139
GCF_019430925.1	Thermus brevis		SYSU G05001					GCF_019430925.1-RS_2025_05_06	2554201	Contig	44408	JAHXRS01	50	NSGNTANAMT	613	6.1e-113	NAGGAGGNRN	1062	1.1e-232
GCF_000599865.1	Deinococcus phoenicis		1P10ME					GCF_000599865.1-RS_2024_12_09	3807137	Contig	41722	JHAC01	94	CSSTANNCTG	1116	1.1e-210	NNNGGAGGNN	1100	2.9e-116
GCF_021462525.1	Thermus caliditerrae		YIM 77925					GCF_021462525.1-RS_2024_08_05	2315988	Contig	44574	JAKEDT01	45	SNSNTANRMT	672	1.6e-195	NAGGAGGNGN	855	1.3e-239
GCF_014647535.1	Thermus composti		JCM 19902					GCF_014647535.1-RS_2024_08_26	2080570	Contig	44085	BMPJ01	64	TANAMTNRGS	650	5.1e-190	NRGGAGGTGN	830	4.3e-248
GCF_039544935.1	Deinococcus caeni		NBRC 101312					GCF_039544935.1-RS_2025_05_10	3591472	Contig	45377	BAABQU01	103	SSSTANNCTG	1124	1.2e-280	NMMGGAGGNC	754	3.4e-98
GCF_022760835.1	Thermus altitudinis		SYSU G00630					GCF_022760835.1-RS_2025_04_13	2349064	Scaffold	44651	JAKTNQ01	68	NNGNTANAMT	614	3e-137	NNNAGGAGGN	938	2e-230
GCF_042685025.1	Deinococcus taklimakanensis		KCTC 33842					GCF_042685025.1-RS_2024_10_07	3167904	Scaffold	45572	JBHUMK01	92	SSNTANNCTG	840	2.3e-200	NMAGGAGRNN	733	1.1e-152
GCF_000701425.1	Deinococcus frigens DSM 12807		DSM 12807					GCF_000701425.1-RS_2025_05_02	4031778	Scaffold	41801	JNIW01	149	SSCTANNCTG	1126	5.3e-174	NNMAGGAGGN	875	3.5e-133
GCF_033088415.1	Deinococcus arenicola		ZS9-10					GCF_033088415.1-RS_2025_06_02	3864570	Scaffold	45226	JAPMIV01	100	CSCTANNCTG	901	2.7e-155	MAGGAGNNNN	850	1.3e-137
GCF_022760915.1	Thermus thalpophilus		SYSU G00506					GCF_022760915.1-RS_2025_04_13	2459001	Contig	44651	JAKTNS01	179	SNGSTANAMT	673	6.7e-125	NAGGAGGNGN	985	7.1e-239
GCF_002964845.1	Thermus tenuipuniceus		YIM 76954					GCF_002964845.1-RS_2025_04_22	2261036	Scaffold	43159	PRDA01	66	NSNTANRMTN	585	3.2e-135	NNNAGGAGGN	900	1.4e-235
GCF_009834985.1	Deinococcus xianganensis		Y35					GCF_009834985.1-RS_2025_03_16	4192478	Scaffold	43838	WVHK01	245	TANVCTGNSS	1451	2e-258	MMGGAGGNNC	916	6.5e-108
GCF_003574095.1	Calidithermus roseus		NBRC 110900					GCF_003574095.1-RS_2025_03_28	3675477	Contig	43361	QWLA01	184	NGNTANRMTN	824	5.4e-91	NAGGAGGNNN	1278	2.3e-155
GCF_042649355.1	Deinococcus antarcticus		CCTCC AB 2013263					GCF_042649355.1-RS_2024_12_16	4120349	Contig	45570	JBHRZF01	251	CNBTANNCTG	1043	1.1e-131	MAGGAGGNNN	920	8.3e-127
GCF_003574085.1	Meiothermus luteus		KCTC 52599					GCF_003574085.1-RS_2024_12_11	2874609	Contig	43361	QWKZ01	224	TANRMTNNNS	686	9.7e-103	NNAGGAGGNN	958	2.4e-151
GCF_003574345.1	Calidithermus terrae		DSM 26712					GCF_003574345.1-RS_2025_03_29	4432248	Contig	43361	QXDL01	476	SGNTANAMTN	957	1.2e-90	NNNAGGAGGN	1434	1.4e-166
GCF_030271215.1	Deinococcus rhizophilus		MIMF12					GCF_030271215.1-RS_2024_12_16	3302792	Scaffold	45090	JASNGB01	439	TANNCTGNSS	1222	9.7e-301	MAGGAGGNNN	718	9.1e-120
GCF_042653785.1	Deinococcus hohokamensis		CCUG 55995					GCF_042653785.1-RS_2025_03_02	4064323	Contig	45570	JBHSEI01	22	SSSTANNCTG	1178	2.9e-221	MAGGAGNNNN	1017	3.3e-125
GCF_042653905.1	Deinococcus navajonensis		CCUG 56029					GCF_042653905.1-RS_2025_03_02	3769348	Scaffold	45570	JBHSEH01	38	SSSTANNCTG	991	3.7e-220	NMAGGAGGNN	1002	4e-148
GCF_002198095.1	Deinococcus indicus		DR1					GCF_002198095.1-RS_2025_04_27	4467628	Scaffold	42905	NHMK01	40	SSSTANNCTG	1161	1.1e-224	CMGGAGGNNC	998	9.7e-183
GCF_014653275.1	Deinococcus piscis		CGMCC 1.18439					GCF_014653275.1-RS_2024_09_02	2796982	Scaffold	44085	BNAL01	102	CNCTANACTG	844	4.8e-293	MAGGAGNNNN	532	2.6e-125
GCF_040361885.1	Deinococcus xinjiangensis		NBRC 107630					GCF_040361885.1-RS_2024_06_30	4369714	Contig	45377	BAABRN01	175	SSNNTANRCT	927	2.2e-72	NNNNAGGAGN	1212	9.5e-140
GCF_965137195.1	Deinococcus saxicola		CIP109040T			CIP109040T		GCF_965137195.1-RS_2025_02_14	4637895	Scaffold	45701	CBCSDG01	371	CSCTANNCTG	1025	1.3e-146	MAGGAGGNNN	890	6.6e-90
