# Supplementary material for: The −10 region adjacent to open reading frames is a common expression pattern in Deinococcus-Thermus
Source: Life Sci Alliance. 2025 Aug 11;8(11):e202503354. doi: 10.26508/lsa.202503354 (PMC12340547; doi:10.26508/lsa.202503354)
Supplement: Supplementary file 3 [file LSA-2025-03354_TableS3.xlsx]

## Sheet: Table S3
Supplementary Table 3: Fimo results of potential -10-motifs.
motif_id	motif_alt_id	sequence_name	start	stop	strand	score	p-value	q-value	matched_sequence	Transcriptional_trend_near_-10-motif
TABVCT	MEME-1	E5E91_RS00005	-13	-8	+	5.19355	0.00646	1	TAGAAT	increasing
TABVCT	MEME-1	E5E91_RS00015	-11	-6	+	5.19355	0.00646	1	TAGAAT	increasing
TABVCT	MEME-1	E5E91_RS00020	-12	-7	+	5.45161	0.00496	1	TAGAGT	increasing
TABVCT	MEME-1	E5E91_RS00025	-14	-9	+	7.35484	0.00235	1	TATGCT	increasing
TABVCT	MEME-1	E5E91_RS00030	-117	-112	+	2.5	0.0126	1	TACTAT	increasing
TABVCT	MEME-1	E5E91_RS00080	-11	-6	+	7.72581	0.00184	1	TATCCT	decreasing
TABVCT	MEME-1	E5E91_RS00085	-11	-6	+	5.69355	0.00443	1	TACCAT	decreasing
TABVCT	MEME-1	E5E91_RS00095	-19	-14	+	4.53226	0.0092	1	TATTCT	increasing
TABVCT	MEME-1	E5E91_RS00100	-12	-7	+	7.72581	0.00184	1	TATCCT	increasing
TABVCT	MEME-1	E5E91_RS00105	-11	-6	+	6.54839	0.00271	1	TAAACT	trendless
TABVCT	MEME-1	E5E91_RS00125	-15	-10	+	8.12903	0.00102	1	TAGACT	increasing
TABVCT	MEME-1	E5E91_RS00135	-11	-6	+	4.93548	0.00769	1	TAGGGT	increasing
TABVCT	MEME-1	E5E91_RS00145	-13	-8	+	8.77419	0.00028	1	TACACT	increasing
TABVCT	MEME-1	E5E91_RS00175	-10	-5	+	8.62903	0.0005	1	TACCCT	decreasing
TABVCT	MEME-1	E5E91_RS00180	-63	-58	+	2.1129	0.0129	1	TAGTGT	increasing
TABVCT	MEME-1	E5E91_RS00195	-11	-6	+	8.62903	0.0005	1	TACCCT	decreasing
TABVCT	MEME-1	E5E91_RS00200	-11	-6	+	5.69355	0.00443	1	TACCAT	increasing
TABVCT	MEME-1	E5E91_RS00205	-13	-8	+	5.19355	0.00646	1	TAGAAT	increasing
TABVCT	MEME-1	E5E91_RS00210	-19	-14	+	8.62903	0.0005	1	TACCCT	increasing
TABVCT	MEME-1	E5E91_RS00215	-11	-6	+	8.12903	0.00102	1	TAGACT	increasing
TABVCT	MEME-1	E5E91_RS00240	-11	-6	+	3.6129	0.0106	1	TAAAAT	increasing
TABVCT	MEME-1	E5E91_RS00285	-10	-5	+	8.12903	0.00102	1	TAGACT	increasing
TABVCT	MEME-1	E5E91_RS00320	-12	-7	+	6.09677	0.00328	1	TACAGT	increasing
TABVCT	MEME-1	E5E91_RS00330	-11	-6	+	8.62903	0.0005	1	TACCCT	increasing
TABVCT	MEME-1	E5E91_RS00335	-11	-6	+	8.77419	0.00028	1	TACACT	increasing
TABVCT	MEME-1	E5E91_RS00340	-13	-8	+	7.72581	0.00184	1	TATCCT	increasing
TABVCT	MEME-1	E5E91_RS00345	-12	-7	+	8.77419	0.00028	1	TACACT	increasing
TABVCT	MEME-1	E5E91_RS00375	-11	-6	+	2.5	0.0126	1	TACTAT	increasing
TABVCT	MEME-1	E5E91_RS00385	-11	-6	+	8.12903	0.00102	1	TAGACT	increasing
TABVCT	MEME-1	E5E91_RS00400	-10	-5	+	7.72581	0.00184	1	TATCCT	increasing
TABVCT	MEME-1	E5E91_RS00415	-13	-8	+	7.87097	0.00158	1	TATACT	increasing
TABVCT	MEME-1	E5E91_RS00420	-12	-7	+	7.35484	0.00235	1	TATGCT	increasing
TABVCT	MEME-1	E5E91_RS00425	-11	-6	+	6.03226	0.00356	1	TAAGCT	trendless
TABVCT	MEME-1	E5E91_RS00430	-14	-9	+	5.83871	0.00415	1	TACAAT	increasing
TABVCT	MEME-1	E5E91_RS00460	-12	-7	+	7.35484	0.00235	1	TATGCT	increasing
TABVCT	MEME-1	E5E91_RS00500	18	23	+	8.62903	0.0005	1	TACCCT	trendless
TABVCT	MEME-1	E5E91_RS00505	-11	-6	+	2.75806	0.0123	1	TACTGT	increasing
TABVCT	MEME-1	E5E91_RS00535	-11	-6	+	6.03226	0.00356	1	TAAGCT	increasing
TABVCT	MEME-1	E5E91_RS00560	-11	-6	+	7.72581	0.00184	1	TATCCT	increasing
TABVCT	MEME-1	E5E91_RS00565	-12	-7	+	5.83871	0.00415	1	TACAAT	increasing
TABVCT	MEME-1	E5E91_RS00575	-14	-9	+	5.04839	0.00702	1	TAGCAT	increasing
TABVCT	MEME-1	E5E91_RS00585	-10	-5	+	8.12903	0.00102	1	TAGACT	increasing
TABVCT	MEME-1	E5E91_RS00610	-11	-6	+	4.53226	0.0092	1	TATTCT	increasing
TABVCT	MEME-1	E5E91_RS00620	-12	-7	+	8.62903	0.0005	1	TACCCT	trendless
TABVCT	MEME-1	E5E91_RS00630	-12	-7	+	3.46774	0.011	1	TAACAT	increasing
TABVCT	MEME-1	E5E91_RS00635	-10	-5	+	8.77419	0.00028	1	TACACT	increasing
TABVCT	MEME-1	E5E91_RS00650	120	125	+	5.04839	0.00702	1	TAGCAT	decreasing
TABVCT	MEME-1	E5E91_RS00655	-44	-39	+	6.03226	0.00356	1	TAAGCT	increasing
TABVCT	MEME-1	E5E91_RS00665	-12	-7	+	8.77419	0.00028	1	TACACT	increasing
TABVCT	MEME-1	E5E91_RS00675	-12	-7	+	8.77419	0.00028	1	TACACT	increasing
TABVCT	MEME-1	E5E91_RS00680	31	36	+	8.25806	0.000727	1	TACGCT	increasing
TABVCT	MEME-1	E5E91_RS00690	-12	-7	+	8.77419	0.00028	1	TACACT	trendless
TABVCT	MEME-1	E5E91_RS00700	-13	-8	+	7.87097	0.00158	1	TATACT	increasing
TABVCT	MEME-1	E5E91_RS00745	-12	-7	+	8.62903	0.0005	1	TACCCT	increasing
TABVCT	MEME-1	E5E91_RS00755	-125	-120	+	8.25806	0.000727	1	TACGCT	decreasing
TABVCT	MEME-1	E5E91_RS00760	126	131	+	5.69355	0.00443	1	TACCAT	increasing
TABVCT	MEME-1	E5E91_RS00770	-13	-8	+	8.12903	0.00102	1	TAGACT	increasing
TABVCT	MEME-1	E5E91_RS00775	-11	-6	+	8.77419	0.00028	1	TACACT	increasing
TABVCT	MEME-1	E5E91_RS00805	-11	-6	+	5.45161	0.00496	1	TAGAGT	increasing
TABVCT	MEME-1	E5E91_RS00820	-75	-70	+	4.67742	0.00888	1	TAGGAT	increasing
TABVCT	MEME-1	E5E91_RS00830	-11	-6	+	8.77419	0.00028	1	TACACT	increasing
TABVCT	MEME-1	E5E91_RS00835	58	63	+	5.95161	0.00379	1	TACCGT	decreasing
TABVCT	MEME-1	E5E91_RS00840	-11	-6	+	3.35484	0.0113	1	TAAGGT	increasing
TABVCT	MEME-1	E5E91_RS00850	-11	-6	+	6.54839	0.00271	1	TAAACT	increasing
TABVCT	MEME-1	E5E91_RS00855	108	113	+	6.03226	0.00356	1	TAAGCT	increasing
TABVCT	MEME-1	E5E91_RS00865	-11	-6	+	8.77419	0.00028	1	TACACT	trendless
TABVCT	MEME-1	E5E91_RS00875	-13	-8	+	7.35484	0.00235	1	TATGCT	increasing
TABVCT	MEME-1	E5E91_RS00900	-12	-7	+	6.54839	0.00271	1	TAAACT	increasing
TABVCT	MEME-1	E5E91_RS00915	-15	-10	+	8.77419	0.00028	1	TACACT	increasing
TABVCT	MEME-1	E5E91_RS00920	-77	-72	+	5.69355	0.00443	1	TACCAT	increasing
TABVCT	MEME-1	E5E91_RS00940	-11	-6	+	7.98387	0.00124	1	TAGCCT	decreasing
TABVCT	MEME-1	E5E91_RS00945	-12	-7	+	7.72581	0.00184	1	TATCCT	increasing
TABVCT	MEME-1	E5E91_RS00955	-12	-7	+	7.98387	0.00124	1	TAGCCT	trendless
TABVCT	MEME-1	E5E91_RS00965	-15	-10	+	8.77419	0.00028	1	TACACT	increasing
TABVCT	MEME-1	E5E91_RS00970	-22	-17	+	5.95161	0.00379	1	TACCGT	increasing
TABVCT	MEME-1	E5E91_RS00980	-12	-7	+	5.04839	0.00702	1	TAGCAT	decreasing
TABVCT	MEME-1	E5E91_RS00985	-11	-6	+	5.04839	0.00702	1	TAGCAT	increasing
TABVCT	MEME-1	E5E91_RS01000	-12	-7	+	8.62903	0.0005	1	TACCCT	increasing
TABVCT	MEME-1	E5E91_RS01005	-10	-5	+	7.98387	0.00124	1	TAGCCT	increasing
TABVCT	MEME-1	E5E91_RS01015	-12	-7	+	8.12903	0.00102	1	TAGACT	increasing
TABVCT	MEME-1	E5E91_RS01020	-12	-7	+	7.6129	0.00208	1	TAGGCT	increasing
TABVCT	MEME-1	E5E91_RS01065	-12	-7	+	5.69355	0.00443	1	TACCAT	increasing
TABVCT	MEME-1	E5E91_RS01075	-11	-6	+	6.54839	0.00271	1	TAAACT	increasing
TABVCT	MEME-1	E5E91_RS01080	-12	-7	+	5.04839	0.00702	1	TAGCAT	trendless
TABVCT	MEME-1	E5E91_RS01105	-12	-7	+	8.12903	0.00102	1	TAGACT	increasing
TABVCT	MEME-1	E5E91_RS01110	-12	-7	+	8.12903	0.00102	1	TAGACT	increasing
TABVCT	MEME-1	E5E91_RS01115	-13	-8	+	4.93548	0.00769	1	TATAAT	decreasing
TABVCT	MEME-1	E5E91_RS01160	-11	-6	+	5.04839	0.00702	1	TAGCAT	increasing
TABVCT	MEME-1	E5E91_RS01165	-12	-7	+	8.12903	0.00102	1	TAGACT	increasing
TABVCT	MEME-1	E5E91_RS01170	-11	-6	+	7.72581	0.00184	1	TATCCT	increasing
TABVCT	MEME-1	E5E91_RS01190	-10	-5	+	6.03226	0.00356	1	TAAGCT	increasing
TABVCT	MEME-1	E5E91_RS01195	-13	-8	+	6.09677	0.00328	1	TACAGT	increasing
TABVCT	MEME-1	E5E91_RS01200	-12	-7	+	5.83871	0.00415	1	TACAAT	increasing
TABVCT	MEME-1	E5E91_RS01205	-12	-7	+	8.77419	0.00028	1	TACACT	increasing
TABVCT	MEME-1	E5E91_RS01215	-12	-7	+	5.30645	0.00575	1	TAGCGT	increasing
TABVCT	MEME-1	E5E91_RS01245	-12	-7	+	8.77419	0.00028	1	TACACT	increasing
TABVCT	MEME-1	E5E91_RS01255	-11	-6	+	8.77419	0.00028	1	TACACT	increasing
TABVCT	MEME-1	E5E91_RS01265	-12	-7	+	5.83871	0.00415	1	TACAAT	increasing
TABVCT	MEME-1	E5E91_RS01275	-17	-12	+	6.09677	0.00328	1	TACAGT	increasing
TABVCT	MEME-1	E5E91_RS01305	-11	-6	+	8.77419	0.00028	1	TACACT	increasing
TABVCT	MEME-1	E5E91_RS01325	-12	-7	+	7.98387	0.00124	1	TAGCCT	trendless
TABVCT	MEME-1	E5E91_RS01340	-12	-7	+	3.35484	0.0113	1	TAAGGT	increasing
TABVCT	MEME-1	E5E91_RS01355	-3	2	+	7.72581	0.00184	1	TATCCT	increasing
TABVCT	MEME-1	E5E91_RS01365	-11	-6	+	7.87097	0.00158	1	TATACT	increasing
TABVCT	MEME-1	E5E91_RS01375	-11	-6	+	7.6129	0.00208	1	TAGGCT	increasing
TABVCT	MEME-1	E5E91_RS01385	-11	-6	+	8.62903	0.0005	1	TACCCT	increasing
TABVCT	MEME-1	E5E91_RS01400	-11	-6	+	8.62903	0.0005	1	TACCCT	trendless
TABVCT	MEME-1	E5E91_RS01410	-11	-6	+	8.62903	0.0005	1	TACCCT	increasing
TABVCT	MEME-1	E5E91_RS01415	18	23	+	8.62903	0.0005	1	TACCCT	decreasing
TABVCT	MEME-1	E5E91_RS01420	-256	-251	+	7.35484	0.00235	1	TATGCT	increasing
TABVCT	MEME-1	E5E91_RS01435	96	101	+	5.69355	0.00443	1	TACCAT	increasing
TABVCT	MEME-1	E5E91_RS01450	-12	-7	+	5.19355	0.00646	1	TAGAAT	increasing
TABVCT	MEME-1	E5E91_RS01460	-12	-7	+	4.53226	0.0092	1	TATTCT	increasing
TABVCT	MEME-1	E5E91_RS01465	-10	-5	+	8.25806	0.000727	1	TACGCT	increasing
TABVCT	MEME-1	E5E91_RS01470	-12	-7	+	8.62903	0.0005	1	TACCCT	decreasing
TABVCT	MEME-1	E5E91_RS01480	-13	-8	+	8.77419	0.00028	1	TACACT	increasing
TABVCT	MEME-1	E5E91_RS01510	-11	-6	+	8.12903	0.00102	1	TAGACT	increasing
TABVCT	MEME-1	E5E91_RS01515	-12	-7	+	8.62903	0.0005	1	TACCCT	increasing
TABVCT	MEME-1	E5E91_RS01525	-13	-8	+	8.77419	0.00028	1	TACACT	increasing
TABVCT	MEME-1	E5E91_RS01545	-11	-6	+	8.12903	0.00102	1	TAGACT	increasing
TABVCT	MEME-1	E5E91_RS01565	-12	-7	+	6.40323	0.00299	1	TAACCT	increasing
TABVCT	MEME-1	E5E91_RS01570	-188	-183	+	6.03226	0.00356	1	TAAGCT	increasing
TABVCT	MEME-1	E5E91_RS01600	9	14	+	7.98387	0.00124	1	TAGCCT	increasing
TABVCT	MEME-1	E5E91_RS01620	-3	2	+	5.32258	0.00551	1	TACGAT	decreasing
TABVCT	MEME-1	E5E91_RS01645	-11	-6	+	6.54839	0.00271	1	TAAACT	increasing
TABVCT	MEME-1	E5E91_RS01655	6	11	+	8.62903	0.0005	1	TACCCT	increasing
TABVCT	MEME-1	E5E91_RS01665	-106	-101	+	6.54839	0.00271	1	TAAACT	decreasing
TABVCT	MEME-1	E5E91_RS01670	-11	-6	+	8.77419	0.00028	1	TACACT	increasing
TABVCT	MEME-1	E5E91_RS01675	-10	-5	+	6.09677	0.00328	1	TACAGT	increasing
TABVCT	MEME-1	E5E91_RS01680	-168	-163	+	8.62903	0.0005	1	TACCCT	increasing
TABVCT	MEME-1	E5E91_RS01685	-11	-6	+	7.72581	0.00184	1	TATCCT	increasing
TABVCT	MEME-1	E5E91_RS01720	-11	-6	+	7.98387	0.00124	1	TAGCCT	increasing
TABVCT	MEME-1	E5E91_RS01725	-12	-7	+	5.30645	0.00575	1	TAGCGT	increasing
TABVCT	MEME-1	E5E91_RS01780	-14	-9	+	7.35484	0.00235	1	TATGCT	increasing
TABVCT	MEME-1	E5E91_RS01785	-11	-6	+	4.79032	0.0083	1	TATCAT	increasing
TABVCT	MEME-1	E5E91_RS01795	-13	-8	+	4.67742	0.00888	1	TATGGT	increasing
TABVCT	MEME-1	E5E91_RS01800	-14	-9	+	6.03226	0.00356	1	TAAGCT	increasing
TABVCT	MEME-1	E5E91_RS01810	-11	-6	+	7.35484	0.00235	1	TATGCT	increasing
TABVCT	MEME-1	E5E91_RS01815	-11	-6	+	7.72581	0.00184	1	TATCCT	increasing
TABVCT	MEME-1	E5E91_RS01840	-46	-41	+	6.03226	0.00356	1	TAAGCT	increasing
TABVCT	MEME-1	E5E91_RS01855	-11	-6	+	7.35484	0.00235	1	TATGCT	increasing
TABVCT	MEME-1	E5E91_RS01860	-11	-6	+	8.62903	0.0005	1	TACCCT	increasing
TABVCT	MEME-1	E5E91_RS01885	-12	-7	+	7.87097	0.00158	1	TATACT	trendless
TABVCT	MEME-1	E5E91_RS01890	-12	-7	+	8.77419	0.00028	1	TACACT	increasing
TABVCT	MEME-1	E5E91_RS01915	-12	-7	+	4.93548	0.00769	1	TAGGGT	increasing
TABVCT	MEME-1	E5E91_RS01920	135	140	+	8.62903	0.0005	1	TACCCT	decreasing
TABVCT	MEME-1	E5E91_RS01935	-11	-6	+	8.77419	0.00028	1	TACACT	increasing
TABVCT	MEME-1	E5E91_RS01945	-12	-7	+	5.43548	0.00522	1	TACTCT	increasing
TABVCT	MEME-1	E5E91_RS01955	-11	-6	+	6.54839	0.00271	1	TAAACT	increasing
TABVCT	MEME-1	E5E91_RS01960	-10	-5	+	5.04839	0.00702	1	TATCGT	increasing
TABVCT	MEME-1	E5E91_RS01965	-10	-5	+	5.04839	0.00702	1	TAGCAT	trendless
TABVCT	MEME-1	E5E91_RS01970	-14	-9	+	7.87097	0.00158	1	TATACT	increasing
TABVCT	MEME-1	E5E91_RS01980	-10	-5	+	8.62903	0.0005	1	TACCCT	increasing
TABVCT	MEME-1	E5E91_RS02000	-12	-7	+	7.6129	0.00208	1	TAGGCT	increasing
TABVCT	MEME-1	E5E91_RS02010	-11	-6	+	7.72581	0.00184	1	TATCCT	increasing
TABVCT	MEME-1	E5E91_RS02025	-13	-8	+	6.54839	0.00271	1	TAAACT	increasing
TABVCT	MEME-1	E5E91_RS02030	-3	2	+	5.83871	0.00415	1	TACAAT	increasing
TABVCT	MEME-1	E5E91_RS02035	-11	-6	+	7.35484	0.00235	1	TATGCT	decreasing
TABVCT	MEME-1	E5E91_RS02045	-14	-9	+	8.77419	0.00028	1	TACACT	increasing
TABVCT	MEME-1	E5E91_RS02050	-12	-7	+	5.45161	0.00496	1	TAGAGT	increasing
TABVCT	MEME-1	E5E91_RS02065	-11	-6	+	8.62903	0.0005	1	TACCCT	trendless
TABVCT	MEME-1	E5E91_RS02095	108	113	+	5.30645	0.00575	1	TAGCGT	increasing
TABVCT	MEME-1	E5E91_RS02110	-11	-6	+	8.77419	0.00028	1	TACACT	trendless
TABVCT	MEME-1	E5E91_RS02125	-10	-5	+	8.25806	0.000727	1	TACGCT	decreasing
TABVCT	MEME-1	E5E91_RS02130	-11	-6	+	7.35484	0.00235	1	TATGCT	increasing
TABVCT	MEME-1	E5E91_RS02140	-11	-6	+	6.54839	0.00271	1	TAAACT	increasing
TABVCT	MEME-1	E5E91_RS02155	-13	-8	+	5.43548	0.00522	1	TACTCT	increasing
TABVCT	MEME-1	E5E91_RS02165	-12	-7	+	8.12903	0.00102	1	TAGACT	increasing
TABVCT	MEME-1	E5E91_RS02170	-12	-7	+	7.35484	0.00235	1	TATGCT	increasing
TABVCT	MEME-1	E5E91_RS02180	-10	-5	+	8.12903	0.00102	1	TAGACT	increasing
TABVCT	MEME-1	E5E91_RS02185	-11	-6	+	8.12903	0.00102	1	TAGACT	increasing
TABVCT	MEME-1	E5E91_RS02215	13	18	+	5.43548	0.00522	1	TACTCT	increasing
TABVCT	MEME-1	E5E91_RS02225	-11	-6	+	7.6129	0.00208	1	TAGGCT	increasing
TABVCT	MEME-1	E5E91_RS02240	-11	-6	+	6.03226	0.00356	1	TAAGCT	increasing
TABVCT	MEME-1	E5E91_RS02250	-15	-10	+	8.77419	0.00028	1	TACACT	increasing
TABVCT	MEME-1	E5E91_RS02255	-11	-6	+	7.98387	0.00124	1	TAGCCT	increasing
TABVCT	MEME-1	E5E91_RS02260	-11	-6	+	6.54839	0.00271	1	TAAACT	increasing
TABVCT	MEME-1	E5E91_RS02280	-11	-6	+	4.53226	0.0092	1	TATTCT	increasing
TABVCT	MEME-1	E5E91_RS02285	-12	-7	+	8.62903	0.0005	1	TACCCT	increasing
TABVCT	MEME-1	E5E91_RS02295	-12	-7	+	8.77419	0.00028	1	TACACT	decreasing
TABVCT	MEME-1	E5E91_RS02300	-14	-9	+	8.12903	0.00102	1	TAGACT	increasing
TABVCT	MEME-1	E5E91_RS02350	-12	-7	+	5.83871	0.00415	1	TACAAT	increasing
TABVCT	MEME-1	E5E91_RS02380	-11	-6	+	6.03226	0.00356	1	TAAGCT	increasing
TABVCT	MEME-1	E5E91_RS02390	-11	-6	+	3.6129	0.0106	1	TAAAAT	trendless
TABVCT	MEME-1	E5E91_RS02395	-11	-6	+	7.98387	0.00124	1	TAGCCT	increasing
TABVCT	MEME-1	E5E91_RS02405	-12	-7	+	6.09677	0.00328	1	TACAGT	increasing
TABVCT	MEME-1	E5E91_RS02420	123	128	+	8.25806	0.000727	1	TACGCT	trendless
TABVCT	MEME-1	E5E91_RS02440	-214	-209	+	7.35484	0.00235	1	TATGCT	increasing
TABVCT	MEME-1	E5E91_RS02450	-11	-6	+	4.67742	0.00888	1	TAGGAT	increasing
TABVCT	MEME-1	E5E91_RS02460	-11	-6	+	5.69355	0.00443	1	TACCAT	increasing
TABVCT	MEME-1	E5E91_RS02465	-11	-6	+	8.62903	0.0005	1	TACCCT	trendless
TABVCT	MEME-1	E5E91_RS02470	-12	-7	+	7.35484	0.00235	1	TATGCT	increasing
TABVCT	MEME-1	E5E91_RS02475	-12	-7	+	6.09677	0.00328	1	TACAGT	increasing
TABVCT	MEME-1	E5E91_RS02480	-14	-9	+	7.98387	0.00124	1	TAGCCT	increasing
TABVCT	MEME-1	E5E91_RS02490	-11	-6	+	7.35484	0.00235	1	TATGCT	increasing
TABVCT	MEME-1	E5E91_RS02495	-12	-7	+	6.03226	0.00356	1	TAAGCT	increasing
TABVCT	MEME-1	E5E91_RS02505	-41	-36	+	8.12903	0.00102	1	TAGACT	increasing
TABVCT	MEME-1	E5E91_RS02515	-11	-6	+	8.62903	0.0005	1	TACCCT	decreasing
TABVCT	MEME-1	E5E91_RS02520	-11	-6	+	8.77419	0.00028	1	TACACT	increasing
TABVCT	MEME-1	E5E91_RS02525	-11	-6	+	8.77419	0.00028	1	TACACT	increasing
TABVCT	MEME-1	E5E91_RS02540	105	110	+	8.62903	0.0005	1	TACCCT	increasing
TABVCT	MEME-1	E5E91_RS02545	-11	-6	+	7.98387	0.00124	1	TAGCCT	increasing
TABVCT	MEME-1	E5E91_RS02550	52	57	+	8.62903	0.0005	1	TACCCT	trendless
TABVCT	MEME-1	E5E91_RS02555	-13	-8	+	8.62903	0.0005	1	TACCCT	increasing
TABVCT	MEME-1	E5E91_RS02560	-12	-7	+	7.72581	0.00184	1	TATCCT	increasing
TABVCT	MEME-1	E5E91_RS02575	-14	-9	+	5.83871	0.00415	1	TACAAT	increasing
TABVCT	MEME-1	E5E91_RS02580	71	76	+	3.72581	0.0102	1	TAACGT	increasing
TABVCT	MEME-1	E5E91_RS02585	-11	-6	+	8.77419	0.00028	1	TACACT	increasing
TABVCT	MEME-1	E5E91_RS02590	-13	-8	+	6.54839	0.00271	1	TAAACT	increasing
TABVCT	MEME-1	E5E91_RS02595	-12	-7	+	4.67742	0.00888	1	TATGGT	trendless
TABVCT	MEME-1	E5E91_RS02600	84	89	+	4.53226	0.0092	1	TATTCT	increasing
TABVCT	MEME-1	E5E91_RS02610	-12	-7	+	7.35484	0.00235	1	TATGCT	increasing
TABVCT	MEME-1	E5E91_RS02620	-11	-6	+	8.25806	0.000727	1	TACGCT	increasing
TABVCT	MEME-1	E5E91_RS02630	-37	-32	+	3.35484	0.0113	1	TAAGGT	trendless
TABVCT	MEME-1	E5E91_RS02665	30	35	+	6.40323	0.00299	1	TAACCT	trendless
TABVCT	MEME-1	E5E91_RS02690	-11	-6	+	8.62903	0.0005	1	TACCCT	increasing
TABVCT	MEME-1	E5E91_RS02735	99	104	+	4.53226	0.0092	1	TATTCT	increasing
TABVCT	MEME-1	E5E91_RS02740	-87	-82	+	5.43548	0.00522	1	TACTCT	increasing
TABVCT	MEME-1	E5E91_RS02760	-11	-6	+	7.98387	0.00124	1	TAGCCT	increasing
TABVCT	MEME-1	E5E91_RS02765	-11	-6	+	8.62903	0.0005	1	TACCCT	increasing
TABVCT	MEME-1	E5E91_RS02770	-11	-6	+	8.62903	0.0005	1	TACCCT	increasing
TABVCT	MEME-1	E5E91_RS02790	-262	-257	+	3.09677	0.012	1	TAAGAT	increasing
TABVCT	MEME-1	E5E91_RS02815	-12	-7	+	8.77419	0.00028	1	TACACT	increasing
TABVCT	MEME-1	E5E91_RS02825	47	52	+	4.53226	0.0092	1	TATTCT	increasing
TABVCT	MEME-1	E5E91_RS02830	-12	-7	+	7.98387	0.00124	1	TAGCCT	increasing
TABVCT	MEME-1	E5E91_RS02845	-13	-8	+	5.83871	0.00415	1	TACAAT	increasing
TABVCT	MEME-1	E5E91_RS02865	-12	-7	+	7.35484	0.00235	1	TATGCT	increasing
TABVCT	MEME-1	E5E91_RS02895	-11	-6	+	7.98387	0.00124	1	TAGCCT	increasing
TABVCT	MEME-1	E5E91_RS02900	45	50	+	8.25806	0.000727	1	TACGCT	decreasing
TABVCT	MEME-1	E5E91_RS02905	-12	-7	+	7.35484	0.00235	1	TATGCT	increasing
TABVCT	MEME-1	E5E91_RS02920	-12	-7	+	7.72581	0.00184	1	TATCCT	increasing
TABVCT	MEME-1	E5E91_RS02925	-11	-6	+	2.75806	0.0123	1	TACTGT	decreasing
TABVCT	MEME-1	E5E91_RS02930	-11	-6	+	8.12903	0.00102	1	TAGACT	decreasing
TABVCT	MEME-1	E5E91_RS02940	-13	-8	+	7.87097	0.00158	1	TATACT	increasing
TABVCT	MEME-1	E5E91_RS02950	114	119	+	6.40323	0.00299	1	TAACCT	decreasing
TABVCT	MEME-1	E5E91_RS02955	-14	-9	+	7.87097	0.00158	1	TATACT	increasing
TABVCT	MEME-1	E5E91_RS02960	-12	-7	+	8.25806	0.000727	1	TACGCT	increasing
TABVCT	MEME-1	E5E91_RS02965	-12	-7	+	7.35484	0.00235	1	TATGCT	increasing
TABVCT	MEME-1	E5E91_RS02980	-11	-6	+	3.87097	0.00991	1	TAAAGT	increasing
TABVCT	MEME-1	E5E91_RS02990	-12	-7	+	5.83871	0.00415	1	TACAAT	increasing
TABVCT	MEME-1	E5E91_RS03000	-11	-6	+	7.72581	0.00184	1	TATCCT	increasing
TABVCT	MEME-1	E5E91_RS03005	-12	-7	+	8.62903	0.0005	1	TACCCT	increasing
TABVCT	MEME-1	E5E91_RS03010	-12	-7	+	7.72581	0.00184	1	TATCCT	trendless
TABVCT	MEME-1	E5E91_RS03030	-10	-5	+	8.62903	0.0005	1	TACCCT	increasing
TABVCT	MEME-1	E5E91_RS03035	105	110	+	8.25806	0.000727	1	TACGCT	increasing
TABVCT	MEME-1	E5E91_RS03040	-10	-5	+	7.35484	0.00235	1	TATGCT	increasing
TABVCT	MEME-1	E5E91_RS03045	-11	-6	+	7.98387	0.00124	1	TAGCCT	increasing
TABVCT	MEME-1	E5E91_RS03050	-11	-6	+	6.09677	0.00328	1	TACAGT	trendless
TABVCT	MEME-1	E5E91_RS03060	-12	-7	+	5.04839	0.00702	1	TATCGT	trendless
TABVCT	MEME-1	E5E91_RS03065	-16	-11	+	5.30645	0.00575	1	TAGCGT	increasing
TABVCT	MEME-1	E5E91_RS03070	-13	-8	+	7.98387	0.00124	1	TAGCCT	increasing
TABVCT	MEME-1	E5E91_RS03080	-11	-6	+	8.25806	0.000727	1	TACGCT	increasing
TABVCT	MEME-1	E5E91_RS03085	-11	-6	+	8.25806	0.000727	1	TACGCT	increasing
TABVCT	MEME-1	E5E91_RS03125	-13	-8	+	5.19355	0.00646	1	TATAGT	increasing
TABVCT	MEME-1	E5E91_RS03135	-11	-6	+	8.62903	0.0005	1	TACCCT	increasing
TABVCT	MEME-1	E5E91_RS03145	-11	-6	+	7.35484	0.00235	1	TATGCT	increasing
TABVCT	MEME-1	E5E91_RS03150	-12	-7	+	5.04839	0.00702	1	TATCGT	increasing
TABVCT	MEME-1	E5E91_RS03165	-13	-8	+	6.03226	0.00356	1	TAAGCT	increasing
TABVCT	MEME-1	E5E91_RS03175	-12	-7	+	7.72581	0.00184	1	TATCCT	increasing
TABVCT	MEME-1	E5E91_RS03180	-12	-7	+	7.35484	0.00235	1	TATGCT	decreasing
TABVCT	MEME-1	E5E91_RS03185	-11	-6	+	8.62903	0.0005	1	TACCCT	trendless
TABVCT	MEME-1	E5E91_RS03195	-11	-6	+	7.6129	0.00208	1	TAGGCT	increasing
TABVCT	MEME-1	E5E91_RS03200	-11	-6	+	6.03226	0.00356	1	TAAGCT	trendless
TABVCT	MEME-1	E5E91_RS03205	-11	-6	+	7.98387	0.00124	1	TAGCCT	decreasing
TABVCT	MEME-1	E5E91_RS03210	-11	-6	+	6.54839	0.00271	1	TAAACT	increasing
TABVCT	MEME-1	E5E91_RS03225	-13	-8	+	8.77419	0.00028	1	TACACT	increasing
TABVCT	MEME-1	E5E91_RS03255	-11	-6	+	7.72581	0.00184	1	TATCCT	trendless
TABVCT	MEME-1	E5E91_RS03305	-56	-51	+	6.54839	0.00271	1	TAAACT	increasing
TABVCT	MEME-1	E5E91_RS03310	-13	-8	+	3.35484	0.0113	1	TAAGGT	increasing
TABVCT	MEME-1	E5E91_RS03315	-25	-20	+	7.72581	0.00184	1	TATCCT	increasing
TABVCT	MEME-1	E5E91_RS03320	78	83	+	8.62903	0.0005	1	TACCCT	increasing
TABVCT	MEME-1	E5E91_RS03335	-11	-6	+	8.77419	0.00028	1	TACACT	increasing
TABVCT	MEME-1	E5E91_RS03350	-11	-6	+	4.79032	0.0083	1	TAGTCT	increasing
TABVCT	MEME-1	E5E91_RS03360	-13	-8	+	3.35484	0.0113	1	TAAGGT	increasing
TABVCT	MEME-1	E5E91_RS03365	-3	2	+	5.83871	0.00415	1	TACAAT	increasing
TABVCT	MEME-1	E5E91_RS03385	-10	-5	+	5.30645	0.00575	1	TAGCGT	increasing
TABVCT	MEME-1	E5E91_RS03390	-21	-16	+	6.54839	0.00271	1	TAAACT	increasing
TABVCT	MEME-1	E5E91_RS03405	-11	-6	+	1.85484	0.0136	1	TAGTAT	increasing
TABVCT	MEME-1	E5E91_RS03420	90	95	+	5.32258	0.00551	1	TACGAT	decreasing
TABVCT	MEME-1	E5E91_RS03425	75	80	+	6.03226	0.00356	1	TAAGCT	increasing
TABVCT	MEME-1	E5E91_RS03450	-11	-6	+	8.77419	0.00028	1	TACACT	increasing
TABVCT	MEME-1	E5E91_RS03455	-12	-7	+	5.19355	0.00646	1	TATAGT	increasing
TABVCT	MEME-1	E5E91_RS03530	-20	-15	+	8.12903	0.00102	1	TAGACT	increasing
TABVCT	MEME-1	E5E91_RS03555	-11	-6	+	3.6129	0.0106	1	TAAAAT	increasing
TABVCT	MEME-1	E5E91_RS03580	-20	-15	+	3.20968	0.0116	1	TAATCT	increasing
TABVCT	MEME-1	E5E91_RS03590	-18	-13	+	3.35484	0.0113	1	TAAGGT	increasing
TABVCT	MEME-1	E5E91_RS03600	67	72	+	5.58065	0.00466	1	TACGGT	increasing
TABVCT	MEME-1	E5E91_RS03615	-11	-6	+	6.54839	0.00271	1	TAAACT	decreasing
TABVCT	MEME-1	E5E91_RS03670	-10	-5	+	2.75806	0.0123	1	TACTGT	increasing
TABVCT	MEME-1	E5E91_RS03690	111	116	+	7.72581	0.00184	1	TATCCT	trendless
TABVCT	MEME-1	E5E91_RS03695	-12	-7	+	8.12903	0.00102	1	TAGACT	increasing
TABVCT	MEME-1	E5E91_RS03700	43	48	+	8.77419	0.00028	1	TACACT	increasing
TABVCT	MEME-1	E5E91_RS03705	-12	-7	+	6.09677	0.00328	1	TACAGT	trendless
TABVCT	MEME-1	E5E91_RS03720	-12	-7	+	8.12903	0.00102	1	TAGACT	trendless
TABVCT	MEME-1	E5E91_RS03730	-12	-7	+	6.54839	0.00271	1	TAAACT	increasing
TABVCT	MEME-1	E5E91_RS03735	-11	-6	+	7.72581	0.00184	1	TATCCT	increasing
TABVCT	MEME-1	E5E91_RS03740	-13	-8	+	3.35484	0.0113	1	TAAGGT	increasing
TABVCT	MEME-1	E5E91_RS03755	-12	-7	+	7.35484	0.00235	1	TATGCT	increasing
TABVCT	MEME-1	E5E91_RS03765	-11	-6	+	7.35484	0.00235	1	TATGCT	trendless
TABVCT	MEME-1	E5E91_RS03770	-10	-5	+	7.87097	0.00158	1	TATACT	increasing
TABVCT	MEME-1	E5E91_RS03800	-12	-7	+	5.19355	0.00646	1	TAGAAT	increasing
TABVCT	MEME-1	E5E91_RS03805	-11	-6	+	8.77419	0.00028	1	TACACT	increasing
TABVCT	MEME-1	E5E91_RS03810	-159	-154	+	8.77419	0.00028	1	TACACT	increasing
TABVCT	MEME-1	E5E91_RS03815	-11	-6	+	8.12903	0.00102	1	TAGACT	increasing
TABVCT	MEME-1	E5E91_RS03830	-12	-7	+	8.12903	0.00102	1	TAGACT	decreasing
TABVCT	MEME-1	E5E91_RS03835	-11	-6	+	5.43548	0.00522	1	TACTCT	increasing
TABVCT	MEME-1	E5E91_RS03850	-14	-9	+	7.35484	0.00235	1	TATGCT	increasing
TABVCT	MEME-1	E5E91_RS03855	-15	-10	+	8.12903	0.00102	1	TAGACT	increasing
TABVCT	MEME-1	E5E91_RS03875	-14	-9	+	7.72581	0.00184	1	TATCCT	increasing
TABVCT	MEME-1	E5E91_RS03880	-12	-7	+	8.62903	0.0005	1	TACCCT	increasing
TABVCT	MEME-1	E5E91_RS03885	-12	-7	+	5.83871	0.00415	1	TACAAT	increasing
TABVCT	MEME-1	E5E91_RS03895	-11	-6	+	5.83871	0.00415	1	TACAAT	increasing
TABVCT	MEME-1	E5E91_RS03900	-11	-6	+	6.09677	0.00328	1	TACAGT	increasing
TABVCT	MEME-1	E5E91_RS03905	-10	-5	+	8.62903	0.0005	1	TACCCT	increasing
TABVCT	MEME-1	E5E91_RS03910	-12	-7	+	5.83871	0.00415	1	TACAAT	increasing
TABVCT	MEME-1	E5E91_RS03920	-12	-7	+	8.62903	0.0005	1	TACCCT	increasing
TABVCT	MEME-1	E5E91_RS03930	-11	-6	+	7.98387	0.00124	1	TAGCCT	increasing
TABVCT	MEME-1	E5E91_RS03960	64	69	+	8.62903	0.0005	1	TACCCT	increasing
TABVCT	MEME-1	E5E91_RS03965	-11	-6	+	6.09677	0.00328	1	TACAGT	increasing
TABVCT	MEME-1	E5E91_RS03970	-12	-7	+	8.12903	0.00102	1	TAGACT	increasing
TABVCT	MEME-1	E5E91_RS03980	-10	-5	+	7.72581	0.00184	1	TATCCT	increasing
TABVCT	MEME-1	E5E91_RS03990	30	35	+	8.62903	0.0005	1	TACCCT	increasing
TABVCT	MEME-1	E5E91_RS04005	-11	-6	+	3.09677	0.012	1	TAAGAT	increasing
TABVCT	MEME-1	E5E91_RS04010	-29	-24	+	3.09677	0.012	1	TAAGAT	trendless
TABVCT	MEME-1	E5E91_RS04020	-15	-10	+	7.6129	0.00208	1	TAGGCT	increasing
TABVCT	MEME-1	E5E91_RS04025	-12	-7	+	7.35484	0.00235	1	TATGCT	trendless
TABVCT	MEME-1	E5E91_RS04030	-17	-12	+	4.53226	0.0092	1	TATTCT	increasing
TABVCT	MEME-1	E5E91_RS04035	-11	-6	+	8.12903	0.00102	1	TAGACT	increasing
TABVCT	MEME-1	E5E91_RS04040	-12	-7	+	7.87097	0.00158	1	TATACT	increasing
TABVCT	MEME-1	E5E91_RS04050	-13	-8	+	4.93548	0.00769	1	TAGGGT	trendless
TABVCT	MEME-1	E5E91_RS04055	-11	-6	+	7.35484	0.00235	1	TATGCT	increasing
TABVCT	MEME-1	E5E91_RS04060	-12	-7	+	8.77419	0.00028	1	TACACT	increasing
TABVCT	MEME-1	E5E91_RS04070	-12	-7	+	7.87097	0.00158	1	TATACT	increasing
TABVCT	MEME-1	E5E91_RS04080	-12	-7	+	7.98387	0.00124	1	TAGCCT	increasing
TABVCT	MEME-1	E5E91_RS04085	-11	-6	+	5.95161	0.00379	1	TACCGT	trendless
TABVCT	MEME-1	E5E91_RS04095	-12	-7	+	7.98387	0.00124	1	TAGCCT	decreasing
TABVCT	MEME-1	E5E91_RS04105	-18	-13	+	6.03226	0.00356	1	TAAGCT	increasing
TABVCT	MEME-1	E5E91_RS04110	24	29	+	7.72581	0.00184	1	TATCCT	trendless
TABVCT	MEME-1	E5E91_RS04120	-18	-13	+	8.77419	0.00028	1	TACACT	increasing
TABVCT	MEME-1	E5E91_RS04125	-23	-18	+	8.77419	0.00028	1	TACACT	increasing
TABVCT	MEME-1	E5E91_RS04130	126	131	+	8.25806	0.000727	1	TACGCT	decreasing
TABVCT	MEME-1	E5E91_RS04140	-11	-6	+	8.62903	0.0005	1	TACCCT	increasing
TABVCT	MEME-1	E5E91_RS04160	-13	-8	+	5.83871	0.00415	1	TACAAT	increasing
TABVCT	MEME-1	E5E91_RS04165	-11	-6	+	8.62903	0.0005	1	TACCCT	decreasing
TABVCT	MEME-1	E5E91_RS04175	-12	-7	+	8.77419	0.00028	1	TACACT	increasing
TABVCT	MEME-1	E5E91_RS04180	-11	-6	+	8.12903	0.00102	1	TAGACT	decreasing
TABVCT	MEME-1	E5E91_RS04190	-12	-7	+	5.04839	0.00702	1	TAGCAT	increasing
TABVCT	MEME-1	E5E91_RS04195	-11	-6	+	8.77419	0.00028	1	TACACT	increasing
TABVCT	MEME-1	E5E91_RS04200	-14	-9	+	7.35484	0.00235	1	TATGCT	increasing
TABVCT	MEME-1	E5E91_RS04205	-12	-7	+	5.04839	0.00702	1	TAGCAT	decreasing
TABVCT	MEME-1	E5E91_RS04215	-13	-8	+	7.87097	0.00158	1	TATACT	increasing
TABVCT	MEME-1	E5E91_RS04240	-12	-7	+	5.43548	0.00522	1	TACTCT	increasing
TABVCT	MEME-1	E5E91_RS04245	-11	-6	+	7.6129	0.00208	1	TAGGCT	increasing
TABVCT	MEME-1	E5E91_RS04255	-12	-7	+	8.62903	0.0005	1	TACCCT	decreasing
TABVCT	MEME-1	E5E91_RS04270	-12	-7	+	5.83871	0.00415	1	TACAAT	increasing
TABVCT	MEME-1	E5E91_RS04280	-11	-6	+	8.25806	0.000727	1	TACGCT	increasing
TABVCT	MEME-1	E5E91_RS04310	-10	-5	+	7.98387	0.00124	1	TAGCCT	decreasing
TABVCT	MEME-1	E5E91_RS04320	-11	-6	+	8.62903	0.0005	1	TACCCT	increasing
TABVCT	MEME-1	E5E91_RS04325	-11	-6	+	6.09677	0.00328	1	TACAGT	increasing
TABVCT	MEME-1	E5E91_RS04330	-12	-7	+	7.72581	0.00184	1	TATCCT	increasing
TABVCT	MEME-1	E5E91_RS04345	-13	-8	+	7.72581	0.00184	1	TATCCT	increasing
TABVCT	MEME-1	E5E91_RS04365	-15	-10	+	7.87097	0.00158	1	TATACT	increasing
TABVCT	MEME-1	E5E91_RS04370	-17	-12	+	7.35484	0.00235	1	TATGCT	increasing
TABVCT	MEME-1	E5E91_RS04375	-26	-21	+	7.98387	0.00124	1	TAGCCT	trendless
TABVCT	MEME-1	E5E91_RS04380	-14	-9	+	8.62903	0.0005	1	TACCCT	increasing
TABVCT	MEME-1	E5E91_RS04385	-11	-6	+	6.09677	0.00328	1	TACAGT	increasing
TABVCT	MEME-1	E5E91_RS04390	-12	-7	+	7.98387	0.00124	1	TAGCCT	increasing
TABVCT	MEME-1	E5E91_RS04400	-6	-1	+	2.75806	0.0123	1	TACTGT	increasing
TABVCT	MEME-1	E5E91_RS04410	-52	-47	+	7.35484	0.00235	1	TATGCT	increasing
TABVCT	MEME-1	E5E91_RS04420	-11	-6	+	8.62903	0.0005	1	TACCCT	trendless
TABVCT	MEME-1	E5E91_RS04440	-11	-6	+	6.03226	0.00356	1	TAAGCT	increasing
TABVCT	MEME-1	E5E91_RS04445	-11	-6	+	7.98387	0.00124	1	TAGCCT	increasing
TABVCT	MEME-1	E5E91_RS04465	-11	-6	+	8.25806	0.000727	1	TACGCT	decreasing
TABVCT	MEME-1	E5E91_RS04475	-13	-8	+	7.35484	0.00235	1	TATGCT	increasing
TABVCT	MEME-1	E5E91_RS04480	-11	-6	+	5.45161	0.00496	1	TAGAGT	increasing
TABVCT	MEME-1	E5E91_RS04485	-11	-6	+	8.77419	0.00028	1	TACACT	increasing
TABVCT	MEME-1	E5E91_RS04515	135	140	+	8.62903	0.0005	1	TACCCT	increasing
TABVCT	MEME-1	E5E91_RS04530	-11	-6	+	4.67742	0.00888	1	TATGGT	increasing
TABVCT	MEME-1	E5E91_RS04535	-12	-7	+	5.04839	0.00702	1	TAGCAT	increasing
TABVCT	MEME-1	E5E91_RS04550	-12	-7	+	6.09677	0.00328	1	TACAGT	increasing
TABVCT	MEME-1	E5E91_RS04555	0	5	+	4.67742	0.00888	1	TATGGT	increasing
TABVCT	MEME-1	E5E91_RS04560	-11	-6	+	7.98387	0.00124	1	TAGCCT	increasing
TABVCT	MEME-1	E5E91_RS04565	-12	-7	+	8.77419	0.00028	1	TACACT	increasing
TABVCT	MEME-1	E5E91_RS04580	-12	-7	+	8.25806	0.000727	1	TACGCT	decreasing
TABVCT	MEME-1	E5E91_RS04585	-13	-8	+	2.1129	0.0129	1	TAGTGT	increasing
TABVCT	MEME-1	E5E91_RS04590	-13	-8	+	6.09677	0.00328	1	TACAGT	decreasing
TABVCT	MEME-1	E5E91_RS04595	-12	-7	+	7.35484	0.00235	1	TATGCT	increasing
TABVCT	MEME-1	E5E91_RS04625	-10	-5	+	8.77419	0.00028	1	TACACT	increasing
TABVCT	MEME-1	E5E91_RS04630	-11	-6	+	5.45161	0.00496	1	TAGAGT	increasing
TABVCT	MEME-1	E5E91_RS04635	-12	-7	+	8.25806	0.000727	1	TACGCT	increasing
TABVCT	MEME-1	E5E91_RS04665	-17	-12	+	3.09677	0.012	1	TAAGAT	increasing
TABVCT	MEME-1	E5E91_RS04680	-11	-6	+	5.30645	0.00575	1	TAGCGT	decreasing
TABVCT	MEME-1	E5E91_RS04685	-13	-8	+	4.53226	0.0092	1	TATTCT	trendless
TABVCT	MEME-1	E5E91_RS04700	-14	-9	+	8.62903	0.0005	1	TACCCT	increasing
TABVCT	MEME-1	E5E91_RS04705	-11	-6	+	5.43548	0.00522	1	TACTCT	decreasing
TABVCT	MEME-1	E5E91_RS04720	102	107	+	8.25806	0.000727	1	TACGCT	decreasing
TABVCT	MEME-1	E5E91_RS04725	-18	-13	+	5.43548	0.00522	1	TACTCT	decreasing
TABVCT	MEME-1	E5E91_RS04730	-10	-5	+	8.25806	0.000727	1	TACGCT	increasing
TABVCT	MEME-1	E5E91_RS04735	-12	-7	+	6.03226	0.00356	1	TAAGCT	increasing
TABVCT	MEME-1	E5E91_RS04750	-12	-7	+	7.87097	0.00158	1	TATACT	increasing
TABVCT	MEME-1	E5E91_RS04755	-13	-8	+	7.72581	0.00184	1	TATCCT	increasing
TABVCT	MEME-1	E5E91_RS04760	-16	-11	+	7.35484	0.00235	1	TATGCT	increasing
TABVCT	MEME-1	E5E91_RS04770	-11	-6	+	8.12903	0.00102	1	TAGACT	increasing
TABVCT	MEME-1	E5E91_RS04795	-12	-7	+	6.03226	0.00356	1	TAAGCT	increasing
TABVCT	MEME-1	E5E91_RS04805	0	5	+	7.35484	0.00235	1	TATGCT	trendless
TABVCT	MEME-1	E5E91_RS04810	-12	-7	+	5.19355	0.00646	1	TATAGT	increasing
TABVCT	MEME-1	E5E91_RS04825	-11	-6	+	4.79032	0.0083	1	TATCAT	increasing
TABVCT	MEME-1	E5E91_RS04830	-11	-6	+	8.12903	0.00102	1	TAGACT	decreasing
TABVCT	MEME-1	E5E91_RS04865	-12	-7	+	7.35484	0.00235	1	TATGCT	trendless
TABVCT	MEME-1	E5E91_RS04875	-11	-6	+	7.72581	0.00184	1	TATCCT	increasing
TABVCT	MEME-1	E5E91_RS04900	-12	-7	+	8.77419	0.00028	1	TACACT	increasing
TABVCT	MEME-1	E5E91_RS04905	-12	-7	+	8.77419	0.00028	1	TACACT	increasing
TABVCT	MEME-1	E5E91_RS04910	-11	-6	+	5.04839	0.00702	1	TATCGT	increasing
TABVCT	MEME-1	E5E91_RS04925	-11	-6	+	8.62903	0.0005	1	TACCCT	trendless
TABVCT	MEME-1	E5E91_RS04935	79	84	+	8.62903	0.0005	1	TACCCT	increasing
TABVCT	MEME-1	E5E91_RS04945	6	11	+	4.53226	0.0092	1	TATTCT	decreasing
TABVCT	MEME-1	E5E91_RS04960	-30	-25	+	7.35484	0.00235	1	TATGCT	trendless
TABVCT	MEME-1	E5E91_RS05010	-14	-9	+	5.83871	0.00415	1	TACAAT	increasing
TABVCT	MEME-1	E5E91_RS05025	-89	-84	+	3.87097	0.00991	1	TAAAGT	increasing
TABVCT	MEME-1	E5E91_RS05030	-65	-60	+	7.98387	0.00124	1	TAGCCT	increasing
TABVCT	MEME-1	E5E91_RS05035	-11	-6	+	7.35484	0.00235	1	TATGCT	increasing
TABVCT	MEME-1	E5E91_RS05045	-12	-7	+	5.30645	0.00575	1	TAGCGT	increasing
TABVCT	MEME-1	E5E91_RS05050	0	5	+	7.35484	0.00235	1	TATGCT	increasing
TABVCT	MEME-1	E5E91_RS05055	-12	-7	+	6.09677	0.00328	1	TACAGT	increasing
TABVCT	MEME-1	E5E91_RS05060	-11	-6	+	8.62903	0.0005	1	TACCCT	increasing
TABVCT	MEME-1	E5E91_RS05075	-14	-9	+	4.41935	0.00955	1	TATGAT	increasing
TABVCT	MEME-1	E5E91_RS05100	-12	-7	+	8.77419	0.00028	1	TACACT	increasing
TABVCT	MEME-1	E5E91_RS05105	-11	-6	+	8.62903	0.0005	1	TACCCT	increasing
TABVCT	MEME-1	E5E91_RS05130	-11	-6	+	8.12903	0.00102	1	TAGACT	increasing
TABVCT	MEME-1	E5E91_RS05145	-11	-6	+	8.62903	0.0005	1	TACCCT	trendless
TABVCT	MEME-1	E5E91_RS05150	-11	-6	+	8.62903	0.0005	1	TACCCT	increasing
TABVCT	MEME-1	E5E91_RS05160	-11	-6	+	4.53226	0.0092	1	TATTCT	increasing
TABVCT	MEME-1	E5E91_RS05165	-11	-6	+	5.04839	0.00702	1	TAGCAT	decreasing
TABVCT	MEME-1	E5E91_RS05170	-11	-6	+	3.6129	0.0106	1	TAAAAT	increasing
TABVCT	MEME-1	E5E91_RS05175	-12	-7	+	5.83871	0.00415	1	TACAAT	increasing
TABVCT	MEME-1	E5E91_RS05190	-233	-228	+	5.04839	0.00702	1	TAGCAT	increasing
TABVCT	MEME-1	E5E91_RS05195	-11	-6	+	8.77419	0.00028	1	TACACT	increasing
TABVCT	MEME-1	E5E91_RS05200	-22	-17	+	7.35484	0.00235	1	TATGCT	increasing
TABVCT	MEME-1	E5E91_RS05265	135	140	+	4.79032	0.0083	1	TATCAT	decreasing
TABVCT	MEME-1	E5E91_RS05320	-9	-4	+	5.30645	0.00575	1	TAGCGT	increasing
TABVCT	MEME-1	E5E91_RS05325	-11	-6	+	8.77419	0.00028	1	TACACT	increasing
TABVCT	MEME-1	E5E91_RS05340	-10	-5	+	7.72581	0.00184	1	TATCCT	trendless
TABVCT	MEME-1	E5E91_RS05345	-31	-26	+	8.62903	0.0005	1	TACCCT	trendless
TABVCT	MEME-1	E5E91_RS05350	-12	-7	+	8.77419	0.00028	1	TACACT	decreasing
TABVCT	MEME-1	E5E91_RS05365	-14	-9	+	8.77419	0.00028	1	TACACT	trendless
TABVCT	MEME-1	E5E91_RS05385	-11	-6	+	7.72581	0.00184	1	TATCCT	increasing
TABVCT	MEME-1	E5E91_RS05395	-11	-6	+	6.03226	0.00356	1	TAAGCT	increasing
TABVCT	MEME-1	E5E91_RS05400	-12	-7	+	5.83871	0.00415	1	TACAAT	increasing
TABVCT	MEME-1	E5E91_RS05405	-12	-7	+	5.45161	0.00496	1	TAGAGT	increasing
TABVCT	MEME-1	E5E91_RS05435	-9	-4	+	5.45161	0.00496	1	TAGAGT	increasing
TABVCT	MEME-1	E5E91_RS05445	-11	-6	+	7.6129	0.00208	1	TAGGCT	increasing
TABVCT	MEME-1	E5E91_RS05450	-11	-6	+	8.12903	0.00102	1	TAGACT	increasing
TABVCT	MEME-1	E5E91_RS05455	-11	-6	+	5.58065	0.00466	1	TACGGT	trendless
TABVCT	MEME-1	E5E91_RS05460	-12	-7	+	5.19355	0.00646	1	TAGAAT	trendless
TABVCT	MEME-1	E5E91_RS05465	-12	-7	+	5.69355	0.00443	1	TACCAT	increasing
TABVCT	MEME-1	E5E91_RS05485	-11	-6	+	7.72581	0.00184	1	TATCCT	increasing
TABVCT	MEME-1	E5E91_RS05490	-11	-6	+	5.30645	0.00575	1	TAGCGT	decreasing
TABVCT	MEME-1	E5E91_RS05495	-13	-8	+	5.04839	0.00702	1	TAGCAT	increasing
TABVCT	MEME-1	E5E91_RS05500	-14	-9	+	8.77419	0.00028	1	TACACT	increasing
TABVCT	MEME-1	E5E91_RS05525	-12	-7	+	7.72581	0.00184	1	TATCCT	increasing
TABVCT	MEME-1	E5E91_RS05540	-3	2	+	5.83871	0.00415	1	TACAAT	increasing
TABVCT	MEME-1	E5E91_RS05550	-11	-6	+	4.79032	0.0083	1	TAGTCT	increasing
TABVCT	MEME-1	E5E91_RS05575	-11	-6	+	8.62903	0.0005	1	TACCCT	increasing
TABVCT	MEME-1	E5E91_RS05585	-10	-5	+	8.77419	0.00028	1	TACACT	increasing
TABVCT	MEME-1	E5E91_RS05595	-12	-7	+	4.79032	0.0083	1	TATCAT	increasing
TABVCT	MEME-1	E5E91_RS05600	-11	-6	+	8.62903	0.0005	1	TACCCT	increasing
TABVCT	MEME-1	E5E91_RS05605	-12	-7	+	8.77419	0.00028	1	TACACT	increasing
TABVCT	MEME-1	E5E91_RS05610	-13	-8	+	8.62903	0.0005	1	TACCCT	increasing
TABVCT	MEME-1	E5E91_RS05615	-11	-6	+	7.72581	0.00184	1	TATCCT	increasing
TABVCT	MEME-1	E5E91_RS05640	99	104	+	5.69355	0.00443	1	TACCAT	decreasing
TABVCT	MEME-1	E5E91_RS05670	-12	-7	+	6.09677	0.00328	1	TACAGT	decreasing
TABVCT	MEME-1	E5E91_RS05685	-14	-9	+	8.77419	0.00028	1	TACACT	increasing
TABVCT	MEME-1	E5E91_RS05690	-12	-7	+	7.72581	0.00184	1	TATCCT	increasing
TABVCT	MEME-1	E5E91_RS05700	-14	-9	+	8.25806	0.000727	1	TACGCT	increasing
TABVCT	MEME-1	E5E91_RS05710	-12	-7	+	7.98387	0.00124	1	TAGCCT	trendless
TABVCT	MEME-1	E5E91_RS05725	-11	-6	+	8.12903	0.00102	1	TAGACT	increasing
TABVCT	MEME-1	E5E91_RS05740	-10	-5	+	6.54839	0.00271	1	TAAACT	trendless
TABVCT	MEME-1	E5E91_RS05765	-11	-6	+	6.03226	0.00356	1	TAAGCT	increasing
TABVCT	MEME-1	E5E91_RS05800	-15	-10	+	7.72581	0.00184	1	TATCCT	increasing
TABVCT	MEME-1	E5E91_RS05820	-12	-7	+	8.77419	0.00028	1	TACACT	trendless
TABVCT	MEME-1	E5E91_RS05830	-11	-6	+	7.98387	0.00124	1	TAGCCT	increasing
TABVCT	MEME-1	E5E91_RS05835	-11	-6	+	7.35484	0.00235	1	TATGCT	increasing
TABVCT	MEME-1	E5E91_RS05845	-227	-222	+	3.6129	0.0106	1	TAAAAT	decreasing
TABVCT	MEME-1	E5E91_RS05895	-15	-10	+	4.93548	0.00769	1	TAGGGT	increasing
TABVCT	MEME-1	E5E91_RS05910	-14	-9	+	7.87097	0.00158	1	TATACT	increasing
TABVCT	MEME-1	E5E91_RS05925	-11	-6	+	8.12903	0.00102	1	TAGACT	increasing
TABVCT	MEME-1	E5E91_RS05930	-12	-7	+	7.87097	0.00158	1	TATACT	increasing
TABVCT	MEME-1	E5E91_RS05935	-12	-7	+	6.03226	0.00356	1	TAAGCT	increasing
TABVCT	MEME-1	E5E91_RS05960	-11	-6	+	7.6129	0.00208	1	TAGGCT	increasing
TABVCT	MEME-1	E5E91_RS05965	-11	-6	+	8.77419	0.00028	1	TACACT	increasing
TABVCT	MEME-1	E5E91_RS05985	-11	-6	+	7.35484	0.00235	1	TATGCT	increasing
TABVCT	MEME-1	E5E91_RS05995	-13	-8	+	7.35484	0.00235	1	TATGCT	increasing
TABVCT	MEME-1	E5E91_RS06000	-11	-6	+	8.77419	0.00028	1	TACACT	increasing
TABVCT	MEME-1	E5E91_RS06015	-11	-6	+	8.12903	0.00102	1	TAGACT	trendless
TABVCT	MEME-1	E5E91_RS06025	-22	-17	+	4.79032	0.0083	1	TAGTCT	increasing
TABVCT	MEME-1	E5E91_RS06035	-14	-9	+	8.77419	0.00028	1	TACACT	increasing
TABVCT	MEME-1	E5E91_RS06050	-11	-6	+	8.77419	0.00028	1	TACACT	decreasing
TABVCT	MEME-1	E5E91_RS06055	-11	-6	+	5.04839	0.00702	1	TAGCAT	increasing
TABVCT	MEME-1	E5E91_RS06060	-12	-7	+	8.12903	0.00102	1	TAGACT	increasing
TABVCT	MEME-1	E5E91_RS06070	-12	-7	+	8.62903	0.0005	1	TACCCT	increasing
TABVCT	MEME-1	E5E91_RS06100	25	30	+	8.25806	0.000727	1	TACGCT	increasing
TABVCT	MEME-1	E5E91_RS06110	-11	-6	+	8.12903	0.00102	1	TAGACT	increasing
TABVCT	MEME-1	E5E91_RS06115	-11	-6	+	8.25806	0.000727	1	TACGCT	increasing
TABVCT	MEME-1	E5E91_RS06120	-12	-7	+	8.77419	0.00028	1	TACACT	increasing
TABVCT	MEME-1	E5E91_RS06130	-12	-7	+	6.09677	0.00328	1	TACAGT	trendless
TABVCT	MEME-1	E5E91_RS06135	-11	-6	+	8.25806	0.000727	1	TACGCT	increasing
TABVCT	MEME-1	E5E91_RS06140	-11	-6	+	8.77419	0.00028	1	TACACT	increasing
TABVCT	MEME-1	E5E91_RS06150	-75	-70	+	5.43548	0.00522	1	TACTCT	increasing
TABVCT	MEME-1	E5E91_RS06155	-14	-9	+	7.35484	0.00235	1	TATGCT	increasing
TABVCT	MEME-1	E5E91_RS06170	-14	-9	+	5.19355	0.00646	1	TAGAAT	increasing
TABVCT	MEME-1	E5E91_RS06180	-11	-6	+	6.03226	0.00356	1	TAAGCT	increasing
TABVCT	MEME-1	E5E91_RS06195	-13	-8	+	6.54839	0.00271	1	TAAACT	increasing
TABVCT	MEME-1	E5E91_RS06200	-11	-6	+	7.35484	0.00235	1	TATGCT	increasing
TABVCT	MEME-1	E5E91_RS06225	-11	-6	+	8.62903	0.0005	1	TACCCT	increasing
TABVCT	MEME-1	E5E91_RS06235	-12	-7	+	5.45161	0.00496	1	TAGAGT	increasing
TABVCT	MEME-1	E5E91_RS06240	-19	-14	+	8.12903	0.00102	1	TAGACT	decreasing
TABVCT	MEME-1	E5E91_RS06245	-3	2	+	5.83871	0.00415	1	TACAAT	increasing
TABVCT	MEME-1	E5E91_RS06265	18	23	+	8.62903	0.0005	1	TACCCT	decreasing
TABVCT	MEME-1	E5E91_RS06270	-11	-6	+	8.77419	0.00028	1	TACACT	increasing
TABVCT	MEME-1	E5E91_RS06275	-12	-7	+	7.98387	0.00124	1	TAGCCT	trendless
TABVCT	MEME-1	E5E91_RS06305	-13	-8	+	4.93548	0.00769	1	TAGGGT	increasing
TABVCT	MEME-1	E5E91_RS06310	-13	-8	+	8.77419	0.00028	1	TACACT	increasing
TABVCT	MEME-1	E5E91_RS06325	-12	-7	+	8.62903	0.0005	1	TACCCT	increasing
TABVCT	MEME-1	E5E91_RS06340	-11	-6	+	8.12903	0.00102	1	TAGACT	increasing
TABVCT	MEME-1	E5E91_RS06350	-10	-5	+	7.6129	0.00208	1	TAGGCT	increasing
TABVCT	MEME-1	E5E91_RS06355	-12	-7	+	8.77419	0.00028	1	TACACT	increasing
TABVCT	MEME-1	E5E91_RS06365	-11	-6	+	7.98387	0.00124	1	TAGCCT	increasing
TABVCT	MEME-1	E5E91_RS06370	-26	-21	+	7.98387	0.00124	1	TAGCCT	increasing
TABVCT	MEME-1	E5E91_RS06375	-11	-6	+	8.62903	0.0005	1	TACCCT	trendless
TABVCT	MEME-1	E5E91_RS06390	-11	-6	+	7.98387	0.00124	1	TAGCCT	increasing
TABVCT	MEME-1	E5E91_RS06395	-12	-7	+	4.93548	0.00769	1	TAGGGT	decreasing
TABVCT	MEME-1	E5E91_RS06430	-13	-8	+	7.72581	0.00184	1	TATCCT	increasing
TABVCT	MEME-1	E5E91_RS06435	-17	-12	+	5.30645	0.00575	1	TAGCGT	increasing
TABVCT	MEME-1	E5E91_RS06440	-11	-6	+	5.45161	0.00496	1	TAGAGT	decreasing
TABVCT	MEME-1	E5E91_RS06460	-13	-8	+	7.6129	0.00208	1	TAGGCT	increasing
TABVCT	MEME-1	E5E91_RS06475	-17	-12	+	8.62903	0.0005	1	TACCCT	trendless
TABVCT	MEME-1	E5E91_RS06480	-12	-7	+	7.87097	0.00158	1	TATACT	increasing
TABVCT	MEME-1	E5E91_RS06505	-11	-6	+	7.72581	0.00184	1	TATCCT	increasing
TABVCT	MEME-1	E5E91_RS06510	-12	-7	+	8.77419	0.00028	1	TACACT	trendless
TABVCT	MEME-1	E5E91_RS06535	129	134	+	5.95161	0.00379	1	TACCGT	decreasing
TABVCT	MEME-1	E5E91_RS06545	-11	-6	+	7.72581	0.00184	1	TATCCT	increasing
TABVCT	MEME-1	E5E91_RS06555	-12	-7	+	8.62903	0.0005	1	TACCCT	increasing
TABVCT	MEME-1	E5E91_RS06560	-12	-7	+	7.72581	0.00184	1	TATCCT	increasing
TABVCT	MEME-1	E5E91_RS06575	-13	-8	+	7.35484	0.00235	1	TATGCT	trendless
TABVCT	MEME-1	E5E91_RS06600	0	5	+	7.35484	0.00235	1	TATGCT	increasing
TABVCT	MEME-1	E5E91_RS06605	-22	-17	+	7.6129	0.00208	1	TAGGCT	increasing
TABVCT	MEME-1	E5E91_RS06635	-12	-7	+	8.62903	0.0005	1	TACCCT	increasing
TABVCT	MEME-1	E5E91_RS06660	-13	-8	+	7.6129	0.00208	1	TAGGCT	increasing
TABVCT	MEME-1	E5E91_RS06670	-12	-7	+	4.67742	0.00888	1	TATGGT	increasing
TABVCT	MEME-1	E5E91_RS06685	-11	-6	+	6.03226	0.00356	1	TAAGCT	increasing
TABVCT	MEME-1	E5E91_RS06710	-3	2	+	5.69355	0.00443	1	TACCAT	trendless
TABVCT	MEME-1	E5E91_RS06720	-12	-7	+	8.62903	0.0005	1	TACCCT	increasing
TABVCT	MEME-1	E5E91_RS06725	-11	-6	+	7.35484	0.00235	1	TATGCT	increasing
TABVCT	MEME-1	E5E91_RS06735	-12	-7	+	5.43548	0.00522	1	TACTCT	decreasing
TABVCT	MEME-1	E5E91_RS06740	-13	-8	+	7.35484	0.00235	1	TATGCT	increasing
TABVCT	MEME-1	E5E91_RS06750	-12	-7	+	8.77419	0.00028	1	TACACT	increasing
TABVCT	MEME-1	E5E91_RS06755	-11	-6	+	8.77419	0.00028	1	TACACT	increasing
TABVCT	MEME-1	E5E91_RS06765	-12	-7	+	8.77419	0.00028	1	TACACT	trendless
TABVCT	MEME-1	E5E91_RS06835	-11	-6	+	8.77419	0.00028	1	TACACT	increasing
TABVCT	MEME-1	E5E91_RS06840	-14	-9	+	8.12903	0.00102	1	TAGACT	increasing
TABVCT	MEME-1	E5E91_RS06850	0	5	+	7.35484	0.00235	1	TATGCT	increasing
TABVCT	MEME-1	E5E91_RS06855	-13	-8	+	8.77419	0.00028	1	TACACT	trendless
TABVCT	MEME-1	E5E91_RS06860	-11	-6	+	7.35484	0.00235	1	TATGCT	increasing
TABVCT	MEME-1	E5E91_RS06895	-12	-7	+	5.43548	0.00522	1	TACTCT	trendless
TABVCT	MEME-1	E5E91_RS06905	-9	-4	+	6.03226	0.00356	1	TAAGCT	increasing
TABVCT	MEME-1	E5E91_RS06925	-12	-7	+	6.03226	0.00356	1	TAAGCT	increasing
TABVCT	MEME-1	E5E91_RS06945	-11	-6	+	8.62903	0.0005	1	TACCCT	increasing
TABVCT	MEME-1	E5E91_RS06950	-11	-6	+	4.67742	0.00888	1	TATGGT	increasing
TABVCT	MEME-1	E5E91_RS06955	-15	-10	+	8.77419	0.00028	1	TACACT	trendless
TABVCT	MEME-1	E5E91_RS06965	-10	-5	+	6.54839	0.00271	1	TAAACT	increasing
TABVCT	MEME-1	E5E91_RS06970	-14	-9	+	7.98387	0.00124	1	TAGCCT	increasing
TABVCT	MEME-1	E5E91_RS06980	-11	-6	+	8.12903	0.00102	1	TAGACT	increasing
TABVCT	MEME-1	E5E91_RS06985	-13	-8	+	8.77419	0.00028	1	TACACT	increasing
TABVCT	MEME-1	E5E91_RS06990	-10	-5	+	5.19355	0.00646	1	TATAGT	increasing
TABVCT	MEME-1	E5E91_RS06995	-13	-8	+	5.19355	0.00646	1	TATAGT	increasing
TABVCT	MEME-1	E5E91_RS07000	-13	-8	+	7.87097	0.00158	1	TATACT	increasing
TABVCT	MEME-1	E5E91_RS07005	129	134	+	6.03226	0.00356	1	TAAGCT	increasing
TABVCT	MEME-1	E5E91_RS07015	-15	-10	+	8.12903	0.00102	1	TAGACT	increasing
TABVCT	MEME-1	E5E91_RS07020	-11	-6	+	3.35484	0.0113	1	TAAGGT	increasing
TABVCT	MEME-1	E5E91_RS07025	-13	-8	+	8.77419	0.00028	1	TACACT	increasing
TABVCT	MEME-1	E5E91_RS07040	-12	-7	+	5.19355	0.00646	1	TAGAAT	increasing
TABVCT	MEME-1	E5E91_RS07050	-18	-13	+	8.77419	0.00028	1	TACACT	increasing
TABVCT	MEME-1	E5E91_RS07055	-11	-6	+	8.77419	0.00028	1	TACACT	increasing
TABVCT	MEME-1	E5E91_RS07065	-11	-6	+	7.98387	0.00124	1	TAGCCT	trendless
TABVCT	MEME-1	E5E91_RS07075	-12	-7	+	7.72581	0.00184	1	TATCCT	decreasing
TABVCT	MEME-1	E5E91_RS07085	-12	-7	+	8.12903	0.00102	1	TAGACT	increasing
TABVCT	MEME-1	E5E91_RS07090	-15	-10	+	4.67742	0.00888	1	TAGGAT	increasing
TABVCT	MEME-1	E5E91_RS07095	-11	-6	+	7.35484	0.00235	1	TATGCT	increasing
TABVCT	MEME-1	E5E91_RS07110	-12	-7	+	8.12903	0.00102	1	TAGACT	increasing
TABVCT	MEME-1	E5E91_RS07115	-14	-9	+	3.09677	0.012	1	TAAGAT	increasing
TABVCT	MEME-1	E5E91_RS07120	-89	-84	+	8.77419	0.00028	1	TACACT	increasing
TABVCT	MEME-1	E5E91_RS07125	24	29	+	4.53226	0.0092	1	TATTCT	increasing
TABVCT	MEME-1	E5E91_RS07135	-121	-116	+	7.35484	0.00235	1	TATGCT	increasing
TABVCT	MEME-1	E5E91_RS07140	-12	-7	+	8.12903	0.00102	1	TAGACT	increasing
TABVCT	MEME-1	E5E91_RS07160	-3	2	+	4.79032	0.0083	1	TATCAT	increasing
TABVCT	MEME-1	E5E91_RS07165	-3	2	+	4.93548	0.00769	1	TAGGGT	increasing
TABVCT	MEME-1	E5E91_RS07170	-12	-7	+	4.67742	0.00888	1	TAGGAT	increasing
TABVCT	MEME-1	E5E91_RS07175	-15	-10	+	8.25806	0.000727	1	TACGCT	trendless
TABVCT	MEME-1	E5E91_RS07185	-12	-7	+	7.35484	0.00235	1	TATGCT	increasing
TABVCT	MEME-1	E5E91_RS07195	-37	-32	+	7.72581	0.00184	1	TATCCT	increasing
TABVCT	MEME-1	E5E91_RS07200	-11	-6	+	7.87097	0.00158	1	TATACT	increasing
TABVCT	MEME-1	E5E91_RS07205	-14	-9	+	7.72581	0.00184	1	TATCCT	increasing
TABVCT	MEME-1	E5E91_RS07215	-11	-6	+	7.72581	0.00184	1	TATCCT	increasing
TABVCT	MEME-1	E5E91_RS07225	-13	-8	+	5.83871	0.00415	1	TACAAT	increasing
TABVCT	MEME-1	E5E91_RS07240	-11	-6	+	8.77419	0.00028	1	TACACT	increasing
TABVCT	MEME-1	E5E91_RS07250	68	73	+	2.75806	0.0123	1	TACTGT	increasing
TABVCT	MEME-1	E5E91_RS07280	-12	-7	+	8.62903	0.0005	1	TACCCT	decreasing
TABVCT	MEME-1	E5E91_RS07290	-3	2	+	5.83871	0.00415	1	TACAAT	increasing
TABVCT	MEME-1	E5E91_RS07300	-11	-6	+	4.93548	0.00769	1	TATAAT	increasing
TABVCT	MEME-1	E5E91_RS07305	-13	-8	+	4.41935	0.00955	1	TATGAT	increasing
TABVCT	MEME-1	E5E91_RS07320	-12	-7	+	7.35484	0.00235	1	TATGCT	increasing
TABVCT	MEME-1	E5E91_RS07325	-11	-6	+	7.35484	0.00235	1	TATGCT	increasing
TABVCT	MEME-1	E5E91_RS07330	-11	-6	+	6.03226	0.00356	1	TAAGCT	increasing
TABVCT	MEME-1	E5E91_RS07340	-12	-7	+	7.35484	0.00235	1	TATGCT	increasing
TABVCT	MEME-1	E5E91_RS07355	-11	-6	+	7.35484	0.00235	1	TATGCT	increasing
TABVCT	MEME-1	E5E91_RS07365	-11	-6	+	5.30645	0.00575	1	TAGCGT	increasing
TABVCT	MEME-1	E5E91_RS07375	-12	-7	+	7.72581	0.00184	1	TATCCT	increasing
TABVCT	MEME-1	E5E91_RS07390	-11	-6	+	7.98387	0.00124	1	TAGCCT	increasing
TABVCT	MEME-1	E5E91_RS07395	-3	2	+	5.83871	0.00415	1	TACAAT	increasing
TABVCT	MEME-1	E5E91_RS07415	-12	-7	+	5.04839	0.00702	1	TAGCAT	increasing
TABVCT	MEME-1	E5E91_RS07440	-11	-6	+	7.6129	0.00208	1	TAGGCT	increasing
TABVCT	MEME-1	E5E91_RS07445	-12	-7	+	3.6129	0.0106	1	TAAAAT	trendless
TABVCT	MEME-1	E5E91_RS07475	-172	-167	+	6.03226	0.00356	1	TAAGCT	increasing
TABVCT	MEME-1	E5E91_RS07500	-12	-7	+	7.35484	0.00235	1	TATGCT	increasing
TABVCT	MEME-1	E5E91_RS07510	-12	-7	+	7.35484	0.00235	1	TATGCT	increasing
TABVCT	MEME-1	E5E91_RS07515	-12	-7	+	7.98387	0.00124	1	TAGCCT	increasing
TABVCT	MEME-1	E5E91_RS07520	126	131	+	7.72581	0.00184	1	TATCCT	decreasing
TABVCT	MEME-1	E5E91_RS07550	30	35	+	8.25806	0.000727	1	TACGCT	decreasing
TABVCT	MEME-1	E5E91_RS07590	-22	-17	+	6.09677	0.00328	1	TACAGT	decreasing
TABVCT	MEME-1	E5E91_RS07600	-3	2	+	5.69355	0.00443	1	TACCAT	increasing
TABVCT	MEME-1	E5E91_RS07625	-17	-12	+	3.72581	0.0102	1	TAACGT	increasing
TABVCT	MEME-1	E5E91_RS07635	-10	-5	+	7.98387	0.00124	1	TAGCCT	trendless
TABVCT	MEME-1	E5E91_RS07665	-12	-7	+	8.77419	0.00028	1	TACACT	increasing
TABVCT	MEME-1	E5E91_RS07670	-12	-7	+	7.87097	0.00158	1	TATACT	increasing
TABVCT	MEME-1	E5E91_RS07675	-20	-15	+	8.12903	0.00102	1	TAGACT	increasing
TABVCT	MEME-1	E5E91_RS07680	-12	-7	+	7.35484	0.00235	1	TATGCT	increasing
TABVCT	MEME-1	E5E91_RS07690	-19	-14	+	8.62903	0.0005	1	TACCCT	increasing
TABVCT	MEME-1	E5E91_RS07695	-12	-7	+	3.6129	0.0106	1	TAAAAT	increasing
TABVCT	MEME-1	E5E91_RS07705	99	104	+	8.62903	0.0005	1	TACCCT	increasing
TABVCT	MEME-1	E5E91_RS07715	-11	-6	+	3.6129	0.0106	1	TAAAAT	increasing
TABVCT	MEME-1	E5E91_RS07730	-10	-5	+	6.03226	0.00356	1	TAAGCT	increasing
TABVCT	MEME-1	E5E91_RS07740	-11	-6	+	8.77419	0.00028	1	TACACT	increasing
TABVCT	MEME-1	E5E91_RS07755	-13	-8	+	5.45161	0.00496	1	TAGAGT	increasing
TABVCT	MEME-1	E5E91_RS07765	-15	-10	+	8.12903	0.00102	1	TAGACT	increasing
TABVCT	MEME-1	E5E91_RS07785	15	20	+	5.95161	0.00379	1	TACCGT	increasing
TABVCT	MEME-1	E5E91_RS07810	-11	-6	+	1.85484	0.0136	1	TATTGT	increasing
TABVCT	MEME-1	E5E91_RS07815	27	32	+	3.87097	0.00991	1	TAAAGT	increasing
TABVCT	MEME-1	E5E91_RS07830	-13	-8	+	7.87097	0.00158	1	TATACT	increasing
TABVCT	MEME-1	E5E91_RS07835	-12	-7	+	7.98387	0.00124	1	TAGCCT	trendless
TABVCT	MEME-1	E5E91_RS07855	-14	-9	+	7.35484	0.00235	1	TATGCT	trendless
TABVCT	MEME-1	E5E91_RS07865	-16	-11	+	5.19355	0.00646	1	TAGAAT	increasing
TABVCT	MEME-1	E5E91_RS07870	-12	-7	+	5.04839	0.00702	1	TATCGT	increasing
TABVCT	MEME-1	E5E91_RS07880	-14	-9	+	7.87097	0.00158	1	TATACT	increasing
TABVCT	MEME-1	E5E91_RS07885	-14	-9	+	8.62903	0.0005	1	TACCCT	trendless
TABVCT	MEME-1	E5E91_RS07915	-93	-88	+	7.35484	0.00235	1	TATGCT	increasing
TABVCT	MEME-1	E5E91_RS07925	-11	-6	+	7.35484	0.00235	1	TATGCT	increasing
TABVCT	MEME-1	E5E91_RS07930	-16	-11	+	3.87097	0.00991	1	TAAAGT	increasing
TABVCT	MEME-1	E5E91_RS07950	-11	-6	+	8.62903	0.0005	1	TACCCT	increasing
TABVCT	MEME-1	E5E91_RS07955	-13	-8	+	1.85484	0.0136	1	TAGTAT	increasing
TABVCT	MEME-1	E5E91_RS07965	-15	-10	+	8.62903	0.0005	1	TACCCT	increasing
TABVCT	MEME-1	E5E91_RS07990	-12	-7	+	4.79032	0.0083	1	TATCAT	increasing
TABVCT	MEME-1	E5E91_RS08000	-102	-97	+	3.46774	0.011	1	TAACAT	increasing
TABVCT	MEME-1	E5E91_RS08010	-12	-7	+	7.87097	0.00158	1	TATACT	increasing
TABVCT	MEME-1	E5E91_RS08020	-88	-83	+	3.6129	0.0106	1	TAAAAT	increasing
TABVCT	MEME-1	E5E91_RS08045	-11	-6	+	8.12903	0.00102	1	TAGACT	increasing
TABVCT	MEME-1	E5E91_RS08070	-11	-6	+	7.35484	0.00235	1	TATGCT	increasing
TABVCT	MEME-1	E5E91_RS08085	-11	-6	+	8.12903	0.00102	1	TAGACT	increasing
TABVCT	MEME-1	E5E91_RS08090	-11	-6	+	7.35484	0.00235	1	TATGCT	increasing
TABVCT	MEME-1	E5E91_RS08110	-11	-6	+	5.19355	0.00646	1	TATAGT	increasing
TABVCT	MEME-1	E5E91_RS08120	-12	-7	+	8.77419	0.00028	1	TACACT	decreasing
TABVCT	MEME-1	E5E91_RS08125	-13	-8	+	8.12903	0.00102	1	TAGACT	increasing
TABVCT	MEME-1	E5E91_RS08130	-12	-7	+	8.77419	0.00028	1	TACACT	trendless
TABVCT	MEME-1	E5E91_RS08135	-13	-8	+	8.77419	0.00028	1	TACACT	increasing
TABVCT	MEME-1	E5E91_RS08145	-11	-6	+	5.45161	0.00496	1	TAGAGT	increasing
TABVCT	MEME-1	E5E91_RS08155	-11	-6	+	6.03226	0.00356	1	TAAGCT	increasing
TABVCT	MEME-1	E5E91_RS08165	-12	-7	+	8.77419	0.00028	1	TACACT	increasing
TABVCT	MEME-1	E5E91_RS08170	-12	-7	+	5.83871	0.00415	1	TACAAT	increasing
TABVCT	MEME-1	E5E91_RS08175	-12	-7	+	7.35484	0.00235	1	TATGCT	increasing
TABVCT	MEME-1	E5E91_RS08190	-15	-10	+	6.09677	0.00328	1	TACAGT	increasing
TABVCT	MEME-1	E5E91_RS08200	-15	-10	+	4.79032	0.0083	1	TATCAT	increasing
TABVCT	MEME-1	E5E91_RS08215	-12	-7	+	6.54839	0.00271	1	TAAACT	increasing
TABVCT	MEME-1	E5E91_RS08220	-63	-58	+	7.87097	0.00158	1	TATACT	increasing
TABVCT	MEME-1	E5E91_RS08225	-11	-6	+	6.09677	0.00328	1	TACAGT	decreasing
TABVCT	MEME-1	E5E91_RS08235	-12	-7	+	8.62903	0.0005	1	TACCCT	decreasing
TABVCT	MEME-1	E5E91_RS08265	-13	-8	+	5.83871	0.00415	1	TACAAT	increasing
TABVCT	MEME-1	E5E91_RS08270	-10	-5	+	5.43548	0.00522	1	TACTCT	increasing
TABVCT	MEME-1	E5E91_RS08275	-14	-9	+	4.93548	0.00769	1	TAGGGT	increasing
TABVCT	MEME-1	E5E91_RS08280	-84	-79	+	5.19355	0.00646	1	TAGAAT	decreasing
TABVCT	MEME-1	E5E91_RS08300	88	93	+	5.95161	0.00379	1	TACCGT	increasing
TABVCT	MEME-1	E5E91_RS08315	-12	-7	+	7.87097	0.00158	1	TATACT	increasing
TABVCT	MEME-1	E5E91_RS08335	-13	-8	+	7.87097	0.00158	1	TATACT	increasing
TABVCT	MEME-1	E5E91_RS08345	-29	-24	+	8.77419	0.00028	1	TACACT	increasing
TABVCT	MEME-1	E5E91_RS08355	-11	-6	+	7.6129	0.00208	1	TAGGCT	increasing
TABVCT	MEME-1	E5E91_RS08360	108	113	+	5.69355	0.00443	1	TACCAT	increasing
TABVCT	MEME-1	E5E91_RS08370	-13	-8	+	8.77419	0.00028	1	TACACT	increasing
TABVCT	MEME-1	E5E91_RS08375	-12	-7	+	8.77419	0.00028	1	TACACT	increasing
TABVCT	MEME-1	E5E91_RS08385	-17	-12	+	5.83871	0.00415	1	TACAAT	increasing
TABVCT	MEME-1	E5E91_RS08390	-13	-8	+	7.87097	0.00158	1	TATACT	increasing
TABVCT	MEME-1	E5E91_RS08405	-14	-9	+	4.93548	0.00769	1	TAGGGT	increasing
TABVCT	MEME-1	E5E91_RS08415	-12	-7	+	6.54839	0.00271	1	TAAACT	increasing
TABVCT	MEME-1	E5E91_RS08430	-12	-7	+	6.09677	0.00328	1	TACAGT	trendless
TABVCT	MEME-1	E5E91_RS08450	-44	-39	+	8.77419	0.00028	1	TACACT	increasing
TABVCT	MEME-1	E5E91_RS08460	-11	-6	+	6.09677	0.00328	1	TACAGT	decreasing
TABVCT	MEME-1	E5E91_RS08465	-13	-8	+	8.62903	0.0005	1	TACCCT	increasing
TABVCT	MEME-1	E5E91_RS08470	-13	-8	+	8.25806	0.000727	1	TACGCT	increasing
TABVCT	MEME-1	E5E91_RS08480	-13	-8	+	5.83871	0.00415	1	TACAAT	decreasing
TABVCT	MEME-1	E5E91_RS08485	-12	-7	+	8.77419	0.00028	1	TACACT	increasing
TABVCT	MEME-1	E5E91_RS08495	-15	-10	+	8.77419	0.00028	1	TACACT	increasing
TABVCT	MEME-1	E5E91_RS08500	-11	-6	+	8.62903	0.0005	1	TACCCT	increasing
TABVCT	MEME-1	E5E91_RS08510	-12	-7	+	7.72581	0.00184	1	TATCCT	increasing
TABVCT	MEME-1	E5E91_RS08515	-42	-37	+	8.62903	0.0005	1	TACCCT	increasing
TABVCT	MEME-1	E5E91_RS08525	-14	-9	+	7.35484	0.00235	1	TATGCT	increasing
TABVCT	MEME-1	E5E91_RS08535	-13	-8	+	8.77419	0.00028	1	TACACT	increasing
TABVCT	MEME-1	E5E91_RS08540	-12	-7	+	3.09677	0.012	1	TAAGAT	increasing
TABVCT	MEME-1	E5E91_RS08545	-12	-7	+	4.67742	0.00888	1	TATGGT	decreasing
TABVCT	MEME-1	E5E91_RS08560	-11	-6	+	7.72581	0.00184	1	TATCCT	increasing
TABVCT	MEME-1	E5E91_RS08565	-11	-6	+	6.54839	0.00271	1	TAAACT	increasing
TABVCT	MEME-1	E5E91_RS08570	-12	-7	+	8.62903	0.0005	1	TACCCT	increasing
TABVCT	MEME-1	E5E91_RS08575	-10	-5	+	8.77419	0.00028	1	TACACT	increasing
TABVCT	MEME-1	E5E91_RS08585	-12	-7	+	5.19355	0.00646	1	TAGAAT	increasing
TABVCT	MEME-1	E5E91_RS08595	-12	-7	+	3.6129	0.0106	1	TAAAAT	increasing
TABVCT	MEME-1	E5E91_RS08615	-12	-7	+	7.35484	0.00235	1	TATGCT	increasing
TABVCT	MEME-1	E5E91_RS08620	-11	-6	+	8.62903	0.0005	1	TACCCT	increasing
TABVCT	MEME-1	E5E91_RS08625	-12	-7	+	8.12903	0.00102	1	TAGACT	increasing
TABVCT	MEME-1	E5E91_RS08645	-16	-11	+	7.6129	0.00208	1	TAGGCT	increasing
TABVCT	MEME-1	E5E91_RS08660	-14	-9	+	6.54839	0.00271	1	TAAACT	increasing
TABVCT	MEME-1	E5E91_RS08665	-11	-6	+	3.6129	0.0106	1	TAAAAT	increasing
TABVCT	MEME-1	E5E91_RS08675	-12	-7	+	8.62903	0.0005	1	TACCCT	increasing
TABVCT	MEME-1	E5E91_RS08680	-10	-5	+	8.62903	0.0005	1	TACCCT	increasing
TABVCT	MEME-1	E5E91_RS08700	-11	-6	+	3.87097	0.00991	1	TAAAGT	trendless
TABVCT	MEME-1	E5E91_RS08705	-12	-7	+	7.72581	0.00184	1	TATCCT	increasing
TABVCT	MEME-1	E5E91_RS08735	-11	-6	+	4.79032	0.0083	1	TATCAT	increasing
TABVCT	MEME-1	E5E91_RS08755	-12	-7	+	7.98387	0.00124	1	TAGCCT	increasing
TABVCT	MEME-1	E5E91_RS08760	-10	-5	+	5.43548	0.00522	1	TACTCT	increasing
TABVCT	MEME-1	E5E91_RS08765	-11	-6	+	4.53226	0.0092	1	TATTCT	increasing
TABVCT	MEME-1	E5E91_RS08770	-11	-6	+	8.62903	0.0005	1	TACCCT	increasing
TABVCT	MEME-1	E5E91_RS08775	-12	-7	+	3.35484	0.0113	1	TAAGGT	increasing
TABVCT	MEME-1	E5E91_RS08780	-12	-7	+	8.77419	0.00028	1	TACACT	increasing
TABVCT	MEME-1	E5E91_RS08785	-10	-5	+	8.77419	0.00028	1	TACACT	increasing
TABVCT	MEME-1	E5E91_RS08790	-13	-8	+	8.25806	0.000727	1	TACGCT	increasing
TABVCT	MEME-1	E5E91_RS08795	-12	-7	+	7.87097	0.00158	1	TATACT	increasing
TABVCT	MEME-1	E5E91_RS08800	-15	-10	+	6.03226	0.00356	1	TAAGCT	increasing
TABVCT	MEME-1	E5E91_RS08815	-13	-8	+	4.67742	0.00888	1	TAGGAT	increasing
TABVCT	MEME-1	E5E91_RS08825	-12	-7	+	8.12903	0.00102	1	TAGACT	increasing
TABVCT	MEME-1	E5E91_RS08845	-14	-9	+	6.03226	0.00356	1	TAAGCT	increasing
TABVCT	MEME-1	E5E91_RS08850	-12	-7	+	8.77419	0.00028	1	TACACT	increasing
TABVCT	MEME-1	E5E91_RS08855	-15	-10	+	5.43548	0.00522	1	TACTCT	increasing
TABVCT	MEME-1	E5E91_RS08870	-11	-6	+	6.03226	0.00356	1	TAAGCT	increasing
TABVCT	MEME-1	E5E91_RS08880	-10	-5	+	6.03226	0.00356	1	TAAGCT	increasing
TABVCT	MEME-1	E5E91_RS08890	-11	-6	+	7.72581	0.00184	1	TATCCT	increasing
TABVCT	MEME-1	E5E91_RS08895	120	125	+	8.25806	0.000727	1	TACGCT	increasing
TABVCT	MEME-1	E5E91_RS08905	-15	-10	+	3.09677	0.012	1	TAAGAT	increasing
TABVCT	MEME-1	E5E91_RS08930	-12	-7	+	7.72581	0.00184	1	TATCCT	increasing
TABVCT	MEME-1	E5E91_RS08940	-11	-6	+	6.54839	0.00271	1	TAAACT	increasing
TABVCT	MEME-1	E5E91_RS08990	-11	-6	+	8.77419	0.00028	1	TACACT	increasing
TABVCT	MEME-1	E5E91_RS09000	-13	-8	+	5.69355	0.00443	1	TACCAT	increasing
TABVCT	MEME-1	E5E91_RS09005	-11	-6	+	8.77419	0.00028	1	TACACT	increasing
TABVCT	MEME-1	E5E91_RS09040	-11	-6	+	8.77419	0.00028	1	TACACT	trendless
TABVCT	MEME-1	E5E91_RS09075	-13	-8	+	8.77419	0.00028	1	TACACT	increasing
TABVCT	MEME-1	E5E91_RS09090	-16	-11	+	8.25806	0.000727	1	TACGCT	trendless
TABVCT	MEME-1	E5E91_RS09095	-11	-6	+	5.04839	0.00702	1	TAGCAT	increasing
TABVCT	MEME-1	E5E91_RS09105	-12	-7	+	8.77419	0.00028	1	TACACT	increasing
TABVCT	MEME-1	E5E91_RS09125	-11	-6	+	6.09677	0.00328	1	TACAGT	increasing
TABVCT	MEME-1	E5E91_RS09135	-11	-6	+	7.6129	0.00208	1	TAGGCT	increasing
TABVCT	MEME-1	E5E91_RS09145	-12	-7	+	2.75806	0.0123	1	TACTGT	increasing
TABVCT	MEME-1	E5E91_RS09155	-11	-6	+	7.98387	0.00124	1	TAGCCT	increasing
TABVCT	MEME-1	E5E91_RS09170	-16	-11	+	8.62903	0.0005	1	TACCCT	increasing
TABVCT	MEME-1	E5E91_RS09175	-98	-93	+	6.03226	0.00356	1	TAAGCT	trendless
TABVCT	MEME-1	E5E91_RS09185	-12	-7	+	3.87097	0.00991	1	TAAAGT	increasing
TABVCT	MEME-1	E5E91_RS09195	-66	-61	+	6.54839	0.00271	1	TAAACT	trendless
TABVCT	MEME-1	E5E91_RS09200	-11	-6	+	8.77419	0.00028	1	TACACT	trendless
TABVCT	MEME-1	E5E91_RS09205	-12	-7	+	5.04839	0.00702	1	TAGCAT	increasing
TABVCT	MEME-1	E5E91_RS09230	-11	-6	+	6.03226	0.00356	1	TAAGCT	increasing
TABVCT	MEME-1	E5E91_RS09235	-10	-5	+	8.77419	0.00028	1	TACACT	increasing
TABVCT	MEME-1	E5E91_RS09240	-11	-6	+	5.83871	0.00415	1	TACAAT	increasing
TABVCT	MEME-1	E5E91_RS09250	-14	-9	+	7.98387	0.00124	1	TAGCCT	increasing
TABVCT	MEME-1	E5E91_RS09260	-11	-6	+	7.35484	0.00235	1	TATGCT	increasing
TABVCT	MEME-1	E5E91_RS09265	-11	-6	+	5.43548	0.00522	1	TACTCT	increasing
TABVCT	MEME-1	E5E91_RS09275	-12	-7	+	8.77419	0.00028	1	TACACT	increasing
TABVCT	MEME-1	E5E91_RS09280	-11	-6	+	7.98387	0.00124	1	TAGCCT	increasing
TABVCT	MEME-1	E5E91_RS09285	-12	-7	+	8.62903	0.0005	1	TACCCT	increasing
TABVCT	MEME-1	E5E91_RS09290	-10	-5	+	5.83871	0.00415	1	TACAAT	increasing
TABVCT	MEME-1	E5E91_RS09300	-11	-6	+	7.87097	0.00158	1	TATACT	increasing
TABVCT	MEME-1	E5E91_RS09310	-11	-6	+	8.12903	0.00102	1	TAGACT	increasing
TABVCT	MEME-1	E5E91_RS09325	-13	-8	+	7.98387	0.00124	1	TAGCCT	increasing
TABVCT	MEME-1	E5E91_RS09330	-11	-6	+	8.77419	0.00028	1	TACACT	increasing
TABVCT	MEME-1	E5E91_RS09340	-12	-7	+	8.62903	0.0005	1	TACCCT	increasing
TABVCT	MEME-1	E5E91_RS09345	-15	-10	+	8.12903	0.00102	1	TAGACT	increasing
TABVCT	MEME-1	E5E91_RS09355	-12	-7	+	8.77419	0.00028	1	TACACT	increasing
TABVCT	MEME-1	E5E91_RS09360	-24	-19	+	8.12903	0.00102	1	TAGACT	trendless
TABVCT	MEME-1	E5E91_RS09375	-14	-9	+	7.87097	0.00158	1	TATACT	increasing
TABVCT	MEME-1	E5E91_RS09380	-12	-7	+	8.62903	0.0005	1	TACCCT	increasing
TABVCT	MEME-1	E5E91_RS09410	-12	-7	+	7.98387	0.00124	1	TAGCCT	decreasing
TABVCT	MEME-1	E5E91_RS09425	-13	-8	+	7.87097	0.00158	1	TATACT	decreasing
TABVCT	MEME-1	E5E91_RS09435	-13	-8	+	7.98387	0.00124	1	TAGCCT	increasing
TABVCT	MEME-1	E5E91_RS09445	-15	-10	+	5.43548	0.00522	1	TACTCT	decreasing
TABVCT	MEME-1	E5E91_RS09450	-12	-7	+	8.77419	0.00028	1	TACACT	increasing
TABVCT	MEME-1	E5E91_RS09455	-12	-7	+	8.25806	0.000727	1	TACGCT	trendless
TABVCT	MEME-1	E5E91_RS09460	-11	-6	+	7.35484	0.00235	1	TATGCT	increasing
TABVCT	MEME-1	E5E91_RS09480	-14	-9	+	7.35484	0.00235	1	TATGCT	increasing
TABVCT	MEME-1	E5E91_RS09520	-11	-6	+	7.72581	0.00184	1	TATCCT	trendless
TABVCT	MEME-1	E5E91_RS09525	-11	-6	+	8.25806	0.000727	1	TACGCT	decreasing
TABVCT	MEME-1	E5E91_RS09535	-70	-65	+	5.04839	0.00702	1	TAGCAT	increasing
TABVCT	MEME-1	E5E91_RS09550	-12	-7	+	7.72581	0.00184	1	TATCCT	trendless
TABVCT	MEME-1	E5E91_RS09560	-11	-6	+	4.79032	0.0083	1	TATCAT	increasing
TABVCT	MEME-1	E5E91_RS09575	-12	-7	+	7.72581	0.00184	1	TATCCT	increasing
TABVCT	MEME-1	E5E91_RS09590	-13	-8	+	8.77419	0.00028	1	TACACT	increasing
TABVCT	MEME-1	E5E91_RS09620	-11	-6	+	8.25806	0.000727	1	TACGCT	increasing
TABVCT	MEME-1	E5E91_RS09640	-11	-6	+	8.77419	0.00028	1	TACACT	increasing
TABVCT	MEME-1	E5E91_RS09645	-14	-9	+	8.25806	0.000727	1	TACGCT	increasing
TABVCT	MEME-1	E5E91_RS09650	-11	-6	+	6.03226	0.00356	1	TAAGCT	increasing
TABVCT	MEME-1	E5E91_RS09680	-12	-7	+	8.62903	0.0005	1	TACCCT	increasing
TABVCT	MEME-1	E5E91_RS09685	-10	-5	+	4.93548	0.00769	1	TAGGGT	trendless
TABVCT	MEME-1	E5E91_RS09695	-11	-6	+	7.6129	0.00208	1	TAGGCT	decreasing
TABVCT	MEME-1	E5E91_RS09715	-11	-6	+	7.35484	0.00235	1	TATGCT	increasing
TABVCT	MEME-1	E5E91_RS09735	-12	-7	+	5.19355	0.00646	1	TAGAAT	increasing
TABVCT	MEME-1	E5E91_RS09775	-12	-7	+	7.98387	0.00124	1	TAGCCT	increasing
TABVCT	MEME-1	E5E91_RS09780	-11	-6	+	5.58065	0.00466	1	TACGGT	decreasing
TABVCT	MEME-1	E5E91_RS09790	-11	-6	+	7.35484	0.00235	1	TATGCT	increasing
TABVCT	MEME-1	E5E91_RS09830	-10	-5	+	8.62903	0.0005	1	TACCCT	increasing
TABVCT	MEME-1	E5E91_RS09845	-11	-6	+	6.54839	0.00271	1	TAAACT	increasing
TABVCT	MEME-1	E5E91_RS09850	-11	-6	+	8.62903	0.0005	1	TACCCT	increasing
TABVCT	MEME-1	E5E91_RS09875	-12	-7	+	8.77419	0.00028	1	TACACT	increasing
TABVCT	MEME-1	E5E91_RS09880	-12	-7	+	5.45161	0.00496	1	TAGAGT	increasing
TABVCT	MEME-1	E5E91_RS09890	-12	-7	+	3.09677	0.012	1	TAAGAT	increasing
TABVCT	MEME-1	E5E91_RS09900	-13	-8	+	8.62903	0.0005	1	TACCCT	trendless
TABVCT	MEME-1	E5E91_RS09925	-15	-10	+	7.35484	0.00235	1	TATGCT	increasing
TABVCT	MEME-1	E5E91_RS09935	-12	-7	+	7.35484	0.00235	1	TATGCT	increasing
TABVCT	MEME-1	E5E91_RS09950	-12	-7	+	5.32258	0.00551	1	TACGAT	increasing
TABVCT	MEME-1	E5E91_RS09955	-12	-7	+	8.62903	0.0005	1	TACCCT	increasing
TABVCT	MEME-1	E5E91_RS09980	-11	-6	+	3.46774	0.011	1	TAACAT	increasing
TABVCT	MEME-1	E5E91_RS10005	-13	-8	+	5.83871	0.00415	1	TACAAT	increasing
TABVCT	MEME-1	E5E91_RS10045	-10	-5	+	5.83871	0.00415	1	TACAAT	increasing
TABVCT	MEME-1	E5E91_RS10065	-12	-7	+	4.53226	0.0092	1	TATTCT	increasing
TABVCT	MEME-1	E5E91_RS10085	-3	2	+	5.83871	0.00415	1	TACAAT	increasing
TABVCT	MEME-1	E5E91_RS10095	-12	-7	+	5.83871	0.00415	1	TACAAT	increasing
TABVCT	MEME-1	E5E91_RS10115	-12	-7	+	5.30645	0.00575	1	TAGCGT	increasing
TABVCT	MEME-1	E5E91_RS10125	-12	-7	+	7.35484	0.00235	1	TATGCT	increasing
TABVCT	MEME-1	E5E91_RS10130	-11	-6	+	8.62903	0.0005	1	TACCCT	increasing
TABVCT	MEME-1	E5E91_RS10135	-11	-6	+	7.98387	0.00124	1	TAGCCT	increasing
TABVCT	MEME-1	E5E91_RS10140	-12	-7	+	8.12903	0.00102	1	TAGACT	decreasing
TABVCT	MEME-1	E5E91_RS10145	-11	-6	+	8.77419	0.00028	1	TACACT	increasing
TABVCT	MEME-1	E5E91_RS10160	-12	-7	+	8.77419	0.00028	1	TACACT	increasing
TABVCT	MEME-1	E5E91_RS10165	-11	-6	+	6.03226	0.00356	1	TAAGCT	increasing
TABVCT	MEME-1	E5E91_RS10180	-13	-8	+	7.72581	0.00184	1	TATCCT	trendless
TABVCT	MEME-1	E5E91_RS10200	-11	-6	+	6.03226	0.00356	1	TAAGCT	increasing
TABVCT	MEME-1	E5E91_RS10205	-10	-5	+	6.03226	0.00356	1	TAAGCT	increasing
TABVCT	MEME-1	E5E91_RS10220	-11	-6	+	8.77419	0.00028	1	TACACT	increasing
TABVCT	MEME-1	E5E91_RS10230	-114	-109	+	3.87097	0.00991	1	TAAAGT	increasing
TABVCT	MEME-1	E5E91_RS10235	-12	-7	+	8.77419	0.00028	1	TACACT	increasing
TABVCT	MEME-1	E5E91_RS10245	-12	-7	+	5.83871	0.00415	1	TACAAT	increasing
TABVCT	MEME-1	E5E91_RS10250	79	84	+	4.67742	0.00888	1	TATGGT	decreasing
TABVCT	MEME-1	E5E91_RS10260	-15	-10	+	7.87097	0.00158	1	TATACT	increasing
TABVCT	MEME-1	E5E91_RS10350	-12	-7	+	8.12903	0.00102	1	TAGACT	increasing
TABVCT	MEME-1	E5E91_RS10365	-11	-6	+	8.12903	0.00102	1	TAGACT	increasing
TABVCT	MEME-1	E5E91_RS10370	-10	-5	+	7.6129	0.00208	1	TAGGCT	increasing
TABVCT	MEME-1	E5E91_RS10385	-63	-58	+	7.72581	0.00184	1	TATCCT	decreasing
TABVCT	MEME-1	E5E91_RS10390	-10	-5	+	6.03226	0.00356	1	TAAGCT	increasing
TABVCT	MEME-1	E5E91_RS10395	-12	-7	+	8.12903	0.00102	1	TAGACT	increasing
TABVCT	MEME-1	E5E91_RS10400	-11	-6	+	7.6129	0.00208	1	TAGGCT	increasing
TABVCT	MEME-1	E5E91_RS10420	-11	-6	+	8.62903	0.0005	1	TACCCT	increasing
TABVCT	MEME-1	E5E91_RS10430	-14	-9	+	4.79032	0.0083	1	TATCAT	increasing
TABVCT	MEME-1	E5E91_RS10435	36	41	+	8.62903	0.0005	1	TACCCT	increasing
TABVCT	MEME-1	E5E91_RS10450	-11	-6	+	7.72581	0.00184	1	TATCCT	increasing
TABVCT	MEME-1	E5E91_RS10460	-12	-7	+	7.87097	0.00158	1	TATACT	increasing
TABVCT	MEME-1	E5E91_RS10470	-11	-6	+	2.5	0.0126	1	TACTAT	increasing
TABVCT	MEME-1	E5E91_RS10495	-11	-6	+	6.54839	0.00271	1	TAAACT	trendless
TABVCT	MEME-1	E5E91_RS10500	-12	-7	+	7.6129	0.00208	1	TAGGCT	increasing
TABVCT	MEME-1	E5E91_RS10510	-12	-7	+	2.5	0.0126	1	TACTAT	increasing
TABVCT	MEME-1	E5E91_RS10530	-11	-6	+	8.77419	0.00028	1	TACACT	trendless
TABVCT	MEME-1	E5E91_RS10540	-12	-7	+	5.19355	0.00646	1	TAGAAT	increasing
TABVCT	MEME-1	E5E91_RS10545	-13	-8	+	7.98387	0.00124	1	TAGCCT	increasing
TABVCT	MEME-1	E5E91_RS10550	-11	-6	+	5.43548	0.00522	1	TACTCT	increasing
TABVCT	MEME-1	E5E91_RS10565	-10	-5	+	8.25806	0.000727	1	TACGCT	increasing
TABVCT	MEME-1	E5E91_RS10610	-10	-5	+	1.85484	0.0136	1	TATTGT	increasing
TABVCT	MEME-1	E5E91_RS10680	-86	-81	+	6.54839	0.00271	1	TAAACT	decreasing
TABVCT	MEME-1	E5E91_RS10725	-52	-47	+	8.77419	0.00028	1	TACACT	increasing
TABVCT	MEME-1	E5E91_RS10730	-10	-5	+	7.72581	0.00184	1	TATCCT	increasing
TABVCT	MEME-1	E5E91_RS10740	-12	-7	+	8.25806	0.000727	1	TACGCT	increasing
TABVCT	MEME-1	E5E91_RS10745	-11	-6	+	8.77419	0.00028	1	TACACT	increasing
TABVCT	MEME-1	E5E91_RS10765	-11	-6	+	8.77419	0.00028	1	TACACT	increasing
TABVCT	MEME-1	E5E91_RS10770	-11	-6	+	7.72581	0.00184	1	TATCCT	increasing
TABVCT	MEME-1	E5E91_RS10785	9	14	+	5.69355	0.00443	1	TACCAT	increasing
TABVCT	MEME-1	E5E91_RS10795	-11	-6	+	8.77419	0.00028	1	TACACT	increasing
TABVCT	MEME-1	E5E91_RS10800	-12	-7	+	4.79032	0.0083	1	TAGTCT	increasing
TABVCT	MEME-1	E5E91_RS10805	-12	-7	+	7.35484	0.00235	1	TATGCT	increasing
TABVCT	MEME-1	E5E91_RS10810	-3	2	+	4.41935	0.00955	1	TATGAT	increasing
TABVCT	MEME-1	E5E91_RS10850	-12	-7	+	7.35484	0.00235	1	TATGCT	increasing
TABVCT	MEME-1	E5E91_RS10865	-11	-6	+	8.12903	0.00102	1	TAGACT	trendless
TABVCT	MEME-1	E5E91_RS10870	-12	-7	+	7.35484	0.00235	1	TATGCT	increasing
TABVCT	MEME-1	E5E91_RS10875	-11	-6	+	8.12903	0.00102	1	TAGACT	increasing
TABVCT	MEME-1	E5E91_RS10885	-95	-90	+	7.98387	0.00124	1	TAGCCT	decreasing
TABVCT	MEME-1	E5E91_RS10890	-11	-6	+	4.79032	0.0083	1	TATCAT	increasing
TABVCT	MEME-1	E5E91_RS10900	-11	-6	+	7.35484	0.00235	1	TATGCT	increasing
TABVCT	MEME-1	E5E91_RS10905	-12	-7	+	5.43548	0.00522	1	TACTCT	increasing
TABVCT	MEME-1	E5E91_RS10915	-12	-7	+	7.72581	0.00184	1	TATCCT	increasing
TABVCT	MEME-1	E5E91_RS10920	-11	-6	+	7.87097	0.00158	1	TATACT	increasing
TABVCT	MEME-1	E5E91_RS10935	-12	-7	+	6.03226	0.00356	1	TAAGCT	increasing
TABVCT	MEME-1	E5E91_RS10940	-13	-8	+	7.35484	0.00235	1	TATGCT	increasing
TABVCT	MEME-1	E5E91_RS10965	-11	-6	+	5.45161	0.00496	1	TAGAGT	trendless
TABVCT	MEME-1	E5E91_RS10970	-13	-8	+	8.25806	0.000727	1	TACGCT	decreasing
TABVCT	MEME-1	E5E91_RS11000	-11	-6	+	5.04839	0.00702	1	TAGCAT	increasing
TABVCT	MEME-1	E5E91_RS11025	-11	-6	+	4.93548	0.00769	1	TAGGGT	increasing
TABVCT	MEME-1	E5E91_RS11030	-11	-6	+	7.6129	0.00208	1	TAGGCT	increasing
TABVCT	MEME-1	E5E91_RS11035	0	5	+	7.35484	0.00235	1	TATGCT	increasing
TABVCT	MEME-1	E5E91_RS11055	-3	2	+	5.83871	0.00415	1	TACAAT	increasing
TABVCT	MEME-1	E5E91_RS11060	-13	-8	+	5.19355	0.00646	1	TAGAAT	increasing
TABVCT	MEME-1	E5E91_RS11065	-25	-20	+	7.98387	0.00124	1	TAGCCT	decreasing
TABVCT	MEME-1	E5E91_RS11075	-14	-9	+	6.03226	0.00356	1	TAAGCT	increasing
TABVCT	MEME-1	E5E91_RS11085	-11	-6	+	6.03226	0.00356	1	TAAGCT	increasing
TABVCT	MEME-1	E5E91_RS11090	-19	-14	+	5.58065	0.00466	1	TACGGT	increasing
TABVCT	MEME-1	E5E91_RS11095	-13	-8	+	7.87097	0.00158	1	TATACT	decreasing
TABVCT	MEME-1	E5E91_RS11100	-13	-8	+	8.77419	0.00028	1	TACACT	increasing
TABVCT	MEME-1	E5E91_RS11105	-12	-7	+	8.77419	0.00028	1	TACACT	increasing
TABVCT	MEME-1	E5E91_RS11110	-12	-7	+	6.54839	0.00271	1	TAAACT	increasing
TABVCT	MEME-1	E5E91_RS11115	-12	-7	+	8.25806	0.000727	1	TACGCT	increasing
TABVCT	MEME-1	E5E91_RS11120	-19	-14	+	8.77419	0.00028	1	TACACT	decreasing
TABVCT	MEME-1	E5E91_RS11140	-11	-6	+	4.53226	0.0092	1	TATTCT	increasing
TABVCT	MEME-1	E5E91_RS11145	-11	-6	+	6.54839	0.00271	1	TAAACT	increasing
TABVCT	MEME-1	E5E91_RS11165	-14	-9	+	6.03226	0.00356	1	TAAGCT	increasing
TABVCT	MEME-1	E5E91_RS11190	-12	-7	+	8.77419	0.00028	1	TACACT	increasing
TABVCT	MEME-1	E5E91_RS11245	-12	-7	+	8.12903	0.00102	1	TAGACT	increasing
TABVCT	MEME-1	E5E91_RS11260	-10	-5	+	7.6129	0.00208	1	TAGGCT	increasing
TABVCT	MEME-1	E5E91_RS11270	-12	-7	+	7.72581	0.00184	1	TATCCT	increasing
TABVCT	MEME-1	E5E91_RS11275	-12	-7	+	7.35484	0.00235	1	TATGCT	decreasing
TABVCT	MEME-1	E5E91_RS11280	-10	-5	+	6.09677	0.00328	1	TACAGT	increasing
TABVCT	MEME-1	E5E91_RS11300	-12	-7	+	7.98387	0.00124	1	TAGCCT	increasing
TABVCT	MEME-1	E5E91_RS11305	-11	-6	+	5.32258	0.00551	1	TACGAT	increasing
TABVCT	MEME-1	E5E91_RS11310	-14	-9	+	5.83871	0.00415	1	TACAAT	increasing
TABVCT	MEME-1	E5E91_RS11320	-15	-10	+	7.6129	0.00208	1	TAGGCT	increasing
TABVCT	MEME-1	E5E91_RS11325	-11	-6	+	8.77419	0.00028	1	TACACT	increasing
TABVCT	MEME-1	E5E91_RS11345	-12	-7	+	7.98387	0.00124	1	TAGCCT	increasing
TABVCT	MEME-1	E5E91_RS11350	-11	-6	+	8.62903	0.0005	1	TACCCT	increasing
TABVCT	MEME-1	E5E91_RS11365	-13	-8	+	8.77419	0.00028	1	TACACT	increasing
TABVCT	MEME-1	E5E91_RS11390	-11	-6	+	7.6129	0.00208	1	TAGGCT	increasing
TABVCT	MEME-1	E5E91_RS11405	-11	-6	+	8.12903	0.00102	1	TAGACT	increasing
TABVCT	MEME-1	E5E91_RS11440	-11	-6	+	4.93548	0.00769	1	TAGGGT	increasing
TABVCT	MEME-1	E5E91_RS11445	-10	-5	+	8.62903	0.0005	1	TACCCT	decreasing
TABVCT	MEME-1	E5E91_RS11450	-12	-7	+	7.6129	0.00208	1	TAGGCT	increasing
TABVCT	MEME-1	E5E91_RS11460	-15	-10	+	5.43548	0.00522	1	TACTCT	increasing
TABVCT	MEME-1	E5E91_RS11465	-11	-6	+	8.77419	0.00028	1	TACACT	increasing
TABVCT	MEME-1	E5E91_RS11470	-12	-7	+	7.72581	0.00184	1	TATCCT	increasing
TABVCT	MEME-1	E5E91_RS11475	-3	2	+	5.83871	0.00415	1	TACAAT	increasing
TABVCT	MEME-1	E5E91_RS11510	-11	-6	+	4.53226	0.0092	1	TATTCT	increasing
TABVCT	MEME-1	E5E91_RS11520	-11	-6	+	8.77419	0.00028	1	TACACT	increasing
TABVCT	MEME-1	E5E91_RS11525	-12	-7	+	8.62903	0.0005	1	TACCCT	increasing
TABVCT	MEME-1	E5E91_RS11540	-11	-6	+	7.98387	0.00124	1	TAGCCT	increasing
TABVCT	MEME-1	E5E91_RS11545	-12	-7	+	8.77419	0.00028	1	TACACT	increasing
TABVCT	MEME-1	E5E91_RS11555	-12	-7	+	5.69355	0.00443	1	TACCAT	increasing
TABVCT	MEME-1	E5E91_RS11570	-11	-6	+	4.53226	0.0092	1	TATTCT	increasing
TABVCT	MEME-1	E5E91_RS11575	-12	-7	+	8.62903	0.0005	1	TACCCT	increasing
TABVCT	MEME-1	E5E91_RS11580	-12	-7	+	7.35484	0.00235	1	TATGCT	increasing
TABVCT	MEME-1	E5E91_RS11585	-3	2	+	5.95161	0.00379	1	TACCGT	decreasing
TABVCT	MEME-1	E5E91_RS11595	-12	-7	+	7.35484	0.00235	1	TATGCT	increasing
TABVCT	MEME-1	E5E91_RS11600	-13	-8	+	7.35484	0.00235	1	TATGCT	trendless
TABVCT	MEME-1	E5E91_RS11615	-12	-7	+	8.77419	0.00028	1	TACACT	trendless
TABVCT	MEME-1	E5E91_RS11620	-11	-6	+	3.46774	0.011	1	TAACAT	increasing
TABVCT	MEME-1	E5E91_RS11625	-12	-7	+	8.12903	0.00102	1	TAGACT	increasing
TABVCT	MEME-1	E5E91_RS11635	-10	-5	+	6.09677	0.00328	1	TACAGT	increasing
TABVCT	MEME-1	E5E91_RS11640	10	15	+	8.62903	0.0005	1	TACCCT	increasing
TABVCT	MEME-1	E5E91_RS11645	-22	-17	+	7.98387	0.00124	1	TAGCCT	increasing
TABVCT	MEME-1	E5E91_RS11650	-12	-7	+	7.6129	0.00208	1	TAGGCT	increasing
TABVCT	MEME-1	E5E91_RS11655	-14	-9	+	5.19355	0.00646	1	TAGAAT	increasing
TABVCT	MEME-1	E5E91_RS11665	6	11	+	3.87097	0.00991	1	TAAAGT	increasing
TABVCT	MEME-1	E5E91_RS11685	-12	-7	+	5.43548	0.00522	1	TACTCT	increasing
TABVCT	MEME-1	E5E91_RS11690	-11	-6	+	8.25806	0.000727	1	TACGCT	increasing
TABVCT	MEME-1	E5E91_RS11695	-10	-5	+	8.77419	0.00028	1	TACACT	increasing
TABVCT	MEME-1	E5E91_RS11705	-11	-6	+	7.35484	0.00235	1	TATGCT	trendless
TABVCT	MEME-1	E5E91_RS11710	-14	-9	+	3.87097	0.00991	1	TAAAGT	increasing
TABVCT	MEME-1	E5E91_RS11715	-3	2	+	5.45161	0.00496	1	TAGAGT	increasing
TABVCT	MEME-1	E5E91_RS11730	-11	-6	+	8.62903	0.0005	1	TACCCT	increasing
TABVCT	MEME-1	E5E91_RS11740	-10	-5	+	2.5	0.0126	1	TACTAT	increasing
TABVCT	MEME-1	E5E91_RS11745	-11	-6	+	8.12903	0.00102	1	TAGACT	decreasing
TABVCT	MEME-1	E5E91_RS11755	-12	-7	+	8.62903	0.0005	1	TACCCT	increasing
TABVCT	MEME-1	E5E91_RS11760	-9	-4	+	2.75806	0.0123	1	TACTGT	increasing
TABVCT	MEME-1	E5E91_RS11765	-3	2	+	4.79032	0.0083	1	TATCAT	increasing
TABVCT	MEME-1	E5E91_RS11775	-12	-7	+	5.43548	0.00522	1	TACTCT	increasing
TABVCT	MEME-1	E5E91_RS11785	-11	-6	+	5.30645	0.00575	1	TAGCGT	increasing
TABVCT	MEME-1	E5E91_RS11790	-11	-6	+	8.77419	0.00028	1	TACACT	increasing
TABVCT	MEME-1	E5E91_RS11800	-19	-14	+	7.87097	0.00158	1	TATACT	increasing
TABVCT	MEME-1	E5E91_RS11815	-12	-7	+	8.62903	0.0005	1	TACCCT	increasing
TABVCT	MEME-1	E5E91_RS11825	-11	-6	+	7.98387	0.00124	1	TAGCCT	increasing
TABVCT	MEME-1	E5E91_RS11830	-11	-6	+	6.03226	0.00356	1	TAAGCT	increasing
TABVCT	MEME-1	E5E91_RS11840	-11	-6	+	4.93548	0.00769	1	TAGGGT	trendless
TABVCT	MEME-1	E5E91_RS11845	-12	-7	+	8.12903	0.00102	1	TAGACT	increasing
TABVCT	MEME-1	E5E91_RS11870	-14	-9	+	7.87097	0.00158	1	TATACT	trendless
TABVCT	MEME-1	E5E91_RS11880	-11	-6	+	8.62903	0.0005	1	TACCCT	increasing
TABVCT	MEME-1	E5E91_RS11910	-12	-7	+	3.46774	0.011	1	TAACAT	increasing
TABVCT	MEME-1	E5E91_RS11925	-16	-11	+	7.72581	0.00184	1	TATCCT	increasing
TABVCT	MEME-1	E5E91_RS11965	-11	-6	+	8.12903	0.00102	1	TAGACT	increasing
TABVCT	MEME-1	E5E91_RS11980	-12	-7	+	7.72581	0.00184	1	TATCCT	increasing
TABVCT	MEME-1	E5E91_RS11990	-11	-6	+	8.62903	0.0005	1	TACCCT	increasing
TABVCT	MEME-1	E5E91_RS12020	-12	-7	+	5.04839	0.00702	1	TATCGT	increasing
TABVCT	MEME-1	E5E91_RS12060	36	41	+	7.87097	0.00158	1	TATACT	increasing
TABVCT	MEME-1	E5E91_RS12085	-15	-10	+	5.45161	0.00496	1	TAGAGT	increasing
TABVCT	MEME-1	E5E91_RS12095	69	74	+	8.12903	0.00102	1	TAGACT	decreasing
TABVCT	MEME-1	E5E91_RS12100	-12	-7	+	8.77419	0.00028	1	TACACT	increasing
TABVCT	MEME-1	E5E91_RS12105	-12	-7	+	8.62903	0.0005	1	TACCCT	increasing
TABVCT	MEME-1	E5E91_RS12110	-14	-9	+	8.62903	0.0005	1	TACCCT	trendless
TABVCT	MEME-1	E5E91_RS12115	-12	-7	+	8.62903	0.0005	1	TACCCT	increasing
TABVCT	MEME-1	E5E91_RS12125	-24	-19	+	7.72581	0.00184	1	TATCCT	increasing
TABVCT	MEME-1	E5E91_RS12135	-12	-7	+	8.77419	0.00028	1	TACACT	increasing
TABVCT	MEME-1	E5E91_RS12145	-14	-9	+	7.35484	0.00235	1	TATGCT	increasing
TABVCT	MEME-1	E5E91_RS12160	-11	-6	+	5.04839	0.00702	1	TAGCAT	increasing
TABVCT	MEME-1	E5E91_RS12170	-11	-6	+	8.62903	0.0005	1	TACCCT	increasing
TABVCT	MEME-1	E5E91_RS12175	-10	-5	+	8.77419	0.00028	1	TACACT	increasing
TABVCT	MEME-1	E5E91_RS12185	-17	-12	+	7.98387	0.00124	1	TAGCCT	decreasing
TABVCT	MEME-1	E5E91_RS12190	-12	-7	+	8.62903	0.0005	1	TACCCT	decreasing
TABVCT	MEME-1	E5E91_RS12195	-12	-7	+	8.77419	0.00028	1	TACACT	increasing
TABVCT	MEME-1	E5E91_RS12215	-11	-6	+	4.79032	0.0083	1	TATCAT	increasing
TABVCT	MEME-1	E5E91_RS12240	-11	-6	+	5.43548	0.00522	1	TACTCT	increasing
TABVCT	MEME-1	E5E91_RS12260	-11	-6	+	6.03226	0.00356	1	TAAGCT	increasing
TABVCT	MEME-1	E5E91_RS12280	27	32	+	7.72581	0.00184	1	TATCCT	increasing
TABVCT	MEME-1	E5E91_RS12295	-12	-7	+	7.35484	0.00235	1	TATGCT	increasing
TABVCT	MEME-1	E5E91_RS12300	-14	-9	+	3.6129	0.0106	1	TAAAAT	increasing
TABVCT	MEME-1	E5E91_RS12315	-31	-26	+	8.77419	0.00028	1	TACACT	increasing
TABVCT	MEME-1	E5E91_RS12330	-15	-10	+	4.53226	0.0092	1	TATTCT	increasing
TABVCT	MEME-1	E5E91_RS12335	-13	-8	+	4.53226	0.0092	1	TATTCT	increasing
TABVCT	MEME-1	E5E91_RS12345	-11	-6	+	8.77419	0.00028	1	TACACT	increasing
TABVCT	MEME-1	E5E91_RS12360	-10	-5	+	3.72581	0.0102	1	TAACGT	increasing
TABVCT	MEME-1	E5E91_RS12365	-15	-10	+	8.77419	0.00028	1	TACACT	increasing
TABVCT	MEME-1	E5E91_RS12390	-11	-6	+	8.62903	0.0005	1	TACCCT	increasing
TABVCT	MEME-1	E5E91_RS12395	-12	-7	+	7.87097	0.00158	1	TATACT	trendless
TABVCT	MEME-1	E5E91_RS12410	-46	-41	+	5.43548	0.00522	1	TACTCT	trendless
TABVCT	MEME-1	E5E91_RS12415	-11	-6	+	8.25806	0.000727	1	TACGCT	trendless
TABVCT	MEME-1	E5E91_RS12425	-12	-7	+	6.54839	0.00271	1	TAAACT	increasing
TABVCT	MEME-1	E5E91_RS12430	-46	-41	+	4.93548	0.00769	1	TAGGGT	increasing
TABVCT	MEME-1	E5E91_RS12455	-11	-6	+	7.72581	0.00184	1	TATCCT	increasing
TABVCT	MEME-1	E5E91_RS12465	-14	-9	+	8.62903	0.0005	1	TACCCT	increasing
TABVCT	MEME-1	E5E91_RS12505	-11	-6	+	8.62903	0.0005	1	TACCCT	increasing
TABVCT	MEME-1	E5E91_RS12515	-18	-13	+	4.53226	0.0092	1	TATTCT	increasing
TABVCT	MEME-1	E5E91_RS12545	-11	-6	+	8.25806	0.000727	1	TACGCT	trendless
TABVCT	MEME-1	E5E91_RS12550	-112	-107	+	7.98387	0.00124	1	TAGCCT	decreasing
TABVCT	MEME-1	E5E91_RS12555	-11	-6	+	5.04839	0.00702	1	TAGCAT	increasing
TABVCT	MEME-1	E5E91_RS12585	-10	-5	+	7.98387	0.00124	1	TAGCCT	increasing
TABVCT	MEME-1	E5E91_RS12595	-11	-6	+	5.04839	0.00702	1	TAGCAT	increasing
TABVCT	MEME-1	E5E91_RS12605	-12	-7	+	4.53226	0.0092	1	TATTCT	increasing
TABVCT	MEME-1	E5E91_RS12610	49	54	+	4.67742	0.00888	1	TATGGT	increasing
TABVCT	MEME-1	E5E91_RS12625	-15	-10	+	7.72581	0.00184	1	TATCCT	increasing
TABVCT	MEME-1	E5E91_RS12630	-11	-6	+	7.98387	0.00124	1	TAGCCT	trendless
TABVCT	MEME-1	E5E91_RS12635	-11	-6	+	5.04839	0.00702	1	TAGCAT	increasing
TABVCT	MEME-1	E5E91_RS12650	-11	-6	+	6.03226	0.00356	1	TAAGCT	increasing
TABVCT	MEME-1	E5E91_RS12660	-12	-7	+	5.83871	0.00415	1	TACAAT	increasing
TABVCT	MEME-1	E5E91_RS12675	0	5	+	7.35484	0.00235	1	TATGCT	trendless
TABVCT	MEME-1	E5E91_RS12680	-11	-6	+	7.98387	0.00124	1	TAGCCT	increasing
TABVCT	MEME-1	E5E91_RS12690	-10	-5	+	6.09677	0.00328	1	TACAGT	increasing
TABVCT	MEME-1	E5E91_RS12695	-13	-8	+	5.19355	0.00646	1	TATAGT	decreasing
TABVCT	MEME-1	E5E91_RS12710	-11	-6	+	8.77419	0.00028	1	TACACT	increasing
TABVCT	MEME-1	E5E91_RS12715	-13	-8	+	8.25806	0.000727	1	TACGCT	trendless
TABVCT	MEME-1	E5E91_RS12720	-14	-9	+	8.12903	0.00102	1	TAGACT	increasing
TABVCT	MEME-1	E5E91_RS12730	-12	-7	+	5.30645	0.00575	1	TAGCGT	increasing
TABVCT	MEME-1	E5E91_RS12740	-17	-12	+	5.43548	0.00522	1	TACTCT	increasing
TABVCT	MEME-1	E5E91_RS12745	-3	2	+	4.79032	0.0083	1	TATCAT	increasing
TABVCT	MEME-1	E5E91_RS12760	-15	-10	+	8.25806	0.000727	1	TACGCT	increasing
TABVCT	MEME-1	E5E91_RS12780	-12	-7	+	7.6129	0.00208	1	TAGGCT	trendless
TABVCT	MEME-1	E5E91_RS12790	-11	-6	+	8.77419	0.00028	1	TACACT	trendless
TABVCT	MEME-1	E5E91_RS12800	-11	-6	+	8.77419	0.00028	1	TACACT	increasing
TABVCT	MEME-1	E5E91_RS12820	-11	-6	+	8.77419	0.00028	1	TACACT	increasing
TABVCT	MEME-1	E5E91_RS12825	-11	-6	+	8.62903	0.0005	1	TACCCT	increasing
TABVCT	MEME-1	E5E91_RS12835	-12	-7	+	8.77419	0.00028	1	TACACT	trendless
TABVCT	MEME-1	E5E91_RS12855	-16	-11	+	8.62903	0.0005	1	TACCCT	increasing
TABVCT	MEME-1	E5E91_RS12875	-12	-7	+	7.6129	0.00208	1	TAGGCT	increasing
TABVCT	MEME-1	E5E91_RS12880	-22	-17	+	7.98387	0.00124	1	TAGCCT	trendless
TABVCT	MEME-1	E5E91_RS12890	-16	-11	+	7.72581	0.00184	1	TATCCT	increasing
TABVCT	MEME-1	E5E91_RS12900	-12	-7	+	7.72581	0.00184	1	TATCCT	increasing
TABVCT	MEME-1	E5E91_RS12905	-11	-6	+	8.12903	0.00102	1	TAGACT	increasing
TABVCT	MEME-1	E5E91_RS12910	-11	-6	+	7.35484	0.00235	1	TATGCT	increasing
TABVCT	MEME-1	E5E91_RS12920	-12	-7	+	5.83871	0.00415	1	TACAAT	decreasing
TABVCT	MEME-1	E5E91_RS12930	-11	-6	+	7.6129	0.00208	1	TAGGCT	increasing
TABVCT	MEME-1	E5E91_RS12945	-11	-6	+	5.83871	0.00415	1	TACAAT	increasing
TABVCT	MEME-1	E5E91_RS12955	-11	-6	+	8.77419	0.00028	1	TACACT	increasing
TABVCT	MEME-1	E5E91_RS12965	-11	-6	+	6.54839	0.00271	1	TAAACT	increasing
TABVCT	MEME-1	E5E91_RS12975	-12	-7	+	4.79032	0.0083	1	TATCAT	increasing
TABVCT	MEME-1	E5E91_RS12995	-11	-6	+	7.35484	0.00235	1	TATGCT	trendless
TABVCT	MEME-1	E5E91_RS13000	-11	-6	+	8.12903	0.00102	1	TAGACT	increasing
TABVCT	MEME-1	E5E91_RS13045	-14	-9	+	7.35484	0.00235	1	TATGCT	increasing
TABVCT	MEME-1	E5E91_RS13055	-11	-6	+	8.62903	0.0005	1	TACCCT	increasing
TABVCT	MEME-1	E5E91_RS13060	-11	-6	+	8.25806	0.000727	1	TACGCT	increasing
TABVCT	MEME-1	E5E91_RS13065	-12	-7	+	7.35484	0.00235	1	TATGCT	increasing
TABVCT	MEME-1	E5E91_RS13090	-10	-5	+	5.45161	0.00496	1	TAGAGT	increasing
TABVCT	MEME-1	E5E91_RS13105	-12	-7	+	7.6129	0.00208	1	TAGGCT	increasing
TABVCT	MEME-1	E5E91_RS13115	-11	-6	+	3.35484	0.0113	1	TAAGGT	increasing
TABVCT	MEME-1	E5E91_RS13120	-11	-6	+	8.62903	0.0005	1	TACCCT	increasing
TABVCT	MEME-1	E5E91_RS13125	-11	-6	+	8.62903	0.0005	1	TACCCT	increasing
TABVCT	MEME-1	E5E91_RS13130	-11	-6	+	6.03226	0.00356	1	TAAGCT	decreasing
TABVCT	MEME-1	E5E91_RS13145	-11	-6	+	8.77419	0.00028	1	TACACT	increasing
TABVCT	MEME-1	E5E91_RS13165	-11	-6	+	7.98387	0.00124	1	TAGCCT	increasing
TABVCT	MEME-1	E5E91_RS13175	-12	-7	+	8.25806	0.000727	1	TACGCT	increasing
TABVCT	MEME-1	E5E91_RS13180	-12	-7	+	8.77419	0.00028	1	TACACT	increasing
TABVCT	MEME-1	E5E91_RS13185	-11	-6	+	4.93548	0.00769	1	TAGGGT	increasing
TABVCT	MEME-1	E5E91_RS13190	-12	-7	+	7.72581	0.00184	1	TATCCT	increasing
TABVCT	MEME-1	E5E91_RS13195	-14	-9	+	8.25806	0.000727	1	TACGCT	increasing
TABVCT	MEME-1	E5E91_RS13200	-11	-6	+	8.77419	0.00028	1	TACACT	trendless
TABVCT	MEME-1	E5E91_RS13210	-11	-6	+	8.62903	0.0005	1	TACCCT	increasing
TABVCT	MEME-1	E5E91_RS13215	0	5	+	4.41935	0.00955	1	TATGAT	increasing
TABVCT	MEME-1	E5E91_RS13245	-11	-6	+	5.19355	0.00646	1	TATAGT	increasing
TABVCT	MEME-1	E5E91_RS13255	-117	-112	+	1.85484	0.0136	1	TATTGT	decreasing
TABVCT	MEME-1	E5E91_RS13260	24	29	+	8.62903	0.0005	1	TACCCT	increasing
TABVCT	MEME-1	E5E91_RS13270	-14	-9	+	6.54839	0.00271	1	TAAACT	increasing
TABVCT	MEME-1	E5E91_RS13280	-11	-6	+	2.75806	0.0123	1	TACTGT	increasing
TABVCT	MEME-1	E5E91_RS13325	-11	-6	+	8.12903	0.00102	1	TAGACT	increasing
TABVCT	MEME-1	E5E91_RS13335	0	5	+	4.67742	0.00888	1	TATGGT	increasing
TABVCT	MEME-1	E5E91_RS13340	-21	-16	+	5.30645	0.00575	1	TAGCGT	increasing
TABVCT	MEME-1	E5E91_RS13390	-11	-6	+	6.54839	0.00271	1	TAAACT	increasing
TABVCT	MEME-1	E5E91_RS13420	-14	-9	+	7.87097	0.00158	1	TATACT	increasing
TABVCT	MEME-1	E5E91_RS13435	-12	-7	+	3.87097	0.00991	1	TAAAGT	increasing
TABVCT	MEME-1	E5E91_RS13440	-10	-5	+	4.79032	0.0083	1	TATCAT	increasing
TABVCT	MEME-1	E5E91_RS13480	-12	-7	+	5.04839	0.00702	1	TAGCAT	trendless
TABVCT	MEME-1	E5E91_RS13495	56	61	+	5.04839	0.00702	1	TATCGT	increasing
TABVCT	MEME-1	E5E91_RS13505	-10	-5	+	1.85484	0.0136	1	TAGTAT	trendless
TABVCT	MEME-1	E5E91_RS13520	-12	-7	+	4.67742	0.00888	1	TAGGAT	increasing
TABVCT	MEME-1	E5E91_RS13550	-176	-171	+	4.67742	0.00888	1	TATGGT	increasing
TABVCT	MEME-1	E5E91_RS13555	-12	-7	+	7.87097	0.00158	1	TATACT	increasing
TABVCT	MEME-1	E5E91_RS13565	-11	-6	+	8.12903	0.00102	1	TAGACT	increasing
TABVCT	MEME-1	E5E91_RS13580	-21	-16	+	3.72581	0.0102	1	TAACGT	increasing
TABVCT	MEME-1	E5E91_RS13585	-12	-7	+	5.19355	0.00646	1	TAGAAT	increasing
TABVCT	MEME-1	E5E91_RS13620	-11	-6	+	5.19355	0.00646	1	TAGAAT	increasing
TABVCT	MEME-1	E5E91_RS13625	63	68	+	4.93548	0.00769	1	TAGGGT	increasing
TABVCT	MEME-1	E5E91_RS13635	-12	-7	+	8.62903	0.0005	1	TACCCT	increasing
TABVCT	MEME-1	E5E91_RS13655	-12	-7	+	8.77419	0.00028	1	TACACT	decreasing
TABVCT	MEME-1	E5E91_RS13665	-14	-9	+	8.77419	0.00028	1	TACACT	increasing
TABVCT	MEME-1	E5E91_RS13670	-11	-6	+	8.77419	0.00028	1	TACACT	increasing
TABVCT	MEME-1	E5E91_RS13690	-10	-5	+	7.87097	0.00158	1	TATACT	increasing
TABVCT	MEME-1	E5E91_RS13695	-12	-7	+	3.72581	0.0102	1	TAACGT	increasing
TABVCT	MEME-1	E5E91_RS13795	117	122	+	7.72581	0.00184	1	TATCCT	trendless
TABVCT	MEME-1	E5E91_RS13820	-11	-6	+	5.19355	0.00646	1	TAGAAT	increasing
TABVCT	MEME-1	E5E91_RS13850	-159	-154	+	3.6129	0.0106	1	TAAAAT	increasing
TABVCT	MEME-1	E5E91_RS13900	-17	-12	+	8.62903	0.0005	1	TACCCT	increasing
TABVCT	MEME-1	E5E91_RS13935	-15	-10	+	7.98387	0.00124	1	TAGCCT	increasing
TABVCT	MEME-1	E5E91_RS13960	-13	-8	+	5.04839	0.00702	1	TATCGT	increasing
TABVCT	MEME-1	E5E91_RS13965	-52	-47	+	8.12903	0.00102	1	TAGACT	increasing
TABVCT	MEME-1	E5E91_RS14035	-12	-7	+	8.77419	0.00028	1	TACACT	increasing
TABVCT	MEME-1	E5E91_RS14040	-11	-6	+	8.25806	0.000727	1	TACGCT	trendless
TABVCT	MEME-1	E5E91_RS14100	-11	-6	+	7.72581	0.00184	1	TATCCT	decreasing
TABVCT	MEME-1	E5E91_RS14110	-11	-6	+	5.45161	0.00496	1	TAGAGT	increasing
TABVCT	MEME-1	E5E91_RS14115	-17	-12	+	7.35484	0.00235	1	TATGCT	increasing
TABVCT	MEME-1	E5E91_RS14175	-15	-10	+	3.72581	0.0102	1	TAACGT	increasing
TABVCT	MEME-1	E5E91_RS14180	-15	-10	+	3.87097	0.00991	1	TAAAGT	increasing
TABVCT	MEME-1	E5E91_RS14215	108	113	+	8.25806	0.000727	1	TACGCT	increasing
TABVCT	MEME-1	E5E91_RS14235	63	68	+	8.62903	0.0005	1	TACCCT	increasing
TABVCT	MEME-1	E5E91_RS14250	-10	-5	+	3.6129	0.0106	1	TAAAAT	increasing
TABVCT	MEME-1	E5E91_RS14255	-11	-6	+	7.35484	0.00235	1	TATGCT	increasing
TABVCT	MEME-1	E5E91_RS14260	-12	-7	+	7.72581	0.00184	1	TATCCT	increasing
TABVCT	MEME-1	E5E91_RS14265	39	44	+	5.43548	0.00522	1	TACTCT	increasing
TABVCT	MEME-1	E5E91_RS14275	93	98	+	3.35484	0.0113	1	TAAGGT	trendless
TABVCT	MEME-1	E5E91_RS14360	-13	-8	+	8.77419	0.00028	1	TACACT	decreasing
TABVCT	MEME-1	E5E91_RS14365	-12	-7	+	8.12903	0.00102	1	TAGACT	increasing
TABVCT	MEME-1	E5E91_RS14390	-11	-6	+	5.58065	0.00466	1	TACGGT	increasing
TABVCT	MEME-1	E5E91_RS14405	-11	-6	+	4.67742	0.00888	1	TATGGT	increasing
TABVCT	MEME-1	E5E91_RS14410	-12	-7	+	8.12903	0.00102	1	TAGACT	increasing
TABVCT	MEME-1	E5E91_RS14415	-10	-5	+	6.03226	0.00356	1	TAAGCT	decreasing
TABVCT	MEME-1	E5E91_RS14420	-12	-7	+	7.35484	0.00235	1	TATGCT	increasing
TABVCT	MEME-1	E5E91_RS14505	-11	-6	+	4.93548	0.00769	1	TAGGGT	increasing
TABVCT	MEME-1	E5E91_RS14525	30	35	+	1.85484	0.0136	1	TATTGT	increasing
TABVCT	MEME-1	E5E91_RS14540	-10	-5	+	5.45161	0.00496	1	TAGAGT	increasing
TABVCT	MEME-1	E5E91_RS14555	-16	-11	+	8.62903	0.0005	1	TACCCT	decreasing
TABVCT	MEME-1	E5E91_RS14560	-13	-8	+	8.62903	0.0005	1	TACCCT	increasing
TABVCT	MEME-1	E5E91_RS14670	-10	-5	+	8.77419	0.00028	1	TACACT	trendless
TABVCT	MEME-1	E5E91_RS14675	-47	-42	+	8.77419	0.00028	1	TACACT	increasing
TABVCT	MEME-1	E5E91_RS14715	81	86	+	4.67742	0.00888	1	TATGGT	increasing
TABVCT	MEME-1	E5E91_RS14735	-17	-12	+	7.35484	0.00235	1	TATGCT	increasing
TABVCT	MEME-1	E5E91_RS14750	-13	-8	+	8.77419	0.00028	1	TACACT	increasing
TABVCT	MEME-1	E5E91_RS14755	-82	-77	+	8.77419	0.00028	1	TACACT	increasing
TABVCT	MEME-1	E5E91_RS14760	-11	-6	+	7.35484	0.00235	1	TATGCT	increasing
TABVCT	MEME-1	E5E91_RS14765	-11	-6	+	6.03226	0.00356	1	TAAGCT	increasing
TABVCT	MEME-1	E5E91_RS14770	-11	-6	+	8.12903	0.00102	1	TAGACT	increasing
TABVCT	MEME-1	E5E91_RS14805	-12	-7	+	5.45161	0.00496	1	TAGAGT	increasing
TABVCT	MEME-1	E5E91_RS14815	-10	-5	+	6.03226	0.00356	1	TAAGCT	increasing
TABVCT	MEME-1	E5E91_RS14820	-11	-6	+	8.12903	0.00102	1	TAGACT	trendless
TABVCT	MEME-1	E5E91_RS14870	-20	-15	+	4.53226	0.0092	1	TATTCT	increasing
TABVCT	MEME-1	E5E91_RS14965	-17	-12	+	8.25806	0.000727	1	TACGCT	increasing
TABVCT	MEME-1	E5E91_RS15030	-11	-6	+	6.09677	0.00328	1	TACAGT	increasing
TABVCT	MEME-1	E5E91_RS15040	-12	-7	+	8.77419	0.00028	1	TACACT	increasing
TABVCT	MEME-1	E5E91_RS15045	-70	-65	+	3.35484	0.0113	1	TAAGGT	increasing
TABVCT	MEME-1	E5E91_RS15070	-12	-7	+	5.30645	0.00575	1	TAGCGT	increasing
TABVCT	MEME-1	E5E91_RS15090	-10	-5	+	8.62903	0.0005	1	TACCCT	increasing
TABVCT	MEME-1	E5E91_RS15100	-12	-7	+	4.41935	0.00955	1	TATGAT	increasing
TABVCT	MEME-1	E5E91_RS15105	-16	-11	+	5.45161	0.00496	1	TAGAGT	decreasing
TABVCT	MEME-1	E5E91_RS15110	-12	-7	+	7.35484	0.00235	1	TATGCT	decreasing
TABVCT	MEME-1	E5E91_RS15130	-179	-174	+	6.03226	0.00356	1	TAAGCT	increasing
TABVCT	MEME-1	E5E91_RS15850	-19	-14	+	5.45161	0.00496	1	TAGAGT	decreasing
TABVCT	MEME-1	E5E91_RS15855	-14	-9	+	6.54839	0.00271	1	TAAACT	trendless
TABVCT	MEME-1	E5E91_RS15895	-14	-9	+	7.35484	0.00235	1	TATGCT	trendless
TABVCT	MEME-1	E5E91_RS15910	-11	-6	+	7.35484	0.00235	1	TATGCT	increasing
TABVCT	MEME-1	E5E91_RS15915	-21	-16	+	8.62903	0.0005	1	TACCCT	decreasing
TABVCT	MEME-1	E5E91_RS15950	-10	-5	+	6.03226	0.00356	1	TAAGCT	increasing
TABVCT	MEME-1	E5E91_RS15955	135	140	+	6.09677	0.00328	1	TACAGT	decreasing
TABVCT	MEME-1	E5E91_RS15965	-13	-8	+	5.19355	0.00646	1	TATAGT	increasing
TABVCT	MEME-1	E5E91_RS16025	-55	-50	+	8.62903	0.0005	1	TACCCT	trendless
TABVCT	MEME-1	E5E91_RS16030	-45	-40	+	4.67742	0.00888	1	TATGGT	increasing
TABVCT	MEME-1	E5E91_RS16040	48	53	+	1.85484	0.0136	1	TATTGT	increasing
TABVCT	MEME-1	E5E91_RS15135	-12	-7	+	8.77419	0.00028	1	TACACT	increasing
TABVCT	MEME-1	E5E91_RS15170	-70	-65	+	5.58065	0.00466	1	TACGGT	increasing
TABVCT	MEME-1	E5E91_RS15195	-14	-9	+	5.19355	0.00646	1	TAGAAT	increasing
TABVCT	MEME-1	E5E91_RS15240	-12	-7	+	8.62903	0.0005	1	TACCCT	trendless
TABVCT	MEME-1	E5E91_RS15245	-11	-6	+	5.30645	0.00575	1	TAGCGT	increasing
TABVCT	MEME-1	E5E91_RS15250	-16	-11	+	7.35484	0.00235	1	TATGCT	increasing
TABVCT	MEME-1	E5E91_RS15305	-16	-11	+	7.87097	0.00158	1	TATACT	trendless
TABVCT	MEME-1	E5E91_RS15310	-11	-6	+	7.87097	0.00158	1	TATACT	increasing
TABVCT	MEME-1	E5E91_RS15315	-103	-98	+	5.45161	0.00496	1	TAGAGT	increasing
TABVCT	MEME-1	E5E91_RS15340	-14	-9	+	1.85484	0.0136	1	TATTGT	increasing
TABVCT	MEME-1	E5E91_RS15350	-11	-6	+	4.93548	0.00769	1	TAGGGT	trendless
TABVCT	MEME-1	E5E91_RS15365	-114	-109	+	8.12903	0.00102	1	TAGACT	increasing
TABVCT	MEME-1	E5E91_RS15385	-11	-6	+	4.93548	0.00769	1	TAGGGT	increasing
TABVCT	MEME-1	E5E91_RS15395	-20	-15	+	8.12903	0.00102	1	TAGACT	increasing
TABVCT	MEME-1	E5E91_RS15400	-21	-16	+	4.93548	0.00769	1	TATAAT	decreasing
TABVCT	MEME-1	E5E91_RS15420	-117	-112	+	3.20968	0.0116	1	TAATCT	increasing
TABVCT	MEME-1	E5E91_RS15445	-102	-97	+	6.54839	0.00271	1	TAAACT	increasing
TABVCT	MEME-1	E5E91_RS15470	-11	-6	+	4.41935	0.00955	1	TATGAT	increasing
TABVCT	MEME-1	E5E91_RS15495	-13	-8	+	5.04839	0.00702	1	TAGCAT	increasing
TABVCT	MEME-1	E5E91_RS15515	-10	-5	+	5.30645	0.00575	1	TAGCGT	increasing
TABVCT	MEME-1	E5E91_RS15525	-12	-7	+	8.25806	0.000727	1	TACGCT	trendless
TABVCT	MEME-1	E5E91_RS15555	-10	-5	+	6.09677	0.00328	1	TACAGT	increasing
TABVCT	MEME-1	E5E91_RS15595	-12	-7	+	8.77419	0.00028	1	TACACT	increasing
TABVCT	MEME-1	E5E91_RS15640	-14	-9	+	7.72581	0.00184	1	TATCCT	increasing
TABVCT	MEME-1	E5E91_RS15675	-11	-6	+	7.72581	0.00184	1	TATCCT	increasing
TABVCT	MEME-1	E5E91_RS15680	-20	-15	+	8.12903	0.00102	1	TAGACT	increasing
TABVCT	MEME-1	E5E91_RS15690	-11	-6	+	5.19355	0.00646	1	TAGAAT	increasing
TABVCT	MEME-1	E5E91_RS15705	-11	-6	+	3.35484	0.0113	1	TAAGGT	decreasing
TABVCT	MEME-1	E5E91_RS15715	-11	-6	+	6.03226	0.00356	1	TAAGCT	increasing
TABVCT	MEME-1	E5E91_RS15760	-17	-12	+	8.62903	0.0005	1	TACCCT	increasing
TABVCT	MEME-1	E5E91_RS15800	-14	-9	+	6.54839	0.00271	1	TAAACT	increasing
TABVCT	MEME-1	E5E91_RS15810	-12	-7	+	5.69355	0.00443	1	TACCAT	increasing
