# Supplementary material for: The −10 region adjacent to open reading frames is a common expression pattern in Deinococcus-Thermus
Source: Life Sci Alliance. 2025 Aug 11;8(11):e202503354. doi: 10.26508/lsa.202503354 (PMC12340547; doi:10.26508/lsa.202503354)
Supplement: Supplementary file 4 [file LSA-2025-03354_TableS4.xlsx]

## Sheet: Table S4
Supplementary Table 4: Clustering results of all ORFs in the D. radiodurans genome.
query	seed_ortholog	evalue	score	eggNOG_OGs	max_annot_lvl	COG_category	Description	Preferred_name	GOs	EC	KEGG_ko	KEGG_Pathway	KEGG_Module	KEGG_Reaction	KEGG_rclass	BRITE	KEGG_TC	CAZy	BiGG_Reaction	PFAMs
E5E91_RS00005	1288484.APCS01000044_gene42	1.13e-248	684	COG0592@1|root,COG0592@2|Bacteria,1WIT4@1297|Deinococcus-Thermus	1297|Deinococcus-Thermus	L	Confers DNA tethering and processivity to DNA polymerases and other proteins. Acts as a clamp, forming a ring around DNA (a reaction catalyzed by the clamp-loading complex) which diffuses in an ATP-independent manner freely and bidirectionally along dsDNA. Initially characterized for its ability to contact the catalytic subunit of DNA polymerase III (Pol III), a complex, multichain enzyme respons…	dnaN	-	2.7.7.7	ko:K02338	ko00230,ko00240,ko01100,ko03030,ko03430,ko03440,map00230,map00240,map01100,map03030,map03430,map03440	M00260	R00375,R00376,R00377,R00378	RC02795	ko00000,ko00001,ko00002,ko01000,ko03032,ko03400	-	-	-	DNA_pol3_beta,DNA_pol3_beta_2,DNA_pol3_beta_3
E5E91_RS00010	243230.DR_0002	0	886	COG0593@1|root,COG0593@2|Bacteria,1WIHX@1297|Deinococcus-Thermus	1297|Deinococcus-Thermus	L	it binds specifically double-stranded DNA at a 9 bp consensus (dnaA box) 5'-TTATC CA A CA A-3'. DnaA binds to ATP and to acidic phospholipids	dnaA	GO:0003674,GO:0003676,GO:0003677,GO:0003688,GO:0003690,GO:0005488,GO:0005575,GO:0005622,GO:0005623,GO:0005737,GO:0005886,GO:0006139,GO:0006259,GO:0006260,GO:0006261,GO:0006270,GO:0006725,GO:0006807,GO:0008150,GO:0008152,GO:0009058,GO:0009059,GO:0009987,GO:0016020,GO:0034641,GO:0034645,GO:0043170,GO:0043565,GO:0044237,GO:0044238,GO:0044249,GO:0044260,GO:0044424,GO:0044464,GO:0046483,GO:0071704,GO:…	-	ko:K02313	ko02020,ko04112,map02020,map04112	-	-	-	ko00000,ko00001,ko03032,ko03036	-	-	-	Bac_DnaA,Bac_DnaA_C,DnaA_N
E5E91_RS00015	1288484.APCS01000043_gene2523	1.79e-148	419	2EFZ4@1|root,339RA@2|Bacteria	2|Bacteria	-	-	-	-	-	-	-	-	-	-	-	-	-	-	KilA-N
E5E91_RS00020	243230.DR_0004	6.63e-262	716	COG1051@1|root,COG1051@2|Bacteria	2|Bacteria	F	GDP-mannose mannosyl hydrolase activity	-	-	3.6.1.55	ko:K03574	-	-	-	-	ko00000,ko01000,ko03400	-	-	-	NUDIX
E5E91_RS00025	243230.DR_0005	7.4e-154	432	COG1378@1|root,COG1378@2|Bacteria,1WNCB@1297|Deinococcus-Thermus	1297|Deinococcus-Thermus	K	Sugar-specific transcriptional regulator TrmB	-	-	-	-	-	-	-	-	-	-	-	-	TrmB
E5E91_RS00030	243230.DR_0006	3.99e-169	473	COG2220@1|root,COG2220@2|Bacteria,1WJG1@1297|Deinococcus-Thermus	1297|Deinococcus-Thermus	S	Belongs to the UPF0173 family	-	-	-	-	-	-	-	-	-	-	-	-	Lactamase_B_2,Lactamase_B_3
E5E91_RS00035	243230.DR_0007	6.63e-179	500	COG1624@1|root,COG1624@2|Bacteria,1WITR@1297|Deinococcus-Thermus	1297|Deinococcus-Thermus	S	Catalyzes the condensation of 2 ATP molecules into cyclic di-AMP (c-di-AMP), a second messenger used to regulate differing processes in different bacteria	dacA	-	2.7.7.85	ko:K18672	-	-	-	-	ko00000,ko01000	-	-	-	DisA_N
E5E91_RS00040	243230.DR_0008	4.9e-240	660	COG4856@1|root,COG4856@2|Bacteria	2|Bacteria	O	YbbR-like protein	ybbR	GO:0008150,GO:0031279,GO:0031281,GO:0043085,GO:0044093,GO:0045761,GO:0045762,GO:0050790,GO:0051339,GO:0051349,GO:0065007,GO:0065009	-	-	-	-	-	-	-	-	-	-	YbbR
E5E91_RS00045	243230.DR_0009	1.02e-297	815	COG2720@1|root,COG2720@2|Bacteria,1WIWB@1297|Deinococcus-Thermus	1297|Deinococcus-Thermus	V	PFAM VanW like protein	-	-	-	-	-	-	-	-	-	-	-	-	VanW
E5E91_RS00050	243230.DR_0870	3.87e-262	721	COG3385@1|root,COG3385@2|Bacteria	2|Bacteria	L	transposase activity	-	-	-	ko:K07495	-	-	-	-	ko00000	-	-	-	DDE_5,DDE_Tnp_1
E5E91_RS00055	243230.DR_0011	5.21e-197	547	COG0702@1|root,COG0702@2|Bacteria	2|Bacteria	GM	epimerase	qorB	-	1.6.5.2	ko:K19267	ko00130,ko01110,map00130,map01110	-	R02964,R03643,R03816	RC00819	ko00000,ko00001,ko01000	-	-	-	NAD_binding_10,NmrA
E5E91_RS00060	243230.DR_0012	1.06e-198	551	COG1475@1|root,COG1475@2|Bacteria,1WJ5E@1297|Deinococcus-Thermus	1297|Deinococcus-Thermus	K	Belongs to the ParB family	-	-	-	ko:K03497	-	-	-	-	ko00000,ko03000,ko03036,ko04812	-	-	-	ParBc
E5E91_RS00065	243230.DR_0013	4.39e-169	475	COG1192@1|root,COG1192@2|Bacteria,1WIIX@1297|Deinococcus-Thermus	1297|Deinococcus-Thermus	D	involved in chromosome partitioning	parA	-	-	ko:K03496	-	-	-	-	ko00000,ko03036,ko04812	-	-	-	AAA_31
E5E91_RS00070	243230.DR_0014	1.05e-176	493	COG0357@1|root,COG0357@2|Bacteria,1WIYE@1297|Deinococcus-Thermus	1297|Deinococcus-Thermus	J	Specifically methylates the N7 position of a guanine in 16S rRNA	rsmG	GO:0000154,GO:0001510,GO:0003674,GO:0003824,GO:0005575,GO:0005622,GO:0005623,GO:0005737,GO:0005829,GO:0006139,GO:0006364,GO:0006396,GO:0006725,GO:0006807,GO:0008150,GO:0008152,GO:0008168,GO:0008170,GO:0008173,GO:0008649,GO:0008757,GO:0009451,GO:0009987,GO:0010467,GO:0016070,GO:0016072,GO:0016435,GO:0016740,GO:0016741,GO:0022613,GO:0031167,GO:0032259,GO:0034470,GO:0034641,GO:0034660,GO:0036265,GO:…	2.1.1.170	ko:K03501	-	-	-	-	ko00000,ko01000,ko03009,ko03036	-	-	-	GidB
E5E91_RS00075	243230.DR_0015	2.17e-78	233	2DZT4@1|root,32VI7@2|Bacteria,1WMQ3@1297|Deinococcus-Thermus	1297|Deinococcus-Thermus	-	-	-	-	-	-	-	-	-	-	-	-	-	-	-
E5E91_RS00080	243230.DR_0016	3.4e-174	486	COG0846@1|root,COG0846@2|Bacteria,1WI1J@1297|Deinococcus-Thermus	1297|Deinococcus-Thermus	K	NAD-dependent lysine deacetylase and desuccinylase that specifically removes acetyl and succinyl groups on target proteins. Modulates the activities of several proteins which are inactive in their acylated form	cobB	-	-	ko:K12410	-	-	-	-	ko00000,ko01000	-	-	-	SIR2
E5E91_RS00085	243230.DR_0017	2.61e-76	228	COG3877@1|root,COG3877@2|Bacteria,1WKFA@1297|Deinococcus-Thermus	1297|Deinococcus-Thermus	S	Protein of unknown function (DUF2089)	-	-	-	-	-	-	-	-	-	-	-	-	DUF2089
E5E91_RS00090	546414.Deide_22840	9e-68	213	2E5K6@1|root,330BD@2|Bacteria,1WK6E@1297|Deinococcus-Thermus	1297|Deinococcus-Thermus	-	-	-	-	-	-	-	-	-	-	-	-	-	-	-
E5E91_RS00095	546414.Deide_22830	3.78e-66	215	COG3595@1|root,COG3595@2|Bacteria,1WK8K@1297|Deinococcus-Thermus	1297|Deinococcus-Thermus	-	-	-	-	-	-	-	-	-	-	-	-	-	-	-
E5E91_RS00100	243230.DR_0020	0	910	COG0557@1|root,COG0557@2|Bacteria,1WIKR@1297|Deinococcus-Thermus	1297|Deinococcus-Thermus	K	ribonuclease II	-	-	3.1.13.1	ko:K01147	-	-	-	-	ko00000,ko01000,ko03016	-	-	-	RNB
E5E91_RS00105	745776.DGo_CA0025	2.5e-37	127	2CIAH@1|root,2ZJII@2|Bacteria,1WNCQ@1297|Deinococcus-Thermus	1297|Deinococcus-Thermus	-	-	-	-	-	-	-	-	-	-	-	-	-	-	-
E5E91_RS00110	243230.DR_0022	1.03e-129	369	COG1573@1|root,COG1573@2|Bacteria	2|Bacteria	L	deaminated base DNA N-glycosylase activity	-	-	3.2.2.27	ko:K21929	ko03410,map03410	-	-	-	ko00000,ko00001,ko01000,ko03400	-	-	-	UDG
E5E91_RS00125	243230.DR_0023	8.33e-116	332	COG0041@1|root,COG0041@2|Bacteria,1WJ89@1297|Deinococcus-Thermus	1297|Deinococcus-Thermus	F	Catalyzes the conversion of N5-carboxyaminoimidazole ribonucleotide (N5-CAIR) to 4-carboxy-5-aminoimidazole ribonucleotide (CAIR)	purE	-	5.4.99.18	ko:K01588	ko00230,ko01100,ko01110,ko01130,map00230,map01100,map01110,map01130	M00048	R07405	RC01947	ko00000,ko00001,ko00002,ko01000	-	-	-	AIRC
E5E91_RS00130	243230.DR_0024	1.93e-265	727	COG0026@1|root,COG0026@2|Bacteria,1WITC@1297|Deinococcus-Thermus	1297|Deinococcus-Thermus	F	Catalyzes the ATP-dependent conversion of 5- aminoimidazole ribonucleotide (AIR) and HCO(3)(-) to N5- carboxyaminoimidazole ribonucleotide (N5-CAIR)	purK	-	6.3.4.18	ko:K01589	ko00230,ko01100,ko01110,ko01130,map00230,map01100,map01110,map01130	M00048	R07404	RC01927	ko00000,ko00001,ko00002,ko01000	-	-	-	ATP-grasp
E5E91_RS00135	243230.DR_0025	8.27e-293	798	COG2720@1|root,COG2720@2|Bacteria,1WIWB@1297|Deinococcus-Thermus	1297|Deinococcus-Thermus	V	PFAM VanW like protein	vanW	-	-	-	-	-	-	-	-	-	-	-	VanW
E5E91_RS00140	243230.DR_0026	4.28e-184	513	COG0500@1|root,COG2226@2|Bacteria	2|Bacteria	Q	methyltransferase	-	-	2.1.1.77	ko:K00573	-	-	-	-	ko00000,ko01000	-	-	-	Methyltransf_11,Methyltransf_25,Methyltransf_31,Ubie_methyltran
E5E91_RS00145	243230.DR_0027	0	1174	COG0445@1|root,COG0445@2|Bacteria,1WJG2@1297|Deinococcus-Thermus	1297|Deinococcus-Thermus	D	NAD-binding protein involved in the addition of a carboxymethylaminomethyl (cmnm) group at the wobble position (U34) of certain tRNAs, forming tRNA-cmnm(5)s(2)U34	gidA	GO:0000166,GO:0001510,GO:0002097,GO:0002098,GO:0003674,GO:0005488,GO:0005575,GO:0005622,GO:0005623,GO:0005737,GO:0005829,GO:0006139,GO:0006396,GO:0006399,GO:0006400,GO:0006725,GO:0006807,GO:0008033,GO:0008150,GO:0008152,GO:0009451,GO:0009987,GO:0010467,GO:0016070,GO:0030488,GO:0032259,GO:0034470,GO:0034641,GO:0034660,GO:0036094,GO:0043167,GO:0043168,GO:0043170,GO:0043412,GO:0043414,GO:0044237,GO:…	-	ko:K03495	-	-	R08701	RC00053,RC00209,RC00870	ko00000,ko03016,ko03036	-	-	-	GIDA,GIDA_assoc
E5E91_RS00150	243230.DR_0028	0	1084	COG0520@1|root,COG0520@2|Bacteria	2|Bacteria	E	Catalyzes the removal of elemental sulfur and selenium atoms from L-cysteine, L-cystine, L-selenocysteine, and L- selenocystine to produce L-alanine	csdA	-	2.8.1.7	ko:K04487	ko00730,ko01100,ko04122,map00730,map01100,map04122	-	R07460,R11528,R11529	RC01789,RC02313	ko00000,ko00001,ko01000,ko02048,ko03016,ko03029	-	-	-	Aminotran_5
E5E91_RS00155	243230.DR_0029	4.05e-276	754	COG1071@1|root,COG1071@2|Bacteria,1WIAN@1297|Deinococcus-Thermus	1297|Deinococcus-Thermus	C	COG1071 Pyruvate 2-oxoglutarate dehydrogenase complex dehydrogenase (E1) component eukaryotic type alpha subunit	-	-	1.2.4.4	ko:K00166	ko00280,ko00640,ko01100,ko01110,ko01130,map00280,map00640,map01100,map01110,map01130	M00036	R07599,R07600,R07601,R07602,R07603,R07604,R10996,R10997	RC00027,RC00627,RC02743,RC02883,RC02949,RC02953	br01601,ko00000,ko00001,ko00002,ko01000	-	-	-	E1_dh
E5E91_RS00160	243230.DR_0030	8.23e-247	677	COG0022@1|root,COG0022@2|Bacteria,1WINY@1297|Deinococcus-Thermus	1297|Deinococcus-Thermus	C	Pyruvate 2-oxoglutarate dehydrogenase complex dehydrogenase (E1) component eukaryotic type beta subunit	-	-	1.2.4.4	ko:K00167	ko00280,ko00640,ko01100,ko01110,ko01130,map00280,map00640,map01100,map01110,map01130	M00036	R07599,R07600,R07601,R07602,R07603,R07604,R10996,R10997	RC00027,RC00627,RC02743,RC02883,RC02949,RC02953	br01601,ko00000,ko00001,ko00002,ko01000	-	-	-	Transket_pyr,Transketolase_C
E5E91_RS00170	243230.DR_0032	0	926	COG0508@1|root,COG0508@2|Bacteria,1WI0W@1297|Deinococcus-Thermus	1297|Deinococcus-Thermus	C	COG0508 Pyruvate 2-oxoglutarate dehydrogenase complex dihydrolipoamide acyltransferase (E2)	-	-	2.3.1.12	ko:K00627	ko00010,ko00020,ko00620,ko01100,ko01110,ko01120,ko01130,ko01200,map00010,map00020,map00620,map01100,map01110,map01120,map01130,map01200	M00307	R00209,R02569	RC00004,RC02742,RC02857	br01601,ko00000,ko00001,ko00002,ko01000	-	-	-	2-oxoacid_dh,Biotin_lipoyl,E3_binding
E5E91_RS00175	243230.DR_0033	1.24e-84	251	COG0251@1|root,COG0251@2|Bacteria,1WKNH@1297|Deinococcus-Thermus	1297|Deinococcus-Thermus	J	Endoribonuclease L-PSP	-	-	-	-	-	-	-	-	-	-	-	-	Ribonuc_L-PSP
E5E91_RS00180	684949.ATTJ01000001_gene2654	1.76e-38	132	COG1695@1|root,COG1695@2|Bacteria	2|Bacteria	K	negative regulation of transcription, DNA-templated	-	-	-	-	-	-	-	-	-	-	-	-	DUF4180,PadR
E5E91_RS00185	243230.DR_0035	1.99e-303	826	COG0104@1|root,COG0104@2|Bacteria,1WJ0W@1297|Deinococcus-Thermus	1297|Deinococcus-Thermus	F	Plays an important role in the de novo pathway of purine nucleotide biosynthesis. Catalyzes the first committed step in the biosynthesis of AMP from IMP	purA	GO:0003674,GO:0003824,GO:0004019,GO:0005575,GO:0005622,GO:0005623,GO:0005737,GO:0006139,GO:0006163,GO:0006164,GO:0006167,GO:0006725,GO:0006753,GO:0006793,GO:0006796,GO:0006807,GO:0008150,GO:0008152,GO:0009058,GO:0009117,GO:0009123,GO:0009124,GO:0009126,GO:0009127,GO:0009150,GO:0009152,GO:0009156,GO:0009161,GO:0009165,GO:0009167,GO:0009168,GO:0009259,GO:0009260,GO:0009987,GO:0016874,GO:0016879,GO:…	6.3.4.4	ko:K01939	ko00230,ko00250,ko01100,map00230,map00250,map01100	M00049	R01135	RC00458,RC00459	ko00000,ko00001,ko00002,ko01000	-	-	-	Adenylsucc_synt
E5E91_RS00190	243230.DR_0036	3.22e-135	384	COG0302@1|root,COG0302@2|Bacteria,1WIWS@1297|Deinococcus-Thermus	1297|Deinococcus-Thermus	H	PFAM GTP cyclohydrolase I	folE	GO:0000166,GO:0001882,GO:0001883,GO:0003674,GO:0003824,GO:0003933,GO:0003934,GO:0005488,GO:0005525,GO:0005575,GO:0005622,GO:0005623,GO:0005737,GO:0006066,GO:0006725,GO:0006729,GO:0006732,GO:0006807,GO:0008150,GO:0008152,GO:0008270,GO:0009058,GO:0009108,GO:0009987,GO:0016787,GO:0016810,GO:0016814,GO:0017076,GO:0017144,GO:0018130,GO:0019001,GO:0019238,GO:0019438,GO:0019751,GO:0032549,GO:0032550,GO:…	3.5.4.16	ko:K01495	ko00790,ko01100,map00790,map01100	M00126,M00841,M00842,M00843	R00428,R04639,R05046,R05048	RC00263,RC00294,RC00323,RC00945,RC01188	ko00000,ko00001,ko00002,ko01000	-	-	-	GTP_cyclohydroI
E5E91_RS00200	243230.DR_0038	2.61e-296	809	COG0112@1|root,COG0112@2|Bacteria,1WINZ@1297|Deinococcus-Thermus	1297|Deinococcus-Thermus	E	Catalyzes the reversible interconversion of serine and glycine with tetrahydrofolate (THF) serving as the one-carbon carrier. This reaction serves as the major source of one-carbon groups required for the biosynthesis of purines, thymidylate, methionine, and other important biomolecules. Also exhibits THF- independent aldolase activity toward beta-hydroxyamino acids, producing glycine and aldehyd…	glyA	-	2.1.2.1	ko:K00600	ko00260,ko00460,ko00630,ko00670,ko00680,ko01100,ko01110,ko01120,ko01130,ko01200,ko01230,ko01523,map00260,map00460,map00630,map00670,map00680,map01100,map01110,map01120,map01130,map01200,map01230,map01523	M00140,M00141,M00346,M00532	R00945,R09099	RC00022,RC00112,RC01583,RC02958	ko00000,ko00001,ko00002,ko01000	-	-	-	SHMT
E5E91_RS00205	243230.DR_0039	7.78e-269	736	COG2203@1|root,COG2206@1|root,COG2203@2|Bacteria,COG2206@2|Bacteria	2|Bacteria	T	PFAM metal-dependent phosphohydrolase, HD sub domain	-	-	-	-	-	-	-	-	-	-	-	-	CHASE6_C,DICT,GAF_2,GerE,HD,HD_5
E5E91_RS00210	243230.DR_0040	1.18e-69	212	2BWSA@1|root,2ZI7W@2|Bacteria,1WN97@1297|Deinococcus-Thermus	1297|Deinococcus-Thermus	-	-	-	-	-	-	-	-	-	-	-	-	-	-	-
E5E91_RS00215	243230.DR_0041	3.39e-133	378	COG4712@1|root,COG4712@2|Bacteria	2|Bacteria	S	DNA recombination	-	-	-	-	-	-	-	-	-	-	-	-	Rad52_Rad22
E5E91_RS00220	243230.DR_0042	5.3e-197	544	COG0639@1|root,COG0639@2|Bacteria,1WJ9H@1297|Deinococcus-Thermus	1297|Deinococcus-Thermus	T	metallophosphoesterase	-	-	-	-	-	-	-	-	-	-	-	-	Metallophos
E5E91_RS00230	243230.DR_0043	3.05e-189	525	COG3375@1|root,COG3375@2|Bacteria,1WI6K@1297|Deinococcus-Thermus	1297|Deinococcus-Thermus	M	carboxylic acid catabolic process	-	-	-	-	-	-	-	-	-	-	-	-	Acetyltransf_1
E5E91_RS00235	243230.DR_0044	3.31e-267	731	COG4948@1|root,COG4948@2|Bacteria,1WJ5W@1297|Deinococcus-Thermus	1297|Deinococcus-Thermus	M	Converts 2-succinyl-6-hydroxy-2,4-cyclohexadiene-1- carboxylate (SHCHC) to 2-succinylbenzoate (OSB)	menC	-	4.2.1.113	ko:K02549	ko00130,ko01100,ko01110,map00130,map01100,map01110	M00116	R04031	RC01053	ko00000,ko00001,ko00002,ko01000	-	-	-	MR_MLE_C,MR_MLE_N
E5E91_RS00240	243230.DR_0045	1.31e-133	379	COG3644@1|root,COG3644@2|Bacteria	2|Bacteria	M	Uncharacterized protein conserved in bacteria (DUF2239)	-	-	-	ko:K09965	-	-	-	-	ko00000	-	-	-	DUF2239
E5E91_RS00245	243230.DR_0046	1.63e-83	251	COG1413@1|root,COG1413@2|Bacteria	2|Bacteria	C	deoxyhypusine monooxygenase activity	rpcE	-	4.4.1.32	ko:K02288	ko00196,ko01100,map00196,map01100	-	-	-	ko00000,ko00001,ko00194,ko01000	-	-	-	HEAT_2,HEAT_PBS,LRV,Thioredoxin_3
E5E91_RS00255	243230.DR_0048	3.54e-180	501	COG2323@1|root,COG2323@2|Bacteria	2|Bacteria	K	membrane	ycaP	-	-	-	-	-	-	-	-	-	-	-	DUF421
E5E91_RS00260	243230.DR_0049	1.18e-292	799	COG1092@1|root,COG1092@2|Bacteria,1WK2R@1297|Deinococcus-Thermus	1297|Deinococcus-Thermus	J	PFAM S-adenosylmethionine-dependent methyltransferase	-	-	2.1.1.191	ko:K06969	-	-	-	-	ko00000,ko01000,ko03009	-	-	-	Methyltrans_SAM
E5E91_RS00265	243230.DR_0050	5.29e-126	358	COG2318@1|root,COG2318@2|Bacteria,1WMSX@1297|Deinococcus-Thermus	1297|Deinococcus-Thermus	S	DinB family	-	-	-	-	-	-	-	-	-	-	-	-	DinB
E5E91_RS00270	243230.DR_0051	1.5e-85	251	COG0316@1|root,COG0316@2|Bacteria	2|Bacteria	S	protein maturation	-	-	-	ko:K13628,ko:K15724	-	-	-	-	ko00000,ko03016	-	-	-	Fe-S_biosyn
E5E91_RS00275	243230.DR_0052	2.31e-179	499	COG3246@1|root,COG3246@2|Bacteria,1WMUW@1297|Deinococcus-Thermus	1297|Deinococcus-Thermus	S	beta-keto acid cleavage enzyme	-	-	-	-	-	-	-	-	-	-	-	-	BKACE
E5E91_RS00280	243230.DR_0053	5.17e-124	352	COG2318@1|root,COG2318@2|Bacteria	2|Bacteria	S	DinB family	-	-	-	-	-	-	-	-	-	-	-	-	DinB
E5E91_RS00285	243230.DR_0054	2.38e-72	217	COG1416@1|root,COG1416@2|Bacteria	2|Bacteria	-	-	-	-	-	ko:K09004	-	-	-	-	ko00000	-	-	-	DrsE
E5E91_RS00290	243230.DR_0055	1.23e-227	627	COG2378@1|root,COG2378@2|Bacteria	2|Bacteria	K	regulation of single-species biofilm formation	-	-	-	-	-	-	-	-	-	-	-	-	HTH_11,WYL
E5E91_RS00295	243230.DR_0056	5.88e-276	758	COG3135@1|root,COG3135@2|Bacteria	2|Bacteria	Q	benzoate transporter	-	-	-	ko:K05782	-	-	-	-	ko00000,ko02000	2.A.46.1	-	-	BenE
E5E91_RS00300	243230.DR_0057	1.95e-54	170	COG0695@1|root,COG0695@2|Bacteria,1WKQ6@1297|Deinococcus-Thermus	1297|Deinococcus-Thermus	O	Glutaredoxin-like domain (DUF836)	-	-	-	-	-	-	-	-	-	-	-	-	DUF836
E5E91_RS00305	1288484.APCS01000128_gene356	0	1164	COG0515@1|root,COG3391@1|root,COG0515@2|Bacteria,COG3391@2|Bacteria,1WIDK@1297|Deinococcus-Thermus	1297|Deinococcus-Thermus	KLT	Serine threonine protein kinase	-	-	2.7.11.1	ko:K12132	-	-	-	-	ko00000,ko01000,ko01001	-	-	-	NHL,Pkinase
E5E91_RS00310	1121378.KB899705_gene2567	4.94e-101	327	28KKM@1|root,2ZA5D@2|Bacteria,1WIGG@1297|Deinococcus-Thermus	1297|Deinococcus-Thermus	-	-	-	-	-	-	-	-	-	-	-	-	-	-	-
E5E91_RS00320	243230.DR_0062	2.11e-225	622	COG3842@1|root,COG3842@2|Bacteria,1WJFQ@1297|Deinococcus-Thermus	1297|Deinococcus-Thermus	E	ABC-type spermidine putrescine transport systems, ATPase components	-	-	-	ko:K02052	ko02024,map02024	M00193	-	-	ko00000,ko00001,ko00002,ko02000	3.A.1.11	-	-	ABC_tran,TOBE_2
E5E91_RS00325	243230.DR_0063	9.41e-200	554	COG1307@1|root,COG1307@2|Bacteria	2|Bacteria	S	lipid binding	-	-	-	ko:K07030	-	-	-	-	ko00000	-	-	-	DegV
E5E91_RS00330	243230.DR_0064	3.63e-290	791	COG1060@1|root,COG1060@2|Bacteria,1WID0@1297|Deinococcus-Thermus	1297|Deinococcus-Thermus	H	Radical SAM enzyme that catalyzes the cyclization of dehypoxanthine futalosine (DHFL) into cyclic dehypoxanthine futalosine (CDHFL), a step in the biosynthesis of menaquinone (MK, vitamin K2)	mqnC	-	-	-	-	-	-	-	-	-	-	-	Radical_SAM
E5E91_RS00335	243230.DR_0065	0	1744	COG1061@1|root,COG1205@1|root,COG1061@2|Bacteria,COG1205@2|Bacteria,1WIN7@1297|Deinococcus-Thermus	1297|Deinococcus-Thermus	L	COG1205 Distinct helicase family with a unique C-terminal domain including a metal-binding cysteine cluster	-	-	-	ko:K06877	-	-	-	-	ko00000	-	-	-	DEAD,DUF1998,Helicase_C
E5E91_RS00340	243230.DR_0066	3.28e-187	520	COG3231@1|root,COG3231@2|Bacteria,1WMRR@1297|Deinococcus-Thermus	1297|Deinococcus-Thermus	J	Belongs to the aminoglycoside phosphotransferase family	-	-	2.7.1.95	ko:K00897	-	-	-	-	ko00000,ko01000,ko01504	-	-	-	APH
E5E91_RS00345	243230.DR_0067	4.56e-215	594	COG3580@1|root,COG3580@2|Bacteria	2|Bacteria	I	CoA-substrate-specific enzyme activase	hgdC	-	-	-	-	-	-	-	-	-	-	-	BcrAD_BadFG,DUF2229,HGD-D
E5E91_RS00360	243230.DR_0070	2.37e-132	375	2EDDU@1|root,337A5@2|Bacteria,1WKP0@1297|Deinococcus-Thermus	1297|Deinococcus-Thermus	L	Single-stranded DNA-binding protein	ddrB	GO:0001101,GO:0003674,GO:0003676,GO:0003677,GO:0003697,GO:0005488,GO:0006139,GO:0006259,GO:0006281,GO:0006725,GO:0006807,GO:0006950,GO:0006974,GO:0007154,GO:0008150,GO:0008152,GO:0009269,GO:0009314,GO:0009414,GO:0009415,GO:0009605,GO:0009628,GO:0009987,GO:0009991,GO:0010035,GO:0010212,GO:0010332,GO:0031668,GO:0033554,GO:0034641,GO:0042221,GO:0042631,GO:0043170,GO:0044237,GO:0044238,GO:0044260,GO:…	-	-	-	-	-	-	-	-	-	-	DdrB
E5E91_RS00365	243230.DR_0071	0	1119	COG0760@1|root,COG0760@2|Bacteria,1WI03@1297|Deinococcus-Thermus	1297|Deinococcus-Thermus	O	peptidylprolyl isomerase	-	-	5.2.1.8	ko:K03769	-	-	-	-	ko00000,ko01000,ko03110	-	-	-	Rotamase_2,SurA_N_3
E5E91_RS00380	243230.DR_0073	0	1326	COG0280@1|root,COG0857@1|root,COG0280@2|Bacteria,COG0857@2|Bacteria,1WIJH@1297|Deinococcus-Thermus	1297|Deinococcus-Thermus	C	belongs to the CobB CobQ family	pta	-	2.3.1.19,2.3.1.8	ko:K00634,ko:K13788	ko00430,ko00620,ko00640,ko00650,ko00680,ko00720,ko01100,ko01120,ko01200,map00430,map00620,map00640,map00650,map00680,map00720,map01100,map01120,map01200	M00357,M00579	R00230,R00921,R01174	RC00004,RC02746,RC02816	ko00000,ko00001,ko00002,ko01000	-	-	-	AAA_26,DRTGG,PTA_PTB
E5E91_RS00385	243230.DR_0074	5.93e-128	365	COG1309@1|root,COG1309@2|Bacteria	2|Bacteria	K	transcriptional regulator	-	-	-	ko:K21961	-	-	-	-	ko00000,ko03000	-	-	-	TetR_N
E5E91_RS00390	243230.DR_0075	1.89e-163	539	COG1511@1|root,COG1511@2|Bacteria,1WM39@1297|Deinococcus-Thermus	1297|Deinococcus-Thermus	S	domain protein	-	-	-	ko:K01421	-	-	-	-	ko00000	-	-	-	ABC2_membrane_3,DUF3533
E5E91_RS00395	243230.DR_0076	2.44e-286	782	COG0303@1|root,COG0303@2|Bacteria,1WIC8@1297|Deinococcus-Thermus	1297|Deinococcus-Thermus	H	MoeA N-terminal region (domain I and II)	moeA	-	2.10.1.1	ko:K03750	ko00790,ko01100,map00790,map01100	-	R09735	RC03462	ko00000,ko00001,ko01000	-	-	-	MoCF_biosynth,MoeA_C,MoeA_N
E5E91_RS00400	243230.DR_0077	5.06e-194	538	COG0169@1|root,COG0169@2|Bacteria	2|Bacteria	E	shikimate 3-dehydrogenase (NADP+) activity	aroE	GO:0000166,GO:0003674,GO:0003824,GO:0004764,GO:0005488,GO:0005575,GO:0005622,GO:0005623,GO:0005737,GO:0005829,GO:0006082,GO:0008150,GO:0008152,GO:0009058,GO:0009423,GO:0009987,GO:0016053,GO:0016491,GO:0016614,GO:0016616,GO:0019632,GO:0019752,GO:0032787,GO:0036094,GO:0043436,GO:0043648,GO:0043650,GO:0044237,GO:0044249,GO:0044281,GO:0044283,GO:0044424,GO:0044444,GO:0044464,GO:0046394,GO:0046417,GO:…	1.1.1.25	ko:K00014	ko00400,ko01100,ko01110,ko01130,ko01230,map00400,map01100,map01110,map01130,map01230	M00022	R02413	RC00206	ko00000,ko00001,ko00002,ko01000	-	-	-	Shikimate_DH,Shikimate_dh_N
E5E91_RS00405	243230.DR_0078	5.82e-221	609	COG0002@1|root,COG0002@2|Bacteria,1WM5V@1297|Deinococcus-Thermus	1297|Deinococcus-Thermus	E	Catalyzes the NADPH-dependent reduction of N-acetyl-5- glutamyl phosphate to yield N-acetyl-L-glutamate 5-semialdehyde	argC	-	1.2.1.38	ko:K00145	ko00220,ko01100,ko01110,ko01130,ko01210,ko01230,map00220,map01100,map01110,map01130,map01210,map01230	M00028,M00845	R03443	RC00684	ko00000,ko00001,ko00002,ko01000	-	-	-	Semialdhyde_dh
E5E91_RS00410	243230.DR_0079	1.16e-119	342	COG0494@1|root,COG0494@2|Bacteria	2|Bacteria	L	nUDIX hydrolase	-	GO:0003674,GO:0003824,GO:0016787	-	ko:K07006	-	-	-	-	ko00000	-	-	-	Acetyltransf_3,NUDIX
E5E91_RS00415	243230.DR_0080	1.98e-246	677	COG0078@1|root,COG0078@2|Bacteria,1WJ1S@1297|Deinococcus-Thermus	1297|Deinococcus-Thermus	E	Reversibly catalyzes the transfer of the carbamoyl group from carbamoyl phosphate (CP) to the N(epsilon) atom of ornithine (ORN) to produce L-citrulline	argF	GO:0000050,GO:0003674,GO:0003824,GO:0004585,GO:0005575,GO:0005622,GO:0005623,GO:0005737,GO:0006082,GO:0006520,GO:0006525,GO:0006526,GO:0006591,GO:0006807,GO:0008150,GO:0008152,GO:0008652,GO:0009058,GO:0009064,GO:0009084,GO:0009987,GO:0016053,GO:0016740,GO:0016741,GO:0016743,GO:0019627,GO:0019752,GO:0034641,GO:0042450,GO:0043436,GO:0043603,GO:0043604,GO:0044237,GO:0044238,GO:0044249,GO:0044271,GO:…	2.1.3.3	ko:K00611	ko00220,ko01100,ko01110,ko01130,ko01230,map00220,map01100,map01110,map01130,map01230	M00029,M00844	R01398	RC00096	ko00000,ko00001,ko00002,ko01000	-	-	-	OTCace,OTCace_N
E5E91_RS00420	243230.DR_0081	3.81e-170	474	COG2120@1|root,COG2120@2|Bacteria,1WJV0@1297|Deinococcus-Thermus	1297|Deinococcus-Thermus	S	PFAM GlcNAc-PI de-N-acetylase	-	-	-	-	-	-	-	-	-	-	-	-	PIG-L
E5E91_RS00430	243230.DR_0083	4.22e-286	783	COG0508@1|root,COG0508@2|Bacteria,1WIIU@1297|Deinococcus-Thermus	1297|Deinococcus-Thermus	C	The 2-oxoglutarate dehydrogenase complex catalyzes the overall conversion of 2-oxoglutarate to succinyl-CoA and CO(2)	sucB	-	2.3.1.61	ko:K00658	ko00020,ko00310,ko01100,ko01110,ko01120,ko01130,ko01200,map00020,map00310,map01100,map01110,map01120,map01130,map01200	M00009,M00011,M00032	R02570,R02571,R08549	RC00004,RC02727,RC02833	br01601,ko00000,ko00001,ko00002,ko01000	-	-	-	2-oxoacid_dh,Biotin_lipoyl,E3_binding
E5E91_RS00440	243230.DR_0084	3.98e-313	853	COG0536@1|root,COG0536@2|Bacteria,1WIKJ@1297|Deinococcus-Thermus	1297|Deinococcus-Thermus	S	An essential GTPase which binds GTP, GDP and possibly (p)ppGpp with moderate affinity, with high nucleotide exchange rates and a fairly low GTP hydrolysis rate. Plays a role in control of the cell cycle, stress response, ribosome biogenesis and in those bacteria that undergo differentiation, in morphogenesis control	obg	-	-	ko:K03979	-	-	-	-	ko00000,ko01000,ko03009	-	-	-	DUF1967,GTP1_OBG,MMR_HSR1
E5E91_RS00445	243230.DR_0085	2.86e-57	177	COG0211@1|root,COG0211@2|Bacteria,1WKBG@1297|Deinococcus-Thermus	1297|Deinococcus-Thermus	J	Belongs to the bacterial ribosomal protein bL27 family	rpmA	GO:0003674,GO:0003735,GO:0005198,GO:0005575,GO:0005622,GO:0005623,GO:0005737,GO:0005829,GO:0005840,GO:0015934,GO:0022625,GO:0022626,GO:0032991,GO:0043226,GO:0043228,GO:0043229,GO:0043232,GO:0044391,GO:0044422,GO:0044424,GO:0044444,GO:0044445,GO:0044446,GO:0044464,GO:1990904	-	ko:K02899	ko03010,map03010	M00178	-	-	br01610,ko00000,ko00001,ko00002,ko03011	-	-	-	Ribosomal_L27
E5E91_RS00450	243230.DR_0086	4.19e-64	198	COG0261@1|root,COG0261@2|Bacteria,1WKB6@1297|Deinococcus-Thermus	1297|Deinococcus-Thermus	J	This protein binds to 23S rRNA in the presence of protein L20	rplU	GO:0003674,GO:0003735,GO:0005198	-	ko:K02888	ko03010,map03010	M00178	-	-	br01610,ko00000,ko00001,ko00002,ko03011	-	-	-	Ribosomal_L21p
E5E91_RS00455	243230.DR_0087	3.83e-109	314	COG1327@1|root,COG1327@2|Bacteria,1WI3K@1297|Deinococcus-Thermus	1297|Deinococcus-Thermus	K	Negatively regulates transcription of bacterial ribonucleotide reductase nrd genes and operons by binding to NrdR- boxes	nrdR	-	-	ko:K07738	-	-	-	-	ko00000,ko03000	-	-	-	ATP-cone
E5E91_RS00460	243230.DR_0088	1.82e-169	475	COG4221@1|root,COG4221@2|Bacteria,1WNDU@1297|Deinococcus-Thermus	1297|Deinococcus-Thermus	S	short-chain dehydrogenase	-	-	-	-	-	-	-	-	-	-	-	-	adh_short
E5E91_RS00465	243230.DR_0089	3.69e-257	705	COG0463@1|root,COG0463@2|Bacteria,1WNDV@1297|Deinococcus-Thermus	1297|Deinococcus-Thermus	M	PFAM Glycosyl transferase family 2	-	-	-	-	-	-	-	-	-	-	-	-	Glyco_tranf_2_3,Glycos_transf_2
E5E91_RS00470	243230.DR_0090	1.51e-170	475	COG0204@1|root,COG0204@2|Bacteria,1WICP@1297|Deinococcus-Thermus	1297|Deinococcus-Thermus	I	PFAM Phospholipid glycerol acyltransferase	-	-	-	-	-	-	-	-	-	-	-	-	Acyltransferase
E5E91_RS00475	243230.DR_0091	3.94e-222	612	COG2324@1|root,COG2324@2|Bacteria	2|Bacteria	S	Carotenoid biosynthesis protein	-	-	5.5.1.19	ko:K22502	ko00906,map00906	-	R03824,R05341	RC01004	ko00000,ko00001,ko01000	-	-	-	Caroten_synth
E5E91_RS00480	243230.DR_0092	2.09e-59	183	COG0494@1|root,COG0494@2|Bacteria	2|Bacteria	L	nUDIX hydrolase	-	-	3.6.1.55	ko:K03574	-	-	-	-	ko00000,ko01000,ko03400	-	-	-	NUDIX
E5E91_RS00485	243230.DR_0093	0	1050	COG1233@1|root,COG1233@2|Bacteria,1WJJE@1297|Deinococcus-Thermus	1297|Deinococcus-Thermus	Q	COG1233 Phytoene dehydrogenase and related	-	-	-	-	-	-	-	-	-	-	-	-	Amino_oxidase
E5E91_RS00490	243230.DR_0094	7.18e-105	304	2CD5S@1|root,333ZI@2|Bacteria	2|Bacteria	S	Putative bacterial sensory transduction regulator	-	-	-	-	-	-	-	-	-	-	-	-	YbjN
E5E91_RS00495	243230.DR_0095	0	1160	COG1132@1|root,COG1132@2|Bacteria,1WISJ@1297|Deinococcus-Thermus	1297|Deinococcus-Thermus	V	ABC transporter transmembrane region	-	-	-	ko:K06147,ko:K06148	-	-	-	-	ko00000,ko02000	3.A.1,3.A.1.106,3.A.1.109,3.A.1.21	-	-	ABC_membrane,ABC_tran
E5E91_RS00500	243230.DR_0096	0	1094	COG1132@1|root,COG1132@2|Bacteria,1WKZ0@1297|Deinococcus-Thermus	1297|Deinococcus-Thermus	V	ABC transporter transmembrane region	-	-	-	ko:K06147,ko:K06148	-	-	-	-	ko00000,ko02000	3.A.1,3.A.1.106,3.A.1.109,3.A.1.21	-	-	ABC_membrane,ABC_tran
E5E91_RS00505	243230.DR_0097	3.07e-129	367	COG4293@1|root,COG4293@2|Bacteria	2|Bacteria	S	Protein conserved in bacteria	-	-	-	-	-	-	-	-	-	-	-	-	DUF1802
E5E91_RS00510	243230.DR_0098	1.55e-66	202	COG0360@1|root,COG0360@2|Bacteria,1WKE6@1297|Deinococcus-Thermus	1297|Deinococcus-Thermus	J	Binds together with S18 to 16S ribosomal RNA	rpsF	GO:0003674,GO:0003676,GO:0003723,GO:0003735,GO:0005198,GO:0005488,GO:0005575,GO:0005622,GO:0005623,GO:0005737,GO:0005829,GO:0005840,GO:0015935,GO:0019843,GO:0022626,GO:0022627,GO:0032991,GO:0043226,GO:0043228,GO:0043229,GO:0043232,GO:0044391,GO:0044422,GO:0044424,GO:0044444,GO:0044445,GO:0044446,GO:0044464,GO:0070181,GO:0097159,GO:1901363,GO:1990904	-	ko:K02990	ko03010,map03010	M00178	-	-	br01610,ko00000,ko00001,ko00002,ko03011,ko03029	-	-	-	Ribosomal_S6
E5E91_RS00515	1288484.APCS01000079_gene2098	2.05e-200	556	COG0629@1|root,COG0629@2|Bacteria,1WJCQ@1297|Deinococcus-Thermus	1297|Deinococcus-Thermus	L	Plays an important role in DNA replication, recombination and repair. Binds to ssDNA and to an array of partner proteins to recruit them to their sites of action during DNA metabolism	ssb	-	-	ko:K03111	ko03030,ko03430,ko03440,map03030,map03430,map03440	-	-	-	ko00000,ko00001,ko03029,ko03032,ko03400	-	-	-	SSB
E5E91_RS00520	1288484.APCS01000079_gene2099	1.52e-57	178	COG0238@1|root,COG0238@2|Bacteria,1WKAE@1297|Deinococcus-Thermus	1297|Deinococcus-Thermus	J	Binds as a heterodimer with protein S6 to the central domain of the 16S rRNA, where it helps stabilize the platform of the 30S subunit	rpsR	GO:0003674,GO:0003735,GO:0005198,GO:0005575,GO:0005622,GO:0005623,GO:0005737,GO:0005829,GO:0005840,GO:0006412,GO:0006518,GO:0006807,GO:0008150,GO:0008152,GO:0009058,GO:0009059,GO:0009987,GO:0010467,GO:0015935,GO:0019538,GO:0022626,GO:0022627,GO:0032991,GO:0034641,GO:0034645,GO:0043043,GO:0043170,GO:0043226,GO:0043228,GO:0043229,GO:0043232,GO:0043603,GO:0043604,GO:0044237,GO:0044238,GO:0044249,GO:…	-	ko:K02963	ko03010,map03010	M00178	-	-	br01610,ko00000,ko00001,ko00002,ko03011	-	-	-	Ribosomal_S18
E5E91_RS00525	243230.DR_0102	2.18e-96	281	COG0359@1|root,COG0359@2|Bacteria,1WJRP@1297|Deinococcus-Thermus	1297|Deinococcus-Thermus	J	Binds to the 23S rRNA	rplI	GO:0003674,GO:0003676,GO:0003723,GO:0005488,GO:0005575,GO:0005622,GO:0005623,GO:0005737,GO:0005829,GO:0005840,GO:0006412,GO:0006518,GO:0006807,GO:0008150,GO:0008152,GO:0009058,GO:0009059,GO:0009987,GO:0010467,GO:0015934,GO:0019538,GO:0022625,GO:0022626,GO:0032991,GO:0034641,GO:0034645,GO:0043043,GO:0043170,GO:0043226,GO:0043228,GO:0043229,GO:0043232,GO:0043603,GO:0043604,GO:0044237,GO:0044238,GO:…	-	ko:K02939	ko03010,map03010	M00178	-	-	br01610,ko00000,ko00001,ko00002,ko03011	-	-	-	Ribosomal_L9_C,Ribosomal_L9_N
E5E91_RS00530	243230.DR_0103	9.18e-203	560	COG5504@1|root,COG5504@2|Bacteria	2|Bacteria	O	Zn-dependent protease	-	-	-	-	-	-	-	-	-	-	-	-	DUF2268
E5E91_RS00545	243230.DR_0106	4.76e-163	456	COG5530@1|root,COG5530@2|Bacteria,1WKG5@1297|Deinococcus-Thermus	1297|Deinococcus-Thermus	S	integral membrane protein (DUF2270)	-	-	-	-	-	-	-	-	-	-	-	-	DUF2270
E5E91_RS00550	243230.DR_0107	1.4e-299	820	COG0534@1|root,COG0534@2|Bacteria	2|Bacteria	V	drug transmembrane transporter activity	norM	-	-	ko:K03327	-	-	-	-	ko00000,ko02000	2.A.66.1	-	-	MatE
E5E91_RS00555	243230.DR_0108	0	1337	COG2409@1|root,COG2409@2|Bacteria,1WJIE@1297|Deinococcus-Thermus	1297|Deinococcus-Thermus	S	COGs COG2409 drug exporter of the RND superfamily	-	-	-	ko:K06994	-	-	-	-	ko00000	-	-	-	MMPL
E5E91_RS00560	243230.DR_0109	2.69e-95	276	COG0346@1|root,COG0346@2|Bacteria,1WN2W@1297|Deinococcus-Thermus	1297|Deinococcus-Thermus	E	lactoylglutathione lyase activity	-	-	-	-	-	-	-	-	-	-	-	-	Glyoxalase
E5E91_RS00565	243230.DR_0110	3.79e-193	535	COG0327@1|root,COG0327@2|Bacteria,1WI31@1297|Deinococcus-Thermus	1297|Deinococcus-Thermus	S	PFAM NIF3 (NGG1p interacting factor 3)	-	GO:0005575,GO:0005622,GO:0005623,GO:0005737,GO:0044424,GO:0044464	-	-	-	-	-	-	-	-	-	-	NIF3
E5E91_RS00570	243230.DR_0111	5.49e-142	401	COG0125@1|root,COG0125@2|Bacteria,1WK3U@1297|Deinococcus-Thermus	1297|Deinococcus-Thermus	F	Phosphorylation of dTMP to form dTDP in both de novo and salvage pathways of dTTP synthesis	tmk	GO:0003674,GO:0003824,GO:0004798,GO:0005575,GO:0005622,GO:0005623,GO:0005737,GO:0006139,GO:0006220,GO:0006221,GO:0006227,GO:0006233,GO:0006235,GO:0006725,GO:0006753,GO:0006793,GO:0006796,GO:0006807,GO:0008150,GO:0008152,GO:0009041,GO:0009058,GO:0009117,GO:0009123,GO:0009132,GO:0009133,GO:0009138,GO:0009139,GO:0009141,GO:0009142,GO:0009147,GO:0009148,GO:0009165,GO:0009186,GO:0009189,GO:0009196,GO:…	2.7.4.9	ko:K00943	ko00240,ko01100,map00240,map01100	M00053	R02094,R02098	RC00002	ko00000,ko00001,ko00002,ko01000	-	-	-	Thymidylate_kin
E5E91_RS00575	243230.DR_0112	1.78e-209	579	COG3823@1|root,COG3823@2|Bacteria,1WM89@1297|Deinococcus-Thermus	1297|Deinococcus-Thermus	M	Glutamine cyclotransferase	-	-	2.3.2.5	ko:K00683	-	-	-	-	ko00000,ko01000	-	-	-	Glu_cyclase_2
E5E91_RS00580	693977.Deipr_0017	3.43e-147	421	COG1028@1|root,COG1028@2|Bacteria,1WIRW@1297|Deinococcus-Thermus	1297|Deinococcus-Thermus	IQ	COGs COG1028 Dehydrogenase with different specificities (related to short-chain alcohol dehydrogenase)	-	-	-	-	-	-	-	-	-	-	-	-	adh_short_C2
E5E91_RS00585	243230.DR_0114	3.01e-178	497	COG1024@1|root,COG1024@2|Bacteria	2|Bacteria	I	Enoyl-CoA hydratase	echA21	GO:0005575,GO:0005622,GO:0005623,GO:0005737,GO:0005739,GO:0005777,GO:0042579,GO:0043226,GO:0043227,GO:0043229,GO:0043231,GO:0044424,GO:0044444,GO:0044464	4.2.1.17	ko:K01692	ko00071,ko00280,ko00281,ko00310,ko00360,ko00362,ko00380,ko00410,ko00627,ko00640,ko00650,ko00903,ko00930,ko01100,ko01110,ko01120,ko01130,ko01212,map00071,map00280,map00281,map00310,map00360,map00362,map00380,map00410,map00627,map00640,map00650,map00903,map00930,map01100,map01110,map01120,map01130,map01212	M00032,M00087	R03026,R03045,R04137,R04170,R04204,R04224,R04738,R04740,R04744,R04746,R04749,R05595,R06411,R06412,R06942,R08093	RC00831,RC00834,RC01086,RC01095,RC01098,RC01103,RC01217,RC02115	ko00000,ko00001,ko00002,ko01000	-	-	-	ECH_1
E5E91_RS00590	1288484.APCS01000020_gene399	4.88e-166	474	COG3266@1|root,COG3266@2|Bacteria,1WNDI@1297|Deinococcus-Thermus	1297|Deinococcus-Thermus	S	Collagen triple helix repeat (20 copies)	-	-	-	-	-	-	-	-	-	-	-	-	Collagen
E5E91_RS00595	243230.DR_0117	0	877	COG0439@1|root,COG0439@2|Bacteria,1WHZX@1297|Deinococcus-Thermus	1297|Deinococcus-Thermus	I	acetyl-CoA carboxylase biotin carboxylase	accC	-	6.3.4.14,6.4.1.2	ko:K01961	ko00061,ko00620,ko00640,ko00720,ko01100,ko01110,ko01120,ko01130,ko01200,ko01212,map00061,map00620,map00640,map00720,map01100,map01110,map01120,map01130,map01200,map01212	M00082,M00376	R00742,R04385	RC00040,RC00253,RC00367	ko00000,ko00001,ko00002,ko01000	-	-	-	Biotin_carb_C,Biotin_carb_N,CPSase_L_D2
E5E91_RS00600	243230.DR_0118	6.97e-76	232	COG0511@1|root,COG0511@2|Bacteria,1WJNN@1297|Deinococcus-Thermus	1297|Deinococcus-Thermus	I	first, biotin carboxylase catalyzes the carboxylation of the carrier protein and then the transcarboxylase transfers the carboxyl group to form malonyl-CoA	accB	-	-	ko:K02160	ko00061,ko00620,ko00640,ko00720,ko01100,ko01110,ko01120,ko01130,ko01200,ko01212,map00061,map00620,map00640,map00720,map01100,map01110,map01120,map01130,map01200,map01212	M00082,M00376	R00742	RC00040,RC00367	ko00000,ko00001,ko00002	-	-	-	Biotin_lipoyl
E5E91_RS00605	243230.DR_0119	8.63e-131	371	COG0231@1|root,COG0231@2|Bacteria,1WI6B@1297|Deinococcus-Thermus	1297|Deinococcus-Thermus	J	Involved in peptide bond synthesis. Stimulates efficient translation and peptide-bond synthesis on native or reconstituted 70S ribosomes in vitro. Probably functions indirectly by altering the affinity of the ribosome for aminoacyl-tRNA, thus increasing their reactivity as acceptors for peptidyl transferase	efp	GO:0003674,GO:0003676,GO:0003723,GO:0003746,GO:0005488,GO:0005575,GO:0005622,GO:0005623,GO:0005737,GO:0006412,GO:0006414,GO:0006518,GO:0006807,GO:0008135,GO:0008150,GO:0008152,GO:0009058,GO:0009059,GO:0009987,GO:0010467,GO:0019538,GO:0034641,GO:0034645,GO:0043043,GO:0043170,GO:0043603,GO:0043604,GO:0044237,GO:0044238,GO:0044249,GO:0044260,GO:0044267,GO:0044271,GO:0044424,GO:0044464,GO:0071704,GO:…	-	ko:K02356	-	-	-	-	ko00000,ko03012	-	-	-	EFP,EFP_N,Elong-fact-P_C
E5E91_RS00610	243230.DR_0120	4.46e-255	701	COG0758@1|root,COG1948@1|root,COG0758@2|Bacteria,COG1948@2|Bacteria,1WI08@1297|Deinococcus-Thermus	1297|Deinococcus-Thermus	LU	Rossmann fold nucleotide-binding protein involved in DNA uptake	dprA	-	-	ko:K04096	-	-	-	-	ko00000	-	-	-	DNA_processg_A,TrmB
E5E91_RS00615	243230.DR_0121	2.61e-257	710	COG0457@1|root,COG0457@2|Bacteria,1WJSM@1297|Deinococcus-Thermus	1297|Deinococcus-Thermus	S	PFAM Tetratricopeptide repeat	-	-	-	-	-	-	-	-	-	-	-	-	TPR_11,TPR_16,TPR_19,TPR_2,TPR_8
E5E91_RS00620	243230.DR_0122	5.17e-197	546	COG0696@1|root,COG0696@2|Bacteria,1WIS3@1297|Deinococcus-Thermus	1297|Deinococcus-Thermus	G	PFAM Metalloenzyme	-	-	-	-	-	-	-	-	-	-	-	-	Metalloenzyme
E5E91_RS00625	243230.DR_0123	3.17e-142	402	COG0135@1|root,COG0135@2|Bacteria	2|Bacteria	E	phosphoribosylanthranilate isomerase activity	trpF	GO:0000162,GO:0003674,GO:0003824,GO:0004425,GO:0004640,GO:0006082,GO:0006520,GO:0006568,GO:0006576,GO:0006586,GO:0006725,GO:0006807,GO:0008150,GO:0008152,GO:0008652,GO:0009058,GO:0009072,GO:0009073,GO:0009308,GO:0009309,GO:0009987,GO:0016053,GO:0016829,GO:0016830,GO:0016831,GO:0016853,GO:0016860,GO:0016861,GO:0018130,GO:0019438,GO:0019752,GO:0034641,GO:0042401,GO:0042430,GO:0042435,GO:0043436,GO:…	4.1.1.48,4.2.1.160,4.2.1.20,5.3.1.24	ko:K01696,ko:K01817,ko:K13498,ko:K22100	ko00260,ko00400,ko00790,ko01100,ko01110,ko01130,ko01230,map00260,map00400,map00790,map01100,map01110,map01130,map01230	M00023,M00840	R00674,R02340,R02722,R03508,R03509,R11072	RC00209,RC00210,RC00700,RC00701,RC00944,RC00945,RC02868,RC03343	ko00000,ko00001,ko00002,ko01000	-	-	iJN678.trpF,iPC815.YPO2205,iSBO_1134.SBO_1804,iSDY_1059.SDY_1330	IGPS,PRAI
E5E91_RS00635	243230.DR_0125	4.03e-120	343	COG1247@1|root,COG1247@2|Bacteria,1WJKN@1297|Deinococcus-Thermus	1297|Deinococcus-Thermus	M	FR47-like protein	-	-	-	-	-	-	-	-	-	-	-	-	Acetyltransf_1,FR47
E5E91_RS00640	1288484.APCS01000020_gene410	4.54e-163	463	COG0484@1|root,COG0484@2|Bacteria,1WIGZ@1297|Deinococcus-Thermus	1297|Deinococcus-Thermus	O	DnaJ-class molecular chaperone with C-terminal Zn finger domain	dnaJ2	-	-	ko:K05516	-	-	-	-	ko00000,ko03036,ko03110	-	-	-	DnaJ,DnaJ_C
E5E91_RS00645	243230.DR_0127	2.61e-179	499	COG0666@1|root,COG4628@1|root,COG0666@2|Bacteria,COG4628@2|Bacteria	2|Bacteria	S	conserved protein (DUF2132)	YPO1157	GO:0003674,GO:0003676,GO:0003677,GO:0003690,GO:0005488,GO:0097159,GO:1901363	-	ko:K06867	-	-	-	-	ko00000	-	-	-	VF530
E5E91_RS00655	243230.DR_0128	4.69e-143	404	COG0576@1|root,COG0576@2|Bacteria,1WJGI@1297|Deinococcus-Thermus	1297|Deinococcus-Thermus	O	Participates actively in the response to hyperosmotic and heat shock by preventing the aggregation of stress-denatured proteins, in association with DnaK and GrpE. It is the nucleotide exchange factor for DnaK and may function as a thermosensor. Unfolded proteins bind initially to DnaJ	grpE	GO:0000166,GO:0000774,GO:0003674,GO:0005488,GO:0005515,GO:0008150,GO:0017076,GO:0030234,GO:0030554,GO:0036094,GO:0050790,GO:0051082,GO:0060589,GO:0060590,GO:0065007,GO:0065009,GO:0097159,GO:0098772,GO:1901265,GO:1901363	-	ko:K03687	-	-	-	-	ko00000,ko03029,ko03110	-	-	-	GrpE
E5E91_RS00660	243230.DR_0129	0	1176	COG0443@1|root,COG0443@2|Bacteria,1WIVP@1297|Deinococcus-Thermus	1297|Deinococcus-Thermus	O	Heat shock 70 kDa protein	dnaK	-	-	ko:K04043	ko03018,ko04212,ko05152,map03018,map04212,map05152	-	-	-	ko00000,ko00001,ko03019,ko03029,ko03110,ko04147	1.A.33.1	-	-	HSP70
E5E91_RS00665	243230.DR_0130	2.64e-288	786	COG0635@1|root,COG0635@2|Bacteria,1WI1C@1297|Deinococcus-Thermus	1297|Deinococcus-Thermus	H	Involved in the biosynthesis of porphyrin-containing compound	-	-	-	-	-	-	-	-	-	-	-	-	HemN_C,Radical_SAM
E5E91_RS00670	243230.DR_0131	0	889	COG0508@1|root,COG0508@2|Bacteria,1WIRY@1297|Deinococcus-Thermus	1297|Deinococcus-Thermus	C	PFAM E3 binding domain	-	-	-	-	-	-	-	-	-	-	-	-	E3_binding
E5E91_RS00675	243230.DR_0132	1.85e-197	546	COG2326@1|root,COG2326@2|Bacteria,1WKEJ@1297|Deinococcus-Thermus	1297|Deinococcus-Thermus	S	PFAM Polyphosphate kinase 2 (PPK2)	-	-	2.7.4.1	ko:K22468	ko00190,ko03018,map00190,map03018	-	-	-	ko00000,ko00001,ko01000,ko03019	-	-	-	PPK2
E5E91_RS00680	243230.DR_0133	2.78e-223	614	COG0657@1|root,COG0657@2|Bacteria,1WMPJ@1297|Deinococcus-Thermus	1297|Deinococcus-Thermus	I	alpha/beta hydrolase fold	-	-	-	-	-	-	-	-	-	-	-	-	Abhydrolase_3
E5E91_RS00685	1038858.AXBA01000034_gene4893	2.86e-79	240	COG2258@1|root,COG2258@2|Bacteria,1RE9T@1224|Proteobacteria,2U740@28211|Alphaproteobacteria	28211|Alphaproteobacteria	S	PFAM MOSC domain containing protein	-	-	-	-	-	-	-	-	-	-	-	-	MOSC
E5E91_RS00690	243230.DR_0135	1.34e-231	637	COG0697@1|root,COG0697@2|Bacteria	2|Bacteria	EG	spore germination	eamA	GO:0000101,GO:0003333,GO:0003674,GO:0005215,GO:0005575,GO:0005623,GO:0005886,GO:0006810,GO:0006811,GO:0006812,GO:0006820,GO:0006865,GO:0008150,GO:0015562,GO:0015711,GO:0015804,GO:0015849,GO:0016020,GO:0016021,GO:0022857,GO:0031224,GO:0032973,GO:0033228,GO:0034220,GO:0042883,GO:0044425,GO:0044464,GO:0046942,GO:0051179,GO:0051234,GO:0055085,GO:0071702,GO:0071705,GO:0071944,GO:0072348,GO:0098655,GO:…	-	ko:K03298,ko:K15268	-	-	-	-	ko00000,ko02000	2.A.7.3,2.A.7.3.2	-	iECIAI39_1322.ECIAI39_1835	EamA
E5E91_RS00695	243230.DR_0136	1.17e-77	231	COG1393@1|root,COG1393@2|Bacteria,1WKNQ@1297|Deinococcus-Thermus	1297|Deinococcus-Thermus	P	Belongs to the ArsC family	-	-	-	-	-	-	-	-	-	-	-	-	ArsC
E5E91_RS00700	243230.DR_0137	3.24e-249	684	COG2810@1|root,COG2810@2|Bacteria,1WKR0@1297|Deinococcus-Thermus	1297|Deinococcus-Thermus	L	type IV restriction endonuclease	-	-	-	ko:K07504	-	-	-	-	ko00000	-	-	-	DUF4357,HSDR_N_2
E5E91_RS00705	243230.DR_0138	7.12e-83	248	COG3296@1|root,COG3296@2|Bacteria,1WK32@1297|Deinococcus-Thermus	1297|Deinococcus-Thermus	S	Domain of unknown function (DUF4870)	-	-	-	ko:K09940	-	-	-	-	ko00000	-	-	-	DUF4870
E5E91_RS00710	1288484.APCS01000020_gene421	0	1021	COG2262@1|root,COG2262@2|Bacteria,1WIJS@1297|Deinococcus-Thermus	1297|Deinococcus-Thermus	S	GTPase that associates with the 50S ribosomal subunit and may have a role during protein synthesis or ribosome biogenesis	hflX	-	-	ko:K03665	-	-	-	-	ko00000,ko03009	-	-	-	GTP-bdg_M,GTP-bdg_N,MMR_HSR1
E5E91_RS00720	243230.DR_0144	1.13e-237	652	COG3385@1|root,COG3385@2|Bacteria,1WJCS@1297|Deinococcus-Thermus	1297|Deinococcus-Thermus	L	PFAM Transposase DDE domain	-	-	-	-	-	-	-	-	-	-	-	-	DDE_Tnp_1
E5E91_RS00730	243230.DR_0144	1.44e-240	660	COG3385@1|root,COG3385@2|Bacteria,1WJCS@1297|Deinococcus-Thermus	1297|Deinococcus-Thermus	L	PFAM Transposase DDE domain	-	-	-	-	-	-	-	-	-	-	-	-	DDE_Tnp_1
E5E91_RS00740	243230.DR_0145	3.85e-288	793	COG3386@1|root,COG3386@2|Bacteria	2|Bacteria	G	gluconolactonase activity	-	-	1.15.1.1,3.1.1.17	ko:K01053,ko:K04565	ko00030,ko00053,ko00930,ko01100,ko01110,ko01120,ko01130,ko01200,ko01220,ko04146,ko04213,ko05014,ko05016,ko05020,map00030,map00053,map00930,map01100,map01110,map01120,map01130,map01200,map01220,map04146,map04213,map05014,map05016,map05020	M00129	R01519,R02933,R03751	RC00537,RC00983	ko00000,ko00001,ko00002,ko01000,ko04147	-	-	-	Big_3_2,Copper-bind,SGL
E5E91_RS00745	243230.DR_0146	6.76e-186	516	COG0084@1|root,COG0084@2|Bacteria,1WI27@1297|Deinococcus-Thermus	1297|Deinococcus-Thermus	L	TIGRFAM hydrolase, TatD family	tatD	-	-	ko:K03424	-	-	-	-	ko00000,ko01000	-	-	-	TatD_DNase
E5E91_RS00760	243230.DR_0148	0	1840	COG0525@1|root,COG0525@2|Bacteria,1WIZA@1297|Deinococcus-Thermus	1297|Deinococcus-Thermus	J	amino acids such as threonine, to avoid such errors, it has a posttransfer editing activity that hydrolyzes mischarged Thr-tRNA(Val) in a tRNA-dependent manner	valS	GO:0003674,GO:0003824,GO:0004812,GO:0004832,GO:0006082,GO:0006139,GO:0006399,GO:0006412,GO:0006418,GO:0006438,GO:0006518,GO:0006520,GO:0006725,GO:0006807,GO:0008150,GO:0008152,GO:0009058,GO:0009059,GO:0009987,GO:0010467,GO:0016070,GO:0016874,GO:0016875,GO:0019538,GO:0019752,GO:0034641,GO:0034645,GO:0034660,GO:0043038,GO:0043039,GO:0043043,GO:0043170,GO:0043436,GO:0043603,GO:0043604,GO:0044237,GO:…	6.1.1.9	ko:K01873	ko00970,map00970	M00359,M00360	R03665	RC00055,RC00523	ko00000,ko00001,ko00002,ko01000,ko01007,ko03016	-	-	-	Anticodon_1,Val_tRNA-synt_C,tRNA-synt_1
E5E91_RS00765	243230.DR_0149	3.39e-110	318	COG0494@1|root,COG0494@2|Bacteria	2|Bacteria	L	nUDIX hydrolase	-	-	3.6.1.13	ko:K01515	ko00230,map00230	-	R01054	RC00002	ko00000,ko00001,ko01000	-	-	-	NUDIX
E5E91_RS00770	1121377.KB906414_gene412	8.86e-70	216	2AZWC@1|root,31S5X@2|Bacteria,1WIKZ@1297|Deinococcus-Thermus	1297|Deinococcus-Thermus	S	Domain of unknown function (DUF4388)	-	-	-	-	-	-	-	-	-	-	-	-	DUF4388
E5E91_RS00775	243230.DR_0151	6.53e-291	794	COG0520@1|root,COG0520@2|Bacteria,1WIPV@1297|Deinococcus-Thermus	1297|Deinococcus-Thermus	E	Belongs to the class-V pyridoxal-phosphate-dependent aminotransferase family	-	-	-	-	-	-	-	-	-	-	-	-	Aminotran_5
E5E91_RS00780	243230.DR_0152	2e-202	560	COG4689@1|root,COG4689@2|Bacteria	2|Bacteria	Q	acetoacetate decarboxylase activity	-	-	-	-	-	-	-	-	-	-	-	-	ADC
E5E91_RS00785	243230.DR_0153	1.28e-252	693	COG0117@1|root,COG1985@1|root,COG0117@2|Bacteria,COG1985@2|Bacteria,1WIP8@1297|Deinococcus-Thermus	1297|Deinococcus-Thermus	H	Converts 2,5-diamino-6-(ribosylamino)-4(3h)-pyrimidinone 5'-phosphate into 5-amino-6-(ribosylamino)-2,4(1h,3h)- pyrimidinedione 5'-phosphate	ribD	-	1.1.1.193,3.5.4.26	ko:K11752	ko00740,ko01100,ko01110,ko02024,map00740,map01100,map01110,map02024	M00125	R03458,R03459	RC00204,RC00933	ko00000,ko00001,ko00002,ko01000	-	-	-	RibD_C,dCMP_cyt_deam_1
E5E91_RS00790	243230.DR_0154	7.81e-155	434	COG0307@1|root,COG0307@2|Bacteria,1WJTZ@1297|Deinococcus-Thermus	1297|Deinococcus-Thermus	H	riboflavin synthase, alpha subunit	ribE	-	2.5.1.9	ko:K00793	ko00740,ko01100,ko01110,map00740,map01100,map01110	M00125	R00066	RC00958,RC00960	ko00000,ko00001,ko00002,ko01000	-	-	-	Lum_binding
E5E91_RS00795	243230.DR_0155	2.21e-295	805	COG0108@1|root,COG0807@1|root,COG0108@2|Bacteria,COG0807@2|Bacteria,1WI7N@1297|Deinococcus-Thermus	1297|Deinococcus-Thermus	H	Catalyzes the conversion of D-ribulose 5-phosphate to formate and 3,4-dihydroxy-2-butanone 4-phosphate	ribBA	-	3.5.4.25,4.1.99.12	ko:K14652	ko00740,ko00790,ko01100,ko01110,map00740,map00790,map01100,map01110	M00125,M00840	R00425,R07281	RC00293,RC01792,RC01815,RC02504	ko00000,ko00001,ko00002,ko01000	-	-	-	DHBP_synthase,GTP_cyclohydro2
E5E91_RS00800	243230.DR_0156	7.46e-106	305	COG0054@1|root,COG0054@2|Bacteria,1WK95@1297|Deinococcus-Thermus	1297|Deinococcus-Thermus	H	Catalyzes the formation of 6,7-dimethyl-8- ribityllumazine by condensation of 5-amino-6-(D- ribitylamino)uracil with 3,4-dihydroxy-2-butanone 4-phosphate. This is the penultimate step in the biosynthesis of riboflavin	ribH	GO:0000906,GO:0003674,GO:0003824,GO:0005575,GO:0005622,GO:0005623,GO:0005737,GO:0005829,GO:0006766,GO:0006767,GO:0006771,GO:0006807,GO:0008150,GO:0008152,GO:0009058,GO:0009110,GO:0009231,GO:0009987,GO:0016740,GO:0016765,GO:0017144,GO:0018130,GO:0034641,GO:0042364,GO:0042726,GO:0042727,GO:0044237,GO:0044249,GO:0044271,GO:0044281,GO:0044283,GO:0044424,GO:0044444,GO:0044464,GO:0046483,GO:0071704,GO:…	2.5.1.78	ko:K00794	ko00740,ko01100,ko01110,map00740,map01100,map01110	M00125	R04457	RC00960	ko00000,ko00001,ko00002,ko01000	-	-	-	DMRL_synthase
E5E91_RS00810	243230.DR_0158	8.36e-242	665	COG0334@1|root,COG0334@2|Bacteria	2|Bacteria	E	glutamate dehydrogenase [NAD(P)+] activity	ldh	-	1.4.1.9	ko:K00263	ko00280,ko00290,ko01100,ko01110,ko01130,map00280,map00290,map01100,map01110,map01130	-	R01088,R01434,R02196	RC00006,RC00036	ko00000,ko00001,ko01000	-	-	-	ELFV_dehydrog,ELFV_dehydrog_N
E5E91_RS00815	243230.DR_0159	4.35e-150	422	COG0572@1|root,COG0572@2|Bacteria,1WIG1@1297|Deinococcus-Thermus	1297|Deinococcus-Thermus	F	Cytidine monophosphokinase	udk	GO:0003674,GO:0003824,GO:0004849,GO:0005575,GO:0005622,GO:0005623,GO:0005737,GO:0005829,GO:0006139,GO:0006206,GO:0006213,GO:0006220,GO:0006221,GO:0006222,GO:0006725,GO:0006753,GO:0006793,GO:0006796,GO:0006807,GO:0008150,GO:0008152,GO:0008655,GO:0009058,GO:0009112,GO:0009116,GO:0009117,GO:0009119,GO:0009123,GO:0009124,GO:0009129,GO:0009130,GO:0009156,GO:0009161,GO:0009163,GO:0009165,GO:0009173,GO:…	2.7.1.48	ko:K00876	ko00240,ko00983,ko01100,map00240,map00983,map01100	-	R00513,R00516,R00517,R00962,R00964,R00967,R00968,R00970,R01548,R01549,R01880,R02091,R02096,R02097,R02327,R02332,R02371,R02372,R08232	RC00002,RC00017	ko00000,ko00001,ko01000	-	-	-	PRK
E5E91_RS00820	243230.DR_0160	0	1179	2DBE5@1|root,2Z8QQ@2|Bacteria,1WIY4@1297|Deinococcus-Thermus	1297|Deinococcus-Thermus	-	-	-	-	-	-	-	-	-	-	-	-	-	-	-
E5E91_RS00825	243230.DR_0161	1.05e-228	630	COG2327@1|root,COG2327@2|Bacteria,1WIDG@1297|Deinococcus-Thermus	1297|Deinococcus-Thermus	S	Polysaccharide pyruvyl transferase	-	-	-	-	-	-	-	-	-	-	-	-	PS_pyruv_trans
E5E91_RS00835	243230.DR_0163	0	1150	COG1132@1|root,COG1132@2|Bacteria	2|Bacteria	V	(ABC) transporter	-	-	-	ko:K06147,ko:K11085	ko02010,map02010	-	-	-	ko00000,ko00001,ko01000,ko02000	3.A.1.106,3.A.1.109,3.A.1.21	-	-	ABC_membrane,ABC_tran
E5E91_RS00840	243230.DR_0164	1.48e-218	603	COG3868@1|root,COG3868@2|Bacteria,1WMTG@1297|Deinococcus-Thermus	1297|Deinococcus-Thermus	S	Glycoside-hydrolase family GH114	-	-	-	-	-	-	-	-	-	-	-	-	Glyco_hydro_114
E5E91_RS00845	243230.DR_0165	0	1338	COG0823@1|root,COG1506@1|root,COG0823@2|Bacteria,COG1506@2|Bacteria,1WI0V@1297|Deinococcus-Thermus	1297|Deinococcus-Thermus	EU	Peptidase S9 prolyl oligopeptidase active site	-	-	3.4.19.1	ko:K01303	-	-	-	-	ko00000,ko01000,ko01002	-	-	-	PD40,Peptidase_S9
E5E91_RS00850	243230.DR_0166	3.93e-54	169	COG4281@1|root,COG4281@2|Bacteria	2|Bacteria	I	acyl-coa-binding protein	dbi	-	1.1.1.35	ko:K07516	ko00071,ko00362,ko00650,ko01100,ko01120,ko01200,ko01212,map00071,map00362,map00650,map01100,map01120,map01200,map01212	M00087	R01975,R04737,R04739,R04741,R04743,R04745,R04748,R05305	RC00029,RC00117	ko00000,ko00001,ko00002,ko01000	-	-	-	ACBP
E5E91_RS00855	243230.DR_0167	2.3e-229	632	COG2856@1|root,COG2856@2|Bacteria,1WKAX@1297|Deinococcus-Thermus	1297|Deinococcus-Thermus	E	Zn peptidase	irrE	-	-	-	-	-	-	-	-	-	-	-	Peptidase_M78
E5E91_RS00860	243230.DR_0168	1.41e-208	576	COG0294@1|root,COG0294@2|Bacteria,1WJ2K@1297|Deinococcus-Thermus	1297|Deinococcus-Thermus	H	Catalyzes the condensation of para-aminobenzoate (pABA) with 6-hydroxymethyl-7,8-dihydropterin diphosphate (DHPt-PP) to form 7,8-dihydropteroate (H2Pte), the immediate precursor of folate derivatives	folP	-	2.5.1.15	ko:K00796	ko00790,ko01100,map00790,map01100	M00126,M00841	R03066,R03067	RC00121,RC00842	ko00000,ko00001,ko00002,ko01000	-	-	-	Pterin_bind
E5E91_RS00865	243230.DR_0169	7.04e-57	179	COG1539@1|root,COG1539@2|Bacteria,1WJYE@1297|Deinococcus-Thermus	1297|Deinococcus-Thermus	H	Catalyzes the conversion of 7,8-dihydroneopterin to 6- hydroxymethyl-7,8-dihydropterin	folB	-	1.13.11.81,4.1.2.25,5.1.99.8	ko:K01633	ko00790,ko01100,map00790,map01100	M00126,M00840	R03504,R11037,R11073	RC00721,RC00943,RC01479,RC03333,RC03334	ko00000,ko00001,ko00002,ko01000	-	-	-	FolB
E5E91_RS00870	243230.DR_0170	2.24e-117	336	COG0801@1|root,COG0801@2|Bacteria,1WJU9@1297|Deinococcus-Thermus	1297|Deinococcus-Thermus	H	TIGRFAM 2-amino-4-hydroxy-6-hydroxymethyldihydropteridine pyrophosphokinase	folK	-	2.7.6.3	ko:K00950	ko00790,ko01100,map00790,map01100	M00126,M00841	R03503	RC00002,RC00017	ko00000,ko00001,ko00002,ko01000	-	-	-	HPPK
E5E91_RS00880	243230.DR_0172	7.55e-204	563	COG0491@1|root,COG0491@2|Bacteria	2|Bacteria	GM	Thiolesterase that catalyzes the hydrolysis of S-D- lactoyl-glutathione to form glutathione and D-lactic acid	-	-	3.1.1.81	ko:K13075	ko02024,map02024	-	R08970	RC00713	ko00000,ko00001,ko01000	-	-	-	Lactamase_B
E5E91_RS00885	546414.Deide_00140	4.34e-227	630	COG1186@1|root,COG1186@2|Bacteria,1WI3J@1297|Deinococcus-Thermus	1297|Deinococcus-Thermus	J	Peptide chain release factor 2 directs the termination of translation in response to the peptide chain termination codons UGA and UAA	prfB	-	-	ko:K02836	-	-	-	-	ko00000,ko03012	-	-	-	PCRF,RF-1
E5E91_RS00890	243230.DR_0174	1.85e-101	295	COG0102@1|root,COG0102@2|Bacteria,1WJ73@1297|Deinococcus-Thermus	1297|Deinococcus-Thermus	J	This protein is one of the early assembly proteins of the 50S ribosomal subunit, although it is not seen to bind rRNA by itself. It is important during the early stages of 50S assembly	rplM	GO:0003674,GO:0003676,GO:0003723,GO:0003729,GO:0003735,GO:0005198,GO:0005488,GO:0005575,GO:0005622,GO:0005623,GO:0005737,GO:0005829,GO:0005840,GO:0006412,GO:0006518,GO:0006807,GO:0008150,GO:0008152,GO:0009058,GO:0009059,GO:0009987,GO:0010467,GO:0015934,GO:0019538,GO:0022625,GO:0022626,GO:0032991,GO:0034641,GO:0034645,GO:0043043,GO:0043170,GO:0043226,GO:0043228,GO:0043229,GO:0043232,GO:0043603,GO:…	-	ko:K02871	ko03010,map03010	M00178,M00179	-	-	br01610,ko00000,ko00001,ko00002,ko03011	-	-	-	Ribosomal_L13
E5E91_RS00895	1288484.APCS01000087_gene1568	5.79e-88	258	COG0103@1|root,COG0103@2|Bacteria,1WK0W@1297|Deinococcus-Thermus	1297|Deinococcus-Thermus	J	Belongs to the universal ribosomal protein uS9 family	rpsI	GO:0000462,GO:0003674,GO:0003676,GO:0003723,GO:0003735,GO:0005198,GO:0005488,GO:0005575,GO:0005622,GO:0005623,GO:0005737,GO:0005829,GO:0005840,GO:0006139,GO:0006364,GO:0006396,GO:0006412,GO:0006518,GO:0006725,GO:0006807,GO:0008150,GO:0008152,GO:0009058,GO:0009059,GO:0009987,GO:0010467,GO:0015935,GO:0016070,GO:0016072,GO:0019538,GO:0022613,GO:0022626,GO:0022627,GO:0030490,GO:0032991,GO:0034470,GO:…	-	ko:K02996	ko03010,map03010	M00178,M00179	-	-	br01610,ko00000,ko00001,ko00002,ko03011	-	-	-	Ribosomal_S9
E5E91_RS00900	243230.DR_0176	0	889	COG2027@1|root,COG2027@2|Bacteria	2|Bacteria	M	serine-type D-Ala-D-Ala carboxypeptidase activity	dacB	-	3.4.16.4	ko:K07259	ko00550,map00550	-	-	-	ko00000,ko00001,ko01000,ko01002,ko01011	-	-	-	Peptidase_S13
E5E91_RS00905	243230.DR_0177	4.61e-84	248	COG1943@1|root,COG1943@2|Bacteria	2|Bacteria	L	Transposase	tlpA2	-	-	ko:K07491	-	-	-	-	ko00000	-	-	-	Y1_Tnp
E5E91_RS00910	243230.DR_0178	2.24e-302	823	COG0675@1|root,COG0675@2|Bacteria,1WJWV@1297|Deinococcus-Thermus	1297|Deinococcus-Thermus	L	to GP 3426013 percent identity	-	-	-	ko:K07496	-	-	-	-	ko00000	-	-	-	HTH_OrfB_IS605,OrfB_IS605,OrfB_Zn_ribbon
E5E91_RS00915	243230.DR_0179	2.52e-135	384	COG0127@1|root,COG0127@2|Bacteria,1WJCE@1297|Deinococcus-Thermus	1297|Deinococcus-Thermus	F	Pyrophosphatase that catalyzes the hydrolysis of nucleoside triphosphates to their monophosphate derivatives, with a high preference for the non-canonical purine nucleotides XTP (xanthosine triphosphate), dITP (deoxyinosine triphosphate) and ITP. Seems to function as a house-cleaning enzyme that removes non-canonical purine nucleotides from the nucleotide pool, thus preventing their incorporation…	-	GO:0003674,GO:0003824,GO:0005575,GO:0005622,GO:0005623,GO:0005737,GO:0005829,GO:0006139,GO:0006725,GO:0006753,GO:0006793,GO:0006796,GO:0006807,GO:0008150,GO:0008152,GO:0009056,GO:0009058,GO:0009141,GO:0009143,GO:0009987,GO:0016462,GO:0016787,GO:0016817,GO:0016818,GO:0018130,GO:0019438,GO:0019439,GO:0019637,GO:0034404,GO:0034641,GO:0034654,GO:0034655,GO:0044237,GO:0044238,GO:0044248,GO:0044249,GO:…	3.6.1.66	ko:K02428	ko00230,map00230	-	R00426,R00720,R01855,R02100,R02720,R03531	RC00002	ko00000,ko00001,ko01000	-	-	-	Ham1p_like
E5E91_RS00920	243230.DR_0180	2.61e-130	372	COG1595@1|root,COG1595@2|Bacteria	2|Bacteria	K	DNA-templated transcription, initiation	rpoE	GO:0005575,GO:0005622,GO:0005623,GO:0005737,GO:0006355,GO:0006950,GO:0006970,GO:0008150,GO:0009266,GO:0009628,GO:0009889,GO:0010468,GO:0010556,GO:0019219,GO:0019222,GO:0031323,GO:0031326,GO:0044424,GO:0044464,GO:0050789,GO:0050794,GO:0050896,GO:0051171,GO:0051252,GO:0060255,GO:0065007,GO:0080090,GO:1903506,GO:2000112,GO:2001141	-	ko:K03088	-	-	-	-	ko00000,ko03021	-	-	-	Sigma70_r2,Sigma70_r4_2
E5E91_RS00930	243230.DR_0182	0	991	COG0493@1|root,COG0493@2|Bacteria,1WJAP@1297|Deinococcus-Thermus	1297|Deinococcus-Thermus	C	COG0493 NADPH-dependent glutamate synthase beta chain and related	gltD	-	1.4.1.13,1.4.1.14	ko:K00266	ko00250,ko00910,ko01100,ko01110,ko01120,ko01130,ko01230,map00250,map00910,map01100,map01110,map01120,map01130,map01230	-	R00093,R00114,R00248	RC00006,RC00010,RC02799	ko00000,ko00001,ko01000	-	-	-	Fer4_20,Pyr_redox_2
E5E91_RS00935	243230.DR_0183	0	3202	COG0067@1|root,COG0069@1|root,COG0070@1|root,COG0067@2|Bacteria,COG0069@2|Bacteria,COG0070@2|Bacteria,1WIA7@1297|Deinococcus-Thermus	1297|Deinococcus-Thermus	E	PFAM Conserved region in glutamate synthase	-	-	1.4.1.13,1.4.1.14,1.4.7.1	ko:K00265,ko:K00284	ko00250,ko00630,ko00910,ko01100,ko01110,ko01120,ko01130,ko01230,map00250,map00630,map00910,map01100,map01110,map01120,map01130,map01230	-	R00021,R00093,R00114,R00248,R10086	RC00006,RC00010,RC02799	ko00000,ko00001,ko01000	-	-	-	GATase_2,GXGXG,Glu_syn_central,Glu_synthase
E5E91_RS00940	243230.DR_0184	2.24e-197	546	COG1024@1|root,COG1024@2|Bacteria,1WJ7Q@1297|Deinococcus-Thermus	1297|Deinococcus-Thermus	I	Belongs to the enoyl-CoA hydratase isomerase family	-	-	4.2.1.17	ko:K01692	ko00071,ko00280,ko00281,ko00310,ko00360,ko00362,ko00380,ko00410,ko00627,ko00640,ko00650,ko00903,ko00930,ko01100,ko01110,ko01120,ko01130,ko01212,map00071,map00280,map00281,map00310,map00360,map00362,map00380,map00410,map00627,map00640,map00650,map00903,map00930,map01100,map01110,map01120,map01130,map01212	M00032,M00087	R03026,R03045,R04137,R04170,R04204,R04224,R04738,R04740,R04744,R04746,R04749,R05595,R06411,R06412,R06942,R08093	RC00831,RC00834,RC01086,RC01095,RC01098,RC01103,RC01217,RC02115	ko00000,ko00001,ko00002,ko01000	-	-	-	ECH_1
E5E91_RS00945	243230.DR_0185	3.3e-77	231	COG0239@1|root,COG0239@2|Bacteria	2|Bacteria	D	Important for reducing fluoride concentration in the cell, thus reducing its toxicity	crcB	GO:0003674,GO:0005215,GO:0005575,GO:0005623,GO:0005886,GO:0005887,GO:0006810,GO:0006811,GO:0006820,GO:0008150,GO:0008509,GO:0015075,GO:0015103,GO:0015318,GO:0015698,GO:0016020,GO:0016021,GO:0022857,GO:0031224,GO:0031226,GO:0034220,GO:0044425,GO:0044459,GO:0044464,GO:0051179,GO:0051234,GO:0055085,GO:0071944,GO:0098656,GO:0098660,GO:0098661,GO:1903424,GO:1903425	-	ko:K06199	-	-	-	-	ko00000,ko02000	1.A.43.1,1.A.43.2,1.A.43.3	-	-	CRCB
E5E91_RS00950	243230.DR_0186	4.08e-288	788	COG1570@1|root,COG1570@2|Bacteria	2|Bacteria	L	exodeoxyribonuclease VII activity	xseA	-	3.1.11.6	ko:K03601	ko03430,map03430	-	-	-	ko00000,ko00001,ko01000,ko03400	-	-	-	Exonuc_VII_L,tRNA_anti_2
E5E91_RS00955	243230.DR_0187	7.89e-150	422	COG2949@1|root,COG2949@2|Bacteria	2|Bacteria	S	response to drug	sanA	GO:0005575,GO:0005623,GO:0005886,GO:0008150,GO:0016020,GO:0016021,GO:0031224,GO:0042221,GO:0042493,GO:0044425,GO:0044464,GO:0050896,GO:0071944	-	ko:K03748	-	-	-	-	ko00000	-	-	-	DUF218
E5E91_RS00960	243230.DR_0188	3.86e-129	366	COG0454@1|root,COG0454@2|Bacteria,1WN0W@1297|Deinococcus-Thermus	1297|Deinococcus-Thermus	K	Acetyltransferase (GNAT) domain	-	-	-	-	-	-	-	-	-	-	-	-	Acetyltransf_1
E5E91_RS00965	243230.DR_0189	8.99e-133	376	COG0526@1|root,COG0526@2|Bacteria	2|Bacteria	CO	cell redox homeostasis	dsbE	-	-	ko:K02199,ko:K03671	ko04621,ko05418,map04621,map05418	-	-	-	ko00000,ko00001,ko03110	-	-	-	AhpC-TSA,Redoxin,Thioredoxin
E5E91_RS00970	243230.DR_0190	1.08e-285	781	COG0501@1|root,COG0501@2|Bacteria	2|Bacteria	O	metalloendopeptidase activity	-	-	-	ko:K07387	-	-	-	-	ko00000,ko01000,ko01002	-	-	-	Peptidase_M48
E5E91_RS00975	243230.DR_0191	0	1523	COG3408@1|root,COG3408@2|Bacteria	2|Bacteria	G	Glycogen debranching enzyme	-	-	-	-	-	-	-	-	-	-	-	-	GDE_C,GDE_N
E5E91_RS00980	243230.DR_0192	1.39e-158	444	COG1051@1|root,COG4111@1|root,COG1051@2|Bacteria,COG4111@2|Bacteria,1WK9S@1297|Deinococcus-Thermus	1297|Deinococcus-Thermus	F	NUDIX domain	-	-	3.6.1.55	ko:K03574	-	-	-	-	ko00000,ko01000,ko03400	-	-	-	NUDIX
E5E91_RS00985	243230.DR_0193	1.46e-73	221	COG2383@1|root,COG2383@2|Bacteria	2|Bacteria	S	pfam fun14	-	-	-	-	-	-	-	-	-	-	-	-	FUN14
E5E91_RS00990	243230.DR_0194	1.23e-153	432	COG2738@1|root,COG2738@2|Bacteria,1WJ1Z@1297|Deinococcus-Thermus	1297|Deinococcus-Thermus	S	PFAM peptidase, membrane zinc metallopeptidase	-	-	-	ko:K06973	-	-	-	-	ko00000	-	-	-	Zn_peptidase_2
E5E91_RS00995	243230.DR_0195	7.78e-175	486	COG0115@1|root,COG0115@2|Bacteria	2|Bacteria	E	branched-chain-amino-acid transaminase activity	-	-	4.1.3.38	ko:K02619	ko00790,map00790	-	R05553	RC01843,RC02148	ko00000,ko00001,ko01000	-	-	-	Aminotran_4
E5E91_RS01000	243230.DR_0196	0	1271	COG0147@1|root,COG0512@1|root,COG0147@2|Bacteria,COG0512@2|Bacteria,1WIG2@1297|Deinococcus-Thermus	1297|Deinococcus-Thermus	EH	TIGRFAM glutamine amidotransferase of anthranilate synthase	-	-	4.1.3.27	ko:K13503	ko00400,ko01100,ko01110,ko01130,ko01230,map00400,map01100,map01110,map01130,map01230	M00023	R00985,R00986	RC00010,RC02148,RC02414	ko00000,ko00001,ko00002,ko01000	-	-	-	Anth_synt_I_N,Chorismate_bind,GATase
E5E91_RS01005	243230.DR_0197	2.25e-144	407	COG1670@1|root,COG1670@2|Bacteria,1WJG0@1297|Deinococcus-Thermus	1297|Deinococcus-Thermus	J	Acetyltransferase (GNAT) domain	-	-	2.3.1.128,2.3.1.82	ko:K00663,ko:K03790	-	-	-	-	ko00000,ko01000,ko01504,ko03009	-	-	-	Acetyltransf_3
E5E91_RS01010	243230.DR_0198	2.71e-158	443	COG0353@1|root,COG0353@2|Bacteria,1WJC0@1297|Deinococcus-Thermus	1297|Deinococcus-Thermus	L	May play a role in DNA repair. It seems to be involved in an RecBC-independent recombinational process of DNA repair. It may act with RecF and RecO	recR	GO:0006139,GO:0006259,GO:0006281,GO:0006302,GO:0006725,GO:0006807,GO:0006950,GO:0006974,GO:0008150,GO:0008152,GO:0009987,GO:0033554,GO:0034641,GO:0043170,GO:0044237,GO:0044238,GO:0044260,GO:0046483,GO:0050896,GO:0051716,GO:0071704,GO:0090304,GO:1901360	-	ko:K06187	ko03440,map03440	-	-	-	ko00000,ko00001,ko03400	-	-	-	RecR,Toprim_4
E5E91_RS01015	243230.DR_0199	4.11e-57	177	COG0718@1|root,COG0718@2|Bacteria,1WK7U@1297|Deinococcus-Thermus	1297|Deinococcus-Thermus	S	Binds to DNA and alters its conformation. May be involved in regulation of gene expression, nucleoid organization and DNA protection	-	-	-	ko:K09747	-	-	-	-	ko00000	-	-	-	YbaB_DNA_bd
E5E91_RS01020	243230.DR_0200	3.45e-103	299	COG1522@1|root,COG1522@2|Bacteria,1WN04@1297|Deinococcus-Thermus	1297|Deinococcus-Thermus	K	transcriptional regulator	-	-	-	ko:K03719	-	-	-	-	ko00000,ko03000,ko03036	-	-	-	AsnC_trans_reg,HTH_24,HTH_AsnC-type
E5E91_RS01025	243230.DR_0201	1.04e-142	408	COG5403@1|root,COG5403@2|Bacteria	2|Bacteria	S	Bacterial protein of unknown function (DUF937)	-	-	-	-	-	-	-	-	-	-	-	-	DUF937
E5E91_RS01030	243230.DR_0202	1.57e-134	380	COG0563@1|root,COG0563@2|Bacteria	2|Bacteria	F	adenylate kinase activity	adk	-	2.7.4.3	ko:K00939	ko00230,ko00730,ko01100,ko01110,ko01130,map00230,map00730,map01100,map01110,map01130	M00049	R00127,R01547,R11319	RC00002	ko00000,ko00001,ko00002,ko01000,ko04147	-	-	-	AAA_33,ADK,ADK_lid,SKI
E5E91_RS01035	243230.DR_0203	2.59e-196	544	COG4587@1|root,COG4587@2|Bacteria	2|Bacteria	S	transport system, permease component	-	-	-	ko:K01992	-	M00254	-	-	ko00000,ko00002,ko02000	3.A.1	-	-	ABC2_membrane_6
E5E91_RS01040	243230.DR_0204	2.06e-195	542	COG3694@1|root,COG3694@2|Bacteria	2|Bacteria	S	ABC-2 family transporter protein	-	-	-	ko:K01992	-	M00254	-	-	ko00000,ko00002,ko02000	3.A.1	-	-	ABC2_membrane_6
E5E91_RS01045	243230.DR_0205	5.55e-220	608	COG4586@1|root,COG4586@2|Bacteria	2|Bacteria	S	(ABC) transporter	-	-	-	ko:K01990	-	M00254	-	-	ko00000,ko00002,ko02000	3.A.1	-	-	ABC_tran
E5E91_RS01055	243230.DR_0207	7.62e-45	149	COG1555@1|root,COG1555@2|Bacteria,1WN73@1297|Deinococcus-Thermus	1297|Deinococcus-Thermus	L	Helix-hairpin-helix motif	-	-	-	ko:K02237	-	M00429	-	-	ko00000,ko00002,ko02044	3.A.11.1,3.A.11.2	-	-	HHH_3
E5E91_RS01065	243230.DR_0209	0	927	COG1206@1|root,COG1206@2|Bacteria,1WIFQ@1297|Deinococcus-Thermus	1297|Deinococcus-Thermus	J	Catalyzes the folate-dependent formation of 5-methyl- uridine at position 54 (M-5-U54) in all tRNAs	trmFO	GO:0000166,GO:0001510,GO:0002097,GO:0002098,GO:0003674,GO:0005488,GO:0005575,GO:0005622,GO:0005623,GO:0005737,GO:0005829,GO:0006139,GO:0006396,GO:0006399,GO:0006400,GO:0006725,GO:0006807,GO:0008033,GO:0008150,GO:0008152,GO:0009451,GO:0009987,GO:0010467,GO:0016070,GO:0030488,GO:0032259,GO:0034470,GO:0034641,GO:0034660,GO:0036094,GO:0043167,GO:0043168,GO:0043170,GO:0043412,GO:0043414,GO:0044237,GO:…	2.1.1.74	ko:K04094	-	-	-	-	ko00000,ko01000,ko03016,ko03036	-	-	-	GIDA
E5E91_RS01070	243230.DR_0210	4.31e-193	536	COG1434@1|root,COG1434@2|Bacteria,1WMM5@1297|Deinococcus-Thermus	1297|Deinococcus-Thermus	S	DUF218 domain	-	-	-	-	-	-	-	-	-	-	-	-	DUF218
E5E91_RS01075	243230.DR_0211	5.91e-259	710	COG0668@1|root,COG0668@2|Bacteria,1WKQW@1297|Deinococcus-Thermus	1297|Deinococcus-Thermus	M	PFAM Mechanosensitive ion channel	-	-	-	ko:K03442	-	-	-	-	ko00000,ko02000	1.A.23.2	-	-	MS_channel
E5E91_RS01085	243230.DR_0213	1.06e-211	585	COG0454@1|root,COG0456@2|Bacteria,1WJG6@1297|Deinococcus-Thermus	1297|Deinococcus-Thermus	K	PFAM Acetyltransferase (GNAT) family	-	-	-	-	-	-	-	-	-	-	-	-	Acetyltransf_1
E5E91_RS01090	243230.DR_0214	1.04e-147	418	29E5E@1|root,3013C@2|Bacteria,1WJTC@1297|Deinococcus-Thermus	1297|Deinococcus-Thermus	-	-	-	-	-	-	-	-	-	-	-	-	-	-	DUF4258
E5E91_RS01095	243230.DR_0215	1.47e-266	730	COG1104@1|root,COG1104@2|Bacteria,1WIPZ@1297|Deinococcus-Thermus	1297|Deinococcus-Thermus	E	Cysteine sulfinate desulfinase cysteine desulfurase	-	-	2.8.1.7	ko:K04487	ko00730,ko01100,ko04122,map00730,map01100,map04122	-	R07460,R11528,R11529	RC01789,RC02313	ko00000,ko00001,ko01000,ko02048,ko03016,ko03029	-	-	-	Aminotran_5
E5E91_RS01100	243230.DR_0216	2.65e-102	296	COG2166@1|root,COG2166@2|Bacteria,1WK00@1297|Deinococcus-Thermus	1297|Deinococcus-Thermus	S	SufE protein probably involved in Fe-S center assembly	sufE	-	-	ko:K02426	-	-	-	-	ko00000	-	-	-	SufE
E5E91_RS01105	243230.DR_0217	1.95e-218	601	COG2897@1|root,COG2897@2|Bacteria,1WI0D@1297|Deinococcus-Thermus	1297|Deinococcus-Thermus	P	Sulfurtransferase	-	-	2.8.1.1,2.8.1.2	ko:K01011	ko00270,ko00920,ko01100,ko01120,ko04122,map00270,map00920,map01100,map01120,map04122	-	R01931,R03105,R03106	RC00214	ko00000,ko00001,ko01000	-	-	-	Rhodanese
E5E91_RS01120	243230.DR_0220	0	959	COG0034@1|root,COG0034@2|Bacteria,1WIW7@1297|Deinococcus-Thermus	1297|Deinococcus-Thermus	F	Catalyzes the formation of phosphoribosylamine from phosphoribosylpyrophosphate (PRPP) and glutamine	purF	-	2.4.2.14	ko:K00764	ko00230,ko00250,ko01100,ko01110,ko01130,map00230,map00250,map01100,map01110,map01130	M00048	R01072	RC00010,RC02724,RC02752	ko00000,ko00001,ko00002,ko01000,ko01002	-	-	-	GATase_7,Pribosyltran
E5E91_RS01125	243230.DR_0221	1.36e-92	271	COG2852@1|root,COG2852@2|Bacteria	2|Bacteria	L	Protein conserved in bacteria	-	-	-	-	-	-	-	-	-	-	-	-	DUF559
E5E91_RS01130	243230.DR_0222	0	1464	COG0046@1|root,COG0046@2|Bacteria,1WIR9@1297|Deinococcus-Thermus	1297|Deinococcus-Thermus	F	Part of the phosphoribosylformylglycinamidine synthase complex involved in the purines biosynthetic pathway. Catalyzes the ATP-dependent conversion of formylglycinamide ribonucleotide (FGAR) and glutamine to yield formylglycinamidine ribonucleotide (FGAM) and glutamate. The FGAM synthase complex is composed of three subunits. PurQ produces an ammonia molecule by converting glutamine to glutamate.…	purL	-	6.3.5.3	ko:K01952	ko00230,ko01100,ko01110,ko01130,map00230,map01100,map01110,map01130	M00048	R04463	RC00010,RC01160	ko00000,ko00001,ko00002,ko01000	-	-	-	AIRS,AIRS_C
E5E91_RS01135	243230.DR_0223	4.46e-159	447	COG0047@1|root,COG0047@2|Bacteria,1WICX@1297|Deinococcus-Thermus	1297|Deinococcus-Thermus	F	Part of the phosphoribosylformylglycinamidine synthase complex involved in the purines biosynthetic pathway. Catalyzes the ATP-dependent conversion of formylglycinamide ribonucleotide (FGAR) and glutamine to yield formylglycinamidine ribonucleotide (FGAM) and glutamate. The FGAM synthase complex is composed of three subunits. PurQ produces an ammonia molecule by converting glutamine to glutamate.…	purQ	GO:0005575,GO:0005622,GO:0005623,GO:0005737,GO:0044424,GO:0044464	6.3.5.3	ko:K01952	ko00230,ko01100,ko01110,ko01130,map00230,map01100,map01110,map01130	M00048	R04463	RC00010,RC01160	ko00000,ko00001,ko00002,ko01000	-	-	-	GATase_5
E5E91_RS01140	243230.DR_0224	7.94e-54	168	COG1828@1|root,COG1828@2|Bacteria	2|Bacteria	F	Part of the phosphoribosylformylglycinamidine synthase complex involved in the purines biosynthetic pathway. Catalyzes the ATP-dependent conversion of formylglycinamide ribonucleotide (FGAR) and glutamine to yield formylglycinamidine ribonucleotide (FGAM) and glutamate. The FGAM synthase complex is composed of three subunits. PurQ produces an ammonia molecule by converting glutamine to glutamate.…	purS	-	6.3.2.6,6.3.5.3	ko:K01923,ko:K01952	ko00230,ko01100,ko01110,ko01130,map00230,map01100,map01110,map01130	M00048	R04463,R04591	RC00010,RC00064,RC00162,RC01160	ko00000,ko00001,ko00002,ko01000	-	-	iYO844.BSU06460	PurS
E5E91_RS01150	243230.DR_0226	2.06e-168	473	COG0152@1|root,COG0152@2|Bacteria,1WI4Q@1297|Deinococcus-Thermus	1297|Deinococcus-Thermus	F	SAICAR synthetase	purC	-	6.3.2.6	ko:K01923	ko00230,ko01100,ko01110,ko01130,map00230,map01100,map01110,map01130	M00048	R04591	RC00064,RC00162	ko00000,ko00001,ko00002,ko01000	-	-	-	SAICAR_synt
E5E91_RS01160	243230.DR_0228	6.12e-92	268	COG2967@1|root,COG2967@2|Bacteria	2|Bacteria	P	mitochondrion morphogenesis	apaG	-	-	ko:K06195	-	-	-	-	ko00000	-	-	-	DUF525
E5E91_RS01165	243230.DR_0229	2.6e-253	696	COG1363@1|root,COG1363@2|Bacteria,1WIV6@1297|Deinococcus-Thermus	1297|Deinococcus-Thermus	G	COGs COG1363 Cellulase M and related protein	-	-	-	-	-	-	-	-	-	-	-	-	Peptidase_M42
E5E91_RS01170	243230.DR_0230	4.73e-96	281	COG0245@1|root,COG0245@2|Bacteria,1WK6G@1297|Deinococcus-Thermus	1297|Deinococcus-Thermus	I	Involved in the biosynthesis of isopentenyl diphosphate (IPP) and dimethylallyl diphosphate (DMAPP), two major building blocks of isoprenoid compounds. Catalyzes the conversion of 4- diphosphocytidyl-2-C-methyl-D-erythritol 2-phosphate (CDP-ME2P) to 2-C-methyl-D-erythritol 2,4-cyclodiphosphate (ME-CPP) with a corresponding release of cytidine 5-monophosphate (CMP)	ispF	-	4.6.1.12	ko:K01770	ko00900,ko01100,ko01110,ko01130,map00900,map01100,map01110,map01130	M00096	R05637	RC00002,RC01440	ko00000,ko00001,ko00002,ko01000	-	-	-	YgbB
E5E91_RS01175	243230.DR_0231	1.62e-115	330	COG0219@1|root,COG0219@2|Bacteria,1WKB4@1297|Deinococcus-Thermus	1297|Deinococcus-Thermus	J	Belongs to the class IV-like SAM-binding methyltransferase superfamily. RNA methyltransferase TrmH family. TrmL subfamily	-	-	2.1.1.207	ko:K03216	-	-	-	-	ko00000,ko01000,ko03016	-	-	-	SpoU_methylase
E5E91_RS01185	1121377.KB906405_gene28	2.99e-76	234	COG0640@1|root,COG3860@1|root,COG0640@2|Bacteria,COG3860@2|Bacteria	2|Bacteria	K	DNA-binding transcription factor activity	-	-	-	ko:K03892	-	-	-	-	ko00000,ko03000	-	-	-	DUF2087,HTH_20,HTH_5
E5E91_RS01190	243230.DR_0235	0	1025	COG0154@1|root,COG0154@2|Bacteria,1WMKZ@1297|Deinococcus-Thermus	1297|Deinococcus-Thermus	J	Belongs to the amidase family	-	-	3.5.1.4	ko:K01426	ko00330,ko00360,ko00380,ko00627,ko00643,ko01120,map00330,map00360,map00380,map00627,map00643,map01120	-	R02540,R03096,R03180,R03909,R05551,R05590	RC00010,RC00100,RC00950,RC01025	ko00000,ko00001,ko01000	-	-	-	Amidase
E5E91_RS01195	243230.DR_0236	8.05e-297	810	COG2309@1|root,COG2309@2|Bacteria,1WI5P@1297|Deinococcus-Thermus	1297|Deinococcus-Thermus	E	Leucyl aminopeptidase (Aminopeptidase T)	-	-	-	ko:K19689	-	-	-	-	ko00000,ko01000,ko01002	-	-	-	Peptidase_M29
E5E91_RS01200	243230.DR_0237	1.42e-139	394	COG0652@1|root,COG0652@2|Bacteria,1WIFK@1297|Deinococcus-Thermus	1297|Deinococcus-Thermus	O	PPIases accelerate the folding of proteins. It catalyzes the cis-trans isomerization of proline imidic peptide bonds in oligopeptides	-	-	5.2.1.8	ko:K01802,ko:K03768	-	-	-	-	ko00000,ko01000,ko03110	-	-	-	Pro_isomerase
E5E91_RS01205	1288484.APCS01000108_gene1102	2.1e-270	743	COG2265@1|root,COG2265@2|Bacteria,1WI5R@1297|Deinococcus-Thermus	1297|Deinococcus-Thermus	J	Belongs to the class I-like SAM-binding methyltransferase superfamily. RNA M5U methyltransferase family	-	-	2.1.1.190	ko:K03215	-	-	-	-	ko00000,ko01000,ko03009	-	-	-	tRNA_U5-meth_tr
E5E91_RS01215	243230.DR_0240	1.29e-187	522	COG0561@1|root,COG0561@2|Bacteria	2|Bacteria	Q	phosphatase activity	-	-	-	-	-	-	-	-	-	-	-	-	Hydrolase_3
E5E91_RS01225	243230.DR_0242	4.77e-77	229	COG3502@1|root,COG3502@2|Bacteria,1WMXG@1297|Deinococcus-Thermus	1297|Deinococcus-Thermus	S	Protein of unknown function (DUF952)	-	-	-	-	-	-	-	-	-	-	-	-	DUF952
E5E91_RS01230	243230.DR_0243	0	1272	COG1166@1|root,COG1166@2|Bacteria,1WJ0J@1297|Deinococcus-Thermus	1297|Deinococcus-Thermus	H	Catalyzes the biosynthesis of agmatine from arginine	speA	-	4.1.1.19	ko:K01585	ko00330,ko01100,map00330,map01100	M00133	R00566	RC00299	ko00000,ko00001,ko00002,ko01000	-	-	-	Orn_Arg_deC_N
E5E91_RS01235	243230.DR_0244	5.95e-106	305	COG0454@1|root,COG0456@2|Bacteria	2|Bacteria	K	acetyltransferase	-	-	-	-	-	-	-	-	-	-	-	-	Acetyltransf_1,Acetyltransf_10
E5E91_RS01240	243230.DR_0245	2.13e-193	537	COG2890@1|root,COG2890@2|Bacteria,1WJ2A@1297|Deinococcus-Thermus	1297|Deinococcus-Thermus	J	Methylates the class 1 translation termination release factors RF1 PrfA and RF2 PrfB on the glutamine residue of the universally conserved GGQ motif	prmC	GO:0003674,GO:0003824,GO:0005575,GO:0005622,GO:0005623,GO:0005737,GO:0005829,GO:0008150,GO:0008152,GO:0008168,GO:0008757,GO:0016740,GO:0016741,GO:0032259,GO:0044424,GO:0044444,GO:0044464	2.1.1.297	ko:K02493	-	-	R10806	RC00003,RC03279	ko00000,ko01000,ko03012	-	-	-	MTS
E5E91_RS01245	243230.DR_0246	1.36e-131	374	COG1847@1|root,COG1847@2|Bacteria,1WJEC@1297|Deinococcus-Thermus	1297|Deinococcus-Thermus	S	single-stranded nucleic acid binding R3H	-	-	-	ko:K06346	-	-	-	-	ko00000	-	-	-	KH_4,R3H
E5E91_RS01250	243230.DR_0247	3.77e-93	271	COG0736@1|root,COG0736@2|Bacteria,1WKG2@1297|Deinococcus-Thermus	1297|Deinococcus-Thermus	I	Transfers the 4'-phosphopantetheine moiety from coenzyme A to a Ser of acyl-carrier-protein	acpS	-	2.7.8.7	ko:K00997	ko00770,map00770	-	R01625	RC00002	ko00000,ko00001,ko01000	-	-	-	ACPS
E5E91_RS01255	243230.DR_0248	4.65e-168	469	COG1669@1|root,COG2361@1|root,COG1669@2|Bacteria,COG2361@2|Bacteria,1WKJ0@1297|Deinococcus-Thermus	1297|Deinococcus-Thermus	S	Protein of unknown function DUF86	-	-	-	ko:K07075	-	-	-	-	ko00000	-	-	-	DUF86,NTP_transf_2
E5E91_RS01260	243230.DR_0249	1.15e-237	654	COG0667@1|root,COG0667@2|Bacteria	2|Bacteria	C	Aldo Keto reductase	-	-	-	-	-	-	-	-	-	-	-	-	Aldo_ket_red
E5E91_RS01265	243230.DR_0250	0	1236	COG4603@1|root,COG4603@2|Bacteria,1WJMN@1297|Deinococcus-Thermus	1297|Deinococcus-Thermus	S	PFAM Branched-chain amino acid transport system permease component	-	-	-	ko:K02057	-	M00221	-	-	ko00000,ko00002,ko02000	3.A.1.2	-	-	BPD_transp_2
E5E91_RS01270	1288484.APCS01000108_gene1092	5.35e-195	543	COG1079@1|root,COG1079@2|Bacteria,1WJJD@1297|Deinococcus-Thermus	1297|Deinococcus-Thermus	S	PFAM Branched-chain amino acid transport system permease component	-	-	-	ko:K02057	-	M00221	-	-	ko00000,ko00002,ko02000	3.A.1.2	-	-	BPD_transp_2
E5E91_RS01275	243230.DR_0252	3.13e-254	699	COG0628@1|root,COG0628@2|Bacteria,1WIXU@1297|Deinococcus-Thermus	1297|Deinococcus-Thermus	S	COGs COG0628 permease	-	-	-	-	-	-	-	-	-	-	-	-	AI-2E_transport
E5E91_RS01300	243230.DR_0256	0	1080	COG0508@1|root,COG0508@2|Bacteria,1WI1G@1297|Deinococcus-Thermus	1297|Deinococcus-Thermus	C	Component of pyruvate dehydrogenase complex	-	-	2.3.1.12	ko:K00627	ko00010,ko00020,ko00620,ko01100,ko01110,ko01120,ko01130,ko01200,map00010,map00020,map00620,map01100,map01110,map01120,map01130,map01200	M00307	R00209,R02569	RC00004,RC02742,RC02857	br01601,ko00000,ko00001,ko00002,ko01000	-	-	-	2-oxoacid_dh,Biotin_lipoyl,E3_binding
E5E91_RS01305	243230.DR_0257	0	1814	COG2609@1|root,COG2609@2|Bacteria,1WIXT@1297|Deinococcus-Thermus	1297|Deinococcus-Thermus	C	Component of the pyruvate dehydrogenase (PDH) complex, that catalyzes the overall conversion of pyruvate to acetyl-CoA and CO(2)	aceE	-	1.2.4.1	ko:K00163	ko00010,ko00020,ko00620,ko01100,ko01110,ko01120,ko01130,ko01200,map00010,map00020,map00620,map01100,map01110,map01120,map01130,map01200	M00307	R00014,R00209,R01699,R03270	RC00004,RC00027,RC00627,RC02742,RC02744,RC02882	br01601,ko00000,ko00001,ko00002,ko01000	-	-	-	Transketolase_C,Transketolase_N
E5E91_RS01310	243230.DR_0258	0	1028	COG0477@1|root,COG0477@2|Bacteria,COG2814@2|Bacteria,1WIBD@1297|Deinococcus-Thermus	1297|Deinococcus-Thermus	EGP	TIGRFAM drug resistance transporter, EmrB QacA subfamily	-	-	-	-	-	-	-	-	-	-	-	-	MFS_1
E5E91_RS01315	243230.DR_0259	2.94e-111	320	COG1846@1|root,COG1846@2|Bacteria,1WKHF@1297|Deinococcus-Thermus	1297|Deinococcus-Thermus	K	Winged helix DNA-binding domain	-	-	-	-	-	-	-	-	-	-	-	-	MarR_2
E5E91_RS01320	243230.DR_0260	5.49e-262	719	COG2807@1|root,COG2807@2|Bacteria	2|Bacteria	P	transmembrane transport	-	-	-	ko:K03449	-	-	-	-	ko00000,ko02000	2.A.1.17	-	-	MFS_1
E5E91_RS01325	243230.DR_0261	3.11e-105	305	COG1051@1|root,COG1051@2|Bacteria	2|Bacteria	F	GDP-mannose mannosyl hydrolase activity	-	-	3.6.1.55	ko:K03574	-	-	-	-	ko00000,ko01000,ko03400	-	-	-	NUDIX
E5E91_RS01330	243230.DR_0262	1.08e-246	677	COG4143@1|root,COG4143@2|Bacteria,1WID6@1297|Deinococcus-Thermus	1297|Deinococcus-Thermus	H	TIGRFAM ABC transporter, periplasmic binding protein, thiB subfamily	-	-	-	ko:K02064	ko02010,map02010	M00191	-	-	ko00000,ko00001,ko00002,ko02000	3.A.1.19	-	-	SBP_bac_6
E5E91_RS01345	243230.DR_0264	0	1513	COG1523@1|root,COG1523@2|Bacteria,1WJJM@1297|Deinococcus-Thermus	1297|Deinococcus-Thermus	G	Belongs to the glycosyl hydrolase 13 family	-	-	3.2.1.68	ko:K01214	ko00500,ko01100,ko01110,map00500,map01100,map01110	M00565	R09995,R11261	-	ko00000,ko00001,ko00002,ko01000	-	CBM48,GH13	-	Alpha-amylase,CBM_48
E5E91_RS01350	243230.DR_0265	1.58e-163	458	COG2188@1|root,COG2188@2|Bacteria,1WK5J@1297|Deinococcus-Thermus	1297|Deinococcus-Thermus	K	PFAM Bacterial regulatory proteins, gntR family	-	-	-	ko:K03710	-	-	-	-	ko00000,ko03000	-	-	-	GntR,UTRA
E5E91_RS01355	1288484.APCS01000124_gene491	1.19e-213	593	COG2896@1|root,COG2896@2|Bacteria,1WIGS@1297|Deinococcus-Thermus	1297|Deinococcus-Thermus	H	Catalyzes the cyclization of GTP to (8S)-3',8-cyclo-7,8- dihydroguanosine 5'-triphosphate	moaA	-	4.1.99.22	ko:K03639	ko00790,ko01100,ko04122,map00790,map01100,map04122	-	R09394	RC03420	ko00000,ko00001,ko01000	-	-	-	Fer4_12,Mob_synth_C,Radical_SAM
E5E91_RS01360	243230.DR_0267	0	965	COG2199@1|root,COG2199@2|Bacteria	2|Bacteria	T	diguanylate cyclase activity	-	-	-	-	-	-	-	-	-	-	-	-	GGDEF,MASE1
E5E91_RS01365	243230.DR_0268	1.23e-225	622	COG0715@1|root,COG0715@2|Bacteria,1WJPE@1297|Deinococcus-Thermus	1297|Deinococcus-Thermus	P	NMT1-like family	-	-	-	ko:K02051	-	M00188	-	-	ko00000,ko00002,ko02000	3.A.1.16,3.A.1.17	-	-	NMT1
E5E91_RS01370	243230.DR_0269	1.34e-78	250	COG0513@1|root,COG0513@2|Bacteria	2|Bacteria	L	helicase activity	-	-	-	-	-	-	-	-	-	-	-	-	CpcD,DbpA
E5E91_RS01375	243230.DR_0270	7.03e-246	674	COG1234@1|root,COG1234@2|Bacteria,1WM2V@1297|Deinococcus-Thermus	1297|Deinococcus-Thermus	S	Beta-lactamase superfamily domain	-	GO:0003674,GO:0003824,GO:0004518,GO:0004519,GO:0004521,GO:0004540,GO:0006139,GO:0006396,GO:0006399,GO:0006725,GO:0006807,GO:0008033,GO:0008150,GO:0008152,GO:0009987,GO:0010467,GO:0016070,GO:0016787,GO:0016788,GO:0016891,GO:0016893,GO:0031123,GO:0034414,GO:0034470,GO:0034641,GO:0034660,GO:0042779,GO:0042780,GO:0042781,GO:0043170,GO:0043628,GO:0044237,GO:0044238,GO:0046483,GO:0071704,GO:0090304,GO:…	3.1.26.11	ko:K00784	ko03013,map03013	-	-	-	ko00000,ko00001,ko01000,ko03016	-	-	-	Lactamase_B_2
E5E91_RS01380	243230.DR_0271	9.21e-209	576	2BYDS@1|root,321BI@2|Bacteria	2|Bacteria	-	-	-	-	-	-	-	-	-	-	-	-	-	-	-
E5E91_RS01385	243230.DR_0272	2.59e-75	224	COG2329@1|root,COG2329@2|Bacteria	2|Bacteria	S	heme oxygenase (decyclizing) activity	isdG	-	1.14.99.48,1.14.99.57	ko:K07145,ko:K21481	ko00860,ko01110,map00860,map01110	-	R10468,R10510	RC03185	ko00000,ko00001,ko01000	-	-	-	ABM
E5E91_RS01390	243230.DR_0273	7.81e-132	374	COG2258@1|root,COG2258@2|Bacteria,1WMUA@1297|Deinococcus-Thermus	1297|Deinococcus-Thermus	S	PFAM MOSC domain	-	-	-	-	-	-	-	-	-	-	-	-	MOSC
E5E91_RS01395	243230.DR_0274	2.81e-128	364	COG0494@1|root,COG0494@2|Bacteria	2|Bacteria	L	nUDIX hydrolase	-	-	3.6.1.55	ko:K03574	-	-	-	-	ko00000,ko01000,ko03400	-	-	-	DUF2213,NUDIX
E5E91_RS01400	243230.DR_0275	8.93e-118	338	COG2862@1|root,COG2862@2|Bacteria	2|Bacteria	S	Uncharacterized protein family, UPF0114	-	-	-	-	-	-	-	-	-	-	-	-	UPF0114
E5E91_RS01405	243230.DR_0276	3.99e-158	443	COG2384@1|root,COG2384@2|Bacteria,1WMPW@1297|Deinococcus-Thermus	1297|Deinococcus-Thermus	S	tRNA (adenine(22)-N(1))-methyltransferase	-	-	2.1.1.217	ko:K06967	-	-	-	-	ko00000,ko01000,ko03016	-	-	-	TrmK
E5E91_RS01410	243230.DR_0277	3.01e-223	613	COG3386@1|root,COG3386@2|Bacteria	2|Bacteria	G	gluconolactonase activity	gnl	-	1.15.1.1,3.1.1.17	ko:K01053,ko:K04565	ko00030,ko00053,ko00930,ko01100,ko01110,ko01120,ko01130,ko01200,ko01220,ko04146,ko04213,ko05014,ko05016,ko05020,map00030,map00053,map00930,map01100,map01110,map01120,map01130,map01200,map01220,map04146,map04213,map05014,map05016,map05020	M00129	R01519,R02933,R03751	RC00537,RC00983	ko00000,ko00001,ko00002,ko01000,ko04147	-	-	-	SGL
E5E91_RS01415	243230.DR_0278	4.55e-149	419	COG0406@1|root,COG0406@2|Bacteria,1WJ6S@1297|Deinococcus-Thermus	1297|Deinococcus-Thermus	G	phosphoglycerate mutase family	-	-	3.1.3.73,5.4.2.12	ko:K02226,ko:K15634	ko00010,ko00260,ko00680,ko00860,ko01100,ko01110,ko01120,ko01130,ko01200,ko01230,map00010,map00260,map00680,map00860,map01100,map01110,map01120,map01130,map01200,map01230	M00001,M00002,M00003,M00122	R01518,R04594,R11173	RC00017,RC00536	ko00000,ko00001,ko00002,ko01000	-	-	-	His_Phos_1
E5E91_RS01420	243230.DR_0279	5.83e-89	264	COG1607@1|root,COG1607@2|Bacteria,1WJZ4@1297|Deinococcus-Thermus	1297|Deinococcus-Thermus	I	PFAM thioesterase superfamily	-	-	3.1.2.20	ko:K01073	-	-	-	-	ko00000,ko01000	-	-	-	4HBT
E5E91_RS01425	243230.DR_0280	5.25e-250	688	COG0683@1|root,COG0683@2|Bacteria	2|Bacteria	E	ABC-type branched-chain amino acid transport systems, periplasmic component	livK	-	-	ko:K01999	ko02010,ko02024,map02010,map02024	M00237	-	-	ko00000,ko00001,ko00002,ko02000	3.A.1.4	-	-	Peripla_BP_6
E5E91_RS01430	243230.DR_0281	8.84e-185	516	COG0559@1|root,COG0559@2|Bacteria	2|Bacteria	E	leucine import across plasma membrane	livH	-	-	ko:K01997	ko02010,ko02024,map02010,map02024	M00237	-	-	ko00000,ko00001,ko00002,ko02000	3.A.1.4	-	-	BPD_transp_2
E5E91_RS01435	243230.DR_0282	4.86e-234	644	COG4177@1|root,COG4177@2|Bacteria,1WIGX@1297|Deinococcus-Thermus	1297|Deinococcus-Thermus	E	Belongs to the binding-protein-dependent transport system permease family	-	-	-	ko:K01998	ko02010,ko02024,map02010,map02024	M00237	-	-	ko00000,ko00001,ko00002,ko02000	3.A.1.4	-	-	BPD_transp_2
E5E91_RS01440	243230.DR_0283	1.64e-203	563	COG0411@1|root,COG0411@2|Bacteria,1WJG8@1297|Deinococcus-Thermus	1297|Deinococcus-Thermus	E	Branched-chain amino acid ATP-binding cassette transporter	-	-	-	ko:K01995	ko02010,ko02024,map02010,map02024	M00237	-	-	ko00000,ko00001,ko00002,ko02000	3.A.1.4	-	-	ABC_tran,BCA_ABC_TP_C
E5E91_RS01445	243230.DR_0284	3.8e-161	452	COG0410@1|root,COG0410@2|Bacteria	2|Bacteria	E	branched-chain amino acid transmembrane transporter activity	livF	-	-	ko:K01996	ko02010,ko02024,map02010,map02024	M00237	-	-	ko00000,ko00001,ko00002,ko02000	3.A.1.4	-	-	ABC_tran,BCA_ABC_TP_C
E5E91_RS01460	243230.DR_0287	0	1917	COG0567@1|root,COG0567@2|Bacteria,1WIKA@1297|Deinococcus-Thermus	1297|Deinococcus-Thermus	C	dehydrogenase e1 component	sucA	-	1.2.4.2	ko:K00164	ko00020,ko00310,ko00380,ko01100,ko01110,ko01120,ko01130,ko01200,map00020,map00310,map00380,map01100,map01110,map01120,map01130,map01200	M00009,M00011,M00032	R00621,R01933,R01940,R03316,R08549	RC00004,RC00027,RC00627,RC02743,RC02833,RC02883	br01601,ko00000,ko00001,ko00002,ko01000	-	-	-	2-oxogl_dehyd_N,E1_dh,OxoGdeHyase_C,Transket_pyr
E5E91_RS01470	243230.DR_0289	2.81e-158	444	COG0177@1|root,COG0177@2|Bacteria,1WI69@1297|Deinococcus-Thermus	1297|Deinococcus-Thermus	L	DNA repair enzyme that has both DNA N-glycosylase activity and AP-lyase activity. The DNA N-glycosylase activity releases various damaged pyrimidines from DNA by cleaving the N- glycosidic bond, leaving an AP (apurinic apyrimidinic) site. The AP-lyase activity cleaves the phosphodiester bond 3' to the AP site by a beta-elimination, leaving a 3'-terminal unsaturated sugar and a product with a term…	nth	-	4.2.99.18	ko:K10773	ko03410,map03410	-	-	-	ko00000,ko00001,ko01000,ko03400	-	-	-	EndIII_4Fe-2S,HhH-GPD
E5E91_RS01475	243230.DR_0290	1.87e-256	707	COG0477@1|root,COG2814@2|Bacteria,1WIWD@1297|Deinococcus-Thermus	1297|Deinococcus-Thermus	EGP	PFAM Major Facilitator Superfamily	-	-	-	-	-	-	-	-	-	-	-	-	MFS_1
E5E91_RS01480	243230.DR_0291	1.21e-157	443	COG1579@1|root,COG1579@2|Bacteria,1WJTQ@1297|Deinococcus-Thermus	1297|Deinococcus-Thermus	S	Zn-ribbon protein, possibly nucleic acid-binding	-	-	-	ko:K07164	-	-	-	-	ko00000	-	-	-	zf-RING_7
E5E91_RS01495	243230.DR_0293	6.43e-153	429	COG1011@1|root,COG1011@2|Bacteria	2|Bacteria	S	phosphatase activity	-	-	-	ko:K07025	-	-	-	-	ko00000	-	-	-	HAD_2,Hydrolase
E5E91_RS01500	243230.DR_0294	0	939	COG1488@1|root,COG1488@2|Bacteria,1WM9C@1297|Deinococcus-Thermus	1297|Deinococcus-Thermus	H	Nicotinate phosphoribosyltransferase (NAPRTase) family	-	-	2.4.2.12	ko:K03462	ko00760,ko01100,ko04621,map00760,map01100,map04621	-	R01271	RC00033	ko00000,ko00001,ko01000	-	-	-	NAPRTase
E5E91_RS01505	243230.DR_0295	8.53e-211	581	COG0639@1|root,COG0639@2|Bacteria	2|Bacteria	T	phosphoprotein phosphatase activity	-	-	3.1.3.16	ko:K07313	-	-	-	-	ko00000,ko01000	-	-	-	Metallophos
E5E91_RS01515	243230.DR_0297	0	966	COG0769@1|root,COG0769@2|Bacteria,1WI4D@1297|Deinococcus-Thermus	1297|Deinococcus-Thermus	M	Catalyzes the addition of an amino acid to the nucleotide precursor UDP-N-acetylmuramoyl-L-alanyl-D-glutamate (UMAG) in the biosynthesis of bacterial cell-wall peptidoglycan	murE	-	6.3.2.13	ko:K01928	ko00300,ko00550,map00300,map00550	-	R02788	RC00064,RC00090	ko00000,ko00001,ko01000,ko01011	-	-	-	Mur_ligase,Mur_ligase_C,Mur_ligase_M
E5E91_RS01520	243230.DR_0298	5.32e-154	431	COG1428@1|root,COG1428@2|Bacteria,1WJD6@1297|Deinococcus-Thermus	1297|Deinococcus-Thermus	F	PFAM deoxynucleoside kinase	-	-	-	-	-	-	-	-	-	-	-	-	dNK
E5E91_RS01525	243230.DR_0299	5.52e-146	411	COG1428@1|root,COG1428@2|Bacteria,1WI9A@1297|Deinococcus-Thermus	1297|Deinococcus-Thermus	F	PFAM deoxynucleoside kinase	-	-	-	-	-	-	-	-	-	-	-	-	dNK
E5E91_RS01530	1288484.APCS01000052_gene269	5.43e-238	657	COG0265@1|root,COG0265@2|Bacteria,1WI1N@1297|Deinococcus-Thermus	1297|Deinococcus-Thermus	O	COGs COG0265 Trypsin-like serine protease typically periplasmic contain C-terminal PDZ domain	-	-	-	-	-	-	-	-	-	-	-	-	PDZ_2,Trypsin_2
E5E91_RS01535	243230.DR_0301	5.12e-44	143	COG2331@1|root,COG2331@2|Bacteria,1WKP2@1297|Deinococcus-Thermus	1297|Deinococcus-Thermus	S	Regulatory protein, FmdB family	-	-	-	-	-	-	-	-	-	-	-	-	-
E5E91_RS01540	243230.DR_0302	0	1172	COG0449@1|root,COG0449@2|Bacteria,1WIM6@1297|Deinococcus-Thermus	1297|Deinococcus-Thermus	M	Catalyzes the first step in hexosamine metabolism, converting fructose-6P into glucosamine-6P using glutamine as a nitrogen source	glmS	GO:0005575,GO:0005622,GO:0005623,GO:0005737,GO:0044424,GO:0044464	2.6.1.16	ko:K00820	ko00250,ko00520,ko01100,ko01130,ko04931,map00250,map00520,map01100,map01130,map04931	-	R00768	RC00010,RC00163,RC02752	ko00000,ko00001,ko01000,ko01002	-	-	-	GATase_6,SIS
E5E91_RS01545	1288484.APCS01000052_gene272	0	974	COG0033@1|root,COG0033@2|Bacteria,1WJDJ@1297|Deinococcus-Thermus	1297|Deinococcus-Thermus	G	Phosphoglucomutase phosphomannomutase alpha beta alpha domain I	-	-	5.4.2.2	ko:K01835	ko00010,ko00030,ko00052,ko00230,ko00500,ko00520,ko00521,ko01100,ko01110,ko01120,ko01130,map00010,map00030,map00052,map00230,map00500,map00520,map00521,map01100,map01110,map01120,map01130	M00549	R00959,R01057,R08639	RC00408	ko00000,ko00001,ko00002,ko01000	-	-	-	PGM_PMM_I,PGM_PMM_II,PGM_PMM_III,PGM_PMM_IV
E5E91_RS01550	243230.DR_0305	1.38e-85	252	COG0048@1|root,COG0048@2|Bacteria,1WJZ1@1297|Deinococcus-Thermus	1297|Deinococcus-Thermus	J	Interacts with and stabilizes bases of the 16S rRNA that are involved in tRNA selection in the A site and with the mRNA backbone. Located at the interface of the 30S and 50S subunits, it traverses the body of the 30S subunit contacting proteins on the other side and probably holding the rRNA structure together. The combined cluster of proteins S8, S12 and S17 appears to hold together the shoulder…	rpsL	GO:0003674,GO:0003735,GO:0005198,GO:0005575,GO:0005622,GO:0005623,GO:0005737,GO:0005840,GO:0006412,GO:0006518,GO:0006807,GO:0008150,GO:0008152,GO:0009058,GO:0009059,GO:0009987,GO:0010467,GO:0019538,GO:0032991,GO:0034641,GO:0034645,GO:0043043,GO:0043170,GO:0043226,GO:0043228,GO:0043229,GO:0043232,GO:0043603,GO:0043604,GO:0044237,GO:0044238,GO:0044249,GO:0044260,GO:0044267,GO:0044271,GO:0044424,GO:…	-	ko:K02950	ko03010,map03010	M00178,M00179	-	-	br01610,ko00000,ko00001,ko00002,ko03011	-	-	-	Ribosom_S12_S23
E5E91_RS01555	243230.DR_0306	9.78e-107	308	COG0049@1|root,COG0049@2|Bacteria,1WJUQ@1297|Deinococcus-Thermus	1297|Deinococcus-Thermus	J	One of the primary rRNA binding proteins, it binds directly to 16S rRNA where it nucleates assembly of the head domain of the 30S subunit. Is located at the subunit interface close to the decoding center, probably blocks exit of the E-site tRNA	rpsG	GO:0000028,GO:0003674,GO:0003676,GO:0003723,GO:0003729,GO:0003735,GO:0005198,GO:0005488,GO:0005575,GO:0005622,GO:0005623,GO:0005737,GO:0005829,GO:0005840,GO:0006412,GO:0006518,GO:0006807,GO:0006996,GO:0008150,GO:0008152,GO:0009058,GO:0009059,GO:0009987,GO:0010467,GO:0015935,GO:0016043,GO:0019538,GO:0019843,GO:0022607,GO:0022613,GO:0022618,GO:0022626,GO:0022627,GO:0032991,GO:0034622,GO:0034641,GO:…	-	ko:K02992	ko03010,map03010	M00178,M00179	-	-	br01610,ko00000,ko00001,ko00002,ko03011	-	-	-	Ribosomal_S7
E5E91_RS01560	243230.DR_0307	0	1370	COG0480@1|root,COG0480@2|Bacteria,1WI2M@1297|Deinococcus-Thermus	1297|Deinococcus-Thermus	J	Catalyzes the GTP-dependent ribosomal translocation step during translation elongation. During this step, the ribosome changes from the pre-translocational (PRE) to the post- translocational (POST) state as the newly formed A-site-bound peptidyl-tRNA and P-site-bound deacylated tRNA move to the P and E sites, respectively. Catalyzes the coordinated movement of the two tRNA molecules, the mRNA and…	fusA	GO:0005575,GO:0005622,GO:0005623,GO:0005737,GO:0044424,GO:0044464	-	ko:K02355	-	-	-	-	ko00000,ko03012,ko03029	-	-	-	EFG_C,EFG_II,EFG_IV,GTP_EFTU,GTP_EFTU_D2
E5E91_RS01570	243230.DR_0309	3.79e-292	797	COG0050@1|root,COG0050@2|Bacteria,1WI4Y@1297|Deinococcus-Thermus	1297|Deinococcus-Thermus	J	This protein promotes the GTP-dependent binding of aminoacyl-tRNA to the A-site of ribosomes during protein biosynthesis	tuf	GO:0005575,GO:0005622,GO:0005623,GO:0005737,GO:0044424,GO:0044464	-	ko:K02358	-	-	-	-	ko00000,ko03012,ko03029,ko04147	-	-	-	GTP_EFTU,GTP_EFTU_D2,GTP_EFTU_D3
E5E91_RS01575	1288484.APCS01000130_gene377	4.18e-71	214	COG0051@1|root,COG0051@2|Bacteria,1WK4U@1297|Deinococcus-Thermus	1297|Deinococcus-Thermus	J	Involved in the binding of tRNA to the ribosomes	rpsJ	GO:0003674,GO:0003735,GO:0005198,GO:0005575,GO:0005622,GO:0005623,GO:0005737,GO:0005840,GO:0006412,GO:0006518,GO:0006807,GO:0008150,GO:0008152,GO:0009058,GO:0009059,GO:0009987,GO:0010467,GO:0015935,GO:0019538,GO:0032991,GO:0034641,GO:0034645,GO:0043043,GO:0043170,GO:0043226,GO:0043228,GO:0043229,GO:0043232,GO:0043603,GO:0043604,GO:0044237,GO:0044238,GO:0044249,GO:0044260,GO:0044267,GO:0044271,GO:…	-	ko:K02946	ko03010,map03010	M00178,M00179	-	-	br01610,ko00000,ko00001,ko00002,ko03011	-	-	-	Ribosomal_S10
E5E91_RS01580	243230.DR_0311	7.8e-149	419	COG0087@1|root,COG0087@2|Bacteria,1WI2F@1297|Deinococcus-Thermus	1297|Deinococcus-Thermus	J	One of the primary rRNA binding proteins, it binds directly near the 3'-end of the 23S rRNA, where it nucleates assembly of the 50S subunit	rplC	-	-	ko:K02906	ko03010,map03010	M00178,M00179	-	-	br01610,ko00000,ko00001,ko00002,ko03011	-	-	-	Ribosomal_L3
E5E91_RS01585	243230.DR_0312	7.22e-142	400	COG0088@1|root,COG0088@2|Bacteria,1WI51@1297|Deinococcus-Thermus	1297|Deinococcus-Thermus	J	Forms part of the polypeptide exit tunnel	rplD	GO:0003674,GO:0003676,GO:0003723,GO:0003735,GO:0005198,GO:0005488,GO:0005575,GO:0005622,GO:0005623,GO:0005737,GO:0005829,GO:0005840,GO:0006412,GO:0006518,GO:0006807,GO:0008150,GO:0008152,GO:0009058,GO:0009059,GO:0009987,GO:0010467,GO:0019538,GO:0022626,GO:0032991,GO:0034641,GO:0034645,GO:0043043,GO:0043170,GO:0043226,GO:0043228,GO:0043229,GO:0043232,GO:0043603,GO:0043604,GO:0044237,GO:0044238,GO:…	-	ko:K02926	ko03010,map03010	M00178	-	-	br01610,ko00000,ko00001,ko00002,ko03011	-	-	-	Ribosomal_L4
E5E91_RS01590	243230.DR_0313	6.86e-60	184	COG0089@1|root,COG0089@2|Bacteria,1WK5N@1297|Deinococcus-Thermus	1297|Deinococcus-Thermus	J	One of the early assembly proteins it binds 23S rRNA. One of the proteins that surrounds the polypeptide exit tunnel on the outside of the ribosome. Forms the main docking site for trigger factor binding to the ribosome	rplW	GO:0000027,GO:0003674,GO:0003676,GO:0003723,GO:0003735,GO:0005198,GO:0005488,GO:0005575,GO:0005622,GO:0005623,GO:0005737,GO:0005829,GO:0005840,GO:0006412,GO:0006518,GO:0006807,GO:0006996,GO:0008150,GO:0008152,GO:0009058,GO:0009059,GO:0009987,GO:0010467,GO:0015934,GO:0016043,GO:0019538,GO:0022607,GO:0022613,GO:0022618,GO:0022625,GO:0022626,GO:0032991,GO:0034622,GO:0034641,GO:0034645,GO:0042254,GO:…	-	ko:K02892	ko03010,map03010	M00178,M00179	-	-	br01610,ko00000,ko00001,ko00002,ko03011	-	-	-	Ribosomal_L23
E5E91_RS01595	243230.DR_0314	9.11e-198	548	COG0090@1|root,COG0090@2|Bacteria,1WI5K@1297|Deinococcus-Thermus	1297|Deinococcus-Thermus	J	One of the primary rRNA binding proteins. Required for association of the 30S and 50S subunits to form the 70S ribosome, for tRNA binding and peptide bond formation. It has been suggested to have peptidyltransferase activity	rplB	GO:0002181,GO:0003674,GO:0003676,GO:0003723,GO:0003735,GO:0005198,GO:0005488,GO:0005575,GO:0005622,GO:0005623,GO:0005737,GO:0005829,GO:0005840,GO:0006412,GO:0006518,GO:0006807,GO:0008150,GO:0008152,GO:0009058,GO:0009059,GO:0009987,GO:0010467,GO:0015934,GO:0019538,GO:0022625,GO:0022626,GO:0032991,GO:0034641,GO:0034645,GO:0043043,GO:0043170,GO:0043226,GO:0043228,GO:0043229,GO:0043232,GO:0043603,GO:…	-	ko:K02886	ko03010,map03010	M00178,M00179	-	-	br01610,ko00000,ko00001,ko00002,ko03011	-	-	-	Ribosomal_L2,Ribosomal_L2_C
E5E91_RS01600	243230.DR_0315	1.05e-63	194	COG0185@1|root,COG0185@2|Bacteria,1WK6F@1297|Deinococcus-Thermus	1297|Deinococcus-Thermus	J	Protein S19 forms a complex with S13 that binds strongly to the 16S ribosomal RNA	rpsS	GO:0000028,GO:0003674,GO:0003735,GO:0005198,GO:0005575,GO:0005622,GO:0005623,GO:0005737,GO:0005829,GO:0005840,GO:0006996,GO:0008150,GO:0009987,GO:0015935,GO:0016043,GO:0022607,GO:0022613,GO:0022618,GO:0022626,GO:0022627,GO:0032991,GO:0034622,GO:0042254,GO:0042255,GO:0042274,GO:0043226,GO:0043228,GO:0043229,GO:0043232,GO:0043933,GO:0044085,GO:0044391,GO:0044422,GO:0044424,GO:0044444,GO:0044445,GO:…	-	ko:K02965	ko03010,map03010	M00178,M00179	-	-	br01610,ko00000,ko00001,ko00002,ko03011	-	-	-	Ribosomal_S19
E5E91_RS01605	243230.DR_0316	5.13e-87	256	COG0091@1|root,COG0091@2|Bacteria,1WJYH@1297|Deinococcus-Thermus	1297|Deinococcus-Thermus	J	The globular domain of the protein is located near the polypeptide exit tunnel on the outside of the subunit, while an extended beta-hairpin is found that lines the wall of the exit tunnel in the center of the 70S ribosome	rplV	GO:0003674,GO:0003735,GO:0005198,GO:0005575,GO:0005622,GO:0005623,GO:0005737,GO:0005829,GO:0005840,GO:0015934,GO:0022625,GO:0022626,GO:0032991,GO:0043226,GO:0043228,GO:0043229,GO:0043232,GO:0044391,GO:0044422,GO:0044424,GO:0044444,GO:0044445,GO:0044446,GO:0044464,GO:1990904	-	ko:K02890	ko03010,map03010	M00178,M00179	-	-	br01610,ko00000,ko00001,ko00002,ko03011	-	-	-	Ribosomal_L22
E5E91_RS01610	243230.DR_0317	2.19e-167	469	COG0092@1|root,COG0092@2|Bacteria,1WIVV@1297|Deinococcus-Thermus	1297|Deinococcus-Thermus	J	Binds the lower part of the 30S subunit head. Binds mRNA in the 70S ribosome, positioning it for translation	rpsC	GO:0002181,GO:0003674,GO:0003735,GO:0005198,GO:0005575,GO:0005622,GO:0005623,GO:0005737,GO:0005829,GO:0005840,GO:0006412,GO:0006518,GO:0006807,GO:0008150,GO:0008152,GO:0009058,GO:0009059,GO:0009987,GO:0010467,GO:0015935,GO:0019538,GO:0022626,GO:0022627,GO:0032991,GO:0034641,GO:0034645,GO:0043043,GO:0043170,GO:0043226,GO:0043228,GO:0043229,GO:0043232,GO:0043603,GO:0043604,GO:0044237,GO:0044238,GO:…	-	ko:K02982	ko03010,map03010	M00178,M00179	-	-	br01610,ko00000,ko00001,ko00002,ko03011	-	-	-	KH_2,Ribosomal_S3_C
E5E91_RS01615	1288484.APCS01000130_gene369	1.96e-99	288	COG0197@1|root,COG0197@2|Bacteria,1WJTI@1297|Deinococcus-Thermus	1297|Deinococcus-Thermus	J	Binds 23S rRNA and is also seen to make contacts with the A and possibly P site tRNAs	rplP	GO:0003674,GO:0003676,GO:0003723,GO:0003735,GO:0005198,GO:0005488,GO:0005575,GO:0005622,GO:0005623,GO:0005737,GO:0005829,GO:0005840,GO:0015934,GO:0019843,GO:0022625,GO:0022626,GO:0032991,GO:0043226,GO:0043228,GO:0043229,GO:0043232,GO:0044391,GO:0044422,GO:0044424,GO:0044444,GO:0044445,GO:0044446,GO:0044464,GO:0097159,GO:1901363,GO:1990904	-	ko:K02878	ko03010,map03010	M00178	-	-	br01610,ko00000,ko00001,ko00002,ko03011	-	-	-	Ribosomal_L16
E5E91_RS01620	243230.DR_0319	3.47e-36	122	COG0255@1|root,COG0255@2|Bacteria,1WKD1@1297|Deinococcus-Thermus	1297|Deinococcus-Thermus	J	Belongs to the universal ribosomal protein uL29 family	rpmC	GO:0005575,GO:0005622,GO:0005623,GO:0005737,GO:0005829,GO:0005840,GO:0015934,GO:0022625,GO:0022626,GO:0032991,GO:0043226,GO:0043228,GO:0043229,GO:0043232,GO:0044391,GO:0044422,GO:0044424,GO:0044444,GO:0044445,GO:0044446,GO:0044464,GO:1990904	-	ko:K02904	ko03010,map03010	M00178,M00179	-	-	br01610,ko00000,ko00001,ko00002,ko03011	-	-	-	Ribosomal_L29
E5E91_RS01625	1288484.APCS01000130_gene367	2.67e-62	191	COG0186@1|root,COG0186@2|Bacteria,1WK6C@1297|Deinococcus-Thermus	1297|Deinococcus-Thermus	J	One of the primary rRNA binding proteins, it binds specifically to the 5'-end of 16S ribosomal RNA	rpsQ	GO:0003674,GO:0003735,GO:0005198,GO:0005575,GO:0005622,GO:0005623,GO:0005737,GO:0005829,GO:0005840,GO:0006412,GO:0006518,GO:0006807,GO:0008150,GO:0008152,GO:0009058,GO:0009059,GO:0009987,GO:0010467,GO:0015935,GO:0019538,GO:0022626,GO:0022627,GO:0032991,GO:0034641,GO:0034645,GO:0043043,GO:0043170,GO:0043226,GO:0043228,GO:0043229,GO:0043232,GO:0043603,GO:0043604,GO:0044237,GO:0044238,GO:0044249,GO:…	-	ko:K02961	ko03010,map03010	M00178,M00179	-	-	br01610,ko00000,ko00001,ko00002,ko03011	-	-	-	Ribosomal_S17
E5E91_RS01630	243230.DR_0321	1.79e-87	257	COG0093@1|root,COG0093@2|Bacteria,1WJSD@1297|Deinococcus-Thermus	1297|Deinococcus-Thermus	J	Binds to 23S rRNA. Forms part of two intersubunit bridges in the 70S ribosome	rplN	GO:0003674,GO:0003676,GO:0003723,GO:0003735,GO:0005198,GO:0005488,GO:0005575,GO:0005622,GO:0005623,GO:0005737,GO:0005829,GO:0005840,GO:0015934,GO:0019843,GO:0022625,GO:0022626,GO:0032991,GO:0043226,GO:0043228,GO:0043229,GO:0043232,GO:0044391,GO:0044422,GO:0044424,GO:0044444,GO:0044445,GO:0044446,GO:0044464,GO:0070180,GO:0097159,GO:1901363,GO:1990904	-	ko:K02874	ko03010,map03010	M00178,M00179	-	-	br01610,ko00000,ko00001,ko00002,ko03011	-	-	-	Ribosomal_L14
E5E91_RS01635	243230.DR_0322	3.91e-65	199	COG0198@1|root,COG0198@2|Bacteria,1WK2K@1297|Deinococcus-Thermus	1297|Deinococcus-Thermus	J	One of the proteins that surrounds the polypeptide exit tunnel on the outside of the subunit	rplX	GO:0005575,GO:0005622,GO:0005623,GO:0005737,GO:0005829,GO:0005840,GO:0006412,GO:0006518,GO:0006807,GO:0008150,GO:0008152,GO:0009058,GO:0009059,GO:0009987,GO:0010467,GO:0015934,GO:0019538,GO:0022625,GO:0022626,GO:0032991,GO:0034641,GO:0034645,GO:0043043,GO:0043170,GO:0043226,GO:0043228,GO:0043229,GO:0043232,GO:0043603,GO:0043604,GO:0044237,GO:0044238,GO:0044249,GO:0044260,GO:0044267,GO:0044271,GO:…	-	ko:K02895	ko03010,map03010	M00178,M00179	-	-	br01610,ko00000,ko00001,ko00002,ko03011	-	-	-	KOW,ribosomal_L24
E5E91_RS01640	243230.DR_0323	2.49e-123	352	COG0094@1|root,COG0094@2|Bacteria,1WI2Y@1297|Deinococcus-Thermus	1297|Deinococcus-Thermus	J	This is 1 of the proteins that binds and probably mediates the attachment of the 5S RNA into the large ribosomal subunit, where it forms part of the central protuberance. In the 70S ribosome it contacts protein S13 of the 30S subunit (bridge B1b), connecting the 2 subunits	rplE	GO:0000027,GO:0003674,GO:0003676,GO:0003723,GO:0003735,GO:0005198,GO:0005488,GO:0005575,GO:0005622,GO:0005623,GO:0005737,GO:0005829,GO:0005840,GO:0006412,GO:0006518,GO:0006807,GO:0006996,GO:0008150,GO:0008152,GO:0009058,GO:0009059,GO:0009987,GO:0010467,GO:0015934,GO:0016043,GO:0019538,GO:0022607,GO:0022613,GO:0022618,GO:0022625,GO:0022626,GO:0032991,GO:0034622,GO:0034641,GO:0034645,GO:0042254,GO:…	-	ko:K02931	ko03010,map03010	M00178,M00179	-	-	br01610,ko00000,ko00001,ko00002,ko03011	-	-	-	Ribosomal_L5,Ribosomal_L5_C
E5E91_RS01645	243230.DR_0324	8.54e-134	381	COG3404@1|root,COG3404@2|Bacteria	2|Bacteria	E	Formiminotransferase-cyclodeaminase	-	-	2.1.2.5,4.3.1.4	ko:K01746,ko:K13990	ko00340,ko00670,ko01100,map00340,map00670,map01100	-	R02287,R02302,R03189	RC00165,RC00221,RC00223,RC00688,RC00870	ko00000,ko00001,ko01000,ko03036,ko04147	-	-	-	FTCD_C
E5E91_RS01650	243230.DR_0325	1.19e-232	640	COG0039@1|root,COG0039@2|Bacteria,1WJHY@1297|Deinococcus-Thermus	1297|Deinococcus-Thermus	C	Catalyzes the reversible oxidation of malate to oxaloacetate	mdh	GO:0003674,GO:0003824,GO:0005575,GO:0005622,GO:0005623,GO:0005737,GO:0006082,GO:0006091,GO:0006099,GO:0006101,GO:0006107,GO:0006108,GO:0006139,GO:0006725,GO:0006732,GO:0006733,GO:0006734,GO:0006753,GO:0006793,GO:0006796,GO:0006807,GO:0008150,GO:0008152,GO:0009060,GO:0009117,GO:0009987,GO:0015980,GO:0016491,GO:0016614,GO:0016615,GO:0016616,GO:0016999,GO:0017144,GO:0019362,GO:0019637,GO:0019674,GO:…	1.1.1.37	ko:K00024	ko00020,ko00270,ko00620,ko00630,ko00680,ko00710,ko00720,ko01100,ko01110,ko01120,ko01130,ko01200,map00020,map00270,map00620,map00630,map00680,map00710,map00720,map01100,map01110,map01120,map01130,map01200	M00009,M00011,M00012,M00168,M00173,M00346,M00374,M00620,M00740	R00342,R07136	RC00031	ko00000,ko00001,ko00002,ko01000	-	-	-	Ldh_1_C,Ldh_1_N
E5E91_RS01660	243230.DR_0327	1.89e-219	611	COG0265@1|root,COG0265@2|Bacteria,1WI8R@1297|Deinococcus-Thermus	1297|Deinococcus-Thermus	O	peptidase S1 and S6, chymotrypsin Hap	-	-	-	-	-	-	-	-	-	-	-	-	PDZ_2,Trypsin_2
E5E91_RS01665	243230.DR_0328	9.76e-100	290	COG2105@1|root,COG2105@2|Bacteria,1WKJZ@1297|Deinococcus-Thermus	1297|Deinococcus-Thermus	S	Gamma-glutamyl cyclotransferase, AIG2-like	-	-	-	-	-	-	-	-	-	-	-	-	GGACT
E5E91_RS01670	243230.DR_0329	4.21e-243	666	COG1051@1|root,COG1051@2|Bacteria	2|Bacteria	F	GDP-mannose mannosyl hydrolase activity	-	-	3.6.1.55	ko:K03574	-	-	-	-	ko00000,ko01000,ko03400	-	-	-	NUDIX
E5E91_RS01675	684949.ATTJ01000001_gene1364	1.98e-157	464	2DPH7@1|root,3322P@2|Bacteria	2|Bacteria	-	-	-	-	-	-	-	-	-	-	-	-	-	-	Imm_superinfect,PG_binding_1
E5E91_RS01685	243230.DR_0332	0	1269	COG0043@1|root,COG0043@2|Bacteria,1WI75@1297|Deinococcus-Thermus	1297|Deinococcus-Thermus	H	Belongs to the UbiD family	vdcC	-	4.1.1.98	ko:K03182	ko00130,ko01100,ko01110,map00130,map01100,map01110	M00117	R04985,R04986	RC00391	ko00000,ko00001,ko00002,ko01000	-	-	-	UbiD
E5E91_RS01690	243230.DR_0333	4.6e-152	427	2DR1Z@1|root,339U0@2|Bacteria	2|Bacteria	S	Domain of unknown function (DUF3885)	-	-	-	-	-	-	-	-	-	-	-	-	DUF3885
E5E91_RS01695	243230.DR_0334	0	952	COG1075@1|root,COG1075@2|Bacteria	2|Bacteria	KLT	acetyltransferases and hydrolases with the alpha beta hydrolase fold	lip	-	3.1.1.3	ko:K01046	ko00561,ko01100,map00561,map01100	M00098	R02250,R02687	RC00020,RC00037,RC00041,RC00094	ko00000,ko00001,ko00002,ko01000	-	-	-	Abhydrolase_1,DUF676,Lipase_2,YSIRK_signal
E5E91_RS01700	243230.DR_0335	1.38e-302	834	COG0513@1|root,COG0513@2|Bacteria,1WINJ@1297|Deinococcus-Thermus	1297|Deinococcus-Thermus	L	Belongs to the DEAD box helicase family	-	-	3.6.4.13	ko:K11927	ko03018,map03018	-	-	-	ko00000,ko00001,ko01000,ko03019	-	-	-	DEAD,Helicase_C
E5E91_RS01705	243230.DR_0336	0	1060	COG0318@1|root,COG0318@2|Bacteria,1WIB8@1297|Deinococcus-Thermus	1297|Deinococcus-Thermus	IQ	Acyl-CoA synthetase (AMP-forming) AMP-acid ligase II	-	-	-	ko:K00666	-	-	-	-	ko00000,ko01000,ko01004	-	-	-	AMP-binding,AMP-binding_C
E5E91_RS01710	243230.DR_0337	0	1139	COG4124@1|root,COG4124@2|Bacteria	2|Bacteria	G	Belongs to the glycosyl hydrolase 26 family	-	-	-	-	-	-	-	-	-	-	-	-	Cu_amine_oxidN1,Glyco_hydro_26,OpgC_C
E5E91_RS01720	243230.DR_0339	7.28e-288	785	COG1473@1|root,COG1473@2|Bacteria,1WM7N@1297|Deinococcus-Thermus	1297|Deinococcus-Thermus	S	PFAM Peptidase family M20 M25 M40	-	-	-	ko:K01436	-	-	-	-	ko00000,ko01000,ko01002	-	-	-	M20_dimer,Peptidase_M20
E5E91_RS01725	243230.DR_0340	1.57e-275	755	COG0285@1|root,COG0285@2|Bacteria,1WIEI@1297|Deinococcus-Thermus	1297|Deinococcus-Thermus	H	folylpolyglutamate synthase dihydrofolate synthase	-	-	6.3.2.12,6.3.2.17	ko:K11754	ko00790,ko01100,map00790,map01100	M00126,M00841	R00942,R02237,R04241	RC00064,RC00090,RC00162	ko00000,ko00001,ko00002,ko01000	-	-	-	Mur_ligase_C,Mur_ligase_M
E5E91_RS01735	243230.DR_0341	2.86e-57	177	COG0184@1|root,COG0184@2|Bacteria	2|Bacteria	J	rRNA binding	rpsO	GO:0000028,GO:0003674,GO:0003676,GO:0003723,GO:0003735,GO:0005198,GO:0005488,GO:0005575,GO:0005622,GO:0005623,GO:0005737,GO:0005829,GO:0005840,GO:0005886,GO:0006139,GO:0006378,GO:0006396,GO:0006397,GO:0006412,GO:0006518,GO:0006725,GO:0006807,GO:0006996,GO:0008150,GO:0008152,GO:0009058,GO:0009059,GO:0009987,GO:0010467,GO:0015935,GO:0016020,GO:0016043,GO:0016070,GO:0016071,GO:0019538,GO:0019843,GO:…	-	ko:K02956	ko03010,map03010	M00178,M00179	-	-	br01610,ko00000,ko00001,ko00002,ko03011	-	-	-	Ribosomal_S15
E5E91_RS01740	243230.DR_0342	2.12e-141	398	COG0723@1|root,COG0723@2|Bacteria,1WI5B@1297|Deinococcus-Thermus	1297|Deinococcus-Thermus	C	PFAM Rieske 2Fe-2S domain	-	-	-	-	-	-	-	-	-	-	-	-	Rieske
E5E91_RS01745	243230.DR_0343	3.07e-240	660	COG0457@1|root,COG2010@1|root,COG0457@2|Bacteria,COG2010@2|Bacteria,1WJ9G@1297|Deinococcus-Thermus	1297|Deinococcus-Thermus	C	PFAM Cytochrome C	-	-	-	-	-	-	-	-	-	-	-	-	Cytochrome_CBB3,TPR_11,TPR_16,TPR_19,TPR_8
E5E91_RS01750	243230.DR_0344	1.19e-129	369	COG3088@1|root,COG3088@2|Bacteria,1WJYG@1297|Deinococcus-Thermus	1297|Deinococcus-Thermus	O	subunit of a heme lyase	-	-	-	ko:K02200	-	-	-	-	ko00000	-	-	-	CcmH
E5E91_RS01755	243230.DR_0345	3.51e-136	385	COG0526@1|root,COG0526@2|Bacteria,1WJ2P@1297|Deinococcus-Thermus	1297|Deinococcus-Thermus	CO	periplasmic protein thiol disulfide oxidoreductases, DsbE subfamily	-	-	-	ko:K02199	-	-	-	-	ko00000,ko03110	-	-	-	AhpC-TSA
E5E91_RS01760	243230.DR_0346	0	1308	COG1138@1|root,COG1138@2|Bacteria,1WI0S@1297|Deinococcus-Thermus	1297|Deinococcus-Thermus	O	PFAM Cytochrome c assembly protein	ccmF	-	-	ko:K02198	-	-	-	-	ko00000,ko02000	9.B.14.1	-	-	CcmF_C,Cytochrom_C_asm
E5E91_RS01765	243230.DR_0347	5.12e-117	335	COG2332@1|root,COG2332@2|Bacteria	2|Bacteria	O	Heme chaperone required for the biogenesis of c-type cytochromes. Transiently binds heme delivered by CcmC and transfers the heme to apo-cytochromes in a process facilitated by CcmF and CcmH	ccmE	-	-	ko:K02197	-	-	-	-	ko00000	-	-	-	CcmE
E5E91_RS01770	243230.DR_0348	3.82e-166	464	COG0755@1|root,COG0755@2|Bacteria,1WISW@1297|Deinococcus-Thermus	1297|Deinococcus-Thermus	O	ABC-type transport system involved in cytochrome c biogenesis permease component	-	-	-	ko:K02195	ko02010,map02010	M00259	-	-	ko00000,ko00001,ko00002,ko02000	3.A.1.107	-	-	Cytochrom_C_asm
E5E91_RS01775	243230.DR_0349	0	1573	COG0466@1|root,COG0466@2|Bacteria,1WISX@1297|Deinococcus-Thermus	1297|Deinococcus-Thermus	O	ATP-dependent serine protease that mediates the selective degradation of mutant and abnormal proteins as well as certain short-lived regulatory proteins. Required for cellular homeostasis and for survival from DNA damage and developmental changes induced by stress. Degrades polypeptides processively to yield small peptide fragments that are 5 to 10 amino acids long. Binds to DNA in a double-stran…	lon2	-	3.4.21.53	ko:K01338	ko04112,map04112	-	-	-	ko00000,ko00001,ko01000,ko01002	-	-	-	AAA,LON_substr_bdg,Lon_C
E5E91_RS01780	243230.DR_0350	0	1031	COG2815@1|root,COG2815@2|Bacteria,1WJKE@1297|Deinococcus-Thermus	1297|Deinococcus-Thermus	S	PFAM PASTA domain	-	-	-	-	-	-	-	-	-	-	-	-	PASTA
E5E91_RS01785	243230.DR_0351	1.91e-147	416	COG4291@1|root,COG4291@2|Bacteria	2|Bacteria	C	membrane	-	-	-	-	-	-	-	-	-	-	-	-	DUF1345
E5E91_RS01790	1288484.APCS01000068_gene2653	0	1751	COG0557@1|root,COG0557@2|Bacteria,1WI1A@1297|Deinococcus-Thermus	1297|Deinococcus-Thermus	K	3'-5' exoribonuclease that releases 5'-nucleoside monophosphates and is involved in maturation of structured RNAs	rnr	-	-	ko:K12573	ko03018,map03018	-	-	-	ko00000,ko00001,ko01000,ko03016,ko03019	-	-	-	HTH_IclR,OB_RNB,RNB,S1
E5E91_RS01795	243230.DR_0354	3.69e-193	536	COG0708@1|root,COG0708@2|Bacteria,1WK9Z@1297|Deinococcus-Thermus	1297|Deinococcus-Thermus	L	exodeoxyribonuclease III	-	-	3.1.11.2	ko:K01142	ko03410,map03410	-	-	-	ko00000,ko00001,ko01000,ko03400	-	-	-	Exo_endo_phos
E5E91_RS01805	243230.DR_0356	2.92e-120	346	COG0500@1|root,COG2226@2|Bacteria,1WJ5U@1297|Deinococcus-Thermus	1297|Deinococcus-Thermus	Q	ubiE/COQ5 methyltransferase family	-	-	-	-	-	-	-	-	-	-	-	-	Methyltransf_11
E5E91_RS01810	243230.DR_0357	1.61e-127	362	COG1678@1|root,COG1678@2|Bacteria	2|Bacteria	K	ribonucleoside-diphosphate reductase activity	yqgE	GO:0005575,GO:0005622,GO:0005623,GO:0005737,GO:0005829,GO:0044424,GO:0044444,GO:0044464	-	ko:K07735	-	-	-	-	ko00000,ko03000	-	-	-	DUF179
E5E91_RS01815	243230.DR_0358	1.6e-208	577	COG0354@1|root,COG0354@2|Bacteria,1WJGQ@1297|Deinococcus-Thermus	1297|Deinococcus-Thermus	S	TIGRFAM folate-binding protein YgfZ	-	-	-	ko:K06980	-	-	-	-	ko00000,ko03016	-	-	-	GCV_T,GCV_T_C
E5E91_RS01830	1288484.APCS01000090_gene1515	4.76e-183	519	COG2333@1|root,COG2333@2|Bacteria,1WJ6M@1297|Deinococcus-Thermus	1297|Deinococcus-Thermus	L	DNA internalization-related competence protein ComEC Rec2	-	-	-	-	-	-	-	-	-	-	-	-	Lactamase_B
E5E91_RS01835	243230.DR_0362	3.46e-241	663	COG1181@1|root,COG1181@2|Bacteria,1WIJ8@1297|Deinococcus-Thermus	1297|Deinococcus-Thermus	F	Belongs to the D-alanine--D-alanine ligase family	ddl	-	6.3.2.4	ko:K01921	ko00473,ko00550,ko01100,ko01502,map00473,map00550,map01100,map01502	-	R01150	RC00064,RC00141	ko00000,ko00001,ko01000,ko01011	-	-	-	Dala_Dala_lig_C,Dala_Dala_lig_N
E5E91_RS01840	243230.DR_0363	0	1160	COG0747@1|root,COG0747@2|Bacteria,1WIIW@1297|Deinococcus-Thermus	1297|Deinococcus-Thermus	E	PFAM Bacterial extracellular solute-binding proteins, family 5 Middle	-	-	-	ko:K02035	ko02024,map02024	M00239	-	-	ko00000,ko00001,ko00002,ko02000	3.A.1.5	-	-	SBP_bac_5
E5E91_RS01845	243230.DR_0364	8.29e-229	632	COG0601@1|root,COG0601@2|Bacteria,1WIYI@1297|Deinococcus-Thermus	1297|Deinococcus-Thermus	P	COGs COG0601 ABC-type dipeptide oligopeptide nickel transport systems permease components	-	-	-	ko:K02033	ko02024,map02024	M00239	-	-	ko00000,ko00001,ko00002,ko02000	3.A.1.5	-	-	BPD_transp_1
E5E91_RS01850	243230.DR_0365	7.51e-220	609	COG1173@1|root,COG1173@2|Bacteria,1WJ6N@1297|Deinococcus-Thermus	1297|Deinococcus-Thermus	EP	COGs COG1173 ABC-type dipeptide oligopeptide nickel transport systems permease components	-	-	-	ko:K02034	ko02024,map02024	M00239	-	-	ko00000,ko00001,ko00002,ko02000	3.A.1.5	-	-	BPD_transp_1,OppC_N
E5E91_RS01855	243230.DR_0366	5.04e-280	764	COG1060@1|root,COG1060@2|Bacteria,1WMBM@1297|Deinococcus-Thermus	1297|Deinococcus-Thermus	H	Radical SAM enzyme that catalyzes the addition of the adenosyl radical to the double bond of 3- (1- carboxyvinyl)oxy benzoate, leading to aminodeoxyfutalosine (AFL), a key intermediate in the formation of menaquinone (MK, vitamin K2) from chorismate	mqnE	-	2.5.1.120	ko:K18285	ko00130,ko01110,map00130,map01110	-	R10667	RC00021,RC03234	ko00000,ko00001,ko01000	-	-	-	Radical_SAM
E5E91_RS01860	243230.DR_0367	2.25e-171	479	COG0454@1|root,COG0456@2|Bacteria	2|Bacteria	K	acetyltransferase	-	-	-	-	-	-	-	-	-	-	-	-	Acetyltransf_1,Acetyltransf_10
E5E91_RS01865	243230.DR_0368	1.28e-178	498	COG2013@1|root,COG2013@2|Bacteria	2|Bacteria	S	Mitochondrial biogenesis AIM24	-	-	-	-	-	-	-	-	-	-	-	-	AIM24
E5E91_RS01875	243230.DR_0370	5.14e-212	585	COG1427@1|root,COG1427@2|Bacteria,1WIAQ@1297|Deinococcus-Thermus	1297|Deinococcus-Thermus	S	Catalyzes the dehydration of chorismate into 3- (1- carboxyvinyl)oxy benzoate, a step in the biosynthesis of menaquinone (MK, vitamin K2)	mqnA	-	4.2.1.151	ko:K11782	ko00130,ko01110,map00130,map01110	-	R10666	RC03232	ko00000,ko00001,ko01000	-	-	-	VitK2_biosynth
E5E91_RS01885	243230.DR_0372	0	1064	COG1190@1|root,COG1190@2|Bacteria,1WI4Z@1297|Deinococcus-Thermus	1297|Deinococcus-Thermus	J	Belongs to the class-II aminoacyl-tRNA synthetase family	lysS	-	6.1.1.6	ko:K04567	ko00970,map00970	M00359,M00360	R03658	RC00055,RC00523	ko00000,ko00001,ko00002,ko01000,ko01007,ko03016	-	-	-	tRNA-synt_2,tRNA_anti-codon
E5E91_RS01890	243230.DR_0373	3.03e-262	722	COG0387@1|root,COG0387@2|Bacteria,1WJIR@1297|Deinococcus-Thermus	1297|Deinococcus-Thermus	P	Sodium/calcium exchanger protein	-	-	-	ko:K07300	-	-	-	-	ko00000,ko02000	2.A.19	-	-	Na_Ca_ex
E5E91_RS01895	243230.DR_0374	1.63e-67	204	COG1695@1|root,COG1695@2|Bacteria	2|Bacteria	K	negative regulation of transcription, DNA-templated	-	-	-	-	-	-	-	-	-	-	-	-	PadR
E5E91_RS01905	1489678.RDMS_08685	5.27e-66	205	COG4636@1|root,COG4636@2|Bacteria,1WJQG@1297|Deinococcus-Thermus	1297|Deinococcus-Thermus	S	Putative restriction endonuclease	-	-	-	-	-	-	-	-	-	-	-	-	Uma2
E5E91_RS01910	243230.DR_0377	8.29e-201	558	COG1760@1|root,COG1760@2|Bacteria,1WI9G@1297|Deinococcus-Thermus	1297|Deinococcus-Thermus	E	TIGRFAM L-serine dehydratase, iron-sulfur-dependent, alpha subunit	-	-	4.3.1.17	ko:K01752	ko00260,ko00270,ko01100,ko01110,ko01130,ko01200,ko01230,map00260,map00270,map01100,map01110,map01130,map01200,map01230	-	R00220,R00590	RC00331,RC02600	ko00000,ko00001,ko01000	-	-	-	SDH_alpha
E5E91_RS01915	243230.DR_0378	1.82e-145	410	COG1309@1|root,COG1309@2|Bacteria	2|Bacteria	K	transcriptional regulator	-	-	-	-	-	-	-	-	-	-	-	-	TetR_N
E5E91_RS01920	243230.DR_0379	0	1643	COG4775@1|root,COG4775@2|Bacteria,1WIZI@1297|Deinococcus-Thermus	1297|Deinococcus-Thermus	M	Outer membrane protein protective antigen OMA87	-	-	-	ko:K07277	-	-	-	-	ko00000,ko02000,ko03029	1.B.33	-	-	Bac_surface_Ag,POTRA,POTRA_2
E5E91_RS01925	1288484.APCS01000155_gene1886	7.37e-105	305	COG1738@1|root,COG1738@2|Bacteria,1WMQ0@1297|Deinococcus-Thermus	1297|Deinococcus-Thermus	S	Putative vitamin uptake transporter	-	-	-	ko:K09125	-	-	-	-	ko00000	-	-	-	Vut_1
E5E91_RS01935	1288484.APCS01000155_gene1888	5.3e-216	599	COG0533@1|root,COG0533@2|Bacteria,1WI0Y@1297|Deinococcus-Thermus	1297|Deinococcus-Thermus	O	Required for the formation of a threonylcarbamoyl group on adenosine at position 37 (t(6)A37) in tRNAs that read codons beginning with adenine. Is involved in the transfer of the threonylcarbamoyl moiety of threonylcarbamoyl-AMP (TC-AMP) to the N6 group of A37, together with TsaE and TsaB. TsaD likely plays a direct catalytic role in this reaction	tsaD	-	2.3.1.234	ko:K01409	-	-	R10648	RC00070,RC00416	ko00000,ko01000,ko03016	-	-	-	Peptidase_M22
E5E91_RS01940	243230.DR_0383	5.47e-197	546	COG5479@1|root,COG5479@2|Bacteria	2|Bacteria	M	isomerase activity	-	-	-	-	-	-	-	-	-	-	-	-	DUF4384,LGFP
E5E91_RS01945	1288484.APCS01000176_gene3037	1.12e-60	189	2EJTG@1|root,33DI3@2|Bacteria	2|Bacteria	S	Domain of unknown function (DUF4259)	-	-	-	-	-	-	-	-	-	-	-	-	DUF4259
E5E91_RS01955	243230.DR_0386	0	842	COG0821@1|root,COG0821@2|Bacteria,1WJ94@1297|Deinococcus-Thermus	1297|Deinococcus-Thermus	I	Converts 2C-methyl-D-erythritol 2,4-cyclodiphosphate (ME-2,4cPP) into 1-hydroxy-2-methyl-2-(E)-butenyl 4-diphosphate	ispG	GO:0003674,GO:0003824,GO:0006081,GO:0006082,GO:0006090,GO:0006629,GO:0006644,GO:0006720,GO:0006793,GO:0006796,GO:0008150,GO:0008152,GO:0008299,GO:0008610,GO:0008654,GO:0009058,GO:0009240,GO:0009987,GO:0016491,GO:0016725,GO:0019288,GO:0019637,GO:0019682,GO:0019752,GO:0032787,GO:0043436,GO:0044237,GO:0044238,GO:0044249,GO:0044255,GO:0044281,GO:0046429,GO:0046490,GO:0052592,GO:0055114,GO:0071704,GO:…	1.17.7.1,1.17.7.3	ko:K03526	ko00900,ko01100,ko01110,ko01130,map00900,map01100,map01110,map01130	M00096	R08689,R10859	RC01486	ko00000,ko00001,ko00002,ko01000	-	-	-	GcpE
E5E91_RS01965	243230.DR_0388	3.38e-101	294	COG4296@1|root,COG4296@2|Bacteria	2|Bacteria	S	Uncharacterized protein conserved in bacteria (DUF2262)	-	-	-	-	-	-	-	-	-	-	-	-	DUF2262
E5E91_RS01970	243230.DR_0389	4.13e-68	206	COG1302@1|root,COG1302@2|Bacteria,1WJZZ@1297|Deinococcus-Thermus	1297|Deinococcus-Thermus	S	Asp23 family, cell envelope-related function	-	-	-	-	-	-	-	-	-	-	-	-	Asp23
E5E91_RS01975	243230.DR_0390	0	997	COG1461@1|root,COG1461@2|Bacteria,1WJ4D@1297|Deinococcus-Thermus	1297|Deinococcus-Thermus	S	TIGRFAM DAK2 domain fusion protein YloV	-	-	-	ko:K07030	-	-	-	-	ko00000	-	-	-	Dak1_2,Dak2
E5E91_RS01985	243230.DR_0392	3.68e-204	580	COG2823@1|root,COG2823@2|Bacteria,1WMQE@1297|Deinococcus-Thermus	1297|Deinococcus-Thermus	S	bacterial OsmY and nodulation domain	-	-	-	-	-	-	-	-	-	-	-	-	BON
E5E91_RS01990	243230.DR_0393	0	1215	COG0480@1|root,COG0480@2|Bacteria,1WIDM@1297|Deinococcus-Thermus	1297|Deinococcus-Thermus	J	elongation factor G	-	-	-	ko:K02355	-	-	-	-	ko00000,ko03012,ko03029	-	-	-	EFG_C,EFG_II,EFG_IV,GTP_EFTU,GTP_EFTU_D2
E5E91_RS01995	243230.DR_0394	3.67e-243	667	COG2334@1|root,COG2334@2|Bacteria	2|Bacteria	S	homoserine kinase activity	-	-	2.7.1.39	ko:K02204	ko00260,ko01100,ko01110,ko01120,ko01230,map00260,map01100,map01110,map01120,map01230	M00018	R01771	RC00002,RC00017	ko00000,ko00001,ko00002,ko01000	-	-	-	APH
E5E91_RS02000	243230.DR_0395	8.5e-223	620	COG0477@1|root,COG2814@2|Bacteria	2|Bacteria	EGP	Major facilitator Superfamily	-	-	-	-	-	-	-	-	-	-	-	-	MFS_1,Sugar_tr
E5E91_RS02010	243230.DR_0397	0	1374	COG0243@1|root,COG0243@2|Bacteria,1WIAK@1297|Deinococcus-Thermus	1297|Deinococcus-Thermus	C	Belongs to the prokaryotic molybdopterin-containing oxidoreductase family	-	-	-	-	-	-	-	-	-	-	-	-	Molybdop_Fe4S4,Molybdopterin,Molydop_binding
E5E91_RS02020	243230.DR_0399	0	941	COG2335@1|root,COG2335@2|Bacteria,1WMNY@1297|Deinococcus-Thermus	1297|Deinococcus-Thermus	M	COG2335 Secreted and surface protein containing fasciclin-like repeats	-	-	-	ko:K19519	-	-	-	-	ko00000,ko04516	-	-	-	Fasciclin
E5E91_RS02025	243230.DR_0400	0	1753	COG1674@1|root,COG1674@2|Bacteria,1WIUF@1297|Deinococcus-Thermus	1297|Deinococcus-Thermus	D	Belongs to the FtsK SpoIIIE SftA family	ftsK	-	-	ko:K03466	-	-	-	-	ko00000,ko03036	3.A.12	-	-	FtsK_4TM,FtsK_SpoIIIE,Ftsk_gamma
E5E91_RS02030	243230.DR_0402	3.76e-93	272	COG1310@1|root,COG1310@2|Bacteria,1WKMI@1297|Deinococcus-Thermus	1297|Deinococcus-Thermus	S	metal-dependent protease of the PAD1 JAB1 superfamily	-	-	-	-	-	-	-	-	-	-	-	-	Prok-JAB
E5E91_RS02035	243230.DR_0403	2.04e-225	621	COG1957@1|root,COG1957@2|Bacteria,1WKWY@1297|Deinococcus-Thermus	1297|Deinococcus-Thermus	F	Inosine-uridine preferring nucleoside hydrolase	-	-	3.2.2.1	ko:K01239	ko00230,ko00760,ko01100,map00230,map00760,map01100	-	R01245,R01273,R01677,R01770,R02143	RC00033,RC00063,RC00122,RC00318,RC00485	ko00000,ko00001,ko01000	-	-	-	IU_nuc_hydro
E5E91_RS02045	243230.DR_0405	0	1825	COG1523@1|root,COG1523@2|Bacteria,1WJPP@1297|Deinococcus-Thermus	1297|Deinococcus-Thermus	G	Belongs to the glycosyl hydrolase 13 family	-	-	3.2.1.41	ko:K01200	ko00500,ko01100,ko01110,map00500,map01100,map01110	-	R02111	-	ko00000,ko00001,ko01000	-	CBM48,GH13	-	AMPK1_CBM,CBM_48,DUF3372,PUD
E5E91_RS02050	243230.DR_0406	2.06e-145	410	COG1131@1|root,COG1131@2|Bacteria,1WI8V@1297|Deinococcus-Thermus	1297|Deinococcus-Thermus	V	ABC-type multidrug transport system ATPase component	-	-	3.6.3.41	ko:K02193	ko02010,map02010	M00259	-	-	ko00000,ko00001,ko00002,ko01000,ko02000	3.A.1.107	-	-	ABC_tran
E5E91_RS02055	243230.DR_0407	3.95e-147	415	COG2386@1|root,COG2386@2|Bacteria,1WIH9@1297|Deinococcus-Thermus	1297|Deinococcus-Thermus	O	ABC-type transport system involved in cytochrome c biogenesis permease component	-	-	-	ko:K02194	ko02010,map02010	M00259	-	-	ko00000,ko00001,ko00002,ko02000	3.A.1.107	-	-	CcmB
E5E91_RS02060	243230.DR_0408	8.82e-114	326	COG0784@1|root,COG0784@2|Bacteria,1WMM2@1297|Deinococcus-Thermus	1297|Deinococcus-Thermus	T	PFAM response regulator receiver	-	-	-	-	-	-	-	-	-	-	-	-	Response_reg
E5E91_RS02070	243230.DR_0410	6.33e-88	258	COG0221@1|root,COG0221@2|Bacteria	2|Bacteria	C	inorganic diphosphatase activity	-	-	3.6.1.1	ko:K01507	ko00190,map00190	-	-	-	ko00000,ko00001,ko01000	-	-	-	Acetyltransf_10,Pyrophosphatase
E5E91_RS02075	243230.DR_0411	2.69e-157	441	COG4221@1|root,COG4221@2|Bacteria,1WK8P@1297|Deinococcus-Thermus	1297|Deinococcus-Thermus	S	PFAM Short-chain dehydrogenase reductase SDR	-	-	-	-	-	-	-	-	-	-	-	-	adh_short
E5E91_RS02080	243230.DR_0412	3.28e-235	646	COG0492@1|root,COG0492@2|Bacteria	2|Bacteria	C	ferredoxin-NADP+ reductase activity	trxB2	-	1.8.1.9	ko:K00384	ko00450,map00450	-	R02016,R03596,R09372	RC00013,RC02518,RC02873	ko00000,ko00001,ko01000	-	-	-	Pyr_redox_2
E5E91_RS02090	1288484.APCS01000032_gene2435	1.35e-123	355	COG1011@1|root,COG1011@2|Bacteria,1WIDB@1297|Deinococcus-Thermus	1297|Deinococcus-Thermus	S	TIGRFAM haloacid dehalogenase superfamily, subfamily IA, variant 3 with third motif having DD or ED	-	-	-	ko:K07025	-	-	-	-	ko00000	-	-	-	HAD_2
E5E91_RS02095	243230.DR_0415	0	1030	COG2272@1|root,COG2272@2|Bacteria,1WI3P@1297|Deinococcus-Thermus	1297|Deinococcus-Thermus	I	Belongs to the type-B carboxylesterase lipase family	-	-	-	ko:K03929	-	-	-	-	ko00000,ko01000	-	CE10	-	COesterase
E5E91_RS02100	243230.DR_0416	2.34e-51	162	COG2336@1|root,COG2336@2|Bacteria,1WN5N@1297|Deinococcus-Thermus	1297|Deinococcus-Thermus	T	SpoVT / AbrB like domain	-	-	-	ko:K07172	-	-	-	-	ko00000,ko02048	-	-	-	MazE_antitoxin
E5E91_RS02105	243230.DR_0417	1.83e-81	241	COG2337@1|root,COG2337@2|Bacteria,1WMWG@1297|Deinococcus-Thermus	1297|Deinococcus-Thermus	T	PemK-like, MazF-like toxin of type II toxin-antitoxin system	-	-	-	ko:K07171	-	-	-	-	ko00000,ko01000,ko02048	-	-	-	PemK_toxin
E5E91_RS02115	243230.DR_0419	1.99e-90	265	COG1487@1|root,COG1487@2|Bacteria,1WK1H@1297|Deinococcus-Thermus	1297|Deinococcus-Thermus	S	PIN domain	-	-	-	-	-	-	-	-	-	-	-	-	PIN
E5E91_RS02120	243230.DR_0420	0	1561	COG1643@1|root,COG1643@2|Bacteria,1WINM@1297|Deinococcus-Thermus	1297|Deinococcus-Thermus	L	ATP-dependent helicase HrpB	hrpB	-	3.6.4.13	ko:K03579	-	-	-	-	ko00000,ko01000	-	-	-	DEAD,HA2,Helicase_C,HrpB_C
E5E91_RS02130	243230.DR_0422	1.4e-188	523	COG4106@1|root,COG4106@2|Bacteria,1WMC7@1297|Deinococcus-Thermus	1297|Deinococcus-Thermus	S	Methyltransferase domain	tam	-	2.1.1.144	ko:K00598	-	-	-	-	ko00000,ko01000	-	-	-	Methyltransf_23,Methyltransf_25,Methyltransf_31
E5E91_RS02140	243230.DR_0423	9.54e-153	428	COG4712@1|root,COG4712@2|Bacteria,1WIU2@1297|Deinococcus-Thermus	1297|Deinococcus-Thermus	S	Rad52 22 double-strand break repair protein	ddrA	GO:0001101,GO:0006139,GO:0006259,GO:0006281,GO:0006725,GO:0006807,GO:0006950,GO:0006974,GO:0007154,GO:0008150,GO:0008152,GO:0009269,GO:0009314,GO:0009414,GO:0009415,GO:0009605,GO:0009628,GO:0009987,GO:0009991,GO:0010035,GO:0010212,GO:0010332,GO:0031668,GO:0033554,GO:0034641,GO:0042221,GO:0042631,GO:0043170,GO:0044237,GO:0044238,GO:0044260,GO:0046483,GO:0050896,GO:0051716,GO:0070887,GO:0071214,GO:…	-	-	-	-	-	-	-	-	-	-	Rad52_Rad22
E5E91_RS02145	243230.DR_0424	1.7e-135	385	COG0131@1|root,COG0131@2|Bacteria,1WI2R@1297|Deinococcus-Thermus	1297|Deinococcus-Thermus	E	imidazoleglycerol-phosphate dehydratase	hisB	GO:0000105,GO:0003674,GO:0003824,GO:0004424,GO:0006082,GO:0006520,GO:0006547,GO:0006725,GO:0006807,GO:0008150,GO:0008152,GO:0008652,GO:0009058,GO:0009987,GO:0016053,GO:0016829,GO:0016835,GO:0016836,GO:0018130,GO:0019438,GO:0019752,GO:0034641,GO:0043436,GO:0044237,GO:0044238,GO:0044249,GO:0044281,GO:0044283,GO:0046394,GO:0046483,GO:0052803,GO:0071704,GO:1901360,GO:1901362,GO:1901564,GO:1901566,GO:…	4.2.1.19	ko:K01693	ko00340,ko01100,ko01110,ko01230,map00340,map01100,map01110,map01230	M00026	R03457	RC00932	ko00000,ko00001,ko00002,ko01000	-	-	-	IGPD
E5E91_RS02155	243230.DR_0426	4.18e-155	435	COG0118@1|root,COG0118@2|Bacteria,1WJJ9@1297|Deinococcus-Thermus	1297|Deinococcus-Thermus	E	IGPS catalyzes the conversion of PRFAR and glutamine to IGP, AICAR and glutamate. The HisH subunit provides the glutamine amidotransferase activity that produces the ammonia necessary to HisF for the synthesis of IGP and AICAR	hisH	-	-	ko:K02501	ko00340,ko01100,ko01110,ko01230,map00340,map01100,map01110,map01230	M00026	R04558	RC00010,RC01190,RC01943	ko00000,ko00001,ko00002,ko01000	-	-	-	GATase
E5E91_RS02160	243230.DR_0427	6.23e-158	444	COG1825@1|root,COG1825@2|Bacteria,1WIHI@1297|Deinococcus-Thermus	1297|Deinococcus-Thermus	J	This is one of the proteins that binds to the 5S RNA in the ribosome where it forms part of the central protuberance	ctc	GO:0003674,GO:0003676,GO:0003723,GO:0005488,GO:0005575,GO:0005622,GO:0005623,GO:0005737,GO:0005829,GO:0005840,GO:0006412,GO:0006518,GO:0006807,GO:0008097,GO:0008150,GO:0008152,GO:0009058,GO:0009059,GO:0009987,GO:0010467,GO:0015934,GO:0019538,GO:0019843,GO:0022625,GO:0022626,GO:0032991,GO:0034641,GO:0034645,GO:0043043,GO:0043170,GO:0043226,GO:0043228,GO:0043229,GO:0043232,GO:0043603,GO:0043604,GO:…	-	ko:K02897	ko03010,map03010	M00178	-	-	ko00000,ko00001,ko00002,ko03011	-	-	-	Ribosomal_L25p,Ribosomal_TL5_C
E5E91_RS02165	243230.DR_0428	1.55e-80	239	COG3695@1|root,COG3695@2|Bacteria	2|Bacteria	L	enzyme binding	ogt	-	2.1.1.63	ko:K00567,ko:K07443	-	-	-	-	ko00000,ko01000,ko03400	-	-	-	DNA_binding_1,YjbR
E5E91_RS02170	243230.DR_0429	1.3e-160	452	COG2010@1|root,COG2010@2|Bacteria	2|Bacteria	C	Cytochrome c	-	-	-	-	-	-	-	-	-	-	-	-	Cytochrome_CBB3
E5E91_RS02175	243230.DR_0430	0	929	COG1690@1|root,COG1690@2|Bacteria,1WMKR@1297|Deinococcus-Thermus	1297|Deinococcus-Thermus	L	tRNA-splicing ligase RtcB	-	-	6.5.1.3	ko:K14415	-	-	-	-	ko00000,ko01000,ko03016	-	-	-	RtcB
E5E91_RS02180	243230.DR_0431	9.11e-180	499	COG0500@1|root,COG2226@2|Bacteria	2|Bacteria	Q	methyltransferase	-	GO:0001101,GO:0001666,GO:0003674,GO:0003824,GO:0005575,GO:0005622,GO:0005623,GO:0005737,GO:0005829,GO:0006873,GO:0006875,GO:0006879,GO:0006950,GO:0007154,GO:0008150,GO:0008152,GO:0008168,GO:0008757,GO:0009267,GO:0009605,GO:0009628,GO:0009719,GO:0009725,GO:0009751,GO:0009987,GO:0009991,GO:0010033,GO:0010106,GO:0014070,GO:0016740,GO:0016741,GO:0019725,GO:0030003,GO:0031667,GO:0031668,GO:0031669,GO:…	-	-	-	-	-	-	-	-	-	-	Methyltransf_25,Methyltransf_31,TPMT
E5E91_RS02185	243230.DR_0432	4.3e-143	404	COG2197@1|root,COG2197@2|Bacteria,1WI4W@1297|Deinococcus-Thermus	1297|Deinococcus-Thermus	T	Response regulator containing a CheY-like receiver domain and an HTH DNA-binding domain	-	-	-	-	-	-	-	-	-	-	-	-	GerE,Response_reg
E5E91_RS02190	1288484.APCS01000033_gene2402	8.5e-45	145	295ZT@1|root,2ZTAI@2|Bacteria,1WNC2@1297|Deinococcus-Thermus	1297|Deinococcus-Thermus	-	-	-	-	-	-	-	-	-	-	-	-	-	-	-
E5E91_RS02195	243230.DR_0433	9.8e-196	543	COG2367@1|root,COG2367@2|Bacteria,1WMU6@1297|Deinococcus-Thermus	1297|Deinococcus-Thermus	V	Beta-lactamase enzyme family	-	-	3.5.2.6	ko:K17836	ko00311,ko01130,ko01501,map00311,map01130,map01501	M00627,M00628	R06363	RC01499	ko00000,ko00001,ko00002,ko01000,ko01504	-	-	-	Beta-lactamase2
E5E91_RS02200	243230.DR_0434	2.2e-206	572	COG2010@1|root,COG2010@2|Bacteria,1WIID@1297|Deinococcus-Thermus	1297|Deinococcus-Thermus	C	Cytochrome c	-	-	-	-	-	-	-	-	-	-	-	-	Cytochrome_CBB3
E5E91_RS02205	243230.DR_0435	6.25e-127	362	COG0723@1|root,COG0723@2|Bacteria,1WJBT@1297|Deinococcus-Thermus	1297|Deinococcus-Thermus	C	PFAM Rieske 2Fe-2S domain	-	-	-	ko:K15878	-	-	-	-	ko00000	-	-	-	Rieske
E5E91_RS02210	243230.DR_0436	0	878	COG1290@1|root,COG1290@2|Bacteria,1WI9X@1297|Deinococcus-Thermus	1297|Deinococcus-Thermus	C	Cytochrome b subunit of the bc complex	-	-	-	ko:K15879	-	-	-	-	ko00000	-	-	-	Cytochrom_B_C,Cytochrom_B_N_2
E5E91_RS02220	1288484.APCS01000033_gene2408	9.57e-52	164	2C99E@1|root,33IGM@2|Bacteria	2|Bacteria	-	-	-	-	-	-	-	-	-	-	-	-	-	-	-
E5E91_RS02225	243230.DR_0439	1.76e-94	275	COG0316@1|root,COG0316@2|Bacteria,1WKA9@1297|Deinococcus-Thermus	1297|Deinococcus-Thermus	S	Belongs to the HesB IscA family	hesB	-	-	ko:K13628	-	-	-	-	ko00000,ko03016	-	-	-	Fe-S_biosyn
E5E91_RS02230	243230.DR_0440	9.39e-123	350	COG0817@1|root,COG0817@2|Bacteria,1WK21@1297|Deinococcus-Thermus	1297|Deinococcus-Thermus	L	Nuclease that resolves Holliday junction intermediates in genetic recombination. Cleaves the cruciform structure in supercoiled DNA by nicking to strands with the same polarity at sites symmetrically opposed at the junction in the homologous arms and leaves a 5'-terminal phosphate and a 3'-terminal hydroxyl group	ruvC	GO:0000725,GO:0003674,GO:0003824,GO:0004518,GO:0004519,GO:0004520,GO:0004536,GO:0005575,GO:0005622,GO:0005623,GO:0006139,GO:0006259,GO:0006260,GO:0006261,GO:0006281,GO:0006310,GO:0006725,GO:0006807,GO:0006950,GO:0006974,GO:0008150,GO:0008152,GO:0008821,GO:0009058,GO:0009059,GO:0009987,GO:0016787,GO:0016788,GO:0016889,GO:0016894,GO:0031297,GO:0032991,GO:0033554,GO:0034641,GO:0034645,GO:0043170,GO:…	3.1.22.4	ko:K01159	ko03440,map03440	-	-	-	ko00000,ko00001,ko01000,ko03400	-	-	-	RuvC
E5E91_RS02235	1288484.APCS01000033_gene2414	1.5e-142	405	COG2339@1|root,COG2339@2|Bacteria	2|Bacteria	D	peptidase activity	prsW	-	-	-	-	-	-	-	-	-	-	-	PrsW-protease
E5E91_RS02240	243230.DR_0442	4.46e-254	697	COG2805@1|root,COG2805@2|Bacteria,1WI5S@1297|Deinococcus-Thermus	1297|Deinococcus-Thermus	NU	Tfp pilus assembly protein pilus retraction ATPase PilT	-	-	-	ko:K02669	-	-	-	-	ko00000,ko02035,ko02044	3.A.15.2	-	-	T2SSE
E5E91_RS02245	243230.DR_0443	7.97e-310	847	COG0213@1|root,COG0213@2|Bacteria,1WIM2@1297|Deinococcus-Thermus	1297|Deinococcus-Thermus	F	pyrimidine-nucleoside phosphorylase	-	-	2.4.2.2,2.4.2.4	ko:K00756,ko:K00758	ko00240,ko00983,ko01100,ko05219,map00240,map00983,map01100,map05219	-	R01570,R01876,R02296,R02484,R08222,R08230	RC00063	ko00000,ko00001,ko01000	-	-	-	Glycos_trans_3N,Glycos_transf_3,PYNP_C
E5E91_RS02250	243230.DR_0444	1.57e-279	764	COG0438@1|root,COG0438@2|Bacteria,1WI1R@1297|Deinococcus-Thermus	1297|Deinococcus-Thermus	M	PFAM Glycosyl transferase, group 1	-	-	-	-	-	-	-	-	-	-	-	-	Glyco_transf_4,Glycos_transf_1
E5E91_RS02255	243230.DR_0445	1.27e-141	400	COG5504@1|root,COG5504@2|Bacteria	2|Bacteria	O	Zn-dependent protease	-	-	-	-	-	-	-	-	-	-	-	-	DUF2268
E5E91_RS02260	243230.DR_0446	9.27e-73	218	COG2329@1|root,COG2329@2|Bacteria,1WK6V@1297|Deinococcus-Thermus	1297|Deinococcus-Thermus	S	involved in biosynthesis of extracellular polysaccharides	-	-	-	-	-	-	-	-	-	-	-	-	ABM
E5E91_RS02265	243230.DR_0447	1.17e-137	389	COG0461@1|root,COG0461@2|Bacteria,1WJ4R@1297|Deinococcus-Thermus	1297|Deinococcus-Thermus	F	Catalyzes the transfer of a ribosyl phosphate group from 5-phosphoribose 1-diphosphate to orotate, leading to the formation of orotidine monophosphate (OMP)	pyrE	-	2.4.2.10	ko:K00762	ko00240,ko01100,map00240,map01100	M00051	R01870	RC00611	ko00000,ko00001,ko00002,ko01000	-	-	-	Pribosyltran
E5E91_RS02280	243230.DR_0450	1.35e-202	560	COG2120@1|root,COG2120@2|Bacteria,1WM7E@1297|Deinococcus-Thermus	1297|Deinococcus-Thermus	S	GlcNAc-PI de-N-acetylase	-	-	3.5.1.103	ko:K15525	-	-	-	-	ko00000,ko01000	-	-	-	PIG-L
E5E91_RS02285	243230.DR_0451	0	898	COG0174@1|root,COG0174@2|Bacteria	2|Bacteria	E	glutamine synthetase	glnA	-	6.3.1.2	ko:K01915	ko00220,ko00250,ko00630,ko00910,ko01100,ko01120,ko01230,ko02020,ko04217,ko04724,ko04727,map00220,map00250,map00630,map00910,map01100,map01120,map01230,map02020,map04217,map04724,map04727	-	R00253	RC00010,RC02798	ko00000,ko00001,ko01000,ko04147	-	-	-	Gln-synt_C,Gln-synt_N
E5E91_RS02290	243230.DR_0452	2.46e-93	272	COG2732@1|root,COG2732@2|Bacteria	2|Bacteria	K	(Barnase) inhibitor	-	-	-	-	-	-	-	-	-	-	-	-	Barstar
E5E91_RS02295	243230.DR_0453	2.49e-85	255	COG4290@1|root,COG4290@2|Bacteria	2|Bacteria	F	endoribonuclease activity	rnaSA	GO:0005575,GO:0005576	3.1.27.3	ko:K01167,ko:K15125	ko05133,map05133	-	-	-	ko00000,ko00001,ko00536,ko01000,ko03016,ko03019	-	-	-	Ribonuclease
E5E91_RS02300	243230.DR_0454	2.82e-196	544	COG1968@1|root,COG1968@2|Bacteria,1WI57@1297|Deinococcus-Thermus	1297|Deinococcus-Thermus	V	Catalyzes the dephosphorylation of undecaprenyl diphosphate (UPP). Confers resistance to bacitracin	uppP	-	3.6.1.27	ko:K06153	ko00550,map00550	-	R05627	RC00002	ko00000,ko00001,ko01000,ko01011	-	-	-	BacA
E5E91_RS02305	243230.DR_0455	4.5e-207	572	COG3570@1|root,COG3570@2|Bacteria	2|Bacteria	V	aminoglycoside hydroxyurea antibiotic resistance kinase	str	-	2.7.1.72	ko:K04343	-	M00766	R02225	RC00002,RC00078	br01600,ko00000,ko00002,ko01000,ko01504	-	-	-	APH_6_hur
E5E91_RS02310	243230.DR_0456	5.08e-143	405	COG0811@1|root,COG0811@2|Bacteria,1WKA1@1297|Deinococcus-Thermus	1297|Deinococcus-Thermus	U	PFAM MotA TolQ ExbB proton channel family	-	-	-	ko:K03561	-	-	-	-	ko00000,ko02000	1.A.30.2.1	-	-	MotA_ExbB
E5E91_RS02315	243230.DR_0457	1.83e-92	270	COG0848@1|root,COG0848@2|Bacteria,1WKN6@1297|Deinococcus-Thermus	1297|Deinococcus-Thermus	U	PFAM Biopolymer transport protein ExbD TolR	-	-	-	ko:K03559	-	-	-	-	ko00000,ko02000	1.A.30.2.1	-	-	ExbD
E5E91_RS02335	1288484.APCS01000100_gene1317	4.88e-43	149	2A1PC@1|root,30PXS@2|Bacteria,1WKE1@1297|Deinococcus-Thermus	1297|Deinococcus-Thermus	-	-	-	-	-	-	-	-	-	-	-	-	-	-	-
E5E91_RS02340	243230.DR_0459	1.89e-166	465	2FCCY@1|root,344GJ@2|Bacteria,1WJXX@1297|Deinococcus-Thermus	1297|Deinococcus-Thermus	-	-	-	-	-	-	-	-	-	-	-	-	-	-	-
E5E91_RS02345	243230.DR_0460	0	1301	COG0365@1|root,COG0365@2|Bacteria,1WI8W@1297|Deinococcus-Thermus	1297|Deinococcus-Thermus	I	Catalyzes the conversion of acetate into acetyl-CoA (AcCoA), an essential intermediate at the junction of anabolic and catabolic pathways. AcsA undergoes a two-step reaction. In the first half reaction, AcsA combines acetate with ATP to form acetyl-adenylate (AcAMP) intermediate. In the second half reaction, it can then transfer the acetyl group from AcAMP to the sulfhydryl group of CoA, forming …	-	-	6.2.1.1	ko:K01895	ko00010,ko00620,ko00640,ko00680,ko00720,ko01100,ko01110,ko01120,ko01130,ko01200,map00010,map00620,map00640,map00680,map00720,map01100,map01110,map01120,map01130,map01200	M00357	R00235,R00236,R00316,R00926,R01354	RC00004,RC00012,RC00043,RC00070,RC02746,RC02816	ko00000,ko00001,ko00002,ko01000,ko01004	-	-	-	ACAS_N,AMP-binding,AMP-binding_C
E5E91_RS02350	243230.DR_0461	1.5e-185	516	COG1521@1|root,COG1521@2|Bacteria,1WI0G@1297|Deinococcus-Thermus	1297|Deinococcus-Thermus	F	Catalyzes the phosphorylation of pantothenate (Pan), the first step in CoA biosynthesis	coaX	-	2.7.1.33	ko:K03525	ko00770,ko01100,map00770,map01100	M00120	R02971,R03018,R04391	RC00002,RC00017	ko00000,ko00001,ko00002,ko01000	-	-	-	Pan_kinase
E5E91_RS02355	243230.DR_0462	7.78e-216	596	COG0614@1|root,COG0614@2|Bacteria,1WJG9@1297|Deinococcus-Thermus	1297|Deinococcus-Thermus	P	COG0614 ABC-type Fe3 -hydroxamate transport system, periplasmic component	-	-	-	ko:K02016	ko02010,map02010	M00240	-	-	ko00000,ko00001,ko00002,ko02000	3.A.1.14	-	-	Peripla_BP_2
E5E91_RS02360	243230.DR_0463	0	1925	COG3280@1|root,COG3280@2|Bacteria,1WJD0@1297|Deinococcus-Thermus	1297|Deinococcus-Thermus	G	malto-oligosyltrehalose synthase	-	-	5.4.99.15	ko:K06044	ko00500,ko01100,ko01110,map00500,map01100,map01110	M00565	R01824,R09995	-	ko00000,ko00001,ko00002,ko01000	-	GH13	-	Alpha-amylase
E5E91_RS02365	243230.DR_0464	0	1244	COG0296@1|root,COG0296@2|Bacteria,1WJHU@1297|Deinococcus-Thermus	1297|Deinococcus-Thermus	G	4-alpha-D-((1- 4)-alpha-D-glucano)trehalose trehalohydrolase	-	-	3.2.1.141	ko:K01236	ko00500,ko01100,ko01110,map00500,map01100,map01110	M00565	R09995,R11256	RC00049	ko00000,ko00001,ko00002,ko01000	-	CBM48,GH13	-	Alpha-amylase,CBM_48,DUF3459
E5E91_RS02370	243230.DR_0465	3.73e-131	372	COG2340@1|root,COG2340@2|Bacteria	2|Bacteria	S	peptidase inhibitor activity	-	-	-	-	-	-	-	-	-	-	-	-	CAP
E5E91_RS02375	243230.DR_0466	0	1517	COG5001@1|root,COG5001@2|Bacteria,1WK20@1297|Deinococcus-Thermus	1297|Deinococcus-Thermus	T	COGs COG5001 signal transduction protein containing a membrane domain an EAL and a GGDEF domain	-	-	-	-	-	-	-	-	-	-	-	-	EAL,GGDEF,PAS,PAS_4
E5E91_RS02380	243230.DR_0467	0	1113	COG1387@1|root,COG1796@1|root,COG1387@2|Bacteria,COG1796@2|Bacteria,1WII0@1297|Deinococcus-Thermus	1297|Deinococcus-Thermus	L	PFAM PHP domain	-	-	-	ko:K02347	-	-	-	-	ko00000,ko03400	-	-	-	DNA_pol_B_thumb,HHH_5,HHH_8,PHP
E5E91_RS02385	243230.DR_0468	1.1e-162	454	COG2264@1|root,COG2264@2|Bacteria	2|Bacteria	J	protein methyltransferase activity	prmA	-	-	ko:K02687	-	-	-	-	ko00000,ko01000,ko03009	-	-	-	Methyltransf_25,Methyltransf_31,PrmA
E5E91_RS02390	243230.DR_0469	1.43e-134	380	COG4636@1|root,COG4636@2|Bacteria,1WJQG@1297|Deinococcus-Thermus	1297|Deinococcus-Thermus	S	Putative restriction endonuclease	-	-	-	-	-	-	-	-	-	-	-	-	Uma2
E5E91_RS02395	243230.DR_0470	4.91e-199	550	COG1387@1|root,COG1387@2|Bacteria,1WIU9@1297|Deinococcus-Thermus	1297|Deinococcus-Thermus	E	TIGRFAM histidinol phosphate phosphatase HisJ family	-	GO:0000105,GO:0003674,GO:0003824,GO:0004401,GO:0005575,GO:0005622,GO:0005623,GO:0005737,GO:0006082,GO:0006520,GO:0006547,GO:0006725,GO:0006793,GO:0006796,GO:0006807,GO:0008150,GO:0008152,GO:0008652,GO:0009058,GO:0009987,GO:0016053,GO:0016311,GO:0016787,GO:0016788,GO:0016791,GO:0018130,GO:0019438,GO:0019752,GO:0034641,GO:0042578,GO:0043436,GO:0044237,GO:0044238,GO:0044249,GO:0044281,GO:0044283,GO:…	3.1.3.15	ko:K04486	ko00340,ko01100,ko01110,ko01230,map00340,map01100,map01110,map01230	M00026	R03013	RC00017	ko00000,ko00001,ko00002,ko01000	-	-	-	PHP,PHP_C
E5E91_RS02400	243230.DR_0471	8.76e-176	490	COG1611@1|root,COG1611@2|Bacteria,1WIN5@1297|Deinococcus-Thermus	1297|Deinococcus-Thermus	S	Cytokinin riboside 5'-monophosphate phosphoribohydrolase	-	-	3.2.2.10	ko:K06966	ko00230,ko00240,map00230,map00240	-	R00182,R00510	RC00063,RC00318	ko00000,ko00001,ko01000	-	-	-	Lysine_decarbox
E5E91_RS02405	243230.DR_0472	1.02e-278	763	COG0477@1|root,COG2814@2|Bacteria,1WJQ8@1297|Deinococcus-Thermus	1297|Deinococcus-Thermus	EGP	PFAM Major Facilitator Superfamily	-	-	-	ko:K08151	-	M00668	-	-	ko00000,ko00002,ko01504,ko02000	2.A.1.2.38,2.A.1.2.39,2.A.1.2.4,2.A.1.2.41,2.A.1.2.68,2.A.1.2.75	-	-	MFS_1,Sugar_tr
E5E91_RS02410	243230.DR_0473	4.3e-159	446	COG1136@1|root,COG1136@2|Bacteria,1WI3W@1297|Deinococcus-Thermus	1297|Deinococcus-Thermus	V	ABC-type antimicrobial peptide transport system, ATPase component	glnQ	-	-	ko:K02003	-	M00258	-	-	ko00000,ko00002,ko02000	3.A.1	-	-	ABC_tran
E5E91_RS02415	243230.DR_0474	5.64e-257	707	COG0577@1|root,COG0577@2|Bacteria,1WIT2@1297|Deinococcus-Thermus	1297|Deinococcus-Thermus	V	ABC-type transport system involved in lipoprotein release permease component	-	-	-	ko:K02004	-	M00258	-	-	ko00000,ko00002,ko02000	3.A.1	-	-	FtsX,MacB_PCD
E5E91_RS02420	243230.DR_0475	0	1018	COG0488@1|root,COG0488@2|Bacteria,1WJA0@1297|Deinococcus-Thermus	1297|Deinococcus-Thermus	S	COGs COG0488 ATPase components of ABC transporter with duplicated ATPase domains	-	-	-	-	-	-	-	-	-	-	-	-	ABC_tran,ABC_tran_Xtn
E5E91_RS02425	243230.DR_0476	2.38e-66	201	COG3162@1|root,COG3162@2|Bacteria	2|Bacteria	S	Protein of unknown function, DUF485	ywcB	-	-	-	-	-	-	-	-	-	-	-	DUF485
E5E91_RS02430	243230.DR_0477	0	970	COG4147@1|root,COG4147@2|Bacteria,1WIVG@1297|Deinococcus-Thermus	1297|Deinococcus-Thermus	S	Belongs to the sodium solute symporter (SSF) (TC 2.A.21) family	-	-	-	ko:K14393	-	-	-	-	ko00000,ko02000	2.A.21.7	-	-	SSF
E5E91_RS02435	1288484.APCS01000048_gene151	3.07e-260	718	COG0006@1|root,COG0006@2|Bacteria,1WIH7@1297|Deinococcus-Thermus	1297|Deinococcus-Thermus	E	PFAM Metallopeptidase family M24	-	-	3.4.11.9	ko:K01262	-	-	-	-	ko00000,ko01000,ko01002	-	-	-	Peptidase_M24
E5E91_RS02440	243230.DR_0479	0	1338	COG0744@1|root,COG0744@2|Bacteria,1WIVF@1297|Deinococcus-Thermus	1297|Deinococcus-Thermus	M	PFAM Penicillin binding protein transpeptidase domain	-	-	-	-	-	-	-	-	-	-	-	-	Transgly,Transpeptidase
E5E91_RS02445	243230.DR_0480	1.54e-217	600	COG0037@1|root,COG0037@2|Bacteria,1WIQC@1297|Deinococcus-Thermus	1297|Deinococcus-Thermus	D	Catalyzes the ATP-dependent 2-thiolation of cytidine in position 32 of tRNA, to form 2-thiocytidine (s(2)C32). The sulfur atoms are provided by the cysteine cysteine desulfurase (IscS) system	ttcA	-	2.8.1.15	ko:K14058,ko:K21947	-	-	-	-	ko00000,ko01000,ko03016	-	-	-	ATP_bind_3
E5E91_RS02455	243230.DR_0482	1.31e-219	607	COG0330@1|root,COG0330@2|Bacteria,1WJDX@1297|Deinococcus-Thermus	1297|Deinococcus-Thermus	O	COG0330 Membrane protease subunits stomatin prohibitin homologs	-	-	-	-	-	-	-	-	-	-	-	-	Band_7
E5E91_RS02460	243230.DR_0483	3.66e-99	287	COG3012@1|root,COG3012@2|Bacteria	2|Bacteria	-	-	ychJ	-	-	ko:K07039,ko:K09858	-	-	-	-	ko00000	-	-	-	SEC-C,UPF0149
E5E91_RS02465	243230.DR_0484	5.22e-227	625	COG0790@1|root,COG0790@2|Bacteria	2|Bacteria	S	beta-lactamase activity	-	-	-	ko:K07126	-	-	-	-	ko00000	-	-	-	Sel1
E5E91_RS02470	243230.DR_0485	0	980	COG0008@1|root,COG0008@2|Bacteria,1WJBD@1297|Deinococcus-Thermus	1297|Deinococcus-Thermus	J	Catalyzes the attachment of glutamate to tRNA(Glu) in a two-step reaction glutamate is first activated by ATP to form Glu-AMP and then transferred to the acceptor end of tRNA(Glu)	gltX	-	6.1.1.17	ko:K01885	ko00860,ko00970,ko01100,ko01110,ko01120,map00860,map00970,map01100,map01110,map01120	M00121,M00359,M00360	R05578	RC00055,RC00523	ko00000,ko00001,ko00002,ko01000,ko01007,ko02048,ko03016	-	-	-	tRNA-synt_1c
E5E91_RS02480	243230.DR_0487	2.55e-269	739	COG4591@1|root,COG4591@2|Bacteria,1WJ3B@1297|Deinococcus-Thermus	1297|Deinococcus-Thermus	M	ABC-type transport system involved in lipoprotein release permease component	-	-	-	ko:K09808	ko02010,map02010	M00255	-	-	ko00000,ko00001,ko00002,ko02000	3.A.1.125	-	-	FtsX,MacB_PCD
E5E91_RS02485	243230.DR_0488	1.07e-108	313	COG3584@1|root,COG3584@2|Bacteria,1WKHT@1297|Deinococcus-Thermus	1297|Deinococcus-Thermus	S	3D domain protein	-	-	-	-	-	-	-	-	-	-	-	-	-
E5E91_RS02490	243230.DR_0490	1.15e-158	444	COG2039@1|root,COG2039@2|Bacteria,1WIEM@1297|Deinococcus-Thermus	1297|Deinococcus-Thermus	O	Removes 5-oxoproline from various penultimate amino acid residues except L-proline	pcp	GO:0006508,GO:0006807,GO:0008150,GO:0008152,GO:0019538,GO:0043170,GO:0044238,GO:0071704,GO:1901564	3.4.19.3	ko:K01304	-	-	-	-	ko00000,ko01000,ko01002	-	-	-	Peptidase_C15
E5E91_RS02495	243230.DR_0491	1.97e-185	515	COG0693@1|root,COG0693@2|Bacteria	2|Bacteria	S	protein deglycation	-	-	1.11.1.6,3.5.1.124	ko:K03781,ko:K05520	ko00380,ko00630,ko01110,ko01130,ko01200,ko04011,ko04016,ko04068,ko04146,ko04211,ko04212,ko04213,ko05014,map00380,map00630,map01110,map01130,map01200,map04011,map04016,map04068,map04146,map04211,map04212,map04213,map05014	M00532	R00009,R00602,R02670	RC00034,RC00767,RC02141,RC02755	ko00000,ko00001,ko00002,ko01000,ko01002	-	-	-	DJ-1_PfpI,ThiJ_like
E5E91_RS02500	243230.DR_0492	1.14e-63	194	COG1359@1|root,COG1359@2|Bacteria	2|Bacteria	S	Antibiotic biosynthesis monooxygenase	-	GO:0003674,GO:0003824	-	-	-	-	-	-	-	-	-	-	ABM
E5E91_RS02505	243230.DR_0493	1.75e-207	573	COG0266@1|root,COG0266@2|Bacteria,1WJ25@1297|Deinococcus-Thermus	1297|Deinococcus-Thermus	L	Involved in base excision repair of DNA damaged by oxidation or by mutagenic agents. Acts as DNA glycosylase that recognizes and removes damaged bases. Has a preference for oxidized purines, such as 7,8-dihydro-8-oxoguanine (8-oxoG). Has AP (apurinic apyrimidinic) lyase activity and introduces nicks in the DNA strand. Cleaves the DNA backbone by beta-delta elimination to generate a single-strand …	fpg	-	3.2.2.23,4.2.99.18	ko:K10563	ko03410,map03410	-	-	-	ko00000,ko00001,ko01000,ko03400	-	-	-	Fapy_DNA_glyco,H2TH,zf-FPG_IleRS
E5E91_RS02510	243230.DR_0494	1.47e-126	359	COG0563@1|root,COG0563@2|Bacteria	2|Bacteria	F	adenylate kinase activity	adk	-	2.7.4.3	ko:K00939	ko00230,ko00730,ko01100,ko01110,ko01130,map00230,map00730,map01100,map01110,map01130	M00049	R00127,R01547,R11319	RC00002	ko00000,ko00001,ko00002,ko01000,ko04147	-	-	-	AAA_18,ADK,ADK_lid
E5E91_RS02515	243230.DR_0495	1.2e-158	444	COG0259@1|root,COG0259@2|Bacteria,1WJYQ@1297|Deinococcus-Thermus	1297|Deinococcus-Thermus	H	Catalyzes the oxidation of either pyridoxine 5'- phosphate (PNP) or pyridoxamine 5'-phosphate (PMP) into pyridoxal 5'-phosphate (PLP)	pdxH	-	1.4.3.5	ko:K00275	ko00750,ko01100,ko01120,map00750,map01100,map01120	M00124	R00277,R00278,R01710,R01711	RC00048,RC00116	ko00000,ko00001,ko00002,ko01000	-	-	-	PNP_phzG_C,Putative_PNPOx
E5E91_RS02520	243230.DR_0496	0	884	COG0493@1|root,COG0493@2|Bacteria,1WKX0@1297|Deinococcus-Thermus	1297|Deinococcus-Thermus	E	COG0493 NADPH-dependent glutamate synthase beta chain and related	-	-	1.18.1.2,1.19.1.1	ko:K00528	-	-	R10159	-	ko00000,ko01000	-	-	-	NAD_binding_9,Pyr_redox_2
E5E91_RS02525	243230.DR_0497	4.99e-154	433	COG1760@1|root,COG1760@2|Bacteria,1WIC1@1297|Deinococcus-Thermus	1297|Deinococcus-Thermus	E	TIGRFAM L-serine dehydratase, iron-sulfur-dependent, beta subunit	-	-	4.3.1.17	ko:K01752	ko00260,ko00270,ko01100,ko01110,ko01130,ko01200,ko01230,map00260,map00270,map01100,map01110,map01130,map01200,map01230	-	R00220,R00590	RC00331,RC02600	ko00000,ko00001,ko01000	-	-	-	ACT,SDH_beta
E5E91_RS02540	243230.DR_0498	0	988	COG0728@1|root,COG0728@2|Bacteria,1WJEQ@1297|Deinococcus-Thermus	1297|Deinococcus-Thermus	S	TIGRFAM integral membrane protein MviN	murJ	-	-	ko:K03980	-	-	-	-	ko00000,ko01011,ko02000	2.A.66.4	-	-	MVIN
E5E91_RS02545	243230.DR_0499	3.41e-206	572	COG2084@1|root,COG2084@2|Bacteria,1WIBK@1297|Deinococcus-Thermus	1297|Deinococcus-Thermus	I	PFAM NAD binding domain of 6-phosphogluconate dehydrogenase	-	-	1.1.1.31	ko:K00020	ko00280,ko01100,map00280,map01100	-	R05066	RC00099	ko00000,ko00001,ko01000	-	-	-	NAD_binding_11,NAD_binding_2
E5E91_RS02550	243230.DR_0500	4.72e-206	570	COG1307@1|root,COG1307@2|Bacteria	2|Bacteria	S	lipid binding	purD	-	-	-	-	-	-	-	-	-	-	-	DegV
E5E91_RS02555	243230.DR_0501	8.47e-264	723	COG0167@1|root,COG0167@2|Bacteria,1WI2W@1297|Deinococcus-Thermus	1297|Deinococcus-Thermus	F	Catalyzes the conversion of dihydroorotate to orotate with quinone as electron acceptor	pyrD	-	1.3.5.2	ko:K00254	ko00240,ko01100,map00240,map01100	M00051	R01868	RC00051	ko00000,ko00001,ko00002,ko01000	-	-	-	DHO_dh
E5E91_RS02560	243230.DR_0502	1.71e-276	757	COG2872@1|root,COG2872@2|Bacteria,1WIB4@1297|Deinococcus-Thermus	1297|Deinococcus-Thermus	S	metal-dependent hydrolase related to alanyl-tRNA synthetase HxxxH domain	-	-	6.1.1.7	ko:K01872	ko00970,map00970	M00359,M00360	R03038	RC00055,RC00523	ko00000,ko00001,ko00002,ko01000,ko01007,ko03016	-	-	-	DHHA1,tRNA-synt_2c,tRNA_SAD
E5E91_RS02565	243230.DR_0503	4.79e-281	768	COG1520@1|root,COG1520@2|Bacteria,1WNBR@1297|Deinococcus-Thermus	1297|Deinococcus-Thermus	S	Part of the outer membrane protein assembly complex, which is involved in assembly and insertion of beta-barrel proteins into the outer membrane	-	-	-	-	-	-	-	-	-	-	-	-	PQQ_2
E5E91_RS02570	243230.DR_0504	6.65e-187	518	COG4106@1|root,COG4106@2|Bacteria,1WNC4@1297|Deinococcus-Thermus	1297|Deinococcus-Thermus	S	Methyltransferase domain	-	-	-	-	-	-	-	-	-	-	-	-	Methyltransf_25
E5E91_RS02575	243230.DR_0505	0	1116	COG0737@1|root,COG0737@2|Bacteria,1WI46@1297|Deinococcus-Thermus	1297|Deinococcus-Thermus	F	Belongs to the 5'-nucleotidase family	-	-	3.1.3.5	ko:K01081	ko00230,ko00240,ko00760,ko01100,ko01110,map00230,map00240,map00760,map01100,map01110	-	R00183,R00511,R00963,R01126,R01227,R01569,R01664,R01968,R02088,R02102,R02323,R02719,R03346	RC00017	ko00000,ko00001,ko01000	-	-	-	5_nucleotid_C,Metallophos
E5E91_RS02585	243230.DR_0507	0	2666	COG0587@1|root,COG0587@2|Bacteria,1WIA2@1297|Deinococcus-Thermus	1297|Deinococcus-Thermus	L	DNA polymerase III alpha subunit	dnaE	-	2.7.7.7	ko:K02337	ko00230,ko00240,ko01100,ko03030,ko03430,ko03440,map00230,map00240,map01100,map03030,map03430,map03440	M00260	R00375,R00376,R00377,R00378	RC02795	ko00000,ko00001,ko00002,ko01000,ko03032,ko03400	-	-	-	DNA_pol3_alpha,HHH_6,Intein_splicing,LAGLIDADG_3,PHP,tRNA_anti-codon
E5E91_RS02590	243230.DR_0508	2.7e-225	622	COG1715@1|root,COG1715@2|Bacteria	2|Bacteria	V	Restriction endonuclease	mrr	-	-	ko:K07448	-	-	-	-	ko00000,ko02048	-	-	-	Mrr_N,Mrr_cat
E5E91_RS02600	243230.DR_0510	1.48e-135	384	COG3829@1|root,COG3829@2|Bacteria	2|Bacteria	T	transcription factor binding	ppsR	-	2.1.1.80,2.7.13.3,3.1.1.61	ko:K03406,ko:K10125,ko:K13924	ko02020,ko02030,map02020,map02030	M00504,M00506	-	-	ko00000,ko00001,ko00002,ko01000,ko01001,ko02022,ko02035	-	-	-	CheR,CheR_N,GAF,GAF_2,HATPase_c,HTH_8,HisKA,HisKA_3,PAS,PAS_3,PAS_4,PAS_8,PAS_9,Response_reg
E5E91_RS02605	243230.DR_0511	0	919	COG0600@1|root,COG1116@1|root,COG0600@2|Bacteria,COG1116@2|Bacteria,1WKW8@1297|Deinococcus-Thermus	1297|Deinococcus-Thermus	P	ATPases associated with a variety of cellular activities	-	-	-	ko:K02049	-	M00188	-	-	ko00000,ko00002,ko02000	3.A.1.16,3.A.1.17	-	-	ABC_tran,BPD_transp_1
E5E91_RS02610	243230.DR_0512	1.22e-198	552	COG0697@1|root,COG0697@2|Bacteria,1WI4X@1297|Deinococcus-Thermus	1297|Deinococcus-Thermus	EG	PFAM EamA-like transporter family	-	-	-	-	-	-	-	-	-	-	-	-	EamA
E5E91_RS02620	243230.DR_0513	2.9e-293	803	COG0582@1|root,COG0582@2|Bacteria	2|Bacteria	L	DNA integration	-	-	-	-	-	-	-	-	-	-	-	-	Phage_int_SAM_3,Phage_integrase
E5E91_RS02710	243230.DR_0530	0	1757	COG3598@1|root,COG4643@1|root,COG3598@2|Bacteria,COG4643@2|Bacteria,1WM1B@1297|Deinococcus-Thermus	1297|Deinococcus-Thermus	L	Protein of unknown function (DUF3987)	-	-	-	-	-	-	-	-	-	-	-	-	DUF3987,Prim-Pol
E5E91_RS02725	1476583.DEIPH_ctg103orf0037	8.34e-63	232	COG0515@1|root,COG3103@1|root,COG3420@1|root,COG0515@2|Bacteria,COG3103@2|Bacteria,COG3420@2|Bacteria,1WMF0@1297|Deinococcus-Thermus	1297|Deinococcus-Thermus	KLT	Protein tyrosine kinase	-	-	-	-	-	-	-	-	-	-	-	-	Beta_helix,Pkinase,SH3_3
E5E91_RS02730	243230.DR_0535	0	1300	COG1413@1|root,COG1413@2|Bacteria,1WMZN@1297|Deinococcus-Thermus	1297|Deinococcus-Thermus	C	Leucine rich repeat variant	-	-	-	-	-	-	-	-	-	-	-	-	LRV
E5E91_RS02735	243230.DR_0536	6.21e-141	398	COG1360@1|root,COG1360@2|Bacteria	2|Bacteria	N	Flagellar Motor Protein	-	-	-	ko:K02557	ko02030,ko02040,map02030,map02040	-	-	-	ko00000,ko00001,ko02000,ko02035	1.A.30.1	-	-	MotB_plug,OmpA
E5E91_RS02745	243230.DR_0538	0	2122	COG0497@1|root,COG0497@2|Bacteria,1WNDW@1297|Deinococcus-Thermus	1297|Deinococcus-Thermus	L	Tubulin like	-	-	-	-	-	-	-	-	-	-	-	-	Tubulin_2
E5E91_RS02755	243230.DR_0540	4.35e-316	862	29335@1|root,2ZQKB@2|Bacteria	2|Bacteria	-	-	-	-	-	-	-	-	-	-	-	-	-	-	-
E5E91_RS02760	243230.DR_0541	1.51e-193	536	COG1801@1|root,COG1801@2|Bacteria	2|Bacteria	L	Protein of unknown function DUF72	-	-	-	-	-	-	-	-	-	-	-	-	DUF72
E5E91_RS02765	243230.DR_0542	7.78e-165	460	COG0584@1|root,COG0584@2|Bacteria,1WK5D@1297|Deinococcus-Thermus	1297|Deinococcus-Thermus	C	glycerophosphoryl diester phosphodiesterase	-	-	3.1.4.46	ko:K01126	ko00564,map00564	-	R01030,R01470	RC00017,RC00425	ko00000,ko00001,ko01000	-	-	-	GDPD
E5E91_RS02770	243230.DR_0543	4.46e-156	438	COG4221@1|root,COG4221@2|Bacteria,1WJK7@1297|Deinococcus-Thermus	1297|Deinococcus-Thermus	S	Short-chain Dehydrogenase reductase	-	-	-	-	-	-	-	-	-	-	-	-	adh_short
E5E91_RS02775	243230.DR_0544	1.92e-164	462	COG0730@1|root,COG0730@2|Bacteria,1WJ2X@1297|Deinococcus-Thermus	1297|Deinococcus-Thermus	S	membrane transporter protein	-	-	-	ko:K07090	-	-	-	-	ko00000	-	-	-	TauE
E5E91_RS02785	243230.DR_0546	8.78e-77	229	COG2165@1|root,COG2165@2|Bacteria	2|Bacteria	NU	general secretion pathway protein	gsp	-	-	ko:K02456,ko:K02650	ko02020,ko03070,ko05111,map02020,map03070,map05111	M00331	-	-	ko00000,ko00001,ko00002,ko02035,ko02044	3.A.15,3.A.15.2	-	-	N_methyl,Pilin_GH
E5E91_RS02790	243230.DR_0547	3.37e-290	795	COG3011@1|root,COG3011@2|Bacteria	2|Bacteria	CH	Protein conserved in bacteria	-	-	-	-	-	-	-	-	-	-	-	-	DUF393
E5E91_RS02795	243230.DR_0548	1.39e-81	250	COG2165@1|root,COG2165@2|Bacteria,1WKKA@1297|Deinococcus-Thermus	1297|Deinococcus-Thermus	NU	TIGRFAM prepilin-type N-terminal cleavage methylation domain	-	-	-	ko:K02650	ko02020,map02020	-	-	-	ko00000,ko00001,ko02035,ko02044	3.A.15.2	-	-	N_methyl
E5E91_RS02800	243230.DR_0549	2.23e-315	860	COG0305@1|root,COG0305@2|Bacteria,1WIM7@1297|Deinococcus-Thermus	1297|Deinococcus-Thermus	L	Participates in initiation and elongation during chromosome replication	dnaB	-	3.6.4.12	ko:K02314	ko03030,ko04112,map03030,map04112	-	-	-	ko00000,ko00001,ko01000,ko03032	-	-	-	DnaB,DnaB_C,Intein_splicing,LAGLIDADG_3
E5E91_RS02805	243230.DR_0550	2.59e-155	438	COG1051@1|root,COG1051@2|Bacteria	2|Bacteria	F	GDP-mannose mannosyl hydrolase activity	-	-	-	-	-	-	-	-	-	-	-	-	NUDIX
E5E91_RS02810	1288484.APCS01000084_gene1875	0	876	COG1960@1|root,COG1960@2|Bacteria	2|Bacteria	I	acyl-CoA dehydrogenase activity	gcdH	-	1.3.8.6	ko:K00252	ko00071,ko00310,ko00362,ko00380,ko01100,ko01120,ko01130,map00071,map00310,map00362,map00380,map01100,map01120,map01130	M00032	R02487,R02488,R10074	RC00052,RC00156	ko00000,ko00001,ko00002,ko01000	-	-	-	Acyl-CoA_dh_1,Acyl-CoA_dh_M,Acyl-CoA_dh_N
E5E91_RS02815	243230.DR_0552	1.25e-147	415	COG1564@1|root,COG1564@2|Bacteria,1WK71@1297|Deinococcus-Thermus	1297|Deinococcus-Thermus	H	PFAM Thiamin pyrophosphokinase catalytic	-	-	2.7.6.2	ko:K00949	ko00730,ko01100,map00730,map01100	-	R00619	RC00002,RC00017	ko00000,ko00001,ko01000	-	-	-	TPK_B1_binding,TPK_catalytic
E5E91_RS02820	243230.DR_0553	0	954	COG1073@1|root,COG1073@2|Bacteria	2|Bacteria	S	thiolester hydrolase activity	-	-	-	-	-	-	-	-	-	-	-	-	Peptidase_S9
E5E91_RS02825	243230.DR_0554	8.96e-158	443	2E3QH@1|root,32YNE@2|Bacteria,1WNB7@1297|Deinococcus-Thermus	1297|Deinococcus-Thermus	-	-	-	-	-	-	-	-	-	-	-	-	-	-	-
E5E91_RS02830	243230.DR_0555	1.18e-313	855	COG0001@1|root,COG0001@2|Bacteria,1WJ8G@1297|Deinococcus-Thermus	1297|Deinococcus-Thermus	H	PFAM aminotransferase class-III	hemL	-	5.4.3.8	ko:K01845	ko00860,ko01100,ko01110,ko01120,map00860,map01100,map01110,map01120	M00121	R02272	RC00677	ko00000,ko00001,ko00002,ko01000,ko01007	-	-	-	Aminotran_3
E5E91_RS02835	243230.DR_0556	2.39e-98	285	COG1832@1|root,COG1832@2|Bacteria,1WJSJ@1297|Deinococcus-Thermus	1297|Deinococcus-Thermus	S	CoA-binding protein	-	-	-	ko:K06929	-	-	-	-	ko00000	-	-	-	CoA_binding_2
E5E91_RS02840	243230.DR_0557	2.37e-185	516	COG1354@1|root,COG1354@2|Bacteria	2|Bacteria	D	Participates in chromosomal partition during cell division. May act via the formation of a condensin-like complex containing Smc and ScpB that pull DNA away from mid-cell into both cell halves	scpA	-	-	ko:K05896	-	-	-	-	ko00000,ko03036	-	-	-	SMC_ScpA
E5E91_RS02845	243230.DR_0558	8.24e-249	681	COG0180@1|root,COG0180@2|Bacteria,1WI8T@1297|Deinococcus-Thermus	1297|Deinococcus-Thermus	J	PFAM tRNA synthetases class I (W and Y)	trpS	-	6.1.1.2	ko:K01867	ko00970,map00970	M00359,M00360	R03664	RC00055,RC00523	ko00000,ko00001,ko00002,ko01000,ko01007,ko03016	-	-	-	tRNA-synt_1b
E5E91_RS02860	243230.DR_0559	0	1025	COG1293@1|root,COG1293@2|Bacteria,1WJ78@1297|Deinococcus-Thermus	1297|Deinococcus-Thermus	K	RNA-binding protein homologous to eukaryotic snRNP	-	-	-	-	-	-	-	-	-	-	-	-	DUF814,FbpA
E5E91_RS02865	243230.DR_0560	1.74e-239	660	COG1651@1|root,COG1651@2|Bacteria	2|Bacteria	O	Required for disulfide bond formation in some periplasmic proteins. Acts by transferring its disulfide bond to other proteins and is reduced in the process	-	-	3.4.17.19	ko:K01299	-	-	-	-	ko00000,ko01000,ko01002	-	-	-	Thioredoxin_4
E5E91_RS02870	243230.DR_0561	5.95e-283	773	COG2182@1|root,COG2182@2|Bacteria,1WIGD@1297|Deinococcus-Thermus	1297|Deinococcus-Thermus	G	extracellular solute-binding protein	-	-	-	ko:K15770	ko02010,map02010	M00491	-	-	ko00000,ko00001,ko00002,ko02000	3.A.1.1.16,3.A.1.1.2	-	-	SBP_bac_8
E5E91_RS02875	243230.DR_0562	0	880	COG1175@1|root,COG1175@2|Bacteria,1WI7U@1297|Deinococcus-Thermus	1297|Deinococcus-Thermus	G	PFAM Binding-protein-dependent transport system inner membrane component	-	-	-	ko:K15771	ko02010,map02010	M00491	-	-	ko00000,ko00001,ko00002,ko02000	3.A.1.1.16,3.A.1.1.2	-	-	BPD_transp_1
E5E91_RS02880	243230.DR_0563	4.06e-291	799	COG3833@1|root,COG3833@2|Bacteria,1WIF1@1297|Deinococcus-Thermus	1297|Deinococcus-Thermus	P	ABC-type maltose transport systems, permease component	-	-	-	ko:K15772	ko02010,map02010	M00491	-	-	ko00000,ko00001,ko00002,ko02000	3.A.1.1.16,3.A.1.1.2	-	-	BPD_transp_1
E5E91_RS02885	243230.DR_0564	1.28e-181	506	COG0834@1|root,COG0834@2|Bacteria,1WMVM@1297|Deinococcus-Thermus	1297|Deinococcus-Thermus	ET	Bacterial periplasmic substrate-binding proteins	-	-	-	ko:K02424	ko02010,map02010	M00234	-	-	ko00000,ko00001,ko00002,ko02000,ko02035	3.A.1.3.10,3.A.1.3.14	-	-	SBP_bac_3
E5E91_RS02890	243230.DR_0565	3.74e-143	405	COG0765@1|root,COG0765@2|Bacteria,1WISG@1297|Deinococcus-Thermus	1297|Deinococcus-Thermus	P	acid ABC transporter, permease protein, 3-TM region, His Glu Gln Arg opine	-	-	-	ko:K02029,ko:K10009	ko02010,map02010	M00234,M00236	-	-	ko00000,ko00001,ko00002,ko02000	3.A.1.3,3.A.1.3.10,3.A.1.3.14	-	-	BPD_transp_1
E5E91_RS02895	243230.DR_0566	6.29e-120	342	COG2947@1|root,COG2947@2|Bacteria,1WJVZ@1297|Deinococcus-Thermus	1297|Deinococcus-Thermus	S	COGs COG2947 conserved	-	-	-	-	-	-	-	-	-	-	-	-	EVE
E5E91_RS02900	243230.DR_0567	0	1018	COG1171@1|root,COG1171@2|Bacteria,1WJZG@1297|Deinococcus-Thermus	1297|Deinococcus-Thermus	E	Catalyzes the anaerobic formation of alpha-ketobutyrate and ammonia from threonine in a two-step reaction. The first step involved a dehydration of threonine and a production of enamine intermediates (aminocrotonate), which tautomerizes to its imine form (iminobutyrate). Both intermediates are unstable and short- lived. The second step is the nonenzymatic hydrolysis of the enamine imine intermedi…	ilvA	-	4.3.1.19	ko:K01754	ko00260,ko00290,ko01100,ko01110,ko01130,ko01200,ko01230,map00260,map00290,map01100,map01110,map01130,map01200,map01230	M00570	R00220,R00996	RC00418,RC02600	ko00000,ko00001,ko00002,ko01000	-	-	-	PALP,Thr_dehydrat_C
E5E91_RS02905	243230.DR_0568	1.6e-118	339	COG0503@1|root,COG0503@2|Bacteria,1WI2I@1297|Deinococcus-Thermus	1297|Deinococcus-Thermus	F	COGs COG0503 Adenine guanine phosphoribosyltransferase and related PRPP-binding protein	-	-	2.4.2.7	ko:K00759	ko00230,ko01100,map00230,map01100	-	R00190,R01229,R04378	RC00063	ko00000,ko00001,ko01000,ko04147	-	-	-	Pribosyltran
E5E91_RS02930	243230.DR_0570	2.07e-60	186	COG0607@1|root,COG0607@2|Bacteria	2|Bacteria	P	Catalyzes the ATP-dependent transfer of a sulfur to tRNA to produce 4-thiouridine in position 8 of tRNAs, which functions as a near-UV photosensor. Also catalyzes the transfer of sulfur to the sulfur carrier protein ThiS, forming ThiS-thiocarboxylate. This is a step in the synthesis of thiazole, in the thiamine biosynthesis pathway. The sulfur is donated as persulfide by IscS	-	-	-	-	-	-	-	-	-	-	-	-	Rhodanese
E5E91_RS02935	243230.DR_0571	8.85e-287	783	COG0579@1|root,COG0579@2|Bacteria	2|Bacteria	S	malate dehydrogenase (menaquinone) activity	mqo	GO:0005575,GO:0005623,GO:0005886,GO:0016020,GO:0044464,GO:0071944	1.1.5.4	ko:K00116	ko00020,ko00620,ko01100,ko01110,ko01120,ko01130,ko01200,map00020,map00620,map01100,map01110,map01120,map01130,map01200	M00009,M00011	R00360,R00361,R01257	RC00031	ko00000,ko00001,ko00002,ko01000	-	-	iIT341.HP0086	DAO,Mqo
E5E91_RS02940	243230.DR_0572	7.68e-292	798	COG2385@1|root,COG2385@2|Bacteria,1WJB9@1297|Deinococcus-Thermus	1297|Deinococcus-Thermus	D	PFAM Stage II sporulation	-	-	-	ko:K06381	-	-	-	-	ko00000	-	-	-	SpoIID
E5E91_RS02945	243230.DR_0573	0	1879	COG1452@1|root,COG1452@2|Bacteria,1WIIP@1297|Deinococcus-Thermus	1297|Deinococcus-Thermus	M	involved in the assembly of lipopolysaccharide (LPS) at the surface of the outer membrane	-	-	-	-	-	-	-	-	-	-	-	-	-
E5E91_RS02955	243230.DR_0575	0	1680	COG0653@1|root,COG0653@2|Bacteria,1WIQJ@1297|Deinococcus-Thermus	1297|Deinococcus-Thermus	U	Part of the Sec protein translocase complex. Interacts with the SecYEG preprotein conducting channel. Has a central role in coupling the hydrolysis of ATP to the transfer of proteins into and across the cell membrane, serving as an ATP-driven molecular motor driving the stepwise translocation of polypeptide chains across the membrane	secA	GO:0000166,GO:0003674,GO:0003824,GO:0005215,GO:0005488,GO:0005524,GO:0005575,GO:0005622,GO:0005623,GO:0005737,GO:0005829,GO:0005886,GO:0005887,GO:0006810,GO:0008104,GO:0008144,GO:0008150,GO:0008320,GO:0008565,GO:0015031,GO:0015399,GO:0015405,GO:0015440,GO:0015450,GO:0015462,GO:0015833,GO:0016020,GO:0016021,GO:0016462,GO:0016787,GO:0016817,GO:0016818,GO:0016887,GO:0017076,GO:0017111,GO:0022804,GO:…	-	ko:K03070	ko02024,ko03060,ko03070,map02024,map03060,map03070	M00335	-	-	ko00000,ko00001,ko00002,ko02044	3.A.5.1,3.A.5.10,3.A.5.2,3.A.5.4	-	-	SEC-C,SecA_DEAD,SecA_PP_bind,SecA_SW
E5E91_RS02960	243230.DR_0576	2.89e-175	489	COG0565@1|root,COG0565@2|Bacteria,1WJDP@1297|Deinococcus-Thermus	1297|Deinococcus-Thermus	J	Catalyzes the formation of 2'O-methylated cytidine (Cm32) or 2'O-methylated uridine (Um32) at position 32 in tRNA	trmJ	-	-	ko:K02533	-	-	-	-	ko00000,ko01000,ko03016	-	-	-	SpoU_methylase
E5E91_RS02965	243230.DR_0577	0	1088	COG2203@1|root,COG4585@1|root,COG2203@2|Bacteria,COG4585@2|Bacteria,1WIV0@1297|Deinococcus-Thermus	1297|Deinococcus-Thermus	T	Histidine kinase-, DNA gyrase B-, and HSP90-like ATPase	-	-	-	-	-	-	-	-	-	-	-	-	GAF,GAF_2,GAF_3,HATPase_c,HisKA_3
E5E91_RS02970	1121381.JNIV01000022_gene1590	1.43e-33	121	2DTVA@1|root,33MTI@2|Bacteria	2|Bacteria	-	-	-	-	-	-	-	-	-	-	-	-	-	-	-
E5E91_RS02975	243230.DR_0579	1.82e-294	805	COG0452@1|root,COG0452@2|Bacteria,1WIH0@1297|Deinococcus-Thermus	1297|Deinococcus-Thermus	H	Catalyzes two steps in the biosynthesis of coenzyme A. In the first step cysteine is conjugated to 4'-phosphopantothenate to form 4-phosphopantothenoylcysteine, in the latter compound is decarboxylated to form 4'-phosphopantotheine	coaBC	-	4.1.1.36,6.3.2.5	ko:K13038	ko00770,ko01100,map00770,map01100	M00120	R03269,R04231	RC00064,RC00090,RC00822	ko00000,ko00001,ko00002,ko01000	-	-	-	DFP,Flavoprotein
E5E91_RS02980	1288484.APCS01000067_gene2677	4.51e-204	565	COG0110@1|root,COG0110@2|Bacteria,1WIDJ@1297|Deinococcus-Thermus	1297|Deinococcus-Thermus	S	COGs COG0110 Acetyltransferase (isoleucine patch superfamily)	-	-	2.3.1.18	ko:K00633	-	-	-	-	ko00000,ko01000	-	-	-	Hexapep
E5E91_RS02990	319795.Dgeo_0257	1.1e-84	256	2F6QC@1|root,33Z6N@2|Bacteria	2|Bacteria	-	-	-	-	-	-	-	-	-	-	-	-	-	-	DinB_2
E5E91_RS02995	243230.DR_0583	0	1201	COG0465@1|root,COG0465@2|Bacteria,1WIQ8@1297|Deinococcus-Thermus	1297|Deinococcus-Thermus	O	Acts as a processive, ATP-dependent zinc metallopeptidase for both cytoplasmic and membrane proteins. Plays a role in the quality control of integral membrane proteins	-	-	-	ko:K03798	-	M00742	-	-	ko00000,ko00002,ko01000,ko01002,ko03110	-	-	-	AAA,FtsH_ext,Peptidase_M41
E5E91_RS03000	243230.DR_0584	1e-217	600	COG0788@1|root,COG0788@2|Bacteria,1WJ8C@1297|Deinococcus-Thermus	1297|Deinococcus-Thermus	F	Catalyzes the hydrolysis of 10-formyltetrahydrofolate (formyl-FH4) to formate and tetrahydrofolate (FH4)	purU	-	3.5.1.10	ko:K01433	ko00630,ko00670,map00630,map00670	-	R00944	RC00026,RC00111	ko00000,ko00001,ko01000	-	-	-	ACT,Formyl_trans_N
E5E91_RS03005	243230.DR_0585	5.19e-259	711	COG2309@1|root,COG2309@2|Bacteria,1WI2X@1297|Deinococcus-Thermus	1297|Deinococcus-Thermus	E	Leucyl aminopeptidase (Aminopeptidase T)	-	-	-	ko:K19689	-	-	-	-	ko00000,ko01000,ko01002	-	-	-	Peptidase_M29
E5E91_RS03010	243230.DR_0586	4.93e-76	228	COG2127@1|root,COG2127@2|Bacteria	2|Bacteria	T	Involved in the modulation of the specificity of the ClpAP-mediated ATP-dependent protein degradation	clpS	-	-	ko:K06891	-	-	-	-	ko00000	-	-	-	ClpS
E5E91_RS03015	243230.DR_0587	7.61e-217	598	COG1715@1|root,COG1715@2|Bacteria,1WM7I@1297|Deinococcus-Thermus	1297|Deinococcus-Thermus	V	Restriction endonuclease	-	-	-	ko:K07448	-	-	-	-	ko00000,ko02048	-	-	-	Mrr_N,Mrr_cat
E5E91_RS03020	243230.DR_0588	0	1423	COG0542@1|root,COG0542@2|Bacteria,1WM0Y@1297|Deinococcus-Thermus	1297|Deinococcus-Thermus	O	ATP-dependent clp protease ATP-binding subunit clpA	clpA	-	-	ko:K03694	-	-	-	-	ko00000,ko03110	-	-	-	AAA,AAA_2,ClpB_D2-small,Clp_N
E5E91_RS03030	243230.DR_0590	1.56e-70	212	COG0759@1|root,COG0759@2|Bacteria	2|Bacteria	M	Could be involved in insertion of integral membrane proteins into the membrane	-	-	-	ko:K08998	-	-	-	-	ko00000	-	-	-	Haemolytic
E5E91_RS03045	243230.DR_0593	3.65e-159	447	COG2267@1|root,COG2267@2|Bacteria,1WNDX@1297|Deinococcus-Thermus	1297|Deinococcus-Thermus	I	Serine aminopeptidase, S33	-	-	-	-	-	-	-	-	-	-	-	-	Abhydrolase_1,Abhydrolase_6
E5E91_RS03050	243230.DR_0594	0	916	COG0297@1|root,COG0297@2|Bacteria,1WIW3@1297|Deinococcus-Thermus	1297|Deinococcus-Thermus	G	Synthesizes alpha-1,4-glucan chains using ADP-glucose	glgA	GO:0003674,GO:0003824,GO:0016740,GO:0016757	2.4.1.21	ko:K00703	ko00500,ko01100,ko01110,ko02026,map00500,map01100,map01110,map02026	M00565	R02421	RC00005	ko00000,ko00001,ko00002,ko01000,ko01003	-	GT5	-	Glyco_trans_1_4,Glyco_transf_5,Glycos_transf_1
E5E91_RS03060	243230.DR_0595	1.97e-92	272	COG1917@1|root,COG1917@2|Bacteria	2|Bacteria	L	Cupin 2, conserved barrel domain protein	-	-	-	-	-	-	-	-	-	-	-	-	AraC_binding,Cupin_2,Cupin_7,DUF4437
E5E91_RS03065	243230.DR_0596	4.19e-239	657	COG2255@1|root,COG2255@2|Bacteria,1WJBX@1297|Deinococcus-Thermus	1297|Deinococcus-Thermus	L	The RuvA-RuvB complex in the presence of ATP renatures cruciform structure in supercoiled DNA with palindromic sequence, indicating that it may promote strand exchange reactions in homologous recombination. RuvAB is a helicase that mediates the Holliday junction migration by localized denaturation and reannealing	ruvB	-	3.6.4.12	ko:K03551	ko03440,map03440	-	-	-	ko00000,ko00001,ko01000,ko03400	-	-	-	RuvB_C,RuvB_N
E5E91_RS03070	243230.DR_0597	7.46e-157	440	COG1999@1|root,COG1999@2|Bacteria,1WIFH@1297|Deinococcus-Thermus	1297|Deinococcus-Thermus	S	protein SCO1 SenC PrrC involved in biogenesis of respiratory and photosynthetic systems	-	-	-	ko:K07152	-	-	-	-	ko00000,ko03029	-	-	-	SCO1-SenC
E5E91_RS03075	243230.DR_0598	4.18e-127	362	COG0739@1|root,COG0739@2|Bacteria,1WK9B@1297|Deinococcus-Thermus	1297|Deinococcus-Thermus	M	PFAM Peptidase family M23	-	-	-	ko:K21472	-	-	-	-	ko00000,ko01000,ko01002,ko01011	-	-	-	Peptidase_M23
E5E91_RS03080	243230.DR_0599	3.97e-197	546	COG2746@1|root,COG2746@2|Bacteria	2|Bacteria	V	aminoglycoside 3-N-acetyltransferase activity	aacC	-	2.3.1.81	ko:K00662	-	-	-	-	ko00000,ko01000,ko01504	-	-	-	Antibiotic_NAT
E5E91_RS03090	243230.DR_0601	0	1116	COG0358@1|root,COG0358@2|Bacteria,1WIXS@1297|Deinococcus-Thermus	1297|Deinococcus-Thermus	L	RNA polymerase that catalyzes the synthesis of short RNA molecules used as primers for DNA polymerase during DNA replication	dnaG	-	-	ko:K02316	ko03030,map03030	-	-	-	ko00000,ko00001,ko01000,ko03032	-	-	-	Toprim_2,Toprim_4,Toprim_N,zf-CHC2
E5E91_RS03095	243230.DR_0602	6.25e-144	405	COG0406@1|root,COG0406@2|Bacteria,1WMWI@1297|Deinococcus-Thermus	1297|Deinococcus-Thermus	G	Phosphoglycerate mutase family	-	-	5.4.2.11	ko:K01834	ko00010,ko00260,ko00680,ko01100,ko01110,ko01120,ko01130,ko01200,ko01230,ko04922,ko05230,map00010,map00260,map00680,map01100,map01110,map01120,map01130,map01200,map01230,map04922,map05230	M00001,M00002,M00003	R01518	RC00536	ko00000,ko00001,ko00002,ko01000,ko04131,ko04147	-	-	-	His_Phos_1
E5E91_RS03100	243230.DR_0603	0	1103	COG0494@1|root,COG0590@1|root,COG4122@1|root,COG0494@2|Bacteria,COG0590@2|Bacteria,COG4122@2|Bacteria	2|Bacteria	E	O-methyltransferase activity	tadA	-	2.1.1.163,2.1.1.201,3.5.4.33,3.6.1.13,5.4.2.12,6.3.4.19	ko:K01515,ko:K03183,ko:K04075,ko:K11991,ko:K15634	ko00010,ko00130,ko00230,ko00260,ko00680,ko01100,ko01110,ko01120,ko01130,ko01200,ko01230,map00010,map00130,map00230,map00260,map00680,map01100,map01110,map01120,map01130,map01200,map01230	M00001,M00002,M00003,M00116,M00117	R01054,R01518,R04990,R04993,R06859,R08774,R09597,R09736,R10223	RC00002,RC00003,RC00477,RC00536,RC01253,RC01662,RC02633,RC02634	ko00000,ko00001,ko00002,ko01000,ko03016	-	-	-	Methyltransf_24,NUDIX,dCMP_cyt_deam_1
E5E91_RS03105	243230.DR_0604	1.13e-132	376	COG1670@1|root,COG1670@2|Bacteria	2|Bacteria	J	COG1670 acetyltransferases, including N-acetylases of ribosomal proteins	-	-	2.3.1.82	ko:K00663	-	-	-	-	ko00000,ko01000,ko01504	-	-	-	Acetyltransf_3
E5E91_RS03110	243230.DR_0605	2.92e-136	387	COG2199@1|root,COG2199@2|Bacteria,1WMNP@1297|Deinococcus-Thermus	1297|Deinococcus-Thermus	T	TIGRFAM diguanylate cyclase (GGDEF) domain	-	-	-	-	-	-	-	-	-	-	-	-	GGDEF,RHH_3
E5E91_RS03115	243230.DR_0606	2.15e-59	184	COG0234@1|root,COG0234@2|Bacteria,1WK5Z@1297|Deinococcus-Thermus	1297|Deinococcus-Thermus	O	Binds to Cpn60 in the presence of Mg-ATP and suppresses the ATPase activity of the latter	groS	GO:0003674,GO:0005488,GO:0005515,GO:0006457,GO:0006458,GO:0006950,GO:0006986,GO:0008150,GO:0009987,GO:0010033,GO:0035966,GO:0042221,GO:0043167,GO:0043169,GO:0046872,GO:0050896,GO:0051082,GO:0051084,GO:0051085,GO:0051087,GO:0061077	-	ko:K04078	-	-	-	-	ko00000,ko03029,ko03110	-	-	-	Cpn10
E5E91_RS03120	243230.DR_0607	0	1016	COG0459@1|root,COG0459@2|Bacteria,1WIFZ@1297|Deinococcus-Thermus	1297|Deinococcus-Thermus	O	Prevents misfolding and promotes the refolding and proper assembly of unfolded polypeptides generated under stress conditions	groL	GO:0003674,GO:0005488,GO:0005515,GO:0005575,GO:0005622,GO:0005623,GO:0005737,GO:0005829,GO:0006457,GO:0006458,GO:0008150,GO:0009987,GO:0016465,GO:0032991,GO:0044183,GO:0044424,GO:0044444,GO:0044445,GO:0044464,GO:0051082,GO:0061077,GO:0101031,GO:1990220	-	ko:K04077	ko03018,ko04212,ko04940,ko05134,ko05152,map03018,map04212,map04940,map05134,map05152	-	-	-	ko00000,ko00001,ko03019,ko03029,ko03110,ko04147	-	-	-	Cpn60_TCP1
E5E91_RS03125	243230.DR_0608	1.52e-142	402	COG1246@1|root,COG1246@2|Bacteria,1WNDY@1297|Deinococcus-Thermus	1297|Deinococcus-Thermus	E	Acetyltransferase (GNAT) family	-	-	-	-	-	-	-	-	-	-	-	-	Acetyltransf_1
E5E91_RS03135	243230.DR_0609	6.22e-52	166	COG0645@1|root,COG0645@2|Bacteria	2|Bacteria	S	AAA domain	-	-	-	ko:K07028	-	-	-	-	ko00000	-	-	-	AAA_33
E5E91_RS03140	1288484.APCS01000080_gene2128	2.14e-47	154	COG0645@1|root,COG0645@2|Bacteria	2|Bacteria	S	AAA domain	-	-	-	ko:K07028	-	-	-	-	ko00000	-	-	-	AAA_33
E5E91_RS03145	243230.DR_0611	2.89e-253	693	COG2141@1|root,COG2141@2|Bacteria	2|Bacteria	C	COG2141 Coenzyme F420-dependent N5,N10-methylene tetrahydromethanopterin reductase and related flavin-dependent oxidoreductases	luxA_2	-	-	-	-	-	-	-	-	-	-	-	Bac_luciferase
E5E91_RS03150	243230.DR_0612	0	1056	COG4187@1|root,COG4187@2|Bacteria,1WM58@1297|Deinococcus-Thermus	1297|Deinococcus-Thermus	E	Peptidase family M20/M25/M40	-	-	-	-	-	-	-	-	-	-	-	-	Peptidase_M20
E5E91_RS03155	243230.DR_0613	1.15e-157	441	COG3665@1|root,COG3665@2|Bacteria	2|Bacteria	S	Domain of unknown function (DUF1989)	ycgI	-	-	ko:K09967	-	-	-	-	ko00000	-	-	-	DUF1989
E5E91_RS03160	1288484.APCS01000080_gene2132	9.65e-179	499	COG3403@1|root,COG3403@2|Bacteria	2|Bacteria	S	YqcI/YcgG family	yqcI	-	-	ko:K09190	-	-	-	-	ko00000	-	-	-	YqcI_YcgG
E5E91_RS03165	243230.DR_0615	2.76e-220	608	COG0583@1|root,COG0583@2|Bacteria,1WJ7F@1297|Deinococcus-Thermus	1297|Deinococcus-Thermus	K	LysR family	-	-	-	ko:K21757	-	-	-	-	ko00000,ko03000	-	-	-	HTH_1,LysR_substrate
E5E91_RS03170	243230.DR_0616	1.01e-75	228	COG2018@1|root,COG2018@2|Bacteria	2|Bacteria	K	Roadblock/LC7 domain	-	-	-	ko:K07131	-	-	-	-	ko00000	-	-	-	DUF4388,Robl_LC7
E5E91_RS03175	243230.DR_0617	0	1916	COG1026@1|root,COG1026@2|Bacteria,1WMAV@1297|Deinococcus-Thermus	1297|Deinococcus-Thermus	S	Peptidase M16C associated	-	-	-	ko:K06972	-	-	-	-	ko00000,ko01000,ko01002	-	-	-	M16C_assoc,Peptidase_M16,Peptidase_M16_C
E5E91_RS03185	243230.DR_0619	1.37e-99	289	COG1576@1|root,COG1576@2|Bacteria,1WJZ2@1297|Deinococcus-Thermus	1297|Deinococcus-Thermus	J	Specifically methylates the pseudouridine at position 1915 (m3Psi1915) in 23S rRNA	rlmH	-	2.1.1.177	ko:K00783	-	-	-	-	ko00000,ko01000,ko03009	-	-	-	SPOUT_MTase
E5E91_RS03190	243230.DR_0620	0	1885	COG1305@1|root,COG1721@1|root,COG1305@2|Bacteria,COG1721@2|Bacteria	2|Bacteria	E	protein (some members contain a von Willebrand factor type A (vWA) domain	tgpA	-	2.3.2.13	ko:K22452	-	-	-	-	ko00000,ko01000	-	-	-	DUF3488,DUF4129,DUF58,Transglut_core
E5E91_RS03195	243230.DR_0621	7.03e-220	607	COG0714@1|root,COG0714@2|Bacteria,1WJ11@1297|Deinococcus-Thermus	1297|Deinococcus-Thermus	S	PFAM ATPase family associated with various cellular activities (AAA)	-	-	-	ko:K03924	-	-	-	-	ko00000,ko01000	-	-	-	AAA_3
E5E91_RS03205	243230.DR_0623	7.99e-274	749	COG0436@1|root,COG0436@2|Bacteria,1WIMB@1297|Deinococcus-Thermus	1297|Deinococcus-Thermus	E	aminotransferase class I and II	-	-	2.6.1.1	ko:K00812	ko00220,ko00250,ko00270,ko00330,ko00350,ko00360,ko00400,ko00401,ko00950,ko00960,ko01100,ko01110,ko01130,ko01210,ko01230,map00220,map00250,map00270,map00330,map00350,map00360,map00400,map00401,map00950,map00960,map01100,map01110,map01130,map01210,map01230	-	R00355,R00694,R00734,R00896,R02433,R02619,R05052	RC00006	ko00000,ko00001,ko01000,ko01007	-	-	-	Aminotran_1_2
E5E91_RS03215	243230.DR_0624	8.73e-111	320	COG0431@1|root,COG0431@2|Bacteria	2|Bacteria	S	FMN reductase (NADPH) activity	azr	-	-	-	-	-	-	-	-	-	-	-	FMN_red
E5E91_RS03220	243230.DR_0625	6.12e-181	503	COG2013@1|root,COG2013@2|Bacteria	2|Bacteria	S	Mitochondrial biogenesis AIM24	-	-	-	-	-	-	-	-	-	-	-	-	AIM24
E5E91_RS03225	243230.DR_0626	3.24e-283	775	COG0707@1|root,COG0707@2|Bacteria,1WI43@1297|Deinococcus-Thermus	1297|Deinococcus-Thermus	M	Cell wall formation. Catalyzes the transfer of a GlcNAc subunit on undecaprenyl-pyrophosphoryl-MurNAc-pentapeptide (lipid intermediate I) to form undecaprenyl-pyrophosphoryl-MurNAc- (pentapeptide)GlcNAc (lipid intermediate II)	murG	-	2.4.1.227	ko:K02563	ko00550,ko01100,ko01502,ko04112,map00550,map01100,map01502,map04112	-	R05032,R05662	RC00005,RC00049	ko00000,ko00001,ko01000,ko01011	-	GT28	-	Glyco_tran_28_C,Glyco_transf_28
E5E91_RS03230	243230.DR_0627	0	949	COG0773@1|root,COG0773@2|Bacteria,1WHZZ@1297|Deinococcus-Thermus	1297|Deinococcus-Thermus	M	Belongs to the MurCDEF family	murC	-	6.3.2.8	ko:K01924	ko00471,ko00550,ko01100,map00471,map00550,map01100	-	R03193	RC00064,RC00141	ko00000,ko00001,ko01000,ko01011	-	-	-	Mur_ligase,Mur_ligase_C,Mur_ligase_M
E5E91_RS03235	243230.DR_0628	6.75e-212	585	COG0812@1|root,COG0812@2|Bacteria,1WJ8X@1297|Deinococcus-Thermus	1297|Deinococcus-Thermus	M	Cell wall formation	murB	-	1.3.1.98	ko:K00075	ko00520,ko00550,ko01100,map00520,map00550,map01100	-	R03191,R03192	RC02639	ko00000,ko00001,ko01000,ko01011	-	-	-	FAD_binding_4,MurB_C
E5E91_RS03240	243230.DR_0629	1.05e-177	498	COG1589@1|root,COG1589@2|Bacteria	2|Bacteria	D	Essential cell division protein. May link together the upstream cell division proteins, which are predominantly cytoplasmic, with the downstream cell division proteins, which are predominantly periplasmic. May control correct divisome assembly	ftsQ	GO:0000003,GO:0000278,GO:0000281,GO:0000910,GO:0000917,GO:0003674,GO:0005488,GO:0005515,GO:0005575,GO:0005623,GO:0005886,GO:0005887,GO:0007049,GO:0008150,GO:0009987,GO:0016020,GO:0016021,GO:0016043,GO:0019954,GO:0022402,GO:0022414,GO:0022607,GO:0031224,GO:0031226,GO:0032153,GO:0032505,GO:0032506,GO:0042802,GO:0043093,GO:0044085,GO:0044425,GO:0044459,GO:0044464,GO:0051301,GO:0061640,GO:0071840,GO:…	6.3.2.4	ko:K01921,ko:K03589	ko00473,ko00550,ko01100,ko01502,ko04112,map00473,map00550,map01100,map01502,map04112	-	R01150	RC00064,RC00141	ko00000,ko00001,ko01000,ko01011,ko03036	-	-	-	FtsQ,POTRA_1
E5E91_RS03245	243230.DR_0630	0	1019	COG0849@1|root,COG0849@2|Bacteria,1WJ8M@1297|Deinococcus-Thermus	1297|Deinococcus-Thermus	D	Cell division protein that is involved in the assembly of the Z ring. May serve as a membrane anchor for the Z ring	ftsA	-	-	ko:K03590	ko04112,map04112	-	-	-	ko00000,ko00001,ko03036,ko04812	-	-	-	FtsA,SHS2_FTSA
E5E91_RS03250	243230.DR_0631	9.09e-260	712	COG0206@1|root,COG0206@2|Bacteria,1WIS9@1297|Deinococcus-Thermus	1297|Deinococcus-Thermus	D	Essential cell division protein that forms a contractile ring structure (Z ring) at the future cell division site. The regulation of the ring assembly controls the timing and the location of cell division. One of the functions of the FtsZ ring is to recruit other cell division proteins to the septum to produce a new cell wall between the dividing cells. Binds GTP and shows GTPase activity	ftsZ	-	-	ko:K03531	ko04112,map04112	-	-	-	ko00000,ko00001,ko02048,ko03036,ko04812	-	-	-	FtsZ_C,Tubulin
E5E91_RS03255	243230.DR_0632	1.93e-242	665	COG3021@1|root,COG3021@2|Bacteria	2|Bacteria	S	interspecies interaction between organisms	-	-	-	-	-	-	-	-	-	-	-	-	Exo_endo_phos
E5E91_RS03260	243230.DR_0633	4.57e-153	431	COG1296@1|root,COG1296@2|Bacteria	2|Bacteria	E	L-valine transmembrane transporter activity	-	-	-	-	-	-	-	-	-	-	-	-	AzlC
E5E91_RS03265	243230.DR_0634	3.2e-64	196	COG4392@1|root,COG4392@2|Bacteria	2|Bacteria	E	branched-chain amino acid	azlD	-	-	-	-	-	-	-	-	-	-	-	AzlD
E5E91_RS03270	243230.DR_0635	1.3e-238	656	COG0205@1|root,COG0205@2|Bacteria,1WINW@1297|Deinococcus-Thermus	1297|Deinococcus-Thermus	F	Catalyzes the phosphorylation of D-fructose 6-phosphate to fructose 1,6-bisphosphate by ATP, the first committing step of glycolysis	pfkA	-	2.7.1.11	ko:K00850	ko00010,ko00030,ko00051,ko00052,ko00680,ko01100,ko01110,ko01120,ko01130,ko01200,ko01230,ko03018,ko04152,ko05230,map00010,map00030,map00051,map00052,map00680,map01100,map01110,map01120,map01130,map01200,map01230,map03018,map04152,map05230	M00001,M00345	R00756,R03236,R03237,R03238,R03239,R04779	RC00002,RC00017	ko00000,ko00001,ko00002,ko01000,ko01009,ko03019	-	-	-	PFK
E5E91_RS03275	243230.DR_0636	4.58e-220	608	COG0313@1|root,COG0313@2|Bacteria,1WI1E@1297|Deinococcus-Thermus	1297|Deinococcus-Thermus	H	Catalyzes the 2'-O-methylation of the ribose of cytidine 1402 (C1402) in 16S rRNA	rsmI	-	2.1.1.198	ko:K07056	-	-	-	-	ko00000,ko01000,ko03009	-	-	-	TP_methylase
E5E91_RS03280	243230.DR_0637	4.65e-42	138	28YA5@1|root,2ZK4X@2|Bacteria	2|Bacteria	-	-	-	-	-	-	-	-	-	-	-	-	-	-	-
E5E91_RS03285	546414.Deide_14640	2.14e-60	189	29A75@1|root,2ZX84@2|Bacteria,1WN5H@1297|Deinococcus-Thermus	1297|Deinococcus-Thermus	-	-	-	-	-	-	-	-	-	-	-	-	-	-	-
E5E91_RS03300	243230.DR_0640	3.38e-292	798	COG0192@1|root,COG0192@2|Bacteria,1WI7E@1297|Deinococcus-Thermus	1297|Deinococcus-Thermus	H	Catalyzes the formation of S-adenosylmethionine (AdoMet) from methionine and ATP. The overall synthetic reaction is composed of two sequential steps, AdoMet formation and the subsequent tripolyphosphate hydrolysis which occurs prior to release of AdoMet from the enzyme	metK	GO:0003674,GO:0003824,GO:0004478,GO:0005575,GO:0005622,GO:0005623,GO:0005737,GO:0005829,GO:0016740,GO:0016765,GO:0044424,GO:0044444,GO:0044464	2.5.1.6	ko:K00789	ko00270,ko01100,ko01110,ko01230,map00270,map01100,map01110,map01230	M00034,M00035,M00368,M00609	R00177,R04771	RC00021,RC01211	ko00000,ko00001,ko00002,ko01000	-	-	-	S-AdoMet_synt_C,S-AdoMet_synt_M,S-AdoMet_synt_N
E5E91_RS03310	243230.DR_0642	7.88e-116	332	COG0669@1|root,COG0669@2|Bacteria,1WI5C@1297|Deinococcus-Thermus	1297|Deinococcus-Thermus	H	Reversibly transfers an adenylyl group from ATP to 4'- phosphopantetheine, yielding dephospho-CoA (dPCoA) and pyrophosphate	coaD	-	2.7.7.3	ko:K00954	ko00770,ko01100,map00770,map01100	M00120	R03035	RC00002	ko00000,ko00001,ko00002,ko01000	-	-	-	CTP_transf_like
E5E91_RS03315	243230.DR_0643	1.87e-127	362	COG0742@1|root,COG0742@2|Bacteria,1WI24@1297|Deinococcus-Thermus	1297|Deinococcus-Thermus	L	TIGRFAM RNA methyltransferase, RsmD family	-	-	-	-	-	-	-	-	-	-	-	-	Cons_hypoth95
E5E91_RS03325	243230.DR_0645	2.27e-139	393	COG0746@1|root,COG0746@2|Bacteria,1WIB6@1297|Deinococcus-Thermus	1297|Deinococcus-Thermus	H	Transfers a GMP moiety from GTP to Mo-molybdopterin (Mo- MPT) cofactor (Moco or molybdenum cofactor) to form Mo- molybdopterin guanine dinucleotide (Mo-MGD) cofactor	mobA	-	2.7.7.77	ko:K03752	ko00790,ko01100,map00790,map01100	-	R11581	-	ko00000,ko00001,ko01000	-	-	-	NTP_transf_3
E5E91_RS03330	243230.DR_0646	9.34e-225	619	COG1159@1|root,COG1159@2|Bacteria,1WJFN@1297|Deinococcus-Thermus	1297|Deinococcus-Thermus	S	An essential GTPase that binds both GDP and GTP, with rapid nucleotide exchange. Plays a role in 16S rRNA processing and 30S ribosomal subunit biogenesis and possibly also in cell cycle regulation and energy metabolism	era	GO:0000028,GO:0003674,GO:0003676,GO:0003723,GO:0005488,GO:0006996,GO:0008150,GO:0009987,GO:0016043,GO:0019843,GO:0022607,GO:0022613,GO:0022618,GO:0034622,GO:0042254,GO:0042255,GO:0042274,GO:0043021,GO:0043024,GO:0043933,GO:0044085,GO:0044877,GO:0065003,GO:0070181,GO:0070925,GO:0071826,GO:0071840,GO:0097159,GO:1901363	-	ko:K03595	-	-	-	-	ko00000,ko03009,ko03029	-	-	-	KH_2,MMR_HSR1
E5E91_RS03335	243230.DR_0647	0	842	COG0464@1|root,COG3063@1|root,COG0464@2|Bacteria,COG3063@2|Bacteria	2|Bacteria	NU	photosynthesis	-	-	-	ko:K13525	ko04141,ko05134,map04141,map05134	M00400,M00403	-	-	ko00000,ko00001,ko00002,ko03019,ko04131,ko04147	3.A.16.1	-	-	AAA,TPR_16,TPR_8
E5E91_RS03345	1288484.APCS01000034_gene1817	6.27e-48	154	2ERK0@1|root,33J5H@2|Bacteria,1WKRA@1297|Deinococcus-Thermus	1297|Deinococcus-Thermus	-	-	-	-	-	-	-	-	-	-	-	-	-	-	-
E5E91_RS03350	243230.DR_0651	2.66e-219	604	COG0010@1|root,COG0010@2|Bacteria,1WI2B@1297|Deinococcus-Thermus	1297|Deinococcus-Thermus	E	Belongs to the arginase family	rocF	-	3.5.3.1	ko:K01476	ko00220,ko00330,ko01100,ko01110,ko01130,ko01230,ko05146,map00220,map00330,map01100,map01110,map01130,map01230,map05146	M00029,M00134	R00551	RC00024,RC00329	ko00000,ko00001,ko00002,ko01000	-	-	-	Arginase
E5E91_RS03355	243230.DR_0652	3.09e-289	793	COG0025@1|root,COG0025@2|Bacteria,1WJH9@1297|Deinococcus-Thermus	1297|Deinococcus-Thermus	P	COGs COG0025 NhaP-type Na H and K H antiporter	-	-	-	ko:K03316	-	-	-	-	ko00000	2.A.36	-	-	Na_H_Exchanger
E5E91_RS03360	243230.DR_0653	4.5e-124	353	COG1670@1|root,COG1670@2|Bacteria	2|Bacteria	J	COG1670 acetyltransferases, including N-acetylases of ribosomal proteins	-	-	-	-	-	-	-	-	-	-	-	-	Acetyltransf_3
E5E91_RS03365	243230.DR_0654	4.68e-233	640	COG0596@1|root,COG0596@2|Bacteria,1WI77@1297|Deinococcus-Thermus	1297|Deinococcus-Thermus	S	PFAM alpha beta hydrolase fold	-	-	3.4.11.5	ko:K01259	ko00330,map00330	-	R00135	-	ko00000,ko00001,ko01000,ko01002	-	-	-	Abhydrolase_1,Abhydrolase_6
E5E91_RS03370	1121403.AUCV01000045_gene1153	1.41e-105	330	COG3211@1|root,COG3211@2|Bacteria,1MU8T@1224|Proteobacteria,42PPZ@68525|delta/epsilon subdivisions,2WWBR@28221|Deltaproteobacteria	28221|Deltaproteobacteria	S	Bacterial protein of unknown function (DUF839)	-	-	-	ko:K07093	-	-	-	-	ko00000	-	-	-	DUF839
E5E91_RS03375	243230.DR_0656	3.02e-293	802	COG1301@1|root,COG1301@2|Bacteria	2|Bacteria	C	dicarboxylic acid transport	gltP	GO:0005575,GO:0005623,GO:0005886,GO:0006810,GO:0006811,GO:0006820,GO:0006835,GO:0008150,GO:0015711,GO:0015849,GO:0016020,GO:0044464,GO:0046942,GO:0051179,GO:0051234,GO:0071702,GO:0071944	-	ko:K03309,ko:K11102,ko:K11103	ko02020,map02020	-	-	-	ko00000,ko00001,ko02000	2.A.23,2.A.23.1.1,2.A.23.1.2,2.A.23.1.3,2.A.23.1.6,2.A.23.1.7	-	iPC815.YPO0254,iYO844.BSU10220	SDF
E5E91_RS03380	243230.DR_0657	4.22e-168	473	COG0400@1|root,COG0400@2|Bacteria	2|Bacteria	S	palmitoyl-(protein) hydrolase activity	-	-	-	ko:K06999	-	-	-	-	ko00000	-	-	-	Abhydrolase_2,Esterase
E5E91_RS03385	243230.DR_0658	9.43e-238	654	COG0491@1|root,COG0491@2|Bacteria	2|Bacteria	GM	Thiolesterase that catalyzes the hydrolysis of S-D- lactoyl-glutathione to form glutathione and D-lactic acid	yflN	-	-	-	-	-	-	-	-	-	-	-	Lactamase_B
E5E91_RS03390	243230.DR_0659	2.22e-182	507	COG2761@1|root,COG2761@2|Bacteria	2|Bacteria	Q	protein disulfide oxidoreductase activity	dsbA	-	-	-	-	-	-	-	-	-	-	-	DSBA
E5E91_RS03400	243230.DR_0660	2.06e-94	276	COG1848@1|root,COG1848@2|Bacteria	2|Bacteria	G	Toxic component of a toxin-antitoxin (TA) module. An RNase	vapC	-	-	ko:K07064	-	-	-	-	ko00000	-	-	-	PIN
E5E91_RS03410	243230.DR_0662	8.14e-75	224	COG2337@1|root,COG2337@2|Bacteria,1WKQ5@1297|Deinococcus-Thermus	1297|Deinococcus-Thermus	L	Toxic component of a toxin-antitoxin (TA) module	-	-	-	ko:K07171	-	-	-	-	ko00000,ko01000,ko02048	-	-	-	PemK_toxin
E5E91_RS03415	243230.DR_0663	2.35e-93	273	COG1502@1|root,COG1502@2|Bacteria	2|Bacteria	I	Catalyzes the reversible phosphatidyl group transfer from one phosphatidylglycerol molecule to another to form cardiolipin (CL) (diphosphatidylglycerol) and glycerol	-	-	-	-	-	-	-	-	-	-	-	-	ORF6N,PLDc_2
E5E91_RS03430	243230.DR_0668	0	2008	COG0458@1|root,COG0458@2|Bacteria,1WIZW@1297|Deinococcus-Thermus	1297|Deinococcus-Thermus	F	Carbamoyl-phosphate synthetase ammonia chain	carB	GO:0000050,GO:0003674,GO:0003824,GO:0004087,GO:0004088,GO:0005575,GO:0005622,GO:0005623,GO:0005737,GO:0006082,GO:0006520,GO:0006525,GO:0006526,GO:0006807,GO:0008150,GO:0008152,GO:0008652,GO:0009058,GO:0009064,GO:0009084,GO:0009987,GO:0016053,GO:0016874,GO:0016879,GO:0016884,GO:0019627,GO:0019752,GO:0034641,GO:0043436,GO:0043603,GO:0043604,GO:0044237,GO:0044238,GO:0044249,GO:0044271,GO:0044281,GO:…	6.3.5.5	ko:K01955	ko00240,ko00250,ko01100,map00240,map00250,map01100	M00051	R00256,R00575,R01395,R10948,R10949	RC00002,RC00010,RC00043,RC02750,RC02798,RC03314	ko00000,ko00001,ko00002,ko01000	-	-	-	CPSase_L_D2,CPSase_L_D3
E5E91_RS03435	243230.DR_0669	4.1e-220	605	COG3173@1|root,COG3173@2|Bacteria	2|Bacteria	S	very-long-chain-acyl-CoA dehydrogenase activity	-	-	-	-	-	-	-	-	-	-	-	-	APH,EcKinase,HMG-CoA_red
E5E91_RS03440	243230.DR_0670	3.86e-97	284	COG0346@1|root,COG0346@2|Bacteria	2|Bacteria	E	lactoylglutathione lyase activity	-	-	-	-	-	-	-	-	-	-	-	-	Glyoxalase
E5E91_RS03445	243230.DR_0671	9.03e-275	751	COG0436@1|root,COG0436@2|Bacteria,1WIQ7@1297|Deinococcus-Thermus	1297|Deinococcus-Thermus	E	aminotransferase class I and II	-	-	2.6.1.17	ko:K14267	ko00300,ko01100,ko01120,ko01230,map00300,map01100,map01120,map01230	M00016	R04475	RC00006	ko00000,ko00001,ko00002,ko01000,ko01007	-	-	-	Aminotran_1_2
E5E91_RS03455	1476583.DEIPH_ctg004orf0101	3.47e-32	119	2A1SB@1|root,30Q0Y@2|Bacteria,1WKTM@1297|Deinococcus-Thermus	1297|Deinococcus-Thermus	-	-	-	-	-	-	-	-	-	-	-	-	-	-	-
E5E91_RS03460	243230.DR_0674	3.4e-298	812	COG0137@1|root,COG0137@2|Bacteria,1WIER@1297|Deinococcus-Thermus	1297|Deinococcus-Thermus	E	Belongs to the argininosuccinate synthase family. Type 1 subfamily	argG	GO:0000050,GO:0000053,GO:0003674,GO:0003824,GO:0004055,GO:0005575,GO:0005622,GO:0005623,GO:0005737,GO:0006082,GO:0006520,GO:0006525,GO:0006526,GO:0006575,GO:0006807,GO:0008150,GO:0008152,GO:0008652,GO:0009058,GO:0009064,GO:0009084,GO:0009987,GO:0016053,GO:0016874,GO:0016879,GO:0019627,GO:0019752,GO:0034641,GO:0043436,GO:0043603,GO:0043604,GO:0044237,GO:0044238,GO:0044249,GO:0044271,GO:0044281,GO:…	6.3.4.5	ko:K01940	ko00220,ko00250,ko01100,ko01110,ko01130,ko01230,ko05418,map00220,map00250,map01100,map01110,map01130,map01230,map05418	M00029,M00844,M00845	R01954	RC00380,RC00629	ko00000,ko00001,ko00002,ko01000,ko04147	-	-	-	Arginosuc_synth
E5E91_RS03465	243230.DR_0675	1.13e-102	296	COG0454@1|root,COG0456@2|Bacteria	2|Bacteria	K	acetyltransferase	-	-	-	-	-	-	-	-	-	-	-	-	Acetyltransf_1,Acetyltransf_10
E5E91_RS03470	243230.DR_0676	2.07e-106	306	COG0454@1|root,COG0456@2|Bacteria,1WMTD@1297|Deinococcus-Thermus	1297|Deinococcus-Thermus	K	Acetyltransferase (GNAT) domain	-	-	-	-	-	-	-	-	-	-	-	-	Acetyltransf_1,Acetyltransf_10,Acetyltransf_9
E5E91_RS03475	243230.DR_0677	7.9e-119	341	COG0454@1|root,COG0456@2|Bacteria	2|Bacteria	K	acetyltransferase	-	-	-	-	-	-	-	-	-	-	-	-	Acetyltransf_1
E5E91_RS03480	243230.DR_0678	0	915	COG0165@1|root,COG0165@2|Bacteria,1WI7D@1297|Deinococcus-Thermus	1297|Deinococcus-Thermus	E	argininosuccinate lyase	argH	GO:0003674,GO:0003824,GO:0004056,GO:0005575,GO:0005622,GO:0005623,GO:0005737,GO:0006082,GO:0006520,GO:0006525,GO:0006526,GO:0006591,GO:0006807,GO:0008150,GO:0008152,GO:0008652,GO:0009058,GO:0009064,GO:0009084,GO:0009987,GO:0016053,GO:0016829,GO:0016840,GO:0016842,GO:0019752,GO:0042450,GO:0043436,GO:0044237,GO:0044238,GO:0044249,GO:0044281,GO:0044283,GO:0044424,GO:0044464,GO:0046394,GO:0071704,GO:…	4.3.2.1	ko:K01755	ko00220,ko00250,ko01100,ko01110,ko01130,ko01230,map00220,map00250,map01100,map01110,map01130,map01230	M00029,M00844,M00845	R01086	RC00445,RC00447	ko00000,ko00001,ko00002,ko01000,ko04147	-	-	-	ASL_C2,Lyase_1
E5E91_RS03485	243230.DR_0679	1.41e-63	194	COG1669@1|root,COG1669@2|Bacteria,1WKQM@1297|Deinococcus-Thermus	1297|Deinococcus-Thermus	S	Nucleotidyltransferase domain	-	-	-	ko:K07075	-	-	-	-	ko00000	-	-	-	NTP_transf_2
E5E91_RS03490	243230.DR_0680	8.43e-73	219	COG2361@1|root,COG2361@2|Bacteria,1WKGB@1297|Deinococcus-Thermus	1297|Deinococcus-Thermus	S	Protein of unknown function DUF86	-	-	-	-	-	-	-	-	-	-	-	-	DUF86
E5E91_RS03495	243230.DR_0681	3.13e-114	327	COG1246@1|root,COG1246@2|Bacteria	2|Bacteria	E	Belongs to the acetyltransferase family. ArgA subfamily	ywlB	-	2.3.1.1	ko:K00619	ko00220,ko01100,ko01110,ko01130,ko01210,ko01230,map00220,map01100,map01110,map01130,map01210,map01230	M00028	R00259	RC00004,RC00064	ko00000,ko00001,ko00002,ko01000	-	-	-	Acetyltransf_1,Acetyltransf_10,Acetyltransf_7
E5E91_RS03500	243230.DR_0682	9.87e-103	299	COG1246@1|root,COG1246@2|Bacteria	2|Bacteria	E	Belongs to the acetyltransferase family. ArgA subfamily	ywlB	-	2.3.1.1	ko:K00619	ko00220,ko01100,ko01110,ko01130,ko01210,ko01230,map00220,map01100,map01110,map01130,map01210,map01230	M00028	R00259	RC00004,RC00064	ko00000,ko00001,ko00002,ko01000	-	-	-	Acetyltransf_1,Acetyltransf_10,Acetyltransf_7
E5E91_RS03505	243230.DR_0683	1.45e-129	367	COG1246@1|root,COG1246@2|Bacteria,1WI5N@1297|Deinococcus-Thermus	1297|Deinococcus-Thermus	E	PFAM Acetyltransferase (GNAT) family	-	-	2.3.1.1	ko:K00619	ko00220,ko01100,ko01110,ko01130,ko01210,ko01230,map00220,map01100,map01110,map01130,map01210,map01230	M00028	R00259	RC00004,RC00064	ko00000,ko00001,ko00002,ko01000	-	-	-	Acetyltransf_1
E5E91_RS03510	243230.DR_0684	1.43e-295	805	COG0505@1|root,COG0505@2|Bacteria,1WJ1J@1297|Deinococcus-Thermus	1297|Deinococcus-Thermus	F	Belongs to the CarA family	carA	GO:0000050,GO:0005575,GO:0005622,GO:0005623,GO:0005737,GO:0005951,GO:0006082,GO:0006520,GO:0006525,GO:0006526,GO:0006807,GO:0008150,GO:0008152,GO:0008652,GO:0009058,GO:0009064,GO:0009084,GO:0009987,GO:0016053,GO:0019627,GO:0019752,GO:0032991,GO:0034641,GO:0043436,GO:0043603,GO:0043604,GO:0044237,GO:0044238,GO:0044249,GO:0044271,GO:0044281,GO:0044283,GO:0044424,GO:0044444,GO:0044464,GO:0046394,GO:…	6.3.5.5	ko:K01956	ko00240,ko00250,ko01100,map00240,map00250,map01100	M00051	R00256,R00575,R01395,R10948,R10949	RC00002,RC00010,RC00043,RC02750,RC02798,RC03314	ko00000,ko00001,ko00002,ko01000	-	-	-	CPSase_sm_chain,GATase
E5E91_RS03515	243230.DR_0685	0	1281	COG1470@1|root,COG4719@1|root,COG1470@2|Bacteria,COG4719@2|Bacteria	2|Bacteria	S	cell adhesion involved in biofilm formation	-	-	3.2.1.18	ko:K01186	ko00511,ko00600,ko04142,map00511,map00600,map04142	-	R04018	RC00028,RC00077	ko00000,ko00001,ko01000,ko02042	-	GH33	-	BNR_2,DUF11,NPCBM_assoc
E5E91_RS03520	243230.DR_0686	0	1932	COG1361@1|root,COG1361@2|Bacteria,1WI4N@1297|Deinococcus-Thermus	1297|Deinococcus-Thermus	M	TIGRFAM conserved repeat domain	-	-	-	-	-	-	-	-	-	-	-	-	DUF11
E5E91_RS03530	1121382.JQKG01000100_gene2827	8.97e-93	287	COG3335@1|root,COG3415@1|root,COG3335@2|Bacteria,COG3415@2|Bacteria	2|Bacteria	L	Transposase	-	-	-	ko:K07494	-	-	-	-	ko00000	-	-	-	DDE_3,HTH_23,HTH_33
E5E91_RS03535	243230.DR_0687	0	2978	COG1572@1|root,COG2067@1|root,COG1572@2|Bacteria,COG2067@2|Bacteria,1WJIU@1297|Deinococcus-Thermus	1297|Deinococcus-Thermus	I	long-chain fatty acid transport protein	-	-	-	-	-	-	-	-	-	-	-	-	DUF11
E5E91_RS03540	243230.DR_0688	0	1570	COG3386@1|root,COG3386@2|Bacteria	2|Bacteria	G	gluconolactonase activity	-	-	-	-	-	-	-	-	-	-	-	-	Big_3_2,Copper-bind,SGL
E5E91_RS03545	243230.DR_0689	3.86e-185	513	COG0692@1|root,COG0692@2|Bacteria	2|Bacteria	L	deaminated base DNA N-glycosylase activity	ung	GO:0003674,GO:0003824,GO:0004844,GO:0006139,GO:0006259,GO:0006281,GO:0006284,GO:0006285,GO:0006725,GO:0006807,GO:0006950,GO:0006974,GO:0008150,GO:0008152,GO:0009987,GO:0016787,GO:0016798,GO:0016799,GO:0019104,GO:0033554,GO:0034641,GO:0043170,GO:0044237,GO:0044238,GO:0044260,GO:0046483,GO:0050896,GO:0051716,GO:0071704,GO:0090304,GO:0097506,GO:0097510,GO:0140097,GO:1901360	3.2.2.27	ko:K03648	ko03410,ko05340,map03410,map05340	-	-	-	ko00000,ko00001,ko01000,ko03400	-	-	-	UDG
E5E91_RS03550	243230.DR_0690	1.89e-253	694	COG3569@1|root,COG3569@2|Bacteria	2|Bacteria	L	DNA topoisomerase type I activity	MA20_25110	-	5.99.1.2	ko:K03168	-	-	-	-	ko00000,ko01000,ko03032,ko03400	-	-	-	Topoisom_I
E5E91_RS03555	1121378.KB899695_gene3080	1.06e-55	186	2CCYR@1|root,32RG3@2|Bacteria	2|Bacteria	-	-	-	-	-	-	-	-	-	-	-	-	-	-	-
E5E91_RS03560	243230.DR_0692	1.67e-84	249	COG0347@1|root,COG0347@2|Bacteria,1WJZ3@1297|Deinococcus-Thermus	1297|Deinococcus-Thermus	K	Belongs to the P(II) protein family	-	-	-	ko:K04751	ko02020,map02020	-	-	-	ko00000,ko00001	-	-	-	P-II
E5E91_RS03565	243230.DR_0693	1.89e-301	823	COG0004@1|root,COG0004@2|Bacteria,1WIFS@1297|Deinococcus-Thermus	1297|Deinococcus-Thermus	P	Ammonium Transporter	-	-	-	ko:K03320	-	-	-	-	ko00000,ko02000	1.A.11	-	-	Ammonium_transp
E5E91_RS03570	243230.DR_0694	8.87e-38	129	COG2811@1|root,COG2811@2|Bacteria,1WKSG@1297|Deinococcus-Thermus	1297|Deinococcus-Thermus	C	Vacuolar (H+)-ATPase G subunit	-	-	-	-	-	-	-	-	-	-	-	-	V-ATPase_G_2
E5E91_RS03575	243230.DR_0695	0	1348	COG1269@1|root,COG1269@2|Bacteria,1WIRZ@1297|Deinococcus-Thermus	1297|Deinococcus-Thermus	C	Belongs to the V-ATPase 116 kDa subunit family	atpI	GO:0003674,GO:0003824,GO:0005215,GO:0005488,GO:0005515,GO:0006139,GO:0006163,GO:0006164,GO:0006725,GO:0006753,GO:0006754,GO:0006793,GO:0006796,GO:0006807,GO:0006810,GO:0006811,GO:0006812,GO:0006873,GO:0006885,GO:0007035,GO:0008150,GO:0008152,GO:0008324,GO:0009058,GO:0009117,GO:0009123,GO:0009124,GO:0009126,GO:0009127,GO:0009141,GO:0009142,GO:0009144,GO:0009145,GO:0009150,GO:0009152,GO:0009156,GO:…	-	ko:K02123	ko00190,ko01100,map00190,map01100	M00159	-	-	ko00000,ko00001,ko00002	3.A.2.2,3.A.2.3	-	-	V_ATPase_I
E5E91_RS03580	243230.DR_0696	6.63e-54	170	COG0636@1|root,COG0636@2|Bacteria	2|Bacteria	C	ATP hydrolysis coupled proton transport	atpE	GO:0003674,GO:0003824,GO:0005215,GO:0005575,GO:0005622,GO:0005623,GO:0006139,GO:0006163,GO:0006164,GO:0006725,GO:0006753,GO:0006754,GO:0006793,GO:0006796,GO:0006807,GO:0006810,GO:0006811,GO:0006812,GO:0008150,GO:0008152,GO:0008324,GO:0009058,GO:0009117,GO:0009123,GO:0009124,GO:0009126,GO:0009127,GO:0009141,GO:0009142,GO:0009144,GO:0009145,GO:0009150,GO:0009152,GO:0009156,GO:0009161,GO:0009165,GO:…	-	ko:K02110,ko:K02124	ko00190,ko00195,ko01100,map00190,map00195,map01100	M00157,M00159	-	-	ko00000,ko00001,ko00002,ko00194	3.A.2.1,3.A.2.2,3.A.2.3	-	-	ATP-synt_C
E5E91_RS03585	243230.DR_0697	1.23e-105	307	COG1390@1|root,COG1390@2|Bacteria,1WK58@1297|Deinococcus-Thermus	1297|Deinococcus-Thermus	C	Produces ATP from ADP in the presence of a proton gradient across the membrane	atpE	-	-	ko:K02121	ko00190,ko01100,map00190,map01100	M00159	-	-	ko00000,ko00001,ko00002	3.A.2.2,3.A.2.3	-	-	vATP-synt_E
E5E91_RS03590	243230.DR_0698	5.33e-224	619	COG1527@1|root,COG1527@2|Bacteria,1WIV8@1297|Deinococcus-Thermus	1297|Deinococcus-Thermus	C	Produces ATP from ADP in the presence of a proton gradient across the membrane	atpC	-	-	ko:K02119	ko00190,ko01100,map00190,map01100	M00159	-	-	ko00000,ko00001,ko00002	3.A.2.2,3.A.2.3	-	-	vATP-synt_AC39
E5E91_RS03595	243230.DR_0699	5.39e-66	201	COG1436@1|root,COG1436@2|Bacteria,1WKHR@1297|Deinococcus-Thermus	1297|Deinococcus-Thermus	C	Produces ATP from ADP in the presence of a proton gradient across the membrane	atpF	-	-	ko:K02122	ko00190,ko01100,map00190,map01100	M00159	-	-	ko00000,ko00001,ko00002	3.A.2.2,3.A.2.3	-	-	ATP-synt_F
E5E91_RS03600	243230.DR_0700	0	1152	COG1155@1|root,COG1155@2|Bacteria,1WI10@1297|Deinococcus-Thermus	1297|Deinococcus-Thermus	C	Produces ATP from ADP in the presence of a proton gradient across the membrane. The V-type alpha chain is a catalytic subunit	atpA	GO:0003674,GO:0003824,GO:0005215,GO:0005575,GO:0005623,GO:0005886,GO:0006810,GO:0006811,GO:0006812,GO:0008150,GO:0008324,GO:0015075,GO:0015077,GO:0015078,GO:0015318,GO:0015399,GO:0015405,GO:0015672,GO:0016020,GO:0016462,GO:0016787,GO:0016817,GO:0016818,GO:0016887,GO:0017111,GO:0019829,GO:0022804,GO:0022853,GO:0022857,GO:0022890,GO:0034220,GO:0036442,GO:0042623,GO:0042625,GO:0042626,GO:0043492,GO:…	3.6.3.14,3.6.3.15	ko:K02117	ko00190,ko01100,map00190,map01100	M00159	-	-	ko00000,ko00001,ko00002,ko01000	3.A.2.2,3.A.2.3	-	-	ATP-synt_ab,ATP-synt_ab_N,ATP-synt_ab_Xtn
E5E91_RS03605	243230.DR_0701	0	928	COG1156@1|root,COG1156@2|Bacteria,1WIDT@1297|Deinococcus-Thermus	1297|Deinococcus-Thermus	C	Produces ATP from ADP in the presence of a proton gradient across the membrane. The V-type beta chain is a regulatory subunit	atpB	-	-	ko:K02118	ko00190,ko01100,map00190,map01100	M00159	-	-	ko00000,ko00001,ko00002	3.A.2.2,3.A.2.3	-	-	ATP-synt_ab,ATP-synt_ab_N
E5E91_RS03610	243230.DR_0702	1e-146	414	COG1394@1|root,COG1394@2|Bacteria,1WJXJ@1297|Deinococcus-Thermus	1297|Deinococcus-Thermus	C	Produces ATP from ADP in the presence of a proton gradient across the membrane	atpD	-	-	ko:K02120	ko00190,ko01100,map00190,map01100	M00159	-	-	ko00000,ko00001,ko00002	3.A.2.2,3.A.2.3	-	-	ATP-synt_D
E5E91_RS03615	243230.DR_0703	5.5e-111	318	COG4297@1|root,COG4297@2|Bacteria	2|Bacteria	S	beta-cyclopiazonate dehydrogenase activity	-	-	-	-	-	-	-	-	-	-	-	-	Cupin_1,Cupin_2
E5E91_RS03620	243230.DR_0704	2.93e-134	380	COG1896@1|root,COG1896@2|Bacteria	2|Bacteria	S	5'-deoxynucleotidase activity	maf	-	-	ko:K07023	-	-	-	-	ko00000	-	-	-	HD_3
E5E91_RS03625	243230.DR_0705	4.15e-231	635	COG2342@1|root,COG2342@2|Bacteria,1WK9N@1297|Deinococcus-Thermus	1297|Deinococcus-Thermus	G	Glycoside-hydrolase family GH114	-	-	6.1.1.16	ko:K01884	ko00970,map00970	M00360	R03650	RC00055,RC00523	ko00000,ko00001,ko00002,ko01000,ko01007,ko03016	-	-	-	Glyco_hydro_114
E5E91_RS03630	243230.DR_0706	3.69e-181	504	COG3868@1|root,COG3868@2|Bacteria,1WKCQ@1297|Deinococcus-Thermus	1297|Deinococcus-Thermus	S	Glycoside-hydrolase family GH114	-	-	-	-	-	-	-	-	-	-	-	-	Glyco_hydro_114
E5E91_RS03635	243230.DR_0707	0	1430	28KNN@1|root,2ZA6V@2|Bacteria,1WJGS@1297|Deinococcus-Thermus	1297|Deinococcus-Thermus	-	-	-	-	-	-	-	-	-	-	-	-	-	-	-
E5E91_RS03640	243230.DR_0708	0	1428	28KNN@1|root,2ZA6V@2|Bacteria,1WJGS@1297|Deinococcus-Thermus	1297|Deinococcus-Thermus	-	-	-	-	-	-	-	-	-	-	-	-	-	-	-
E5E91_RS03645	243230.DR_0709	2.67e-203	564	COG0451@1|root,COG0451@2|Bacteria	2|Bacteria	GM	ADP-glyceromanno-heptose 6-epimerase activity	-	-	-	ko:K21214	ko01059,ko01130,map01059,map01130	-	R11433	RC00182	ko00000,ko00001	-	-	-	Epimerase
E5E91_RS03650	243230.DR_0710	1.63e-183	511	COG1208@1|root,COG1208@2|Bacteria	2|Bacteria	JM	COG1208 Nucleoside-diphosphate-sugar pyrophosphorylase involved in lipopolysaccharide biosynthesis translation initiation factor 2B, gamma epsilon subunits eIF-2Bgamma eIF-2Bepsilon	mpg2	-	2.7.7.13	ko:K00966,ko:K21210	ko00051,ko00520,ko01059,ko01100,ko01110,ko01130,map00051,map00520,map01059,map01100,map01110,map01130	M00114,M00361,M00362	R00885,R11429	RC00002	ko00000,ko00001,ko00002,ko01000	-	-	-	NTP_transferase
E5E91_RS03655	243230.DR_0711	2.64e-243	669	COG0451@1|root,COG0451@2|Bacteria	2|Bacteria	GM	ADP-glyceromanno-heptose 6-epimerase activity	-	-	4.2.1.46,5.1.3.2	ko:K01710,ko:K01784	ko00052,ko00520,ko00521,ko00523,ko00525,ko01055,ko01100,ko01130,map00052,map00520,map00521,map00523,map00525,map01055,map01100,map01130	M00361,M00362,M00632,M00793	R00291,R02984,R06513	RC00289,RC00402	ko00000,ko00001,ko00002,ko01000	-	-	-	GDP_Man_Dehyd
E5E91_RS03660	1121381.JNIV01000092_gene1144	2.76e-113	352	2DR97@1|root,33ARM@2|Bacteria	2|Bacteria	-	-	-	-	-	-	-	-	-	-	-	-	-	-	-
E5E91_RS03665	1288484.APCS01000042_gene1712	0	897	COG0438@1|root,COG0438@2|Bacteria,1WJX5@1297|Deinococcus-Thermus	1297|Deinococcus-Thermus	M	Domain of unknown function (DUF3492)	-	-	-	-	-	-	-	-	-	-	-	-	DUF3492,Glyco_trans_1_4,Glycos_transf_1
E5E91_RS03675	243230.DR_0715	5.14e-148	416	COG3663@1|root,COG3663@2|Bacteria	2|Bacteria	L	G/U mismatch-specific uracil-DNA glycosylase activity	mug	-	3.2.2.28	ko:K03649	ko03410,map03410	-	-	-	ko00000,ko00001,ko01000,ko03400	-	-	-	UDG
E5E91_RS03680	243230.DR_0716	1.73e-150	422	COG2041@1|root,COG2041@2|Bacteria,1WJB2@1297|Deinococcus-Thermus	1297|Deinococcus-Thermus	S	PFAM oxidoreductase, molybdopterin binding	-	-	-	-	-	-	-	-	-	-	-	-	Oxidored_molyb
E5E91_RS03685	1288484.APCS01000042_gene1717	1.07e-275	759	COG0260@1|root,COG0260@2|Bacteria,1WJ5R@1297|Deinococcus-Thermus	1297|Deinococcus-Thermus	E	Presumably involved in the processing and regular turnover of intracellular proteins. Catalyzes the removal of unsubstituted N-terminal amino acids from various peptides	pepA	-	3.4.11.1	ko:K01255	ko00480,ko01100,map00480,map01100	-	R00899,R04951	RC00096,RC00141	ko00000,ko00001,ko01000,ko01002	-	-	-	Peptidase_M17,Peptidase_M17_N
E5E91_RS03690	243230.DR_0718	6.31e-79	234	COG0853@1|root,COG0853@2|Bacteria,1WJY0@1297|Deinococcus-Thermus	1297|Deinococcus-Thermus	H	Catalyzes the pyruvoyl-dependent decarboxylation of aspartate to produce beta-alanine	panD	-	4.1.1.11	ko:K01579	ko00410,ko00770,ko01100,ko01110,map00410,map00770,map01100,map01110	M00119	R00489	RC00299	ko00000,ko00001,ko00002,ko01000	-	-	-	Asp_decarbox
E5E91_RS03695	243230.DR_0719	0	884	COG2203@1|root,COG2206@1|root,COG2203@2|Bacteria,COG2206@2|Bacteria,1WM8J@1297|Deinococcus-Thermus	1297|Deinococcus-Thermus	T	HD domain	-	-	-	-	-	-	-	-	-	-	-	-	HD,HD_5
E5E91_RS03700	243230.DR_0720	2.04e-145	410	COG1309@1|root,COG1309@2|Bacteria,1WKAB@1297|Deinococcus-Thermus	1297|Deinococcus-Thermus	K	WHG domain	-	-	-	-	-	-	-	-	-	-	-	-	TetR_N,WHG
E5E91_RS03705	243230.DR_0721	4.12e-52	164	COG4891@1|root,COG4891@2|Bacteria	2|Bacteria	K	PFAM Polyketide cyclase dehydrase	-	-	-	-	-	-	-	-	-	-	-	-	Polyketide_cyc2
E5E91_RS03710	243230.DR_0722	2.28e-62	190	COG4891@1|root,COG4891@2|Bacteria	2|Bacteria	K	PFAM Polyketide cyclase dehydrase	-	-	-	-	-	-	-	-	-	-	-	-	Polyketide_cyc2
E5E91_RS03715	243230.DR_0723	0	1268	COG0366@1|root,COG0366@2|Bacteria,1WJA3@1297|Deinococcus-Thermus	1297|Deinococcus-Thermus	G	PFAM alpha amylase, catalytic	-	-	3.2.1.20	ko:K01187	ko00052,ko00500,ko01100,map00052,map00500,map01100	-	R00028,R00801,R00802,R06087,R06088	RC00028,RC00049,RC00077	ko00000,ko00001,ko01000	-	GH31	-	Alpha-amylase
E5E91_RS03720	243230.DR_0724	0	1169	COG3947@1|root,COG3947@2|Bacteria	2|Bacteria	T	sequence-specific DNA binding	-	-	-	-	-	-	-	-	-	-	-	-	BTAD
E5E91_RS03730	243230.DR_0727	5.43e-89	261	2BC4U@1|root,325PM@2|Bacteria,1WJT2@1297|Deinococcus-Thermus	1297|Deinococcus-Thermus	S	PFAM NADH-quinone oxidoreductase chain 15	-	-	-	-	-	-	-	-	-	-	-	-	NADH_Oxid_Nqo15
E5E91_RS03735	243230.DR_0728	1.38e-222	613	COG0524@1|root,COG0524@2|Bacteria,1WKDK@1297|Deinococcus-Thermus	1297|Deinococcus-Thermus	G	PFAM pfkB family carbohydrate kinase	-	-	2.7.1.4	ko:K00847	ko00051,ko00500,ko00520,ko01100,map00051,map00500,map00520,map01100	-	R00760,R00867,R03920	RC00002,RC00017	ko00000,ko00001,ko01000	-	-	-	PfkB
E5E91_RS03740	243230.DR_0729	1.16e-154	436	COG0546@1|root,COG0546@2|Bacteria	2|Bacteria	S	glycolate biosynthetic process	-	-	3.1.3.18	ko:K01091,ko:K07058	ko00630,ko01100,ko01110,ko01130,map00630,map01100,map01110,map01130	-	R01334	RC00017	ko00000,ko00001,ko01000	-	-	-	HAD_2
E5E91_RS03745	243230.DR_0730	3.94e-171	478	COG1028@1|root,COG1028@2|Bacteria,1WIHF@1297|Deinococcus-Thermus	1297|Deinococcus-Thermus	IQ	Short-chain dehydrogenase reductase SDR	-	-	-	-	-	-	-	-	-	-	-	-	adh_short_C2
E5E91_RS03750	243230.DR_0731	7.52e-95	276	COG2199@1|root,COG3706@2|Bacteria	2|Bacteria	T	GGDEF domain	-	-	-	ko:K03413,ko:K07814	ko02020,ko02030,map02020,map02030	M00506	-	-	ko00000,ko00001,ko00002,ko02022,ko02035	-	-	-	Response_reg
E5E91_RS03755	243230.DR_0732	6.56e-185	514	COG0107@1|root,COG0107@2|Bacteria,1WJ30@1297|Deinococcus-Thermus	1297|Deinococcus-Thermus	E	IGPS catalyzes the conversion of PRFAR and glutamine to IGP, AICAR and glutamate. The HisF subunit catalyzes the cyclization activity that produces IGP and AICAR from PRFAR using the ammonia provided by the HisH subunit	hisF	GO:0000107,GO:0003674,GO:0003824,GO:0016740,GO:0016757,GO:0016763	-	ko:K02500	ko00340,ko01100,ko01110,ko01230,map00340,map01100,map01110,map01230	M00026	R04558	RC00010,RC01190,RC01943	ko00000,ko00001,ko00002,ko01000	-	-	-	His_biosynth
E5E91_RS03760	243230.DR_0733	7.18e-153	429	COG0139@1|root,COG0140@1|root,COG0139@2|Bacteria,COG0140@2|Bacteria,1WIBP@1297|Deinococcus-Thermus	1297|Deinococcus-Thermus	E	Histidine biosynthesis bifunctional protein hisIE	hisI	-	3.5.4.19,3.6.1.31	ko:K11755	ko00340,ko01100,ko01110,ko01230,map00340,map01100,map01110,map01230	M00026	R04035,R04037	RC00002,RC01055	ko00000,ko00001,ko00002,ko01000	-	-	-	PRA-CH,PRA-PH
E5E91_RS03770	243230.DR_0735	7.89e-154	432	COG1309@1|root,COG1309@2|Bacteria	2|Bacteria	K	transcriptional regulator	-	-	-	-	-	-	-	-	-	-	-	-	TetR_C_6,TetR_N
E5E91_RS03775	1288484.APCS01000056_gene2821	2.33e-214	607	COG1538@1|root,COG1538@2|Bacteria,1WK7S@1297|Deinococcus-Thermus	1297|Deinococcus-Thermus	MU	PFAM Outer membrane efflux protein	-	-	-	-	-	-	-	-	-	-	-	-	OEP
E5E91_RS03780	243230.DR_0738	2.46e-135	395	COG1538@1|root,COG1538@2|Bacteria,1WJTM@1297|Deinococcus-Thermus	1297|Deinococcus-Thermus	MU	Outer membrane efflux protein	-	-	-	-	-	-	-	-	-	-	-	-	OEP
E5E91_RS03785	1288484.APCS01000056_gene2823	5.78e-201	567	COG0845@1|root,COG0845@2|Bacteria,1WIS8@1297|Deinococcus-Thermus	1297|Deinococcus-Thermus	M	Belongs to the membrane fusion protein (MFP) (TC 8.A.1) family	-	-	-	-	-	-	-	-	-	-	-	-	Biotin_lipoyl_2,HlyD_3,HlyD_D23,OEP
E5E91_RS03790	243230.DR_0740	0	2091	COG0841@1|root,COG0841@2|Bacteria,1WIFM@1297|Deinococcus-Thermus	1297|Deinococcus-Thermus	V	Belongs to the resistance-nodulation-cell division (RND) (TC 2.A.6) family	-	-	-	ko:K03296	-	-	-	-	ko00000	2.A.6.2	-	-	ACR_tran
E5E91_RS03800	243230.DR_0742	3.32e-104	302	COG1438@1|root,COG1438@2|Bacteria,1WK2G@1297|Deinococcus-Thermus	1297|Deinococcus-Thermus	K	Regulates arginine biosynthesis genes	argR	-	-	ko:K03402	-	-	-	-	ko00000,ko03000	-	-	-	Arg_repressor,Arg_repressor_C
E5E91_RS03805	1121377.KB906401_gene3632	1.1e-155	437	COG0745@1|root,COG0745@2|Bacteria,1WJF4@1297|Deinococcus-Thermus	1297|Deinococcus-Thermus	K	Response regulators consisting of a CheY-like receiver domain and a winged-helix DNA-binding domain	-	-	-	ko:K02483	-	-	-	-	ko00000,ko02022	-	-	-	Response_reg,Trans_reg_C
E5E91_RS03810	243230.DR_0744	0	967	COG3850@1|root,COG5002@1|root,COG3850@2|Bacteria,COG5002@2|Bacteria,1WNDZ@1297|Deinococcus-Thermus	1297|Deinococcus-Thermus	T	Histidine kinase-, DNA gyrase B-, and HSP90-like ATPase	-	-	-	-	-	-	-	-	-	-	-	-	HAMP,HATPase_c,HisKA
E5E91_RS03815	243230.DR_0745	9.78e-257	704	COG0265@1|root,COG0265@2|Bacteria,1WI8R@1297|Deinococcus-Thermus	1297|Deinococcus-Thermus	O	peptidase S1 and S6, chymotrypsin Hap	-	-	-	-	-	-	-	-	-	-	-	-	PDZ_2,Trypsin_2
E5E91_RS03825	243230.DR_0747	3.25e-223	614	COG2017@1|root,COG2017@2|Bacteria,1WMHK@1297|Deinococcus-Thermus	1297|Deinococcus-Thermus	G	Aldose 1-epimerase	-	-	5.1.3.3	ko:K01785	ko00010,ko00052,ko01100,ko01110,ko01120,ko01130,map00010,map00052,map01100,map01110,map01120,map01130	M00632	R01602,R10619	RC00563	ko00000,ko00001,ko00002,ko01000	-	-	-	Aldose_epim
E5E91_RS03830	243230.DR_0748	6.32e-170	475	COG0566@1|root,COG0566@2|Bacteria,1WIZZ@1297|Deinococcus-Thermus	1297|Deinococcus-Thermus	J	Belongs to the class IV-like SAM-binding methyltransferase superfamily. RNA methyltransferase TrmH family	-	-	2.1.1.185	ko:K03218	-	-	-	-	ko00000,ko01000,ko03009	-	-	-	SpoU_methylase,SpoU_sub_bind
E5E91_RS03835	1288484.APCS01000056_gene2832	1.85e-85	254	COG1863@1|root,COG1863@2|Bacteria,1WKP6@1297|Deinococcus-Thermus	1297|Deinococcus-Thermus	P	Multisubunit Na H antiporter MnhE subunit	-	-	-	ko:K05569	-	-	-	-	ko00000,ko02000	2.A.63.1,2.A.63.2	-	-	MNHE
E5E91_RS03840	243230.DR_0750	0	1731	COG2199@1|root,COG2200@1|root,COG2199@2|Bacteria,COG2200@2|Bacteria	2|Bacteria	T	EAL domain	yhjK	GO:0003674,GO:0003824,GO:0004112,GO:0005575,GO:0005623,GO:0005886,GO:0006139,GO:0006163,GO:0006164,GO:0006725,GO:0006753,GO:0006793,GO:0006796,GO:0006807,GO:0008081,GO:0008150,GO:0008152,GO:0009058,GO:0009117,GO:0009150,GO:0009152,GO:0009165,GO:0009187,GO:0009190,GO:0009259,GO:0009260,GO:0009987,GO:0016020,GO:0016787,GO:0016788,GO:0017144,GO:0018130,GO:0019438,GO:0019637,GO:0019693,GO:0034641,GO:…	-	-	-	-	-	-	-	-	-	-	EAL,GAPES3,GGDEF,PAS_3,PTS_EIIC
E5E91_RS03845	243230.DR_0751	3.82e-57	177	COG0851@1|root,COG0851@2|Bacteria,1WKC1@1297|Deinococcus-Thermus	1297|Deinococcus-Thermus	D	Prevents the cell division inhibition by proteins MinC and MinD at internal division sites while permitting inhibition at polar sites. This ensures cell division at the proper site by restricting the formation of a division septum at the midpoint of the long axis of the cell	minE	-	-	ko:K03608	-	-	-	-	ko00000,ko03036,ko04812	-	-	-	MinE
E5E91_RS03850	243230.DR_0752	8.43e-181	504	COG2894@1|root,COG2894@2|Bacteria,1WIPY@1297|Deinococcus-Thermus	1297|Deinococcus-Thermus	D	Belongs to the ParA family	minD	-	-	ko:K03609	-	-	-	-	ko00000,ko03036,ko04812	-	-	-	AAA_31,CbiA
E5E91_RS03855	243230.DR_0753	1.87e-159	448	COG1651@1|root,COG1651@2|Bacteria,1WJ5S@1297|Deinococcus-Thermus	1297|Deinococcus-Thermus	O	PFAM DSBA-like thioredoxin domain	dsbA	-	-	-	-	-	-	-	-	-	-	-	Thioredoxin_4
E5E91_RS03860	243230.DR_0754	1.4e-109	315	COG1495@1|root,COG1495@2|Bacteria,1WJZX@1297|Deinococcus-Thermus	1297|Deinococcus-Thermus	O	Belongs to the DsbB family	-	-	-	ko:K03611	-	-	-	-	ko00000,ko03110	5.A.2.1	-	-	DsbB
E5E91_RS03865	243230.DR_0755	7.35e-91	268	COG0335@1|root,COG0335@2|Bacteria,1WJTU@1297|Deinococcus-Thermus	1297|Deinococcus-Thermus	J	This protein is located at the 30S-50S ribosomal subunit interface and may play a role in the structure and function of the aminoacyl-tRNA binding site	rplS	GO:0003674,GO:0003735,GO:0005198,GO:0005575,GO:0005622,GO:0005623,GO:0005737,GO:0005829,GO:0005840,GO:0015934,GO:0022625,GO:0022626,GO:0032991,GO:0043226,GO:0043228,GO:0043229,GO:0043232,GO:0044391,GO:0044422,GO:0044424,GO:0044444,GO:0044445,GO:0044446,GO:0044464,GO:1990904	-	ko:K02884	ko03010,map03010	M00178	-	-	br01610,ko00000,ko00001,ko00002,ko03011	-	-	-	Ribosomal_L19
E5E91_RS03870	243230.DR_0756	8.55e-129	366	COG1214@1|root,COG1214@2|Bacteria	2|Bacteria	O	tRNA threonylcarbamoyladenosine modification	yeaZ	GO:0002949,GO:0003674,GO:0003824,GO:0005488,GO:0005515,GO:0005575,GO:0005618,GO:0005622,GO:0005623,GO:0005737,GO:0005829,GO:0006139,GO:0006396,GO:0006399,GO:0006400,GO:0006508,GO:0006725,GO:0006807,GO:0008033,GO:0008150,GO:0008152,GO:0008233,GO:0008237,GO:0009451,GO:0009987,GO:0010467,GO:0016070,GO:0016787,GO:0019538,GO:0030312,GO:0034470,GO:0034641,GO:0034660,GO:0042802,GO:0043170,GO:0043412,GO:…	2.3.1.234	ko:K01409,ko:K14742	-	-	R10648	RC00070,RC00416	ko00000,ko01000,ko03016	-	-	-	Peptidase_M22
E5E91_RS03875	243230.DR_0757	4.07e-272	746	COG0372@1|root,COG0372@2|Bacteria,1WI65@1297|Deinococcus-Thermus	1297|Deinococcus-Thermus	C	Belongs to the citrate synthase family	gltA	-	2.3.3.1	ko:K01647	ko00020,ko00630,ko01100,ko01110,ko01120,ko01130,ko01200,ko01210,ko01230,map00020,map00630,map01100,map01110,map01120,map01130,map01200,map01210,map01230	M00009,M00010,M00012,M00740	R00351	RC00004,RC00067	br01601,ko00000,ko00001,ko00002,ko01000	-	-	-	Citrate_synt
E5E91_RS03880	243230.DR_0758	4.94e-211	581	COG1801@1|root,COG1801@2|Bacteria,1WJK8@1297|Deinococcus-Thermus	1297|Deinococcus-Thermus	S	COGs COG1801 conserved	-	-	-	-	-	-	-	-	-	-	-	-	DUF72
E5E91_RS03885	243230.DR_0759	6.38e-259	709	COG1485@1|root,COG1485@2|Bacteria,1WIJB@1297|Deinococcus-Thermus	1297|Deinococcus-Thermus	S	PFAM AFG1-like ATPase	-	-	-	ko:K06916	-	-	-	-	ko00000,ko03036	-	-	-	AFG1_ATPase
E5E91_RS03890	243230.DR_0760	2.84e-241	663	COG1680@1|root,COG1680@2|Bacteria	2|Bacteria	V	peptidase activity	-	-	3.4.16.4	ko:K18988	-	-	-	-	ko00000,ko01000,ko01002,ko01011	-	-	-	Beta-lactamase,DUF3471
E5E91_RS03895	243230.DR_0761	5.17e-203	562	COG0639@1|root,COG0639@2|Bacteria,1WJXV@1297|Deinococcus-Thermus	1297|Deinococcus-Thermus	T	metallophosphoesterase	-	-	-	-	-	-	-	-	-	-	-	-	Metallophos_2
E5E91_RS03905	1288484.APCS01000051_gene152	1.29e-123	352	COG3981@1|root,COG3981@2|Bacteria	2|Bacteria	S	Acetyltransferase (GNAT) domain	-	-	-	-	-	-	-	-	-	-	-	-	Acetyltransf_1,Acetyltransf_3
E5E91_RS03910	1288484.APCS01000051_gene153	2.5e-175	488	COG0321@1|root,COG0321@2|Bacteria,1WIJ7@1297|Deinococcus-Thermus	1297|Deinococcus-Thermus	H	Catalyzes the transfer of endogenously produced octanoic acid from octanoyl-acyl-carrier-protein onto the lipoyl domains of lipoate-dependent enzymes. Lipoyl-ACP can also act as a substrate although octanoyl-ACP is likely to be the physiological substrate	lipB	GO:0006464,GO:0006807,GO:0008150,GO:0008152,GO:0009249,GO:0009987,GO:0010467,GO:0018065,GO:0018193,GO:0018205,GO:0019538,GO:0036211,GO:0043170,GO:0043412,GO:0044237,GO:0044238,GO:0044260,GO:0044267,GO:0051604,GO:0071704,GO:1901564	2.3.1.181	ko:K03801	ko00785,ko01100,map00785,map01100	-	R07766,R07769	RC00039,RC00992,RC02867	ko00000,ko00001,ko01000	-	-	-	BPL_LplA_LipB
E5E91_RS03915	243230.DR_0765	1.66e-244	671	COG0320@1|root,COG0320@2|Bacteria,1WIE7@1297|Deinococcus-Thermus	1297|Deinococcus-Thermus	H	Catalyzes the radical-mediated insertion of two sulfur atoms into the C-6 and C-8 positions of the octanoyl moiety bound to the lipoyl domains of lipoate-dependent enzymes, thereby converting the octanoylated domains into lipoylated derivatives	lipA	GO:0003674,GO:0003824,GO:0005575,GO:0005622,GO:0005623,GO:0005737,GO:0006082,GO:0006464,GO:0006629,GO:0006631,GO:0006633,GO:0006732,GO:0006790,GO:0006807,GO:0008150,GO:0008152,GO:0008610,GO:0009058,GO:0009106,GO:0009107,GO:0009108,GO:0009249,GO:0009987,GO:0010467,GO:0016053,GO:0016740,GO:0016782,GO:0016783,GO:0016992,GO:0018065,GO:0018130,GO:0018193,GO:0018205,GO:0019538,GO:0019752,GO:0032787,GO:…	2.8.1.8	ko:K03644	ko00785,ko01100,map00785,map01100	-	R07767,R07768	RC01978	ko00000,ko00001,ko01000	-	-	-	LIAS_N,Radical_SAM
E5E91_RS03920	243230.DR_0766	0	884	COG1520@1|root,COG1520@2|Bacteria	2|Bacteria	S	amino acid activation for nonribosomal peptide biosynthetic process	bamB	GO:0003674,GO:0003824,GO:0005488,GO:0005515,GO:0005575,GO:0005623,GO:0008104,GO:0008150,GO:0008152,GO:0009279,GO:0009987,GO:0016020,GO:0016043,GO:0016491,GO:0019867,GO:0022607,GO:0030312,GO:0030313,GO:0031224,GO:0031230,GO:0031241,GO:0031246,GO:0031975,GO:0032991,GO:0033036,GO:0034613,GO:0042802,GO:0043163,GO:0043165,GO:0044085,GO:0044091,GO:0044425,GO:0044462,GO:0044464,GO:0045184,GO:0045229,GO:…	-	ko:K17713	-	-	-	-	ko00000,ko02000	1.B.33.1	-	-	PQQ_2,PQQ_3
E5E91_RS03925	243230.DR_0767	8.23e-117	334	COG0300@1|root,COG0300@2|Bacteria	2|Bacteria	S	Belongs to the short-chain dehydrogenases reductases (SDR) family	mcyD	-	2.3.1.165	ko:K04786,ko:K04791,ko:K10714,ko:K12440,ko:K12441,ko:K15320,ko:K15395,ko:K15641,ko:K16128,ko:K16396,ko:K16417	ko00680,ko01052,ko01053,ko01054,ko01059,ko01100,ko01120,ko01130,ko01200,map00680,map01052,map01053,map01054,map01059,map01100,map01120,map01130,map01200	M00829	R07253,R08059	RC00004,RC00202	ko00000,ko00001,ko00002,ko01000,ko01004,ko01008	-	-	-	AMP-binding,AMP-binding_C,Acyl_transf_1,Condensation,KAsynt_C_assoc,KR,Ketoacyl-synt_C,Methyltransf_12,Mpt_N,PP-binding,PS-DH,Thioesterase,adh_short,ketoacyl-synt
E5E91_RS03930	243230.DR_0768	2.37e-307	838	COG0770@1|root,COG0770@2|Bacteria,1WIQ1@1297|Deinococcus-Thermus	1297|Deinococcus-Thermus	M	Involved in cell wall formation. Catalyzes the final step in the synthesis of UDP-N-acetylmuramoyl-pentapeptide, the precursor of murein	-	-	6.3.2.10	ko:K01929	ko00300,ko00550,ko01100,ko01502,map00300,map00550,map01100,map01502	-	R04573,R04617	RC00064,RC00141	ko00000,ko00001,ko01000,ko01011	-	-	-	Mur_ligase,Mur_ligase_C,Mur_ligase_M
E5E91_RS03940	243230.DR_0770	2.77e-271	743	COG4972@1|root,COG4972@2|Bacteria,1WJKT@1297|Deinococcus-Thermus	1297|Deinococcus-Thermus	NU	TIGRFAM type IV pilus assembly protein PilM	pilM	-	-	ko:K02662	-	-	-	-	ko00000,ko02035,ko02044	-	-	-	PilM_2
E5E91_RS03945	243230.DR_0771	1.04e-155	438	COG3166@1|root,COG3166@2|Bacteria	2|Bacteria	NU	PFAM Fimbrial assembly family protein	pilN	-	-	ko:K02663	-	-	-	-	ko00000,ko02035,ko02044	-	-	-	PilN
E5E91_RS03950	243230.DR_0772	1.77e-133	380	COG3167@1|root,COG3167@2|Bacteria	2|Bacteria	NU	carbon utilization	mshJ	-	-	ko:K02664,ko:K02665,ko:K12280	-	-	-	-	ko00000,ko02035,ko02044	-	-	-	PilO,T2SSM,T2SSM_b
E5E91_RS03960	243230.DR_0774	9.41e-274	765	COG1450@1|root,COG1450@2|Bacteria,1WJEU@1297|Deinococcus-Thermus	1297|Deinococcus-Thermus	NU	Type II and III secretion system protein	pilQ	-	-	ko:K02453,ko:K02666	ko03070,ko05111,map03070,map05111	M00331	-	-	ko00000,ko00001,ko00002,ko02035,ko02044	3.A.15,3.A.15.2	-	-	Secretin,Secretin_N
E5E91_RS03965	243230.DR_0775	4.29e-275	754	COG0082@1|root,COG0082@2|Bacteria,1WJ05@1297|Deinococcus-Thermus	1297|Deinococcus-Thermus	E	Catalyzes the anti-1,4-elimination of the C-3 phosphate and the C-6 proR hydrogen from 5-enolpyruvylshikimate-3-phosphate (EPSP) to yield chorismate, which is the branch point compound that serves as the starting substrate for the three terminal pathways of aromatic amino acid biosynthesis. This reaction introduces a second double bond into the aromatic ring system	aroC	GO:0000166,GO:0003674,GO:0003824,GO:0004107,GO:0005488,GO:0005575,GO:0005622,GO:0005623,GO:0005737,GO:0005829,GO:0006082,GO:0006520,GO:0006725,GO:0006807,GO:0008150,GO:0008152,GO:0008652,GO:0009058,GO:0009072,GO:0009073,GO:0009423,GO:0009987,GO:0010181,GO:0016053,GO:0016829,GO:0016835,GO:0016838,GO:0019438,GO:0019752,GO:0032553,GO:0036094,GO:0043167,GO:0043168,GO:0043436,GO:0043648,GO:0043650,GO:…	4.2.3.5	ko:K01736	ko00400,ko01100,ko01110,ko01130,ko01230,map00400,map01100,map01110,map01130,map01230	M00022	R01714	RC00586	ko00000,ko00001,ko00002,ko01000	-	-	-	Chorismate_synt
E5E91_RS03970	243230.DR_0776	3.29e-141	400	COG0703@1|root,COG0703@2|Bacteria,1WI00@1297|Deinococcus-Thermus	1297|Deinococcus-Thermus	E	Catalyzes the specific phosphorylation of the 3-hydroxyl group of shikimic acid using ATP as a cosubstrate	aroK	GO:0000287,GO:0003674,GO:0003824,GO:0004765,GO:0005488,GO:0006082,GO:0006520,GO:0006725,GO:0006793,GO:0006796,GO:0006807,GO:0008150,GO:0008152,GO:0008652,GO:0009058,GO:0009072,GO:0009073,GO:0009987,GO:0016053,GO:0016301,GO:0016310,GO:0016740,GO:0016772,GO:0016773,GO:0019438,GO:0019632,GO:0019752,GO:0032787,GO:0043167,GO:0043169,GO:0043436,GO:0044237,GO:0044238,GO:0044249,GO:0044281,GO:0044283,GO:…	2.7.1.71	ko:K00891	ko00400,ko01100,ko01110,ko01130,ko01230,map00400,map01100,map01110,map01130,map01230	M00022	R02412	RC00002,RC00078	ko00000,ko00001,ko00002,ko01000	-	-	-	SKI
E5E91_RS03975	243230.DR_0777	1.05e-252	693	COG0337@1|root,COG0337@2|Bacteria,1WIQK@1297|Deinococcus-Thermus	1297|Deinococcus-Thermus	E	Catalyzes the conversion of 3-deoxy-D-arabino- heptulosonate 7-phosphate (DAHP) to dehydroquinate (DHQ)	aroB	-	4.2.3.4	ko:K01735	ko00400,ko01100,ko01110,ko01130,ko01230,map00400,map01100,map01110,map01130,map01230	M00022	R03083	RC00847	ko00000,ko00001,ko00002,ko01000	-	-	-	DHQ_synthase
E5E91_RS03980	243230.DR_0778	7.69e-100	289	COG0757@1|root,COG0757@2|Bacteria,1WK38@1297|Deinococcus-Thermus	1297|Deinococcus-Thermus	E	Catalyzes a trans-dehydration via an enolate intermediate	aroQ	-	4.2.1.10	ko:K03786	ko00400,ko01100,ko01110,ko01130,ko01230,map00400,map01100,map01110,map01130,map01230	M00022	R03084	RC00848	ko00000,ko00001,ko00002,ko01000	-	-	-	DHquinase_II
E5E91_RS03985	243230.DR_0779	6.32e-244	672	COG2819@1|root,COG2819@2|Bacteria,1WMFX@1297|Deinococcus-Thermus	1297|Deinococcus-Thermus	S	Putative esterase	-	-	-	ko:K07017	-	-	-	-	ko00000	-	-	-	Esterase
E5E91_RS03995	243230.DR_0781	1.1e-158	444	COG0745@1|root,COG0745@2|Bacteria,1WICC@1297|Deinococcus-Thermus	1297|Deinococcus-Thermus	T	Response regulators consisting of a CheY-like receiver domain and a winged-helix DNA-binding domain	-	-	-	-	-	-	-	-	-	-	-	-	Response_reg,Trans_reg_C
E5E91_RS04000	243230.DR_0782	2.48e-208	577	COG3191@1|root,COG3191@2|Bacteria,1WJKZ@1297|Deinococcus-Thermus	1297|Deinococcus-Thermus	EQ	PFAM peptidase S58 DmpA	-	-	-	-	-	-	-	-	-	-	-	-	Peptidase_S58
E5E91_RS04005	243230.DR_0783	1.02e-112	323	COG1051@1|root,COG1051@2|Bacteria	2|Bacteria	F	GDP-mannose mannosyl hydrolase activity	-	-	-	-	-	-	-	-	-	-	-	-	NUDIX
E5E91_RS04010	243230.DR_0784	5.39e-102	295	COG1051@1|root,COG1051@2|Bacteria	2|Bacteria	F	GDP-mannose mannosyl hydrolase activity	-	-	-	-	-	-	-	-	-	-	-	-	NUDIX
E5E91_RS04015	1476583.DEIPH_ctg018orf0016	1.34e-34	125	COG0454@1|root,COG0456@2|Bacteria,1WMXF@1297|Deinococcus-Thermus	1297|Deinococcus-Thermus	K	acetyltransferase	-	-	-	-	-	-	-	-	-	-	-	-	-
E5E91_RS04020	243230.DR_0786	1.54e-171	480	COG1587@1|root,COG1587@2|Bacteria	2|Bacteria	H	uroporphyrinogen-III synthase activity	-	-	2.1.1.107,4.2.1.75	ko:K01719,ko:K13542	ko00860,ko01100,ko01110,ko01120,map00860,map01100,map01110,map01120	M00121	R03165,R03194	RC00003,RC00871,RC01861	ko00000,ko00001,ko00002,ko01000	-	-	-	HEM4,TP_methylase
E5E91_RS04025	243230.DR_0787	1.32e-161	453	COG2302@1|root,COG2302@2|Bacteria,1WIRS@1297|Deinococcus-Thermus	1297|Deinococcus-Thermus	S	protein, contains S4-like domain	-	-	-	-	-	-	-	-	-	-	-	-	S4
E5E91_RS04030	243230.DR_0788	5.92e-262	719	COG0683@1|root,COG0683@2|Bacteria,1WI02@1297|Deinococcus-Thermus	1297|Deinococcus-Thermus	E	ABC-type branched-chain amino acid transport	-	-	-	ko:K01999	ko02010,ko02024,map02010,map02024	M00237	-	-	ko00000,ko00001,ko00002,ko02000	3.A.1.4	-	-	Peripla_BP_6
E5E91_RS04035	243230.DR_0789	1.69e-230	634	COG0031@1|root,COG0031@2|Bacteria,1WJ3S@1297|Deinococcus-Thermus	1297|Deinococcus-Thermus	E	Belongs to the cysteine synthase cystathionine beta- synthase family	cysK	-	2.5.1.47	ko:K01738	ko00270,ko00920,ko01100,ko01110,ko01120,ko01130,ko01200,ko01230,map00270,map00920,map01100,map01110,map01120,map01130,map01200,map01230	M00021	R00897,R03601,R04859	RC00020,RC02814,RC02821	ko00000,ko00001,ko00002,ko01000	-	-	-	PALP
E5E91_RS04040	243230.DR_0790	0	1074	COG0344@1|root,COG5322@1|root,COG0344@2|Bacteria,COG5322@2|Bacteria,1WIFC@1297|Deinococcus-Thermus	1297|Deinococcus-Thermus	I	Catalyzes the transfer of an acyl group from acyl- phosphate (acyl-PO(4)) to glycerol-3-phosphate (G3P) to form lysophosphatidic acid (LPA). This enzyme utilizes acyl-phosphate as fatty acyl donor, but not acyl-CoA or acyl-ACP	-	-	-	-	-	-	-	-	-	-	-	-	G3P_acyltransf,Shikimate_DH
E5E91_RS04045	243230.DR_0791	2.62e-199	553	COG0596@1|root,COG0596@2|Bacteria,1WNE0@1297|Deinococcus-Thermus	1297|Deinococcus-Thermus	S	TAP-like protein	-	-	-	-	-	-	-	-	-	-	-	-	Abhydrolase_1
E5E91_RS04050	243230.DR_0792	4.76e-293	805	COG0534@1|root,COG0534@2|Bacteria,1WM9Z@1297|Deinococcus-Thermus	1297|Deinococcus-Thermus	V	MATE efflux family protein	-	-	-	-	-	-	-	-	-	-	-	-	MatE
E5E91_RS04055	243230.DR_0793	3.4e-131	372	COG0262@1|root,COG0262@2|Bacteria	2|Bacteria	H	dihydrofolate reductase activity	FolA	-	-	-	-	-	-	-	-	-	-	-	RibD_C
E5E91_RS04060	243230.DR_0794	1.59e-305	835	COG4992@1|root,COG4992@2|Bacteria,1WI5J@1297|Deinococcus-Thermus	1297|Deinococcus-Thermus	E	Catalyzes the transfer of the amino group of L-glutamate to LysW -aminoadipate 6-semialdehyde, generating LysW -gamma-L- lysine	lysJ	GO:0003674,GO:0005488,GO:0005515,GO:0008144,GO:0019842,GO:0030170,GO:0036094,GO:0042802,GO:0043167,GO:0043168,GO:0048037,GO:0050662,GO:0070279,GO:0097159,GO:1901363	-	ko:K05830	ko00220,ko00300,ko01100,ko01110,ko01130,ko01210,ko01230,map00220,map00300,map01100,map01110,map01130,map01210,map01230	M00031,M00763	R09778,R10932	RC00006,RC00062	ko00000,ko00001,ko00002,ko01000,ko01007	-	-	-	Aminotran_3
E5E91_RS04070	243230.DR_0796	3.14e-138	390	COG1670@1|root,COG1670@2|Bacteria	2|Bacteria	J	COG1670 acetyltransferases, including N-acetylases of ribosomal proteins	-	-	-	ko:K07023	-	-	-	-	ko00000	-	-	-	Acetyltransf_3
E5E91_RS04075	243230.DR_0797	8.05e-106	307	COG0454@1|root,COG0456@2|Bacteria	2|Bacteria	K	acetyltransferase	-	-	1.1.1.25	ko:K00014	ko00400,ko01100,ko01110,ko01130,ko01230,map00400,map01100,map01110,map01130,map01230	M00022	R02413	RC00206	ko00000,ko00001,ko00002,ko01000	-	-	-	Acetyltransf_1
E5E91_RS04080	243230.DR_0798	3.12e-152	426	COG1670@1|root,COG1670@2|Bacteria	2|Bacteria	J	COG1670 acetyltransferases, including N-acetylases of ribosomal proteins	-	-	-	ko:K07023	-	-	-	-	ko00000	-	-	-	Acetyltransf_3
E5E91_RS04085	243230.DR_0799	6.56e-273	747	COG0673@1|root,COG0673@2|Bacteria	2|Bacteria	S	inositol 2-dehydrogenase activity	yjhC	-	1.1.99.28	ko:K00118	-	-	-	-	ko00000,ko01000	-	-	-	GFO_IDH_MocA,GFO_IDH_MocA_C
E5E91_RS04095	243230.DR_0801	7.44e-297	810	COG0654@1|root,COG0654@2|Bacteria	2|Bacteria	CH	COG0654 2-polyprenyl-6-methoxyphenol hydroxylase and related FAD-dependent oxidoreductases	crtL	-	5.5.1.19	ko:K06443	ko00906,ko01100,ko01110,map00906,map01100,map01110	M00097	R03824,R04801,R05341,R06962,R07856	RC01004,RC01964	ko00000,ko00001,ko00002,ko01000	-	-	-	Lycopene_cycl
E5E91_RS04100	1288484.APCS01000051_gene189	1.52e-111	327	COG5343@1|root,COG5343@2|Bacteria,1WJTR@1297|Deinococcus-Thermus	1297|Deinococcus-Thermus	S	Anti-sigma-K factor rskA	-	-	-	-	-	-	-	-	-	-	-	-	RskA,zf-HC2
E5E91_RS04105	243230.DR_0804	1.29e-196	545	COG1595@1|root,COG1595@2|Bacteria	2|Bacteria	K	DNA-templated transcription, initiation	-	-	-	ko:K03088	-	-	-	-	ko00000,ko03021	-	-	-	Sigma70_r2,Sigma70_r4_2
E5E91_RS04110	243230.DR_0805	4.16e-51	164	COG1826@1|root,COG1826@2|Bacteria,1WKJM@1297|Deinococcus-Thermus	1297|Deinococcus-Thermus	U	Part of the twin-arginine translocation (Tat) system that transports large folded proteins containing a characteristic twin-arginine motif in their signal peptide across membranes. TatA could form the protein-conducting channel of the Tat system	-	-	-	ko:K03116	ko03060,ko03070,map03060,map03070	M00336	-	-	ko00000,ko00001,ko00002,ko02044	2.A.64	-	-	MttA_Hcf106
E5E91_RS04115	243230.DR_0806	1.8e-181	506	COG0805@1|root,COG0805@2|Bacteria,1WJCW@1297|Deinococcus-Thermus	1297|Deinococcus-Thermus	U	Part of the twin-arginine translocation (Tat) system that transports large folded proteins containing a characteristic twin-arginine motif in their signal peptide across membranes	tatC	GO:0003674,GO:0005215,GO:0005575,GO:0005623,GO:0005886,GO:0006810,GO:0006886,GO:0008104,GO:0008150,GO:0008320,GO:0008565,GO:0009977,GO:0015031,GO:0015291,GO:0015399,GO:0015405,GO:0015450,GO:0015833,GO:0016020,GO:0022804,GO:0022857,GO:0022884,GO:0032991,GO:0033036,GO:0033281,GO:0034613,GO:0042886,GO:0042887,GO:0043953,GO:0044425,GO:0044459,GO:0044464,GO:0045184,GO:0046907,GO:0051179,GO:0051234,GO:…	-	ko:K03118	ko03060,ko03070,map03060,map03070	M00336	-	-	ko00000,ko00001,ko00002,ko02044	2.A.64	-	-	TatC
E5E91_RS04120	243230.DR_0807	5.38e-232	638	COG0682@1|root,COG0682@2|Bacteria,1WJCB@1297|Deinococcus-Thermus	1297|Deinococcus-Thermus	M	Transfers the N-acyl diglyceride group on what will become the N-terminal cysteine of membrane lipoproteins	lgt	-	-	ko:K13292	-	-	-	-	ko00000,ko01000	-	-	-	LGT
E5E91_RS04125	243230.DR_0808	0	931	COG1207@1|root,COG1207@2|Bacteria,1WIYX@1297|Deinococcus-Thermus	1297|Deinococcus-Thermus	M	Catalyzes the last two sequential reactions in the de novo biosynthetic pathway for UDP-N-acetylglucosamine (UDP- GlcNAc). The C-terminal domain catalyzes the transfer of acetyl group from acetyl coenzyme A to glucosamine-1-phosphate (GlcN-1-P) to produce N-acetylglucosamine-1-phosphate (GlcNAc-1-P), which is converted into UDP-GlcNAc by the transfer of uridine 5- monophosphate (from uridine 5-tr…	glmU	-	2.3.1.157,2.7.7.23	ko:K04042	ko00520,ko01100,ko01130,map00520,map01100,map01130	M00362	R00416,R05332	RC00002,RC00004,RC00166	ko00000,ko00001,ko00002,ko01000	-	-	-	Hexapep,NTP_transf_3
E5E91_RS04130	243230.DR_0809	8.68e-201	558	COG0382@1|root,COG0382@2|Bacteria	2|Bacteria	H	Catalyzes the prenylation of para-hydroxybenzoate (PHB) with an all-trans polyprenyl group. Mediates the second step in the final reaction sequence of ubiquinone-8 (UQ-8) biosynthesis, which is the condensation of the polyisoprenoid side chain with PHB, generating the first membrane-bound Q intermediate 3- octaprenyl-4-hydroxybenzoate	ubiA	-	2.5.1.133,2.5.1.62	ko:K04040,ko:K20616	ko00860,ko01100,ko01110,map00860,map01100,map01110	-	R06284,R09067,R11514,R11517	RC00020	ko00000,ko00001,ko01000,ko01006	-	-	-	UbiA
E5E91_RS04135	243230.DR_0810	0	892	COG1233@1|root,COG1233@2|Bacteria	2|Bacteria	Q	all-trans-retinol 13,14-reductase activity	crtI	-	1.3.99.26,1.3.99.28,1.3.99.29,1.3.99.31	ko:K10027	ko00906,ko01100,ko01110,map00906,map01100,map01110	-	R04787,R04798,R04800,R09691,R09692	RC01214,RC02088,RC02605	ko00000,ko00001,ko01000	-	-	-	Amino_oxidase,DAO,NAD_binding_8
E5E91_RS04140	243230.DR_0811	1.03e-72	218	COG3169@1|root,COG3169@2|Bacteria	2|Bacteria	S	Protein conserved in bacteria	-	-	-	ko:K09922	-	-	-	-	ko00000	-	-	-	DMT_6
E5E91_RS04145	243230.DR_0812	0	1113	COG1404@1|root,COG1404@2|Bacteria,1WIDU@1297|Deinococcus-Thermus	1297|Deinococcus-Thermus	O	peptidase S8 and S53, subtilisin, kexin, sedolisin	-	-	-	-	-	-	-	-	-	-	-	-	Inhibitor_I9,PA,Peptidase_S8
E5E91_RS04150	243230.DR_0813	0	1035	COG1012@1|root,COG1012@2|Bacteria,1WI09@1297|Deinococcus-Thermus	1297|Deinococcus-Thermus	C	Belongs to the aldehyde dehydrogenase family	-	-	1.2.1.88	ko:K00294	ko00250,ko00330,ko01100,map00250,map00330,map01100	-	R00245,R00707,R00708,R04444,R04445,R05051	RC00080,RC00216,RC00242,RC00255	ko00000,ko00001,ko01000	-	-	-	Aldedh
E5E91_RS04155	243230.DR_0814	2.48e-224	618	COG0506@1|root,COG0506@2|Bacteria,1WJB7@1297|Deinococcus-Thermus	1297|Deinococcus-Thermus	E	Proline dehydrogenase	-	GO:0000166,GO:0003674,GO:0003824,GO:0004657,GO:0005488,GO:0005515,GO:0006082,GO:0006520,GO:0006560,GO:0006562,GO:0006807,GO:0008150,GO:0008152,GO:0009056,GO:0009063,GO:0009064,GO:0009065,GO:0009987,GO:0016054,GO:0016491,GO:0016645,GO:0019752,GO:0036094,GO:0042802,GO:0042803,GO:0043167,GO:0043168,GO:0043436,GO:0044237,GO:0044238,GO:0044248,GO:0044281,GO:0044282,GO:0046395,GO:0046483,GO:0046700,GO:…	-	ko:K00318	ko00330,ko01100,ko01110,ko01130,map00330,map01100,map01110,map01130	-	R10507	RC00083	ko00000,ko00001,ko01000	-	-	-	Pro_dh
E5E91_RS04160	243230.DR_0815	2.65e-158	446	COG1802@1|root,COG1802@2|Bacteria,1WINB@1297|Deinococcus-Thermus	1297|Deinococcus-Thermus	K	Transcriptional regulator, GntR family	gntR	-	-	-	-	-	-	-	-	-	-	-	FCD,GntR
E5E91_RS04165	243230.DR_0816	1.97e-96	281	COG1285@1|root,COG1285@2|Bacteria,1WMQN@1297|Deinococcus-Thermus	1297|Deinococcus-Thermus	S	MgtC family	-	-	-	ko:K07507	-	-	-	-	ko00000,ko02000	9.B.20	-	-	MgtC
E5E91_RS04175	1288484.APCS01000069_gene2635	6.32e-86	253	2E7PI@1|root,33254@2|Bacteria	2|Bacteria	-	-	-	-	-	-	-	-	-	-	-	-	-	-	-
E5E91_RS04180	243230.DR_0819	4.31e-176	490	COG1381@1|root,COG1381@2|Bacteria,1WIC0@1297|Deinococcus-Thermus	1297|Deinococcus-Thermus	L	Involved in DNA repair and RecF pathway recombination	recO	-	-	ko:K03584	ko03440,map03440	-	-	-	ko00000,ko00001,ko03400	-	-	-	RecO_C,RecO_N
E5E91_RS04190	243230.DR_0821	6.55e-210	587	COG0657@1|root,COG0657@2|Bacteria	2|Bacteria	I	acetylesterase activity	-	-	-	-	-	-	-	-	-	-	-	-	Abhydrolase_3,Peptidase_S9
E5E91_RS04195	243230.DR_0822	1.78e-167	469	COG1028@1|root,COG1028@2|Bacteria,1WJHI@1297|Deinococcus-Thermus	1297|Deinococcus-Thermus	IQ	COGs COG1028 Dehydrogenase with different specificities (related to short-chain alcohol dehydrogenase)	-	-	1.1.1.100	ko:K00059	ko00061,ko00333,ko00780,ko01040,ko01100,ko01130,ko01212,map00061,map00333,map00780,map01040,map01100,map01130,map01212	M00083,M00572	R04533,R04534,R04536,R04543,R04566,R04953,R04964,R07759,R07763,R10116,R10120,R11671	RC00029,RC00117	ko00000,ko00001,ko00002,ko01000,ko01004	-	-	-	adh_short_C2
E5E91_RS04200	243230.DR_0823	7.49e-199	551	COG1940@1|root,COG1940@2|Bacteria,1WKZ2@1297|Deinococcus-Thermus	1297|Deinococcus-Thermus	GK	ROK family	ppgK	-	2.7.1.63	ko:K00886	ko00010,ko00520,ko01100,ko01110,ko01120,ko01130,ko01200,map00010,map00520,map01100,map01110,map01120,map01130,map01200	M00001,M00549	R02187,R02189	RC00017	ko00000,ko00001,ko00002,ko01000	-	-	-	ROK
E5E91_RS04205	243230.DR_0824	2.15e-291	796	COG0402@1|root,COG0402@2|Bacteria,1WIN1@1297|Deinococcus-Thermus	1297|Deinococcus-Thermus	F	COGs COG0402 Cytosine deaminase and related metal-dependent hydrolase	-	-	3.5.4.40	ko:K20810	ko00130,ko01110,map00130,map01110	-	R10695	RC00477	ko00000,ko00001,ko01000	-	-	-	Amidohydro_1
E5E91_RS04210	1288484.APCS01000069_gene2628	3.37e-50	158	COG0254@1|root,COG0254@2|Bacteria,1WKQI@1297|Deinococcus-Thermus	1297|Deinococcus-Thermus	J	Binds the 23S rRNA	rpmE	-	-	ko:K02909	ko03010,map03010	M00178	-	-	br01610,ko00000,ko00001,ko00002,ko03011	-	-	-	Ribosomal_L31
E5E91_RS04215	243230.DR_0826	5.3e-240	660	COG0618@1|root,COG0618@2|Bacteria,1WJ01@1297|Deinococcus-Thermus	1297|Deinococcus-Thermus	S	phosphoesterase RecJ domain protein	-	-	3.1.13.3,3.1.3.7	ko:K06881	ko00920,ko01100,ko01120,map00920,map01100,map01120	-	R00188,R00508	RC00078	ko00000,ko00001,ko01000,ko03400	-	-	-	DHH,DHHA1
E5E91_RS04220	243230.DR_0827	5.09e-154	432	COG1011@1|root,COG1011@2|Bacteria,1WK4M@1297|Deinococcus-Thermus	1297|Deinococcus-Thermus	S	TIGRFAM haloacid dehalogenase superfamily, subfamily IA, variant 3 with third motif having DD or ED	-	-	-	ko:K07025	-	-	-	-	ko00000	-	-	-	HAD_2,Hydrolase
E5E91_RS04225	243230.DR_0828	2.69e-315	859	COG2224@1|root,COG2224@2|Bacteria,1WI8Z@1297|Deinococcus-Thermus	1297|Deinococcus-Thermus	C	Isocitrate lyase	aceA	-	4.1.3.1	ko:K01637	ko00630,ko01100,ko01110,ko01120,ko01200,map00630,map01100,map01110,map01120,map01200	M00012	R00479	RC00311,RC00313	ko00000,ko00001,ko00002,ko01000	-	-	-	ICL
E5E91_RS04230	243230.DR_0829	1.49e-207	574	COG0823@1|root,COG0823@2|Bacteria	2|Bacteria	U	Involved in the tonB-independent uptake of proteins	-	-	-	ko:K03641	-	-	-	-	ko00000,ko02000	2.C.1.2	-	-	PD40,Trans_reg_C
E5E91_RS04235	243230.DR_0830	3.79e-188	524	COG2126@1|root,COG2126@2|Bacteria	2|Bacteria	J	voltage-gated potassium channel activity	kch	-	-	ko:K10716	-	-	-	-	ko00000,ko02000	1.A.1.1,1.A.1.13,1.A.1.17,1.A.1.24,1.A.1.25,1.A.1.6	-	-	Ion_trans
E5E91_RS04245	243230.DR_0832	1.03e-206	572	COG0451@1|root,COG0451@2|Bacteria,1WMV8@1297|Deinococcus-Thermus	1297|Deinococcus-Thermus	GM	NAD(P)H-binding	-	-	-	-	-	-	-	-	-	-	-	-	-
E5E91_RS04255	243230.DR_0833	3.24e-220	607	COG0123@1|root,COG0123@2|Bacteria,1WI7G@1297|Deinococcus-Thermus	1297|Deinococcus-Thermus	BQ	COGs COG0123 Deacetylase including yeast histone deacetylase and acetoin utilization protein	-	-	-	-	-	-	-	-	-	-	-	-	Hist_deacetyl
E5E91_RS04260	243230.DR_0834	6.4e-149	419	COG0664@1|root,COG0664@2|Bacteria,1WIYU@1297|Deinococcus-Thermus	1297|Deinococcus-Thermus	K	Transcriptional regulator, Crp Fnr family	-	GO:0001130,GO:0003674,GO:0003676,GO:0003677,GO:0003700,GO:0005488,GO:0006355,GO:0008150,GO:0009314,GO:0009416,GO:0009628,GO:0009889,GO:0009891,GO:0009893,GO:0009987,GO:0010468,GO:0010556,GO:0019216,GO:0019219,GO:0019222,GO:0019747,GO:0031323,GO:0031325,GO:0031326,GO:0031328,GO:0045828,GO:0045834,GO:0046889,GO:0046890,GO:0048518,GO:0048522,GO:0050789,GO:0050794,GO:0050896,GO:0051171,GO:0051252,GO:…	-	ko:K22490	-	-	-	-	ko00000,ko03000	-	-	-	HTH_Crp_2,cNMP_binding
E5E91_RS04265	1121381.JNIV01000003_gene3432	2.68e-113	338	COG1662@1|root,COG1662@2|Bacteria	2|Bacteria	L	PFAM IS1 transposase	-	-	-	ko:K07480	-	-	-	-	ko00000	-	-	-	DDE_Tnp_IS1
E5E91_RS04270	243230.DR_0836	4.81e-253	694	COG2380@1|root,COG2380@2|Bacteria,1WJ40@1297|Deinococcus-Thermus	1297|Deinococcus-Thermus	S	COGs COG2380 conserved	-	-	-	ko:K09785	-	-	-	-	ko00000	-	-	-	NurA
E5E91_RS04275	243230.DR_0837	0	1186	COG0433@1|root,COG0433@2|Bacteria,1WJ26@1297|Deinococcus-Thermus	1297|Deinococcus-Thermus	S	COGs COG0433 ATPase	-	-	-	ko:K06915	-	-	-	-	ko00000	-	-	-	-
E5E91_RS04290	243230.DR_0840	0	915	COG1167@1|root,COG1167@2|Bacteria,1WM9Y@1297|Deinococcus-Thermus	1297|Deinococcus-Thermus	K	helix_turn_helix gluconate operon transcriptional repressor	-	-	-	ko:K00375	-	-	-	-	ko00000,ko03000	-	-	-	Aminotran_1_2,GntR
E5E91_RS04295	243230.DR_0841	1.24e-125	359	COG2318@1|root,COG2318@2|Bacteria	2|Bacteria	S	DinB family	yfiT	-	-	-	-	-	-	-	-	-	-	-	DinB_2
E5E91_RS04300	243230.DR_0842	1.12e-140	397	COG3467@1|root,COG3467@2|Bacteria	2|Bacteria	T	pyridoxamine 5'-phosphate	-	-	-	ko:K07005	-	-	-	-	ko00000	-	-	-	Pyridox_ox_2
E5E91_RS04305	243230.DR_0843	7.43e-230	631	COG1305@1|root,COG1305@2|Bacteria,1WMFC@1297|Deinococcus-Thermus	1297|Deinococcus-Thermus	E	Transglutaminase/protease-like homologues	-	-	-	-	-	-	-	-	-	-	-	-	Transglut_core
E5E91_RS04310	243230.DR_0844	0	1383	COG1331@1|root,COG1331@2|Bacteria,1WI7F@1297|Deinococcus-Thermus	1297|Deinococcus-Thermus	O	Highly conserved protein containing a thioredoxin domain	-	-	-	ko:K06888	-	-	-	-	ko00000	-	-	-	GlcNAc_2-epim,Thioredox_DsbH
E5E91_RS04315	243230.DR_0845	3.96e-154	433	COG0120@1|root,COG0120@2|Bacteria,1WIR4@1297|Deinococcus-Thermus	1297|Deinococcus-Thermus	G	Catalyzes the reversible conversion of ribose-5- phosphate to ribulose 5-phosphate	rpiA	-	5.3.1.6	ko:K01807	ko00030,ko00710,ko01100,ko01110,ko01120,ko01130,ko01200,ko01230,map00030,map00710,map01100,map01110,map01120,map01130,map01200,map01230	M00004,M00007,M00165,M00167,M00580	R01056	RC00434	ko00000,ko00001,ko00002,ko01000	-	-	-	Rib_5-P_isom_A
E5E91_RS04320	243230.DR_0846	9.11e-128	362	COG1225@1|root,COG1225@2|Bacteria,1WI9E@1297|Deinococcus-Thermus	1297|Deinococcus-Thermus	O	alkyl hydroperoxide reductase Thiol specific antioxidant Mal allergen	-	-	1.11.1.15	ko:K03564	-	-	-	-	ko00000,ko01000	-	-	-	AhpC-TSA
E5E91_RS04325	1288484.APCS01000003_gene511	4.16e-93	272	COG2050@1|root,COG2050@2|Bacteria	2|Bacteria	Q	thiolester hydrolase activity	-	-	-	-	-	-	-	-	-	-	-	-	4HBT
E5E91_RS04330	243230.DR_0848	1.48e-251	692	COG0739@1|root,COG1388@1|root,COG0739@2|Bacteria,COG1388@2|Bacteria,1WJ1A@1297|Deinococcus-Thermus	1297|Deinococcus-Thermus	M	PFAM Peptidase family M23	-	-	-	-	-	-	-	-	-	-	-	-	LysM,Peptidase_M23
E5E91_RS04335	243230.DR_0849	3.74e-116	333	2EC3W@1|root,3362S@2|Bacteria,1WKQB@1297|Deinococcus-Thermus	1297|Deinococcus-Thermus	-	-	-	-	-	-	-	-	-	-	-	-	-	-	-
E5E91_RS04345	243230.DR_0851	4.42e-211	584	COG0382@1|root,COG0382@2|Bacteria,1WI4B@1297|Deinococcus-Thermus	1297|Deinococcus-Thermus	H	COGs COG0382 4-hydroxybenzoate polyprenyltransferase and related prenyltransferase	-	-	2.5.1.39	ko:K03179	ko00130,ko01100,ko01110,map00130,map01100,map01110	M00117	R05000,R05615	RC00209,RC02895	ko00000,ko00001,ko00002,ko01000,ko01006	-	-	-	UbiA
E5E91_RS04360	243230.DR_0853	4.07e-139	393	COG1100@1|root,COG1100@2|Bacteria,1WJAD@1297|Deinococcus-Thermus	1297|Deinococcus-Thermus	S	PFAM ADP-ribosylation factor family	-	-	-	ko:K06883	-	-	-	-	ko00000	-	-	-	Arf
E5E91_RS04365	243230.DR_0854	5.18e-109	314	COG2018@1|root,COG2018@2|Bacteria,1WJYW@1297|Deinococcus-Thermus	1297|Deinococcus-Thermus	S	PFAM Roadblock LC7	-	-	-	-	-	-	-	-	-	-	-	-	Robl_LC7
E5E91_RS04370	243230.DR_0855	0	1130	COG4632@1|root,COG4632@2|Bacteria	2|Bacteria	-	-	-	-	-	-	-	-	-	-	-	-	-	-	Cu_amine_oxidN1,NAGPA
E5E91_RS04375	243230.DR_0856	2.32e-135	383	COG0847@1|root,COG0847@2|Bacteria,1WJES@1297|Deinococcus-Thermus	1297|Deinococcus-Thermus	L	DNA polymerase III, epsilon subunit	-	-	2.7.7.7	ko:K02342	ko00230,ko00240,ko01100,ko03030,ko03430,ko03440,map00230,map00240,map01100,map03030,map03430,map03440	M00260	R00375,R00376,R00377,R00378	RC02795	ko00000,ko00001,ko00002,ko01000,ko03032,ko03400	-	-	-	PAS_8,RNase_T
E5E91_RS04380	1288484.APCS01000003_gene502	2.52e-178	506	COG1266@1|root,COG1266@2|Bacteria	2|Bacteria	V	CAAX protease self-immunity	-	-	-	ko:K07052,ko:K09696	ko02010,ko02020,map02010,map02020	M00253	-	-	ko00000,ko00001,ko00002,ko02000	3.A.1.115	-	-	Abi
E5E91_RS04390	243230.DR_0859	7.39e-113	323	COG0684@1|root,COG0684@2|Bacteria,1WJUS@1297|Deinococcus-Thermus	1297|Deinococcus-Thermus	H	Catalyzes the aldol cleavage of 4-hydroxy-4-methyl-2- oxoglutarate (HMG) into 2 molecules of pyruvate. Also contains a secondary oxaloacetate (OAA) decarboxylase activity due to the common pyruvate enolate transition state formed following C-C bond cleavage in the retro-aldol and decarboxylation reactions	-	-	4.1.3.17	ko:K02553,ko:K10218	ko00362,ko00660,ko01120,map00362,map00660,map01120	-	R00008,R00350	RC00067,RC00502,RC01205	ko00000,ko00001,ko01000,ko03019	-	-	-	RraA-like
E5E91_RS04395	1121377.KB906398_gene2619	4.72e-173	494	COG0642@1|root,COG2205@2|Bacteria,1WMHS@1297|Deinococcus-Thermus	1297|Deinococcus-Thermus	T	PFAM Histidine kinase-, DNA gyrase B-, and HSP90-like ATPase	-	-	-	-	-	-	-	-	-	-	-	-	HATPase_c,HisKA
E5E91_RS04400	243230.DR_0861	0	1113	COG1233@1|root,COG1233@2|Bacteria,1WI9M@1297|Deinococcus-Thermus	1297|Deinococcus-Thermus	Q	Phytoene dehydrogenase	-	-	1.3.99.26,1.3.99.28,1.3.99.29,1.3.99.31	ko:K10027	ko00906,ko01100,ko01110,map00906,map01100,map01110	-	R04787,R04798,R04800,R09691,R09692	RC01214,RC02088,RC02605	ko00000,ko00001,ko01000	-	-	-	Amino_oxidase
E5E91_RS04405	243230.DR_0862	4.53e-230	633	COG1562@1|root,COG1562@2|Bacteria,1WJXA@1297|Deinococcus-Thermus	1297|Deinococcus-Thermus	I	Phytoene synthase	crtB	GO:0003674,GO:0003824,GO:0004337,GO:0004659,GO:0006629,GO:0006720,GO:0006721,GO:0008150,GO:0008152,GO:0008299,GO:0008610,GO:0009058,GO:0009987,GO:0016108,GO:0016109,GO:0016114,GO:0016116,GO:0016117,GO:0016740,GO:0016765,GO:0016767,GO:0042440,GO:0044237,GO:0044238,GO:0044249,GO:0044255,GO:0046148,GO:0071704,GO:1901576	2.5.1.32,2.5.1.99	ko:K02291	ko00906,ko01062,ko01100,ko01110,map00906,map01062,map01100,map01110	M00097	R02065,R04218,R07270,R10177	RC00362,RC01101,RC02869	ko00000,ko00001,ko00002,ko01000,ko01006	-	-	-	SQS_PSY
E5E91_RS04410	1288484.APCS01000001_gene636	6.75e-126	366	2DTBK@1|root,33JK5@2|Bacteria	2|Bacteria	S	Putative Actinobacterial Holin-X, holin superfamily III	-	-	-	-	-	-	-	-	-	-	-	-	Phage_holin_3_6
E5E91_RS04420	243230.DR_0865	1.04e-94	275	COG0735@1|root,COG0735@2|Bacteria,1WJYT@1297|Deinococcus-Thermus	1297|Deinococcus-Thermus	P	Belongs to the Fur family	-	-	-	ko:K03711	-	-	-	-	ko00000,ko03000	-	-	-	FUR
E5E91_RS04425	243230.DR_0866	1.47e-266	729	COG0438@1|root,COG0438@2|Bacteria,1WJWI@1297|Deinococcus-Thermus	1297|Deinococcus-Thermus	M	Glycosyl transferases group 1	-	-	-	-	-	-	-	-	-	-	-	-	Glyco_trans_1_4,Glyco_transf_4,Glycos_transf_1
E5E91_RS04430	243230.DR_0867	2.82e-204	566	COG0190@1|root,COG0190@2|Bacteria,1WI3X@1297|Deinococcus-Thermus	1297|Deinococcus-Thermus	F	Catalyzes the oxidation of 5,10- methylenetetrahydrofolate to 5,10-methenyltetrahydrofolate and then the hydrolysis of 5,10-methenyltetrahydrofolate to 10- formyltetrahydrofolate	folD	GO:0003674,GO:0003824,GO:0004477,GO:0004488,GO:0005575,GO:0005622,GO:0005623,GO:0005737,GO:0005829,GO:0006730,GO:0008150,GO:0008152,GO:0009987,GO:0016491,GO:0016645,GO:0016646,GO:0016787,GO:0016810,GO:0016814,GO:0019238,GO:0044237,GO:0044281,GO:0044424,GO:0044444,GO:0044464,GO:0055114	1.5.1.5,3.5.4.9	ko:K01491	ko00670,ko00720,ko01100,ko01120,ko01200,map00670,map00720,map01100,map01120,map01200	M00140,M00377	R01220,R01655	RC00202,RC00578	ko00000,ko00001,ko00002,ko01000	-	-	-	THF_DHG_CYH,THF_DHG_CYH_C
E5E91_RS04435	243230.DR_0868	0	1002	COG0138@1|root,COG0138@2|Bacteria,1WIVC@1297|Deinococcus-Thermus	1297|Deinococcus-Thermus	F	Bifunctional purine biosynthesis protein PurH	purH	-	2.1.2.3,3.5.4.10	ko:K00602	ko00230,ko00670,ko01100,ko01110,ko01130,ko01523,map00230,map00670,map01100,map01110,map01130,map01523	M00048	R01127,R04560	RC00026,RC00263,RC00456	ko00000,ko00001,ko00002,ko01000,ko04147	-	-	-	AICARFT_IMPCHas,MGS
E5E91_RS04440	1288484.APCS01000001_gene630	6.9e-96	283	2EAFX@1|root,334J9@2|Bacteria,1WMVW@1297|Deinococcus-Thermus	1297|Deinococcus-Thermus	-	-	-	-	-	-	-	-	-	-	-	-	-	-	-
E5E91_RS04450	243230.DR_0872	2.09e-244	671	COG2021@1|root,COG2021@2|Bacteria,1WINT@1297|Deinococcus-Thermus	1297|Deinococcus-Thermus	E	Transfers an acetyl group from acetyl-CoA to L- homoserine, forming acetyl-L-homoserine	metXA	GO:0000096,GO:0000097,GO:0003674,GO:0003824,GO:0004414,GO:0006082,GO:0006520,GO:0006555,GO:0006790,GO:0006807,GO:0008150,GO:0008152,GO:0008374,GO:0008652,GO:0009058,GO:0009066,GO:0009067,GO:0009069,GO:0009086,GO:0009092,GO:0009987,GO:0016053,GO:0016407,GO:0016413,GO:0016740,GO:0016746,GO:0016747,GO:0019752,GO:0043436,GO:0044237,GO:0044238,GO:0044249,GO:0044272,GO:0044281,GO:0044283,GO:0046394,GO:…	2.3.1.31	ko:K00641	ko00270,ko01100,ko01130,map00270,map01100,map01130	-	R01776	RC00004,RC00041	ko00000,ko00001,ko01000	-	-	-	Abhydrolase_1
E5E91_RS04455	243230.DR_0873	0	897	COG2873@1|root,COG2873@2|Bacteria,1WJ3I@1297|Deinococcus-Thermus	1297|Deinococcus-Thermus	E	PFAM Cys Met metabolism	-	-	2.5.1.49	ko:K01740	ko00270,ko01100,map00270,map01100	-	R01287,R04859	RC00020,RC02821,RC02848	ko00000,ko00001,ko01000	-	-	-	Cys_Met_Meta_PP
E5E91_RS04465	243230.DR_0874	2.06e-178	496	2997X@1|root,2ZWB6@2|Bacteria	2|Bacteria	-	-	-	-	-	-	-	-	-	-	-	-	-	-	-
E5E91_RS04470	243230.DR_0875	0	916	COG0308@1|root,COG0308@2|Bacteria	2|Bacteria	E	peptide catabolic process	pepN_1	-	-	ko:K01269	-	-	-	-	ko00000,ko01000	-	-	-	Peptidase_M1
E5E91_RS04475	243230.DR_0876	5.04e-114	326	COG1051@1|root,COG1051@2|Bacteria,1WN40@1297|Deinococcus-Thermus	1297|Deinococcus-Thermus	F	PFAM NUDIX hydrolase	-	-	-	-	-	-	-	-	-	-	-	-	NUDIX
E5E91_RS04485	243230.DR_0878	4.13e-122	348	COG0503@1|root,COG0503@2|Bacteria,1WJ7U@1297|Deinococcus-Thermus	1297|Deinococcus-Thermus	F	COGs COG0503 Adenine guanine phosphoribosyltransferase and related PRPP-binding protein	-	-	2.4.2.7	ko:K00759	ko00230,ko01100,map00230,map01100	-	R00190,R01229,R04378	RC00063	ko00000,ko00001,ko01000,ko04147	-	-	-	Pribosyltran
E5E91_RS04490	243230.DR_0880	0	1527	COG1009@1|root,COG2111@1|root,COG1009@2|Bacteria,COG2111@2|Bacteria,1WIY2@1297|Deinococcus-Thermus	1297|Deinococcus-Thermus	CP	NADH ubiquinone oxidoreductase subunit 5 (chain L) Multisubunit Na H antiporter, MnhA subunit	-	-	-	ko:K05559,ko:K05565	-	-	-	-	ko00000,ko02000	2.A.63.1,2.A.63.2	-	-	DUF4040,Proton_antipo_M,Proton_antipo_N
E5E91_RS04495	243230.DR_0881	1.5e-119	342	COG2111@1|root,COG2111@2|Bacteria	2|Bacteria	P	Na H antiporter	phaA	-	1.6.5.3	ko:K00341,ko:K05559,ko:K05566	ko00190,ko01100,map00190,map01100	M00144	R11945	RC00061	ko00000,ko00001,ko00002,ko01000,ko02000	2.A.63.1,2.A.63.2,3.D.1	-	-	DUF4040,MnhB,Proton_antipo_M,Proton_antipo_N
E5E91_RS04500	243230.DR_0882	7.53e-94	275	COG1006@1|root,COG1006@2|Bacteria,1WKIY@1297|Deinococcus-Thermus	1297|Deinococcus-Thermus	P	Multisubunit Na H antiporter MnhC subunit	mrpC	-	-	ko:K05567	-	-	-	-	ko00000,ko02000	2.A.63.1,2.A.63.2	-	-	Oxidored_q2
E5E91_RS04505	1288484.APCS01000001_gene620	1.45e-312	860	COG0651@1|root,COG0651@2|Bacteria,1WJR3@1297|Deinococcus-Thermus	1297|Deinococcus-Thermus	CP	Formate hydrogenlyase subunit 3 Multisubunit Na H antiporter, MnhD subunit	-	-	-	ko:K05568	-	-	-	-	ko00000,ko02000	2.A.63.1,2.A.63.2	-	-	Proton_antipo_M
E5E91_RS04510	243230.DR_0884	1.15e-109	316	COG1863@1|root,COG1863@2|Bacteria,1WKP6@1297|Deinococcus-Thermus	1297|Deinococcus-Thermus	P	Multisubunit Na H antiporter MnhE subunit	-	-	-	ko:K05569	-	-	-	-	ko00000,ko02000	2.A.63.1,2.A.63.2	-	-	MNHE
E5E91_RS04515	243230.DR_0885	3.91e-46	149	COG2212@1|root,COG2212@2|Bacteria	2|Bacteria	P	antiporter activity	mrpF	-	-	ko:K05563,ko:K05570	-	-	-	-	ko00000,ko02000	2.A.63.1,2.A.63.2	-	iSB619.SA_RS03360,iYO844.BSU31650	MrpF_PhaF
E5E91_RS04520	243230.DR_0886	5.53e-87	256	COG1320@1|root,COG1320@2|Bacteria,1WKUZ@1297|Deinococcus-Thermus	1297|Deinococcus-Thermus	P	TIGRFAM monovalent cation proton antiporter, MnhG PhaG subunit	-	-	-	ko:K05571	-	-	-	-	ko00000,ko02000	2.A.63.1,2.A.63.2	-	-	PhaG_MnhG_YufB
E5E91_RS04530	243230.DR_0888	1.41e-165	464	COG1652@1|root,COG2823@1|root,COG1652@2|Bacteria,COG2823@2|Bacteria,1WMGB@1297|Deinococcus-Thermus	1297|Deinococcus-Thermus	S	bacterial OsmY and nodulation domain	-	-	-	-	-	-	-	-	-	-	-	-	BON,LysM
E5E91_RS04535	243230.DR_0889	2.4e-48	155	294SY@1|root,2ZS64@2|Bacteria,1WN7N@1297|Deinococcus-Thermus	1297|Deinococcus-Thermus	S	Domain of unknown function (DUF1844)	-	-	-	-	-	-	-	-	-	-	-	-	DUF1844
E5E91_RS04540	243230.DR_0890	8.59e-98	284	COG1490@1|root,COG1490@2|Bacteria,1WJUX@1297|Deinococcus-Thermus	1297|Deinococcus-Thermus	J	rejects L-amino acids rather than detecting D-amino acids in the active site. By recycling D-aminoacyl-tRNA to D-amino acids and free tRNA molecules, this enzyme counteracts the toxicity associated with the formation of D-aminoacyl-tRNA entities in vivo and helps enforce protein L-homochirality	dtd	GO:0002161,GO:0003674,GO:0003824,GO:0005575,GO:0005622,GO:0005623,GO:0005737,GO:0006139,GO:0006399,GO:0006450,GO:0006725,GO:0006807,GO:0008150,GO:0008152,GO:0009987,GO:0016070,GO:0016787,GO:0016788,GO:0034641,GO:0034660,GO:0043170,GO:0044237,GO:0044238,GO:0044424,GO:0044464,GO:0046483,GO:0051499,GO:0051500,GO:0052689,GO:0065007,GO:0065008,GO:0071704,GO:0090304,GO:0106074,GO:0140098,GO:0140101,GO:…	-	ko:K07560	-	-	-	-	ko00000,ko01000,ko03016	-	-	-	Tyr_Deacylase
E5E91_RS04545	243230.DR_0891	7.28e-132	374	COG2197@1|root,COG2197@2|Bacteria,1WIZJ@1297|Deinococcus-Thermus	1297|Deinococcus-Thermus	T	Response regulator containing a CheY-like receiver domain and an HTH DNA-binding domain	-	-	-	-	-	-	-	-	-	-	-	-	GerE,Response_reg
E5E91_RS04550	243230.DR_0892	5.32e-248	682	COG0642@1|root,COG0642@2|Bacteria,1WNE1@1297|Deinococcus-Thermus	1297|Deinococcus-Thermus	T	Histidine kinase	-	-	-	-	-	-	-	-	-	-	-	-	HATPase_c,HisKA
E5E91_RS04555	243230.DR_0893	1.23e-139	397	COG0670@1|root,COG0670@2|Bacteria	2|Bacteria	M	Belongs to the BI1 family	ybhL	GO:0005575,GO:0005623,GO:0005886,GO:0016020,GO:0044464,GO:0071944	-	ko:K06890	-	-	-	-	ko00000	-	-	-	Bax1-I
E5E91_RS04560	243230.DR_0894	3.05e-280	775	COG3881@1|root,COG3881@2|Bacteria	2|Bacteria	S	PRC-barrel domain	yrrD	-	-	-	-	-	-	-	-	-	-	-	PRC
E5E91_RS04570	243230.DR_0896	1.57e-189	525	COG1187@1|root,COG1187@2|Bacteria,1WI98@1297|Deinococcus-Thermus	1297|Deinococcus-Thermus	J	Belongs to the pseudouridine synthase RsuA family	-	-	5.4.99.22	ko:K06178	-	-	-	-	ko00000,ko01000,ko03009	-	-	-	PseudoU_synth_2,S4
E5E91_RS04580	243230.DR_0897	2.51e-103	301	arCOG13559@1|root,33239@2|Bacteria	2|Bacteria	S	Protein of unknown function (DUF2721)	-	-	-	-	-	-	-	-	-	-	-	-	DUF2721
E5E91_RS04585	243230.DR_0898	3.74e-266	731	COG0628@1|root,COG0628@2|Bacteria,1WIXU@1297|Deinococcus-Thermus	1297|Deinococcus-Thermus	S	COGs COG0628 permease	-	-	-	-	-	-	-	-	-	-	-	-	AI-2E_transport
E5E91_RS04590	243230.DR_0899	1.5e-128	365	COG0328@1|root,COG0328@2|Bacteria,1WK56@1297|Deinococcus-Thermus	1297|Deinococcus-Thermus	L	Endonuclease that specifically degrades the RNA of RNA- DNA hybrids	rnhA	-	3.1.26.4	ko:K03469	ko03030,map03030	-	-	-	ko00000,ko00001,ko01000,ko03032	-	-	-	RNase_H
E5E91_RS04595	243230.DR_0900	1.15e-96	281	2BVWJ@1|root,32X1D@2|Bacteria,1WKGE@1297|Deinococcus-Thermus	1297|Deinococcus-Thermus	S	Protein of unknown function (DUF3197)	-	-	-	-	-	-	-	-	-	-	-	-	DUF3197
E5E91_RS04600	243230.DR_0901	5.32e-66	201	COG0858@1|root,COG0858@2|Bacteria,1WKM5@1297|Deinococcus-Thermus	1297|Deinococcus-Thermus	J	One of several proteins that assist in the late maturation steps of the functional core of the 30S ribosomal subunit. Associates with free 30S ribosomal subunits (but not with 30S subunits that are part of 70S ribosomes or polysomes). Required for efficient processing of 16S rRNA. May interact with the 5'-terminal helix region of 16S rRNA	rbfA	-	-	ko:K02834	-	-	-	-	ko00000,ko03009	-	-	-	RBFA
E5E91_RS04605	243230.DR_0902	5.02e-100	290	COG0824@1|root,COG0824@2|Bacteria,1WKEF@1297|Deinococcus-Thermus	1297|Deinococcus-Thermus	S	PFAM thioesterase superfamily	-	-	-	ko:K07107	-	-	-	-	ko00000,ko01000	-	-	-	4HBT,4HBT_2
E5E91_RS04610	1288484.APCS01000001_gene600	0	1055	COG2304@1|root,COG2304@2|Bacteria	2|Bacteria	IU	oxidoreductase activity	lapA	-	-	ko:K12549,ko:K20276	ko02024,map02024	-	-	-	ko00000,ko00001	-	-	-	CHU_C,Calx-beta,DUF11,HemolysinCabind,VWA,VWA_2
E5E91_RS04615	243230.DR_0906	0	1305	COG0187@1|root,COG0187@2|Bacteria,1WJ6D@1297|Deinococcus-Thermus	1297|Deinococcus-Thermus	L	COG0187 Type IIA topoisomerase (DNA gyrase topo II topoisomerase IV) B subunit	gyrB	GO:0003674,GO:0003824,GO:0003916,GO:0003918,GO:0008094,GO:0016462,GO:0016787,GO:0016817,GO:0016818,GO:0016853,GO:0016887,GO:0017111,GO:0034335,GO:0042623,GO:0061505,GO:0140097	5.99.1.3	ko:K02470	-	-	-	-	ko00000,ko01000,ko03032,ko03400	-	-	-	DNA_gyraseB,DNA_gyraseB_C,HATPase_c,Toprim
E5E91_RS04620	243230.DR_0907	2.61e-58	181	COG1278@1|root,COG1278@2|Bacteria,1WKN1@1297|Deinococcus-Thermus	1297|Deinococcus-Thermus	K	PFAM Cold-shock protein, DNA-binding	-	-	-	ko:K03704	-	-	-	-	ko00000,ko03000	-	-	-	CSD
E5E91_RS04630	1288484.APCS01000001_gene597	8.89e-146	415	COG4700@1|root,COG4700@2|Bacteria	2|Bacteria	T	PFAM Protein kinase domain	-	-	-	ko:K08309	-	-	-	-	ko00000,ko01000,ko01011	-	GH23	-	GerE,PLDc_N,TPR_16,TPR_19,TPR_4,TPR_6,TPR_8
E5E91_RS04640	243230.DR_0910	0	1064	COG1388@1|root,COG4632@1|root,COG1388@2|Bacteria,COG4632@2|Bacteria,1WMB0@1297|Deinococcus-Thermus	1297|Deinococcus-Thermus	GM	Phosphodiester glycosidase	-	-	-	-	-	-	-	-	-	-	-	-	LysM,NAGPA
E5E91_RS04645	243230.DR_0911	0	3033	COG0086@1|root,COG0086@2|Bacteria,1WIZU@1297|Deinococcus-Thermus	1297|Deinococcus-Thermus	K	DNA-dependent RNA polymerase catalyzes the transcription of DNA into RNA using the four ribonucleoside triphosphates as substrates	rpoC	GO:0000428,GO:0005575,GO:0005622,GO:0005623,GO:0030880,GO:0032991,GO:0044424,GO:0044464,GO:0061695,GO:1902494,GO:1990234	2.7.7.6	ko:K03046	ko00230,ko00240,ko01100,ko03020,map00230,map00240,map01100,map03020	M00183	R00435,R00441,R00442,R00443	RC02795	br01611,ko00000,ko00001,ko00002,ko01000,ko03021,ko03400	-	-	-	RNA_pol_Rpb1_1,RNA_pol_Rpb1_2,RNA_pol_Rpb1_3,RNA_pol_Rpb1_4,RNA_pol_Rpb1_5
E5E91_RS04650	243230.DR_0912	0	2286	COG0085@1|root,COG0085@2|Bacteria,1WIJU@1297|Deinococcus-Thermus	1297|Deinococcus-Thermus	K	DNA-dependent RNA polymerase catalyzes the transcription of DNA into RNA using the four ribonucleoside triphosphates as substrates	rpoB	GO:0000428,GO:0005575,GO:0005622,GO:0005623,GO:0030880,GO:0032991,GO:0044424,GO:0044464,GO:0061695,GO:1902494,GO:1990234	2.7.7.6	ko:K03043	ko00230,ko00240,ko01100,ko03020,map00230,map00240,map01100,map03020	M00183	R00435,R00441,R00442,R00443	RC02795	br01611,ko00000,ko00001,ko00002,ko01000,ko03021,ko03400	-	-	-	RNA_pol_Rpb2_1,RNA_pol_Rpb2_2,RNA_pol_Rpb2_3,RNA_pol_Rpb2_45,RNA_pol_Rpb2_6,RNA_pol_Rpb2_7
E5E91_RS04655	1288484.APCS01000001_gene592	3.99e-258	712	COG2813@1|root,COG2813@2|Bacteria,1WIPI@1297|Deinococcus-Thermus	1297|Deinococcus-Thermus	J	16S RNA G1207 methylase RsmC	rsmC	-	2.1.1.172	ko:K00564	-	-	R07234	RC00003	ko00000,ko01000,ko03009	-	-	-	MTS
E5E91_RS04660	1288484.APCS01000001_gene591	1.91e-267	747	COG0568@1|root,COG0568@2|Bacteria,1WIS6@1297|Deinococcus-Thermus	1297|Deinococcus-Thermus	K	Sigma factors are initiation factors that promote the attachment of RNA polymerase to specific initiation sites and are then released. This sigma factor is the primary sigma factor during exponential growth	sigA	-	-	ko:K03086	-	-	-	-	ko00000,ko03021	-	-	-	Sigma70_r1_1,Sigma70_r1_2,Sigma70_r2,Sigma70_r3,Sigma70_r4
E5E91_RS04665	243230.DR_0917	0	907	2EBSX@1|root,335SM@2|Bacteria,1WIKC@1297|Deinococcus-Thermus	1297|Deinococcus-Thermus	S	Domain of unknown function (DUF4129)	-	-	-	-	-	-	-	-	-	-	-	-	DUF4129
E5E91_RS04670	243230.DR_0918	5.5e-225	623	COG0714@1|root,COG0714@2|Bacteria,1WJ11@1297|Deinococcus-Thermus	1297|Deinococcus-Thermus	S	PFAM ATPase family associated with various cellular activities (AAA)	-	-	-	ko:K03924	-	-	-	-	ko00000,ko01000	-	-	-	AAA_3
E5E91_RS04675	243230.DR_0919	1.8e-270	740	COG1721@1|root,COG1721@2|Bacteria,1WIIV@1297|Deinococcus-Thermus	1297|Deinococcus-Thermus	S	protein (some members contain a von Willebrand factor type A (vWA) domain)	-	-	-	-	-	-	-	-	-	-	-	-	DUF58
E5E91_RS04685	243230.DR_0921	3.32e-284	776	COG0626@1|root,COG0626@2|Bacteria,1WJNP@1297|Deinococcus-Thermus	1297|Deinococcus-Thermus	E	PFAM Cys Met metabolism PLP-dependent enzyme	-	-	4.4.1.11	ko:K01761	ko00270,ko00450,map00270,map00450	-	R00654,R04770	RC00196,RC00348,RC01209,RC01210	ko00000,ko00001,ko01000	-	-	-	Cys_Met_Meta_PP
E5E91_RS04700	243230.DR_0922	2.1e-270	740	COG1960@1|root,COG1960@2|Bacteria	2|Bacteria	I	acyl-CoA dehydrogenase activity	-	-	-	ko:K06446	ko00930,ko01100,ko01120,map00930,map01100,map01120	-	R06943	RC00052	ko00000,ko00001,ko01000	-	-	-	Acyl-CoA_dh_1,Acyl-CoA_dh_M,Acyl-CoA_dh_N
E5E91_RS04705	243230.DR_0923	4.28e-67	202	COG2343@1|root,COG2343@2|Bacteria,1WN4Q@1297|Deinococcus-Thermus	1297|Deinococcus-Thermus	S	Domain of unknown function (DUF427)	-	-	-	-	-	-	-	-	-	-	-	-	NTP_transf_9
E5E91_RS04710	243230.DR_0924	6.11e-142	401	COG1392@1|root,COG1392@2|Bacteria,1WMGN@1297|Deinococcus-Thermus	1297|Deinococcus-Thermus	P	Protein of unknown function DUF47	-	-	-	ko:K07220	-	-	-	-	ko00000	-	-	-	PhoU_div
E5E91_RS04715	243230.DR_0925	2.49e-231	637	COG0306@1|root,COG0306@2|Bacteria,1WKUK@1297|Deinococcus-Thermus	1297|Deinococcus-Thermus	P	PFAM phosphate transporter	-	-	-	ko:K03306	-	-	-	-	ko00000	2.A.20	-	-	PHO4
E5E91_RS04720	243230.DR_0926	6.76e-270	741	COG1668@1|root,COG1668@2|Bacteria,1WIWF@1297|Deinococcus-Thermus	1297|Deinococcus-Thermus	CP	ABC-type Na efflux pump, permease component	natB	-	-	ko:K09696	ko02010,ko02020,map02010,map02020	M00253	-	-	ko00000,ko00001,ko00002,ko02000	3.A.1.115	-	-	ABC2_membrane_2,ABC2_membrane_3
E5E91_RS04725	243230.DR_0927	8.61e-167	467	COG4555@1|root,COG4555@2|Bacteria,1WIIB@1297|Deinococcus-Thermus	1297|Deinococcus-Thermus	CP	ABC transporter	-	-	3.6.3.7	ko:K09697	ko02010,ko02020,map02010,map02020	M00253	-	-	ko00000,ko00001,ko00002,ko01000,ko02000	3.A.1.115	-	-	ABC_tran
E5E91_RS04730	243230.DR_0928	2.82e-197	548	COG0177@1|root,COG0177@2|Bacteria	2|Bacteria	L	DNA repair enzyme that has both DNA N-glycosylase activity and AP-lyase activity. The DNA N-glycosylase activity releases various damaged pyrimidines from DNA by cleaving the N- glycosidic bond, leaving an AP (apurinic apyrimidinic) site. The AP-lyase activity cleaves the phosphodiester bond 3' to the AP site by a beta-elimination, leaving a 3'-terminal unsaturated sugar and a product with a term…	nth	-	4.2.99.18	ko:K10773	ko03410,map03410	-	-	-	ko00000,ko00001,ko01000,ko03400	-	-	-	EndIII_4Fe-2S,HhH-GPD
E5E91_RS04735	243230.DR_0929	2.22e-59	182	COG1254@1|root,COG1254@2|Bacteria	2|Bacteria	C	Belongs to the acylphosphatase family	acyP	GO:0003674,GO:0003824,GO:0003998,GO:0006950,GO:0008150,GO:0009266,GO:0009408,GO:0009628,GO:0016787,GO:0016817,GO:0016818,GO:0050896	3.6.1.7	ko:K01512	ko00620,ko00627,ko01120,map00620,map00627,map01120	-	R00317,R01421,R01515	RC00043	ko00000,ko00001,ko01000	-	-	iSB619.SA_RS07020,iSBO_1134.SBO_2263,iSF_1195.SF0969,iSFxv_1172.SFxv_1053,iS_1188.S1036	Acylphosphatase
E5E91_RS04740	243230.DR_0930	3.06e-236	649	COG1735@1|root,COG1735@2|Bacteria,1WMXP@1297|Deinococcus-Thermus	1297|Deinococcus-Thermus	S	Phosphotriesterase family	-	-	-	ko:K07048	-	-	-	-	ko00000	-	-	-	PTE
E5E91_RS04745	1288484.APCS01000001_gene574	2.27e-117	338	2DIFQ@1|root,30348@2|Bacteria	2|Bacteria	-	-	-	-	-	-	-	-	-	-	-	-	-	-	-
E5E91_RS04750	243230.DR_0932	7.5e-222	613	COG0142@1|root,COG0142@2|Bacteria,1WI93@1297|Deinococcus-Thermus	1297|Deinococcus-Thermus	H	Belongs to the FPP GGPP synthase family	-	-	2.5.1.90	ko:K02523	ko00900,ko01110,map00900,map01110	-	R09248	RC00279	ko00000,ko00001,ko01000,ko01006	-	-	-	polyprenyl_synt
E5E91_RS04755	243230.DR_0933	0	1328	COG0366@1|root,COG0366@2|Bacteria,1WIXP@1297|Deinococcus-Thermus	1297|Deinococcus-Thermus	G	PFAM alpha amylase, catalytic	-	-	2.4.1.4	ko:K05341	ko00500,map00500	-	R01823	RC00028	ko00000,ko00001,ko01000	-	GH13	-	Alpha-amylase
E5E91_RS04760	243230.DR_0934	8.4e-169	473	COG0789@1|root,COG0789@2|Bacteria,1WJ4G@1297|Deinococcus-Thermus	1297|Deinococcus-Thermus	K	PFAM MerR family regulatory protein	-	-	-	ko:K13640	-	-	-	-	ko00000,ko03000	-	-	-	MerR_1
E5E91_RS04765	243230.DR_0935	7.59e-229	631	COG0639@1|root,COG0639@2|Bacteria,1WK9U@1297|Deinococcus-Thermus	1297|Deinococcus-Thermus	T	Calcineurin-like phosphoesterase	-	-	-	-	-	-	-	-	-	-	-	-	Metallophos
E5E91_RS04770	243230.DR_0936	5.19e-251	688	COG0820@1|root,COG0820@2|Bacteria,1WICE@1297|Deinococcus-Thermus	1297|Deinococcus-Thermus	J	Specifically methylates position 2 of adenine 2503 in 23S rRNA and position 2 of adenine 37 in tRNAs	rlmN	GO:0000154,GO:0001510,GO:0003674,GO:0003824,GO:0006139,GO:0006364,GO:0006396,GO:0006399,GO:0006400,GO:0006725,GO:0006807,GO:0008033,GO:0008150,GO:0008152,GO:0008168,GO:0008173,GO:0008175,GO:0008649,GO:0008757,GO:0009451,GO:0009987,GO:0010467,GO:0016070,GO:0016072,GO:0016740,GO:0016741,GO:0022613,GO:0030488,GO:0031167,GO:0032259,GO:0034470,GO:0034641,GO:0034660,GO:0042254,GO:0043170,GO:0043412,GO:…	2.1.1.192	ko:K06941	-	-	-	-	ko00000,ko01000,ko03009	-	-	-	Radical_SAM
E5E91_RS04775	243230.DR_0937	0	1031	COG0457@1|root,COG0457@2|Bacteria,1WJ9W@1297|Deinococcus-Thermus	1297|Deinococcus-Thermus	S	PFAM Tetratricopeptide repeat	-	-	-	-	-	-	-	-	-	-	-	-	ANAPC3,TPR_16,TPR_19,TPR_2,TPR_4,TPR_6,TPR_8
E5E91_RS04780	1288484.APCS01000001_gene567	2.3e-100	311	2ER0P@1|root,33IK8@2|Bacteria	2|Bacteria	S	Pfam Sporulation related domain	-	-	-	-	-	-	-	-	-	-	-	-	SPOR
E5E91_RS04785	243230.DR_0939	3.12e-161	452	COG2344@1|root,COG2344@2|Bacteria,1WJ64@1297|Deinococcus-Thermus	1297|Deinococcus-Thermus	K	Modulates transcription in response to changes in cellular NADH NAD( ) redox state	rex	-	-	ko:K01926	-	-	-	-	ko00000,ko03000	-	-	-	CoA_binding,Put_DNA-bind_N
E5E91_RS04795	243230.DR_0941	2.59e-302	825	COG0133@1|root,COG0133@2|Bacteria,1WJ0N@1297|Deinococcus-Thermus	1297|Deinococcus-Thermus	E	The beta subunit is responsible for the synthesis of L- tryptophan from indole and L-serine	trpB	GO:0000162,GO:0005575,GO:0005622,GO:0005623,GO:0005737,GO:0006082,GO:0006520,GO:0006568,GO:0006576,GO:0006586,GO:0006725,GO:0006807,GO:0008150,GO:0008152,GO:0008652,GO:0009058,GO:0009072,GO:0009073,GO:0009308,GO:0009309,GO:0009987,GO:0016053,GO:0018130,GO:0019438,GO:0019752,GO:0034641,GO:0042401,GO:0042430,GO:0042435,GO:0043436,GO:0044106,GO:0044237,GO:0044238,GO:0044249,GO:0044271,GO:0044281,GO:…	4.2.1.20	ko:K01696	ko00260,ko00400,ko01100,ko01110,ko01130,ko01230,map00260,map00400,map01100,map01110,map01130,map01230	M00023	R00674,R02340,R02722	RC00209,RC00210,RC00700,RC00701,RC02868	ko00000,ko00001,ko00002,ko01000	-	-	-	PALP
E5E91_RS04800	243230.DR_0942	1.13e-184	514	COG0159@1|root,COG0159@2|Bacteria,1WJB8@1297|Deinococcus-Thermus	1297|Deinococcus-Thermus	E	The alpha subunit is responsible for the aldol cleavage of indoleglycerol phosphate to indole and glyceraldehyde 3- phosphate	trpA	-	4.2.1.20	ko:K01695	ko00260,ko00400,ko01100,ko01110,ko01130,ko01230,map00260,map00400,map01100,map01110,map01130,map01230	M00023	R00674,R02340,R02722	RC00209,RC00210,RC00700,RC00701,RC02868	ko00000,ko00001,ko00002,ko01000	-	-	-	Trp_syntA
E5E91_RS04805	243230.DR_0943	3.92e-76	226	COG1547@1|root,COG1547@2|Bacteria,1WKCC@1297|Deinococcus-Thermus	1297|Deinococcus-Thermus	S	Domain of unknown function (DUF309)	-	-	-	ko:K09763	-	-	-	-	ko00000	-	-	-	DUF309
E5E91_RS04810	243230.DR_0944	9e-76	227	COG3118@1|root,COG3118@2|Bacteria,1WK9V@1297|Deinococcus-Thermus	1297|Deinococcus-Thermus	O	Belongs to the thioredoxin family	-	-	-	ko:K03671	ko04621,ko05418,map04621,map05418	-	-	-	ko00000,ko00001,ko03110	-	-	-	Thioredoxin
E5E91_RS04815	243230.DR_0945	1.48e-145	409	COG3545@1|root,COG3545@2|Bacteria	2|Bacteria	S	Serine hydrolase	-	-	-	ko:K07002	-	-	-	-	ko00000	-	-	-	Ser_hydrolase
E5E91_RS04820	243230.DR_0946	5.36e-247	678	COG1363@1|root,COG1363@2|Bacteria	2|Bacteria	G	aminopeptidase activity	yhfE	-	3.2.1.4	ko:K01179,ko:K01269	ko00500,ko01100,map00500,map01100	-	R06200,R11307,R11308	-	ko00000,ko00001,ko01000	-	GH5,GH9	-	Peptidase_M42
E5E91_RS04825	1288484.APCS01000001_gene559	4.51e-77	231	COG1335@1|root,COG1335@2|Bacteria	2|Bacteria	Q	hydrolase activity, acting on carbon-nitrogen (but not peptide) bonds, in linear amides	-	-	3.5.1.19	ko:K08281	ko00760,ko01100,map00760,map01100	-	R01268	RC00100	ko00000,ko00001,ko01000	-	-	-	Isochorismatase
E5E91_RS04830	243230.DR_0948	1.41e-112	322	COG0526@1|root,COG0526@2|Bacteria	2|Bacteria	CO	cell redox homeostasis	-	-	-	-	-	-	-	-	-	-	-	-	AhpC-TSA
E5E91_RS04840	243230.DR_0950	1.44e-276	756	COG1252@1|root,COG1252@2|Bacteria,1WIEG@1297|Deinococcus-Thermus	1297|Deinococcus-Thermus	C	NADH dehydrogenase, FAD-containing subunit	-	-	1.6.99.3	ko:K03885	ko00190,map00190	-	-	-	ko00000,ko00001,ko01000	-	-	-	Pyr_redox_2
E5E91_RS04845	243230.DR_0951	2.86e-177	494	COG0479@1|root,COG0479@2|Bacteria,1WIEW@1297|Deinococcus-Thermus	1297|Deinococcus-Thermus	C	TIGRFAM succinate dehydrogenase and fumarate reductase iron-sulfur protein	-	-	1.3.5.1,1.3.5.4	ko:K00240	ko00020,ko00190,ko00650,ko00720,ko01100,ko01110,ko01120,ko01130,ko01200,map00020,map00190,map00650,map00720,map01100,map01110,map01120,map01130,map01200	M00009,M00011,M00149,M00173,M00374,M00376	R02164	RC00045	ko00000,ko00001,ko00002,ko01000	-	-	-	Fer2_3,Fer4_10,Fer4_8
E5E91_RS04850	243230.DR_0952	0	1170	COG1053@1|root,COG1053@2|Bacteria,1WIYZ@1297|Deinococcus-Thermus	1297|Deinococcus-Thermus	C	succinate dehydrogenase or fumarate reductase, flavoprotein	sdhA	-	1.3.5.1,1.3.5.4	ko:K00239	ko00020,ko00190,ko00650,ko00720,ko01100,ko01110,ko01120,ko01130,ko01200,ko05134,map00020,map00190,map00650,map00720,map01100,map01110,map01120,map01130,map01200,map05134	M00009,M00011,M00149,M00173,M00374,M00376	R02164	RC00045	ko00000,ko00001,ko00002,ko01000	-	-	-	FAD_binding_2,Succ_DH_flav_C
E5E91_RS04855	243230.DR_0953	1.77e-85	251	COG2142@1|root,COG2142@2|Bacteria,1WJU8@1297|Deinococcus-Thermus	1297|Deinococcus-Thermus	C	PFAM Succinate dehydrogenase Fumarate reductase, transmembrane subunit	-	-	-	ko:K00242	ko00020,ko00190,ko00650,ko00720,ko01100,ko01110,ko01120,ko01130,ko01200,map00020,map00190,map00650,map00720,map01100,map01110,map01120,map01130,map01200	M00009,M00011,M00149,M00173	R02164	RC00045	ko00000,ko00001,ko00002	-	-	-	Sdh_cyt
E5E91_RS04860	243230.DR_0954	3.15e-78	233	COG2009@1|root,COG2009@2|Bacteria,1WK5G@1297|Deinococcus-Thermus	1297|Deinococcus-Thermus	C	TIGRFAM Succinate dehydrogenase, cytochrome b556 subunit	-	-	-	ko:K00241	ko00020,ko00190,ko00650,ko00720,ko01100,ko01110,ko01120,ko01130,ko01200,map00020,map00190,map00650,map00720,map01100,map01110,map01120,map01130,map01200	M00009,M00011,M00149,M00173,M00374,M00376	R02164	RC00045	ko00000,ko00001,ko00002	-	-	-	Sdh_cyt
E5E91_RS04870	243230.DR_0956	1.72e-181	506	COG0671@1|root,COG0671@2|Bacteria,1WKBW@1297|Deinococcus-Thermus	1297|Deinococcus-Thermus	I	PFAM PAP2 superfamily	-	-	-	-	-	-	-	-	-	-	-	-	PAP2
E5E91_RS04875	243230.DR_0957	0	997	COG3845@1|root,COG3845@2|Bacteria,1WIKU@1297|Deinococcus-Thermus	1297|Deinococcus-Thermus	S	ABC transporter	-	-	3.6.3.17	ko:K02056	-	M00221	-	-	ko00000,ko00002,ko01000,ko02000	3.A.1.2	-	-	ABC_tran
E5E91_RS04880	243230.DR_0958	2.41e-233	642	COG1173@1|root,COG1173@2|Bacteria,1WIH4@1297|Deinococcus-Thermus	1297|Deinococcus-Thermus	EP	ABC-type dipeptide oligopeptide nickel transport systems, permease components	dppC	-	-	ko:K02034	ko02024,map02024	M00239	-	-	ko00000,ko00001,ko00002,ko02000	3.A.1.5	-	-	BPD_transp_1,OppC_N
E5E91_RS04885	243230.DR_0959	8.76e-238	655	COG0601@1|root,COG0601@2|Bacteria,1WIGY@1297|Deinococcus-Thermus	1297|Deinococcus-Thermus	P	ABC-type dipeptide oligopeptide nickel transport systems, permease components	-	-	-	ko:K02033	ko02024,map02024	M00239	-	-	ko00000,ko00001,ko00002,ko02000	3.A.1.5	-	-	BPD_transp_1
E5E91_RS04890	243230.DR_0960	1.19e-279	765	COG0823@1|root,COG0823@2|Bacteria	2|Bacteria	U	Involved in the tonB-independent uptake of proteins	-	-	-	-	-	-	-	-	-	-	-	-	PD40
E5E91_RS04895	243230.DR_0961	1.82e-187	520	COG0564@1|root,COG0564@2|Bacteria	2|Bacteria	J	pseudouridine synthase activity	-	-	5.4.99.23	ko:K06180	-	-	-	-	ko00000,ko01000,ko03009	-	-	-	PseudoU_synth_2
E5E91_RS04900	243230.DR_0962	8.52e-146	411	COG0431@1|root,COG0431@2|Bacteria	2|Bacteria	S	FMN reductase (NADPH) activity	ssuE	GO:0000166,GO:0003674,GO:0003824,GO:0005488,GO:0005575,GO:0005622,GO:0005623,GO:0005737,GO:0005829,GO:0006082,GO:0006520,GO:0006568,GO:0006569,GO:0006576,GO:0006586,GO:0006725,GO:0006766,GO:0006767,GO:0006790,GO:0006805,GO:0006807,GO:0006950,GO:0006974,GO:0007154,GO:0008150,GO:0008152,GO:0008752,GO:0009056,GO:0009063,GO:0009072,GO:0009074,GO:0009111,GO:0009267,GO:0009308,GO:0009310,GO:0009410,GO:…	1.5.1.38,1.5.1.45	ko:K00299,ko:K16902	ko00380,ko00740,ko00920,ko01100,map00380,map00740,map00920,map01100	-	R05706,R07210,R09517,R09520,R09748,R10206	RC00046,RC00126,RC01779,RC02556	ko00000,ko00001,ko01000	-	-	iAF1260.b0937,iB21_1397.B21_00948,iBWG_1329.BWG_0789,iE2348C_1286.E2348C_0930,iECBD_1354.ECBD_2658,iECB_1328.ECB_00941,iECDH10B_1368.ECDH10B_1007,iECDH1ME8569_1439.ECDH1ME8569_0888,iECD_1391.ECD_00941,iECIAI1_1343.ECIAI1_0978,iECO103_1326.ECO103_0982,iECW_1372.ECW_m1047,iEKO11_1354.EKO11_2893,iETEC_1333.ETEC_1005,iEcDH1_1363.EcDH1_2706,iEcE24377_1341.EcE24377A_1052,iEcHS_1320.EcHS_A1046,iEcolC_13…	FMN_red
E5E91_RS04905	243230.DR_0963	5.08e-255	701	COG0002@1|root,COG0002@2|Bacteria,1WIZ3@1297|Deinococcus-Thermus	1297|Deinococcus-Thermus	E	Catalyzes the NADPH-dependent reduction of LysW - aminoadipate 6-phosphate to yield LysW -aminoadipate 6- semialdehyde	lysY	-	-	ko:K05829	ko00220,ko00300,ko01100,ko01110,ko01210,ko01230,map00220,map00300,map01100,map01110,map01210,map01230	M00031,M00763	R09777,R10931	RC00684	ko00000,ko00001,ko00002,ko01000	-	-	-	Semialdhyde_dh,Semialdhyde_dhC
E5E91_RS04910	243230.DR_0964	0	1025	COG2939@1|root,COG2939@2|Bacteria,1WJMU@1297|Deinococcus-Thermus	1297|Deinococcus-Thermus	E	Serine carboxypeptidase	-	-	-	-	-	-	-	-	-	-	-	-	Peptidase_S10
E5E91_RS04915	243230.DR_0965	0	1075	COG2303@1|root,COG2303@2|Bacteria,1WMDC@1297|Deinococcus-Thermus	1297|Deinococcus-Thermus	E	GMC oxidoreductase	-	-	-	-	-	-	-	-	-	-	-	-	GMC_oxred_C,GMC_oxred_N
E5E91_RS04920	243230.DR_0966	0	2471	COG0646@1|root,COG1410@1|root,COG0646@2|Bacteria,COG1410@2|Bacteria,1WIRD@1297|Deinococcus-Thermus	1297|Deinococcus-Thermus	E	Vitamin B12 dependent methionine synthase activation	metH	-	2.1.1.13	ko:K00548	ko00270,ko00450,ko00670,ko01100,ko01110,ko01230,map00270,map00450,map00670,map01100,map01110,map01230	M00017	R00946,R09365	RC00035,RC00113,RC01241	ko00000,ko00001,ko00002,ko01000	-	-	-	B12-binding,B12-binding_2,Met_synt_B12,Pterin_bind,S-methyl_trans
E5E91_RS04930	243230.DR_0968	4.49e-179	498	COG0685@1|root,COG0685@2|Bacteria	2|Bacteria	E	methylenetetrahydrofolate reductase (NAD(P)H) activity	metF	-	1.5.1.20	ko:K00297	ko00670,ko00720,ko01100,ko01120,ko01200,ko01523,map00670,map00720,map01100,map01120,map01200,map01523	M00377	R01224,R07168	RC00081	ko00000,ko00001,ko00002,ko01000	-	-	-	MTHFR
E5E91_RS04935	243230.DR_0969	6.52e-307	837	COG5316@1|root,COG5316@2|Bacteria,1WIUV@1297|Deinococcus-Thermus	1297|Deinococcus-Thermus	S	COGs COG5316 conserved	-	-	-	-	-	-	-	-	-	-	-	-	DUF4139
E5E91_RS04940	243230.DR_0970	1.03e-215	597	COG2025@1|root,COG2025@2|Bacteria,1WJAW@1297|Deinococcus-Thermus	1297|Deinococcus-Thermus	C	electron transfer flavoprotein, alpha subunit	etfA	-	-	ko:K03522	-	-	-	-	ko00000,ko04147	-	-	-	ETF,ETF_alpha
E5E91_RS04945	243230.DR_0971	1.01e-174	488	COG2086@1|root,COG2086@2|Bacteria,1WIZ1@1297|Deinococcus-Thermus	1297|Deinococcus-Thermus	C	Electron transfer flavoprotein, beta subunit	-	-	-	ko:K03521	-	-	-	-	ko00000	-	-	-	ETF
E5E91_RS04950	243230.DR_0972	1.43e-154	435	2EF9E@1|root,3392B@2|Bacteria,1WKG8@1297|Deinococcus-Thermus	1297|Deinococcus-Thermus	-	-	-	-	-	-	-	-	-	-	-	-	-	-	-
E5E91_RS04955	243230.DR_0973	2.34e-88	259	COG0599@1|root,COG0599@2|Bacteria,1WJZ8@1297|Deinococcus-Thermus	1297|Deinococcus-Thermus	S	gamma-carboxymuconolactone decarboxylase subunit	-	-	4.1.1.44	ko:K01607	ko00362,ko01100,ko01120,ko01220,map00362,map01100,map01120,map01220	-	R03470	RC00938	ko00000,ko00001,ko01000	-	-	-	CMD
E5E91_RS04960	243230.DR_0974	1.1e-133	379	COG0563@1|root,COG0563@2|Bacteria	2|Bacteria	F	adenylate kinase activity	adk	-	2.7.4.3	ko:K00939	ko00230,ko00730,ko01100,ko01110,ko01130,map00230,map00730,map01100,map01110,map01130	M00049	R00127,R01547,R11319	RC00002	ko00000,ko00001,ko00002,ko01000,ko04147	-	-	-	AAA_18,ADK,ADK_lid
E5E91_RS04965	243230.DR_0975	2.27e-124	353	COG1051@1|root,COG1051@2|Bacteria,1WJSH@1297|Deinococcus-Thermus	1297|Deinococcus-Thermus	F	Belongs to the Nudix hydrolase family	-	-	3.6.1.55	ko:K03574	-	-	-	-	ko00000,ko01000,ko03400	-	-	-	NUDIX
E5E91_RS04970	243230.DR_0976	1.01e-255	702	COG0216@1|root,COG0216@2|Bacteria,1WIW5@1297|Deinococcus-Thermus	1297|Deinococcus-Thermus	J	Peptide chain release factor 1 directs the termination of translation in response to the peptide chain termination codons UAG and UAA	prfA	-	-	ko:K02835	-	-	-	-	ko00000,ko03012	-	-	-	PCRF,RF-1
E5E91_RS04975	1288484.APCS01000001_gene529	0	989	COG1866@1|root,COG1866@2|Bacteria,1WIQ3@1297|Deinococcus-Thermus	1297|Deinococcus-Thermus	H	Involved in the gluconeogenesis. Catalyzes the conversion of oxaloacetate (OAA) to phosphoenolpyruvate (PEP) through direct phosphoryl transfer between the nucleoside triphosphate and OAA	pckA	GO:0003674,GO:0003824,GO:0004611,GO:0004612,GO:0005575,GO:0005622,GO:0005623,GO:0005737,GO:0005829,GO:0005975,GO:0005996,GO:0006006,GO:0006094,GO:0008150,GO:0008152,GO:0009058,GO:0016051,GO:0016829,GO:0016830,GO:0016831,GO:0019318,GO:0019319,GO:0044238,GO:0044281,GO:0044283,GO:0044424,GO:0044444,GO:0044464,GO:0046364,GO:0071704,GO:1901576	4.1.1.49	ko:K01610	ko00010,ko00020,ko00620,ko00710,ko01100,ko01110,ko01120,ko01130,ko01200,map00010,map00020,map00620,map00710,map01100,map01110,map01120,map01130,map01200	M00003,M00170	R00341	RC00002,RC02741	ko00000,ko00001,ko00002,ko01000	-	-	-	PEPCK_ATP
E5E91_RS04980	684949.ATTJ01000001_gene2414	8.87e-56	187	COG4278@1|root,COG4278@2|Bacteria	2|Bacteria	H	phenylacetate-CoA ligase activity	-	-	-	-	-	-	-	-	-	-	-	-	-
E5E91_RS04985	1288484.APCS01000001_gene528	2.75e-246	679	COG1071@1|root,COG1071@2|Bacteria,1WJGU@1297|Deinococcus-Thermus	1297|Deinococcus-Thermus	C	COG1071 Pyruvate 2-oxoglutarate dehydrogenase complex dehydrogenase (E1) component eukaryotic type alpha subunit	-	-	1.2.4.1	ko:K00161	ko00010,ko00020,ko00620,ko01100,ko01110,ko01120,ko01130,ko01200,ko04066,ko04922,ko05230,map00010,map00020,map00620,map01100,map01110,map01120,map01130,map01200,map04066,map04922,map05230	M00307	R00014,R00209,R01699,R03270	RC00004,RC00027,RC00627,RC02742,RC02744,RC02882	br01601,ko00000,ko00001,ko00002,ko01000	-	-	-	E1_dh
E5E91_RS04990	1288484.APCS01000001_gene527	7.26e-217	601	COG0022@1|root,COG0022@2|Bacteria,1WIJK@1297|Deinococcus-Thermus	1297|Deinococcus-Thermus	C	Pyruvate 2-oxoglutarate dehydrogenase complex dehydrogenase (E1) component eukaryotic type beta subunit	pdhB	-	1.2.4.1	ko:K00162	ko00010,ko00020,ko00620,ko01100,ko01110,ko01120,ko01130,ko01200,ko04066,ko04922,ko05230,map00010,map00020,map00620,map01100,map01110,map01120,map01130,map01200,map04066,map04922,map05230	M00307	R00014,R00209,R01699,R03270	RC00004,RC00027,RC00627,RC02742,RC02744,RC02882	br01601,ko00000,ko00001,ko00002,ko01000	-	-	-	Transket_pyr,Transketolase_C
E5E91_RS04995	1288484.APCS01000001_gene526	2.67e-274	753	COG0334@1|root,COG0334@2|Bacteria,1WIN6@1297|Deinococcus-Thermus	1297|Deinococcus-Thermus	E	Belongs to the Glu Leu Phe Val dehydrogenases family	-	-	1.4.1.3	ko:K00261	ko00220,ko00250,ko00471,ko00910,ko01100,ko01200,ko04217,ko04964,map00220,map00250,map00471,map00910,map01100,map01200,map04217,map04964	M00740	R00243,R00248	RC00006,RC02799	ko00000,ko00001,ko00002,ko01000,ko04147	-	-	-	ELFV_dehydrog,ELFV_dehydrog_N
E5E91_RS05000	1288484.APCS01000001_gene525	4.3e-312	850	COG0334@1|root,COG0334@2|Bacteria,1WIVE@1297|Deinococcus-Thermus	1297|Deinococcus-Thermus	E	Belongs to the Glu Leu Phe Val dehydrogenases family	-	-	1.4.1.3	ko:K00261	ko00220,ko00250,ko00471,ko00910,ko01100,ko01200,ko04217,ko04964,map00220,map00250,map00471,map00910,map01100,map01200,map04217,map04964	M00740	R00243,R00248	RC00006,RC02799	ko00000,ko00001,ko00002,ko01000,ko04147	-	-	-	ELFV_dehydrog,ELFV_dehydrog_N
E5E91_RS05005	243230.DR_0981	2.11e-249	684	COG2199@1|root,COG2199@2|Bacteria	2|Bacteria	T	diguanylate cyclase activity	-	-	-	-	-	-	-	-	-	-	-	-	GGDEF,HisKA_7TM,PAS_4,PAS_8
E5E91_RS05010	243230.DR_0982	1.51e-133	379	COG1994@1|root,COG1994@2|Bacteria,1WJBS@1297|Deinococcus-Thermus	1297|Deinococcus-Thermus	S	PFAM Peptidase family M50	-	-	-	-	-	-	-	-	-	-	-	-	Peptidase_M50
E5E91_RS05015	243230.DR_0983	7.55e-265	726	COG0617@1|root,COG0617@2|Bacteria,1WI8U@1297|Deinococcus-Thermus	1297|Deinococcus-Thermus	J	Belongs to the tRNA nucleotidyltransferase poly(A) polymerase family	-	-	2.7.7.72	ko:K00974	ko03013,map03013	-	R09382,R09383,R09384,R09386	RC00078	ko00000,ko00001,ko01000,ko03016	-	-	-	CBS,DHH,DHHA1,PolyA_pol
E5E91_RS05020	1288484.APCS01000001_gene521	2.4e-255	706	COG0265@1|root,COG0265@2|Bacteria,1WJAI@1297|Deinococcus-Thermus	1297|Deinococcus-Thermus	O	COGs COG0265 Trypsin-like serine protease typically periplasmic contain C-terminal PDZ domain	-	-	-	-	-	-	-	-	-	-	-	-	PDZ_2,Trypsin_2
E5E91_RS05025	243230.DR_0985	8.01e-205	568	COG1281@1|root,COG1281@2|Bacteria,1WJ1Y@1297|Deinococcus-Thermus	1297|Deinococcus-Thermus	O	Redox regulated molecular chaperone. Protects both thermally unfolding and oxidatively damaged proteins from irreversible aggregation. Plays an important role in the bacterial defense system toward oxidative stress	hslO	-	-	ko:K04083	-	-	-	-	ko00000,ko03110	-	-	-	HSP33
E5E91_RS05030	243230.DR_0986	0	1134	COG0747@1|root,COG0747@2|Bacteria,1WIIW@1297|Deinococcus-Thermus	1297|Deinococcus-Thermus	E	PFAM Bacterial extracellular solute-binding proteins, family 5 Middle	-	-	-	ko:K02035	ko02024,map02024	M00239	-	-	ko00000,ko00001,ko00002,ko02000	3.A.1.5	-	-	SBP_bac_5
E5E91_RS05035	243230.DR_0987	1.74e-153	432	COG2197@1|root,COG2197@2|Bacteria,1WI4W@1297|Deinococcus-Thermus	1297|Deinococcus-Thermus	T	Response regulator containing a CheY-like receiver domain and an HTH DNA-binding domain	-	-	-	-	-	-	-	-	-	-	-	-	GerE,Response_reg
E5E91_RS05040	243230.DR_0988	7.36e-104	301	COG2825@1|root,COG2825@2|Bacteria	2|Bacteria	M	unfolded protein binding	ompH	-	-	ko:K06142	-	-	-	-	ko00000	-	-	-	OmpH
E5E91_RS05045	243230.DR_0989	2.12e-102	298	COG2825@1|root,COG2825@2|Bacteria	2|Bacteria	M	unfolded protein binding	ompH	-	-	ko:K06142	-	-	-	-	ko00000	-	-	-	OmpH
E5E91_RS05050	243230.DR_0990	1.45e-143	405	COG0517@1|root,COG0517@2|Bacteria,1WI6I@1297|Deinococcus-Thermus	1297|Deinococcus-Thermus	S	PFAM CBS domain	-	-	-	ko:K04767	-	-	-	-	ko00000	-	-	-	CBS
E5E91_RS05055	243230.DR_0991	4.79e-277	758	COG0075@1|root,COG0075@2|Bacteria,1WI2A@1297|Deinococcus-Thermus	1297|Deinococcus-Thermus	E	PFAM aminotransferase class V	-	-	-	-	-	-	-	-	-	-	-	-	Aminotran_5
E5E91_RS05060	243230.DR_0992	0	875	COG0446@1|root,COG0446@2|Bacteria,1WI5H@1297|Deinococcus-Thermus	1297|Deinococcus-Thermus	P	PFAM FAD-dependent pyridine nucleotide-disulphide oxidoreductase	-	-	-	-	-	-	-	-	-	-	-	-	Pyr_redox_2,Pyr_redox_dim
E5E91_RS05065	546414.Deide_12490	1.16e-24	97.1	COG2018@1|root,COG2018@2|Bacteria,1WK7M@1297|Deinococcus-Thermus	1297|Deinococcus-Thermus	S	Roadblock/LC7 domain	-	-	-	ko:K07131	-	-	-	-	ko00000	-	-	-	Robl_LC7
E5E91_RS05070	1121378.KB899709_gene1052	1.56e-39	134	COG2018@1|root,COG2018@2|Bacteria,1WK81@1297|Deinococcus-Thermus	1297|Deinococcus-Thermus	S	Roadblock/LC7 domain	-	-	-	-	-	-	-	-	-	-	-	-	Robl_LC7
E5E91_RS05075	243230.DR_0995	1.25e-78	233	COG2018@1|root,COG2018@2|Bacteria,1WKQZ@1297|Deinococcus-Thermus	1297|Deinococcus-Thermus	S	Roadblock/LC7 domain	-	-	-	ko:K07131	-	-	-	-	ko00000	-	-	-	Robl_LC7
E5E91_RS05080	1288484.APCS01000083_gene2183	5.26e-134	380	COG0664@1|root,COG0664@2|Bacteria,1WJ2F@1297|Deinococcus-Thermus	1297|Deinococcus-Thermus	K	COGs COG0664 cAMP-binding protein - catabolite gene activator and regulatory subunit of cAMP-dependent protein kinase	-	GO:0001130,GO:0001216,GO:0003674,GO:0003676,GO:0003677,GO:0003700,GO:0005488,GO:0005515,GO:0006355,GO:0006950,GO:0006979,GO:0008150,GO:0009889,GO:0009891,GO:0009893,GO:0010468,GO:0010556,GO:0010557,GO:0010604,GO:0010628,GO:0019219,GO:0019222,GO:0031323,GO:0031325,GO:0031326,GO:0031328,GO:0042802,GO:0042803,GO:0045893,GO:0045935,GO:0046983,GO:0048518,GO:0048522,GO:0050789,GO:0050794,GO:0050896,GO:…	-	-	-	-	-	-	-	-	-	-	HTH_Crp_2,cNMP_binding
E5E91_RS05085	243230.DR_0998	1.16e-240	662	COG0489@1|root,COG0489@2|Bacteria,1WIVB@1297|Deinococcus-Thermus	1297|Deinococcus-Thermus	D	Binds and transfers iron-sulfur (Fe-S) clusters to target apoproteins. Can hydrolyze ATP	-	-	-	ko:K03593	-	-	-	-	ko00000,ko03029,ko03036	-	-	-	FeS_assembly_P,ParA
E5E91_RS05090	243230.DR_0999	6.14e-162	453	COG2345@1|root,COG2345@2|Bacteria,1WKAN@1297|Deinococcus-Thermus	1297|Deinococcus-Thermus	K	transcriptional regulator	-	-	-	-	-	-	-	-	-	-	-	-	HTH_11,HTH_20,HTH_5,MarR_2,TrmB
E5E91_RS05095	243230.DR_1000	1.29e-135	384	COG1514@1|root,COG1514@2|Bacteria,1WK35@1297|Deinococcus-Thermus	1297|Deinococcus-Thermus	J	2'-5' RNA ligase superfamily	-	-	-	-	-	-	-	-	-	-	-	-	2_5_RNA_ligase2
E5E91_RS05100	243230.DR_1001	8.97e-260	712	COG1605@1|root,COG2876@1|root,COG1605@2|Bacteria,COG2876@2|Bacteria,1WJ86@1297|Deinococcus-Thermus	1297|Deinococcus-Thermus	E	chorismate mutase domain of gram positive AroA protein	-	-	2.5.1.54,5.4.99.5	ko:K13853	ko00400,ko01100,ko01110,ko01130,ko01230,map00400,map01100,map01110,map01130,map01230	M00022,M00024,M00025	R01715,R01826	RC00435,RC03116	ko00000,ko00001,ko00002,ko01000	-	-	-	CM_2,DAHP_synth_1
E5E91_RS05105	243230.DR_1002	2.26e-104	301	COG2346@1|root,COG2346@2|Bacteria	2|Bacteria	O	COG2346, Truncated hemoglobins	yjbI	-	-	ko:K06886	-	-	-	-	ko00000	-	-	-	Bac_globin
E5E91_RS05110	243230.DR_1003	1.47e-138	392	COG1309@1|root,COG1309@2|Bacteria	2|Bacteria	K	transcriptional regulator	pksA	-	-	-	-	-	-	-	-	-	-	-	TetR_C_6,TetR_N
E5E91_RS05115	243230.DR_1004	3.51e-68	206	COG2076@1|root,COG2076@2|Bacteria	2|Bacteria	P	Multidrug Resistance protein	ykkD	GO:0005575,GO:0005623,GO:0005886,GO:0005887,GO:0006810,GO:0008150,GO:0015893,GO:0016020,GO:0016021,GO:0031224,GO:0031226,GO:0042221,GO:0042493,GO:0044425,GO:0044459,GO:0044464,GO:0046618,GO:0050896,GO:0051179,GO:0051234,GO:0055085,GO:0071944	-	ko:K11741,ko:K18925	-	M00712	-	-	ko00000,ko00002,ko02000	2.A.7.1,2.A.7.1.5	-	-	Multi_Drug_Res
E5E91_RS05120	1288484.APCS01000083_gene2191	2.36e-73	220	COG2076@1|root,COG2076@2|Bacteria	2|Bacteria	P	Multidrug Resistance protein	ykkD	GO:0005575,GO:0005623,GO:0005886,GO:0005887,GO:0006810,GO:0008150,GO:0015893,GO:0016020,GO:0016021,GO:0031224,GO:0031226,GO:0042221,GO:0042493,GO:0044425,GO:0044459,GO:0044464,GO:0046618,GO:0050896,GO:0051179,GO:0051234,GO:0055085,GO:0071944	-	ko:K11741,ko:K18925	-	M00712	-	-	ko00000,ko00002,ko02000	2.A.7.1,2.A.7.1.5	-	-	Multi_Drug_Res
E5E91_RS05125	243230.DR_1006	5.13e-267	731	COG0232@1|root,COG0232@2|Bacteria,1WI39@1297|Deinococcus-Thermus	1297|Deinococcus-Thermus	F	Belongs to the dGTPase family. Type 2 subfamily	-	GO:0003674,GO:0003824,GO:0006139,GO:0006163,GO:0006195,GO:0006203,GO:0006725,GO:0006753,GO:0006793,GO:0006796,GO:0006807,GO:0008150,GO:0008152,GO:0008832,GO:0009056,GO:0009058,GO:0009117,GO:0009141,GO:0009143,GO:0009144,GO:0009146,GO:0009151,GO:0009155,GO:0009166,GO:0009200,GO:0009204,GO:0009215,GO:0009217,GO:0009262,GO:0009264,GO:0009394,GO:0009987,GO:0016787,GO:0016788,GO:0016793,GO:0018130,GO:…	3.1.5.1	ko:K01129	ko00230,map00230	-	R01856	RC00017	ko00000,ko00001,ko01000	-	-	-	HD,HD_assoc
E5E91_RS05130	243230.DR_1007	5.77e-113	324	COG0494@1|root,COG0494@2|Bacteria,1WK99@1297|Deinococcus-Thermus	1297|Deinococcus-Thermus	L	Belongs to the Nudix hydrolase family	-	-	3.6.1.13	ko:K01515	ko00230,map00230	-	R01054	RC00002	ko00000,ko00001,ko01000	-	-	-	NUDIX
E5E91_RS05135	243230.DR_1008	6.01e-214	590	COG0196@1|root,COG0196@2|Bacteria,1WIBE@1297|Deinococcus-Thermus	1297|Deinococcus-Thermus	H	Belongs to the ribF family	ribF	-	2.7.1.26,2.7.7.2	ko:K11753	ko00740,ko01100,ko01110,map00740,map01100,map01110	M00125	R00161,R00549	RC00002,RC00017	ko00000,ko00001,ko00002,ko01000	-	-	-	FAD_syn,Flavokinase
E5E91_RS05140	243230.DR_1009	1.28e-289	801	COG2340@1|root,COG2340@2|Bacteria,1WK37@1297|Deinococcus-Thermus	1297|Deinococcus-Thermus	S	protein with SCP PR1 domains	-	-	-	-	-	-	-	-	-	-	-	-	CAP
E5E91_RS05145	243230.DR_1011	1.48e-216	597	COG2107@1|root,COG2107@2|Bacteria,1WICQ@1297|Deinococcus-Thermus	1297|Deinococcus-Thermus	S	Catalyzes the conversion of cyclic dehypoxanthine futalosine (cyclic DHFL) into 1,4-dihydroxy-6-naphthoate, a step in the biosynthesis of menaquinone (MK, vitamin K2)	mqnD	-	-	ko:K11785	ko00130,ko01110,map00130,map01110	-	R08589	RC02330	ko00000,ko00001,ko01000	-	-	-	VitK2_biosynth
E5E91_RS05150	243230.DR_1012	9.59e-216	596	COG1131@1|root,COG1131@2|Bacteria,1WIF3@1297|Deinococcus-Thermus	1297|Deinococcus-Thermus	V	ABC-type multidrug transport system ATPase component	-	-	-	ko:K01990	-	M00254	-	-	ko00000,ko00002,ko02000	3.A.1	-	-	ABC_tran
E5E91_RS05155	243230.DR_1013	1.38e-158	447	COG1277@1|root,COG1277@2|Bacteria,1WI21@1297|Deinococcus-Thermus	1297|Deinococcus-Thermus	S	ABC-2 family transporter protein	-	-	-	ko:K01992	-	M00254	-	-	ko00000,ko00002,ko02000	3.A.1	-	-	ABC2_membrane_4
E5E91_RS05160	1288484.APCS01000083_gene2199	1.35e-204	580	COG0671@1|root,COG0671@2|Bacteria,1WMJ0@1297|Deinococcus-Thermus	1297|Deinococcus-Thermus	I	PAP2 superfamily	-	-	-	-	-	-	-	-	-	-	-	-	PAP2
E5E91_RS05165	243230.DR_1016	1.17e-303	830	COG0486@1|root,COG0486@2|Bacteria,1WI11@1297|Deinococcus-Thermus	1297|Deinococcus-Thermus	S	Exhibits a very high intrinsic GTPase hydrolysis rate. Involved in the addition of a carboxymethylaminomethyl (cmnm) group at the wobble position (U34) of certain tRNAs, forming tRNA- cmnm(5)s(2)U34	mnmE	-	-	ko:K03650	-	-	R08701	RC00053,RC00209,RC00870	ko00000,ko01000,ko03016	-	-	-	MMR_HSR1,MnmE_helical,TrmE_N
E5E91_RS05175	243230.DR_1017	3.98e-187	520	COG0566@1|root,COG0566@2|Bacteria,1WJ5I@1297|Deinococcus-Thermus	1297|Deinococcus-Thermus	J	Belongs to the class IV-like SAM-binding methyltransferase superfamily. RNA methyltransferase TrmH family	-	-	-	ko:K03437	-	-	-	-	ko00000,ko03016	-	-	-	SpoU_methylase,SpoU_sub_bind,TSNR_N
E5E91_RS05185	243230.DR_1019	0	1043	COG0578@1|root,COG0578@2|Bacteria,1WITW@1297|Deinococcus-Thermus	1297|Deinococcus-Thermus	C	PFAM FAD dependent oxidoreductase	-	-	1.1.5.3	ko:K00111	ko00564,ko01110,map00564,map01110	-	R00848	RC00029	ko00000,ko00001,ko01000	-	-	-	DAO,DAO_C
E5E91_RS05190	243230.DR_1020	0	1125	COG0465@1|root,COG0465@2|Bacteria,1WIQ8@1297|Deinococcus-Thermus	1297|Deinococcus-Thermus	O	Acts as a processive, ATP-dependent zinc metallopeptidase for both cytoplasmic and membrane proteins. Plays a role in the quality control of integral membrane proteins	-	-	-	ko:K03798	-	M00742	-	-	ko00000,ko00002,ko01000,ko01002,ko03110	-	-	-	AAA,FtsH_ext,Peptidase_M41
E5E91_RS05195	243230.DR_1021	5.55e-116	332	2CAX4@1|root,32R5N@2|Bacteria	2|Bacteria	S	Domain of unknown function (DUF4384)	-	-	-	-	-	-	-	-	-	-	-	-	DUF4384
E5E91_RS05210	243230.DR_1024	7.54e-125	355	COG2318@1|root,COG2318@2|Bacteria	2|Bacteria	S	DinB family	yfiT	-	-	-	-	-	-	-	-	-	-	-	DinB_2
E5E91_RS05215	243230.DR_1025	2.9e-114	327	COG1051@1|root,COG1051@2|Bacteria	2|Bacteria	F	GDP-mannose mannosyl hydrolase activity	-	-	3.6.1.55	ko:K03574	-	-	-	-	ko00000,ko01000,ko03400	-	-	-	NUDIX
E5E91_RS05220	243230.DR_1026	0	901	COG0277@1|root,COG0277@2|Bacteria,1WI90@1297|Deinococcus-Thermus	1297|Deinococcus-Thermus	C	FAD linked oxidases, C-terminal domain	-	-	1.1.2.4,2.5.1.26	ko:K00102,ko:K00803	ko00565,ko00620,ko01100,ko04146,map00565,map00620,map01100,map04146	-	R00197,R04311	RC00020,RC00044,RC02886	ko00000,ko00001,ko01000	-	-	-	FAD-oxidase_C,FAD_binding_4
E5E91_RS05225	745776.DGo_CA2399	6.08e-130	374	COG0834@1|root,COG0834@2|Bacteria,1WJD5@1297|Deinococcus-Thermus	1297|Deinococcus-Thermus	ET	COG0834 ABC-type amino acid transport signal transduction systems periplasmic component domain	-	-	-	ko:K02030	-	M00236	-	-	ko00000,ko00002,ko02000	3.A.1.3	-	-	SBP_bac_3
E5E91_RS05230	243230.DR_1028	3.94e-140	397	COG0765@1|root,COG0765@2|Bacteria,1WISG@1297|Deinococcus-Thermus	1297|Deinococcus-Thermus	P	acid ABC transporter, permease protein, 3-TM region, His Glu Gln Arg opine	-	-	-	ko:K02029	-	M00236	-	-	ko00000,ko00002,ko02000	3.A.1.3	-	-	BPD_transp_1
E5E91_RS05235	745776.DGo_CA2401	5.33e-102	298	COG0662@1|root,COG1396@1|root,COG0662@2|Bacteria,COG1396@2|Bacteria,1WMMD@1297|Deinococcus-Thermus	1297|Deinococcus-Thermus	K	Cro/C1-type HTH DNA-binding domain	-	-	-	-	-	-	-	-	-	-	-	-	Cupin_2,HTH_31
E5E91_RS05240	243230.DR_1030	8.37e-280	764	COG1167@1|root,COG1167@2|Bacteria,1WI0K@1297|Deinococcus-Thermus	1297|Deinococcus-Thermus	EK	COG1167 Transcriptional regulators containing a DNA-binding HTH domain and an aminotransferase domain (MocR family) and their eukaryotic orthologs	-	-	-	-	-	-	-	-	-	-	-	-	Aminotran_1_2
E5E91_RS05245	243230.DR_1031	9.75e-255	698	COG1304@1|root,COG1304@2|Bacteria,1WJ7T@1297|Deinococcus-Thermus	1297|Deinococcus-Thermus	C	FMN-dependent dehydrogenase	-	-	1.1.3.46	ko:K16422	ko00261,ko01055,ko01130,map00261,map01055,map01130	-	R06633	RC00240	ko00000,ko00001,ko01000	-	-	-	FMN_dh
E5E91_RS05250	243230.DR_1032	2.12e-157	444	COG0428@1|root,COG0428@2|Bacteria,1WIGA@1297|Deinococcus-Thermus	1297|Deinococcus-Thermus	P	divalent heavy-metal cations transporter	-	-	-	ko:K07238	-	-	-	-	ko00000,ko02000	2.A.5.5	-	-	Zip
E5E91_RS05260	243230.DR_1034	1.09e-173	485	COG0410@1|root,COG0410@2|Bacteria,1WJM5@1297|Deinococcus-Thermus	1297|Deinococcus-Thermus	E	ABC-type branched-chain amino acid transport systems ATPase component	livF	-	-	ko:K01996	ko02010,ko02024,map02010,map02024	M00237	-	-	ko00000,ko00001,ko00002,ko02000	3.A.1.4	-	-	ABC_tran
E5E91_RS05265	243230.DR_1035	8.75e-198	548	COG0411@1|root,COG0411@2|Bacteria,1WJG8@1297|Deinococcus-Thermus	1297|Deinococcus-Thermus	E	Branched-chain amino acid ATP-binding cassette transporter	-	-	-	ko:K01995	ko02010,ko02024,map02010,map02024	M00237	-	-	ko00000,ko00001,ko00002,ko02000	3.A.1.4	-	-	ABC_tran,BCA_ABC_TP_C
E5E91_RS05270	243230.DR_1036	0	889	COG4177@1|root,COG4177@2|Bacteria,1WI2C@1297|Deinococcus-Thermus	1297|Deinococcus-Thermus	E	branched-chain amino acid transport system, permease component	livM	-	-	ko:K01998	ko02010,ko02024,map02010,map02024	M00237	-	-	ko00000,ko00001,ko00002,ko02000	3.A.1.4	-	-	BPD_transp_2
E5E91_RS05275	243230.DR_1037	3.01e-216	600	COG0559@1|root,COG0559@2|Bacteria,1WJ0D@1297|Deinococcus-Thermus	1297|Deinococcus-Thermus	E	Belongs to the binding-protein-dependent transport system permease family	-	-	-	ko:K01997	ko02010,ko02024,map02010,map02024	M00237	-	-	ko00000,ko00001,ko00002,ko02000	3.A.1.4	-	-	BPD_transp_2
E5E91_RS05285	1288484.APCS01000010_gene1018	0	1468	COG0249@1|root,COG0249@2|Bacteria,1WI8B@1297|Deinococcus-Thermus	1297|Deinococcus-Thermus	L	This protein is involved in the repair of mismatches in DNA	mutS	-	-	ko:K03555	ko03430,map03430	-	-	-	ko00000,ko00001,ko03400	-	-	-	MutS_I,MutS_II,MutS_III,MutS_IV,MutS_V
E5E91_RS05295	243230.DR_1041	8.91e-236	649	COG5621@1|root,COG5621@2|Bacteria,1WJ4S@1297|Deinococcus-Thermus	1297|Deinococcus-Thermus	S	secreted hydrolase	-	-	-	-	-	-	-	-	-	-	-	-	CrtC,Lipocalin_9
E5E91_RS05300	243230.DR_1042	4.74e-76	227	COG1695@1|root,COG1695@2|Bacteria	2|Bacteria	K	negative regulation of transcription, DNA-templated	-	-	-	ko:K10947	-	-	-	-	ko00000,ko03000	-	-	-	PadR
E5E91_RS05315	243230.DR_1046	0	1612	COG0542@1|root,COG0542@2|Bacteria,1WIQM@1297|Deinococcus-Thermus	1297|Deinococcus-Thermus	O	Part of a stress-induced multi-chaperone system, it is involved in the recovery of the cell from heat-induced damage, in cooperation with DnaK, DnaJ and GrpE	clpB	GO:0003674,GO:0005488,GO:0005515,GO:0042802	-	ko:K03695	ko04213,map04213	-	-	-	ko00000,ko00001,ko03110	-	-	-	AAA,AAA_2,ClpB_D2-small,Clp_N
E5E91_RS05320	243230.DR_1047	1.22e-97	284	COG0526@1|root,COG0526@2|Bacteria	2|Bacteria	CO	cell redox homeostasis	-	-	-	ko:K03671	ko04621,ko05418,map04621,map05418	-	-	-	ko00000,ko00001,ko03110	-	-	-	Thioredoxin,Thioredoxin_3
E5E91_RS05330	243230.DR_1049	1.28e-69	210	COG4367@1|root,COG4367@2|Bacteria	2|Bacteria	K	negative regulation of transcription, DNA-templated	-	-	-	-	-	-	-	-	-	-	-	-	DUF2316
E5E91_RS05335	243230.DR_1050	2.13e-130	370	2EHAW@1|root,33B2R@2|Bacteria	2|Bacteria	-	-	-	-	-	-	-	-	-	-	-	-	-	-	-
E5E91_RS05340	243230.DR_1051	3.28e-133	377	COG2258@1|root,COG2258@2|Bacteria	2|Bacteria	C	MOSC domain	-	-	-	-	-	-	-	-	-	-	-	-	MOSC
E5E91_RS05345	243230.DR_1052	1.95e-159	447	COG2521@1|root,COG2521@2|Bacteria	2|Bacteria	AJ	methyltransferase	-	-	2.1.1.113,2.1.1.72	ko:K00590,ko:K07319	-	-	-	-	ko00000,ko01000,ko02048	-	-	-	Methyltransf_11,N6_N4_Mtase
E5E91_RS05350	1288484.APCS01000010_gene1009	1.6e-162	456	COG1073@1|root,COG1073@2|Bacteria	2|Bacteria	S	thiolester hydrolase activity	yfhR3	-	-	ko:K06889	-	-	-	-	ko00000	-	-	-	Abhydrolase_1,Hydrolase_4,Peptidase_S9
E5E91_RS05360	243230.DR_1055	0	867	COG0017@1|root,COG0017@2|Bacteria,1WJAX@1297|Deinococcus-Thermus	1297|Deinococcus-Thermus	J	Aspartyl-tRNA synthetase with relaxed tRNA specificity since it is able to aspartylate not only its cognate tRNA(Asp) but also tRNA(Asn). Reaction proceeds in two steps L-aspartate is first activated by ATP to form Asp-AMP and then transferred to the acceptor end of tRNA(Asp Asn)	aspC	-	6.1.1.23	ko:K09759	ko00970,map00970	M00360	R03647,R05577	RC00055,RC00523	ko00000,ko00001,ko00002,ko01000,ko01007,ko03016	-	-	-	tRNA-synt_2,tRNA_anti-codon
E5E91_RS05365	243230.DR_1056	1.34e-280	771	COG0477@1|root,COG2814@2|Bacteria,1WJCM@1297|Deinococcus-Thermus	1297|Deinococcus-Thermus	EGP	PFAM Major Facilitator Superfamily	-	-	-	-	-	-	-	-	-	-	-	-	MFS_1,Sugar_tr
E5E91_RS05370	243230.DR_1057	3.85e-241	663	COG0454@1|root,COG1670@1|root,COG0456@2|Bacteria,COG1670@2|Bacteria	2|Bacteria	J	COG1670 acetyltransferases, including N-acetylases of ribosomal proteins	-	-	-	-	-	-	-	-	-	-	-	-	Acetyltransf_1,Acetyltransf_3
E5E91_RS05375	243230.DR_1058	5.75e-216	597	COG1247@1|root,COG1670@1|root,COG1247@2|Bacteria,COG1670@2|Bacteria,1WNE2@1297|Deinococcus-Thermus	1297|Deinococcus-Thermus	JM	Acetyltransferase (GNAT) family	-	-	-	-	-	-	-	-	-	-	-	-	Acetyltransf_1
E5E91_RS05380	243230.DR_1059	1.79e-144	407	COG2206@1|root,COG2206@2|Bacteria	2|Bacteria	T	PFAM metal-dependent phosphohydrolase, HD sub domain	-	-	-	-	-	-	-	-	-	-	-	-	HD,HDOD
E5E91_RS05385	1288484.APCS01000066_gene2718	1.53e-201	561	COG1703@1|root,COG1703@2|Bacteria,1WINN@1297|Deinococcus-Thermus	1297|Deinococcus-Thermus	E	TIGRFAM LAO AO transport system ATPase	-	-	-	ko:K07588	-	-	-	-	ko00000,ko01000	-	-	-	ArgK
E5E91_RS05390	243230.DR_1061	3.49e-202	566	COG0604@1|root,COG0604@2|Bacteria,1WIM5@1297|Deinococcus-Thermus	1297|Deinococcus-Thermus	C	NADPH quinone	-	-	1.6.5.5	ko:K00344	-	-	-	-	ko00000,ko01000	-	-	-	ADH_N,ADH_zinc_N
E5E91_RS05395	745776.DGo_CA1679	7.9e-67	206	29AZZ@1|root,3196E@2|Bacteria	2|Bacteria	-	-	-	-	-	-	-	-	-	-	-	-	-	-	-
E5E91_RS05400	243230.DR_1062	1.36e-261	718	COG2348@1|root,COG2348@2|Bacteria,1WI0T@1297|Deinococcus-Thermus	1297|Deinococcus-Thermus	V	Methicillin resistance protein	murM	-	-	-	-	-	-	-	-	-	-	-	FemAB
E5E91_RS05405	243230.DR_1063	1.19e-220	611	COG0760@1|root,COG0760@2|Bacteria,1WJ16@1297|Deinococcus-Thermus	1297|Deinococcus-Thermus	O	peptidylprolyl isomerase	-	-	5.2.1.8	ko:K03769	-	-	-	-	ko00000,ko01000,ko03110	-	-	-	Rotamase,Rotamase_3,SurA_N_3
E5E91_RS05410	1288484.APCS01000010_gene1005	2.92e-156	441	COG1073@1|root,COG1073@2|Bacteria,1WIJN@1297|Deinococcus-Thermus	1297|Deinococcus-Thermus	S	alpha beta	-	-	-	ko:K06889	-	-	-	-	ko00000	-	-	-	FSH1,Hydrolase_4
E5E91_RS05415	243230.DR_1065	2.78e-138	390	COG2318@1|root,COG2318@2|Bacteria,1WMWY@1297|Deinococcus-Thermus	1297|Deinococcus-Thermus	S	Protein of unknown function (DUF664)	-	-	-	-	-	-	-	-	-	-	-	-	DUF664
E5E91_RS05430	243230.DR_1068	2.07e-200	555	COG1250@1|root,COG1250@2|Bacteria,1WIN8@1297|Deinococcus-Thermus	1297|Deinococcus-Thermus	I	PFAM 3-hydroxyacyl-CoA dehydrogenase, C-terminal domain	-	-	1.1.1.157	ko:K00074	ko00360,ko00362,ko00650,ko01100,ko01120,map00360,map00362,map00650,map01100,map01120	-	R01976,R05576,R06941	RC00029,RC00117	ko00000,ko00001,ko01000	-	-	-	3HCDH,3HCDH_N
E5E91_RS05435	1304874.JAFY01000002_gene922	7.41e-10	61.6	2E74N@1|root,33K25@2|Bacteria,3TBVS@508458|Synergistetes	508458|Synergistetes	-	-	-	-	-	-	-	-	-	-	-	-	-	-	-
E5E91_RS05440	243230.DR_1070	2.17e-140	396	COG3340@1|root,COG3340@2|Bacteria	2|Bacteria	E	Belongs to the peptidase S51 family	-	GO:0003674,GO:0003824,GO:0006508,GO:0006807,GO:0008150,GO:0008152,GO:0008233,GO:0016787,GO:0019538,GO:0043170,GO:0044238,GO:0071704,GO:0140096,GO:1901564	3.4.13.21	ko:K05995	-	-	-	-	ko00000,ko01000,ko01002	-	-	-	Peptidase_S51
E5E91_RS05445	243230.DR_1071	1.92e-75	224	COG2350@1|root,COG2350@2|Bacteria	2|Bacteria	S	YCII-related domain	-	-	-	-	-	-	-	-	-	-	-	-	YCII
E5E91_RS05450	243230.DR_1072	7.12e-275	753	COG0183@1|root,COG0183@2|Bacteria,1WID7@1297|Deinococcus-Thermus	1297|Deinococcus-Thermus	I	Belongs to the thiolase family	-	-	2.3.1.9	ko:K00626	ko00071,ko00072,ko00280,ko00310,ko00362,ko00380,ko00620,ko00630,ko00640,ko00650,ko00720,ko00900,ko01100,ko01110,ko01120,ko01130,ko01200,ko01212,ko02020,map00071,map00072,map00280,map00310,map00362,map00380,map00620,map00630,map00640,map00650,map00720,map00900,map01100,map01110,map01120,map01130,map01200,map01212,map02020	M00088,M00095,M00373,M00374,M00375	R00238,R01177	RC00004,RC00326	ko00000,ko00001,ko00002,ko01000,ko04147	-	-	-	Thiolase_C,Thiolase_N
E5E91_RS05460	1288484.APCS01000110_gene1150	2.65e-34	119	COG0764@1|root,COG0764@2|Bacteria	2|Bacteria	I	3-hydroxyoctanoyl-[acyl-carrier-protein] dehydratase activity	-	-	4.2.1.59	ko:K02372	ko00061,ko00780,ko01100,ko01212,map00061,map00780,map01100,map01212	M00083,M00572	R04428,R04535,R04537,R04544,R04568,R04954,R04965,R07764,R10117,R10121	RC00831,RC01095	ko00000,ko00001,ko00002,ko01000,ko01004	-	-	-	FabA
E5E91_RS05465	243230.DR_1074	2.1e-98	290	COG0764@1|root,COG0764@2|Bacteria,1WJSA@1297|Deinococcus-Thermus	1297|Deinococcus-Thermus	I	Involved in unsaturated fatty acids biosynthesis. Catalyzes the dehydration of short chain beta-hydroxyacyl-ACPs and long chain saturated and unsaturated beta-hydroxyacyl-ACPs	fabZ	-	4.2.1.59	ko:K02372	ko00061,ko00780,ko01100,ko01212,map00061,map00780,map01100,map01212	M00083,M00572	R04428,R04535,R04537,R04544,R04568,R04954,R04965,R07764,R10117,R10121	RC00831,RC01095	ko00000,ko00001,ko00002,ko01000,ko01004	-	-	-	FabA
E5E91_RS05470	243230.DR_1075	4.68e-252	694	COG0795@1|root,COG0795@2|Bacteria,1WI9J@1297|Deinococcus-Thermus	1297|Deinococcus-Thermus	S	Permease YjgP YjgQ family	-	-	-	ko:K11720	ko02010,map02010	M00320	-	-	ko00000,ko00001,ko00002,ko02000	1.B.42.1	-	-	YjgP_YjgQ
E5E91_RS05475	243230.DR_1076	3.01e-285	780	COG0707@1|root,COG0707@2|Bacteria,1WKG0@1297|Deinococcus-Thermus	1297|Deinococcus-Thermus	M	PFAM Glycosyltransferase family 28 C-terminal domain	-	-	2.4.1.315	ko:K03429	ko00561,ko01100,map00561,map01100	-	R02689,R04377	RC00005,RC00059	ko00000,ko00001,ko01000,ko01003	-	GT28	-	Glyco_tran_28_C,MGDG_synth
E5E91_RS05480	243230.DR_1077	5.44e-299	814	COG0726@1|root,COG0726@2|Bacteria,1WJ0V@1297|Deinococcus-Thermus	1297|Deinococcus-Thermus	G	PFAM Polysaccharide deacetylase	-	-	-	-	-	-	-	-	-	-	-	-	Polysacc_deac_1
E5E91_RS05485	243230.DR_1078	1.55e-175	491	COG2227@1|root,COG2227@2|Bacteria,1WK2D@1297|Deinococcus-Thermus	1297|Deinococcus-Thermus	H	Nodulation protein S (NodS)	-	-	-	-	-	-	-	-	-	-	-	-	Methyltransf_25
E5E91_RS05495	243230.DR_1080	7.44e-151	424	COG1215@1|root,COG1215@2|Bacteria,1WIHQ@1297|Deinococcus-Thermus	1297|Deinococcus-Thermus	M	PFAM Glycosyl transferase family 2	-	-	-	-	-	-	-	-	-	-	-	-	Glycos_transf_2
E5E91_RS05500	243230.DR_1081	6.58e-161	451	COG1309@1|root,COG1309@2|Bacteria	2|Bacteria	K	transcriptional regulator	-	-	-	-	-	-	-	-	-	-	-	-	TetR_N
E5E91_RS05505	243230.DR_1082	2.36e-131	373	COG1544@1|root,COG1544@2|Bacteria,1WJUY@1297|Deinococcus-Thermus	1297|Deinococcus-Thermus	J	Required for dimerization of active 70S ribosomes into 100S ribosomes in stationary phase	hpf	GO:0003674,GO:0005488,GO:0005575,GO:0005622,GO:0005623,GO:0005737,GO:0005829,GO:0005840,GO:0006417,GO:0006448,GO:0008150,GO:0009889,GO:0009890,GO:0009892,GO:0010468,GO:0010556,GO:0010558,GO:0010605,GO:0010608,GO:0010629,GO:0015935,GO:0017148,GO:0019222,GO:0022626,GO:0022627,GO:0031323,GO:0031324,GO:0031326,GO:0031327,GO:0032268,GO:0032269,GO:0032991,GO:0034248,GO:0034249,GO:0043021,GO:0043022,GO:…	-	ko:K05808	-	-	-	-	ko00000,ko03009	-	-	-	Ribosom_S30AE_C,Ribosomal_S30AE
E5E91_RS05515	243230.DR_1084	0	1390	COG1884@1|root,COG2185@1|root,COG1884@2|Bacteria,COG2185@2|Bacteria,1WIBM@1297|Deinococcus-Thermus	1297|Deinococcus-Thermus	I	TIGRFAM methylmalonyl-CoA mutase N-terminal domain	bhbA	-	5.4.99.2	ko:K01847,ko:K01848	ko00280,ko00630,ko00640,ko00720,ko01100,ko01120,ko01200,map00280,map00630,map00640,map00720,map01100,map01120,map01200	M00373,M00375,M00376,M00741	R00833	RC00395	ko00000,ko00001,ko00002,ko01000	-	-	-	B12-binding,MM_CoA_mutase
E5E91_RS05520	243230.DR_1085	5.9e-182	506	COG0500@1|root,COG0500@2|Bacteria	2|Bacteria	Q	methyltransferase activity	-	-	-	-	-	-	-	-	-	-	-	-	Methyltransf_11
E5E91_RS05525	243230.DR_1086	2.07e-252	693	COG0787@1|root,COG0787@2|Bacteria,1WI6U@1297|Deinococcus-Thermus	1297|Deinococcus-Thermus	E	Catalyzes the interconversion of L-alanine and D- alanine. May also act on other amino acids	alr	-	5.1.1.1	ko:K01775	ko00473,ko01100,ko01502,map00473,map01100,map01502	-	R00401	RC00285	ko00000,ko00001,ko01000,ko01011	-	-	-	Ala_racemase_C,Ala_racemase_N
E5E91_RS05530	243230.DR_1087	4.37e-199	552	COG1304@1|root,COG1304@2|Bacteria,1WJEP@1297|Deinococcus-Thermus	1297|Deinococcus-Thermus	C	Involved in the biosynthesis of isoprenoids. Catalyzes the 1,3-allylic rearrangement of the homoallylic substrate isopentenyl (IPP) to its allylic isomer, dimethylallyl diphosphate (DMAPP)	fni	-	5.3.3.2	ko:K01823	ko00900,ko01100,ko01110,ko01130,map00900,map01100,map01110,map01130	M00095,M00096,M00364,M00365,M00366,M00367	R01123	RC00455	ko00000,ko00001,ko00002,ko01000	-	-	-	FMN_dh
E5E91_RS05535	243230.DR_1088	2.17e-207	573	COG5512@1|root,COG5512@2|Bacteria,1WIYS@1297|Deinococcus-Thermus	1297|Deinococcus-Thermus	S	Protein of unknown function (DUF721)	-	-	-	-	-	-	-	-	-	-	-	-	DUF721
E5E91_RS05540	243230.DR_1089	6.07e-252	692	COG1195@1|root,COG1195@2|Bacteria,1WIVX@1297|Deinococcus-Thermus	1297|Deinococcus-Thermus	L	it is required for DNA replication and normal SOS inducibility. RecF binds preferentially to single-stranded, linear DNA. It also seems to bind ATP	recF	GO:0000731,GO:0006139,GO:0006259,GO:0006281,GO:0006302,GO:0006725,GO:0006807,GO:0006950,GO:0006974,GO:0008150,GO:0008152,GO:0009058,GO:0009059,GO:0009987,GO:0018130,GO:0019438,GO:0033554,GO:0034641,GO:0034645,GO:0034654,GO:0043170,GO:0044237,GO:0044238,GO:0044249,GO:0044260,GO:0044271,GO:0046483,GO:0050896,GO:0051716,GO:0071704,GO:0071897,GO:0090304,GO:1901360,GO:1901362,GO:1901576	-	ko:K03629	ko03440,map03440	-	-	-	ko00000,ko00001,ko03400	-	-	-	AAA_23,SMC_N
E5E91_RS05545	243230.DR_1090	3.24e-250	687	COG2199@1|root,COG2199@2|Bacteria	2|Bacteria	T	diguanylate cyclase activity	-	-	2.7.7.65	ko:K18967	-	-	-	-	ko00000,ko01000,ko02000	9.B.34.1.1	-	-	5TM-5TMR_LYT,GGDEF
E5E91_RS05550	1288484.APCS01000066_gene2708	7.89e-94	276	2CPJB@1|root,32SJ9@2|Bacteria	2|Bacteria	-	-	-	-	-	-	-	-	-	-	-	-	-	-	-
E5E91_RS05560	243230.DR_1093	1.24e-242	667	COG0180@1|root,COG0180@2|Bacteria	2|Bacteria	J	Tryptophanyl-tRNA synthetase	trpS	GO:0003674,GO:0003824,GO:0004812,GO:0004830,GO:0005575,GO:0005622,GO:0005623,GO:0005737,GO:0006082,GO:0006139,GO:0006399,GO:0006412,GO:0006418,GO:0006436,GO:0006518,GO:0006520,GO:0006725,GO:0006807,GO:0008150,GO:0008152,GO:0009058,GO:0009059,GO:0009987,GO:0010467,GO:0016070,GO:0016874,GO:0016875,GO:0019538,GO:0019752,GO:0034641,GO:0034645,GO:0034660,GO:0043038,GO:0043039,GO:0043043,GO:0043170,GO:…	6.1.1.2	ko:K01867	ko00970,map00970	M00359,M00360	R03664	RC00055,RC00523	ko00000,ko00001,ko00002,ko01000,ko01007,ko03016	-	-	-	tRNA-synt_1b
E5E91_RS05565	243230.DR_1094	1.61e-62	191	COG4298@1|root,COG4298@2|Bacteria,1WN1S@1297|Deinococcus-Thermus	1297|Deinococcus-Thermus	S	yiaA/B two helix domain	-	-	-	-	-	-	-	-	-	-	-	-	YiaAB
E5E91_RS05575	243230.DR_1096	2.95e-312	852	COG0128@1|root,COG0128@2|Bacteria,1WI9P@1297|Deinococcus-Thermus	1297|Deinococcus-Thermus	E	Catalyzes the transfer of the enolpyruvyl moiety of phosphoenolpyruvate (PEP) to the 5-hydroxyl of shikimate-3- phosphate (S3P) to produce enolpyruvyl shikimate-3-phosphate and inorganic phosphate	aroA	GO:0003674,GO:0003824,GO:0003866,GO:0006082,GO:0008150,GO:0008152,GO:0009058,GO:0009423,GO:0009987,GO:0016053,GO:0016740,GO:0016765,GO:0019752,GO:0043436,GO:0043648,GO:0043650,GO:0044237,GO:0044249,GO:0044281,GO:0044283,GO:0046394,GO:0046417,GO:0071704,GO:1901576	2.5.1.19	ko:K00800	ko00400,ko01100,ko01110,ko01130,ko01230,map00400,map01100,map01110,map01130,map01230	M00022	R03460	RC00350	ko00000,ko00001,ko00002,ko01000	-	-	-	EPSP_synthase
E5E91_RS05580	243230.DR_1097	6.84e-164	458	COG0406@1|root,COG0406@2|Bacteria	2|Bacteria	G	alpha-ribazole phosphatase activity	rnhA	GO:0003674,GO:0003676,GO:0003824,GO:0004518,GO:0004519,GO:0004521,GO:0004523,GO:0004540,GO:0005488,GO:0006139,GO:0006401,GO:0006725,GO:0006766,GO:0006767,GO:0006793,GO:0006796,GO:0006807,GO:0008150,GO:0008152,GO:0009056,GO:0009057,GO:0009058,GO:0009110,GO:0009235,GO:0009236,GO:0009987,GO:0016070,GO:0016311,GO:0016787,GO:0016788,GO:0016791,GO:0016891,GO:0016893,GO:0017144,GO:0018130,GO:0019438,GO:…	3.1.26.4,3.1.3.3,3.1.3.73,3.1.3.85,5.4.2.12	ko:K02226,ko:K15634,ko:K22305,ko:K22306,ko:K22316	ko00010,ko00260,ko00680,ko00860,ko01100,ko01110,ko01120,ko01130,ko01200,ko01230,ko03030,map00010,map00260,map00680,map00860,map01100,map01110,map01120,map01130,map01200,map01230,map03030	M00001,M00002,M00003,M00122	R00582,R01518,R04594,R11173	RC00017,RC00536	ko00000,ko00001,ko00002,ko01000,ko03032	-	-	-	His_Phos_1,RVT_3
E5E91_RS05585	243230.DR_1098	3.5e-249	684	arCOG10517@1|root,31Y5Z@2|Bacteria	2|Bacteria	-	-	-	-	-	-	-	-	-	-	-	-	-	-	-
E5E91_RS05590	243230.DR_1099	2.85e-135	383	COG3544@1|root,COG3544@2|Bacteria,1WN41@1297|Deinococcus-Thermus	1297|Deinococcus-Thermus	S	Domain of unknown function (DUF305)	-	-	-	-	-	-	-	-	-	-	-	-	DUF305
E5E91_RS05595	243230.DR_1100	1.88e-223	615	COG1054@1|root,COG1054@2|Bacteria	2|Bacteria	J	Belongs to the UPF0176 family	IV02_04005	-	-	ko:K07146	-	-	-	-	ko00000	-	-	-	Rhodanese
E5E91_RS05600	243230.DR_1101	2.6e-184	512	COG0500@1|root,COG2226@2|Bacteria	2|Bacteria	Q	methyltransferase	-	-	-	-	-	-	-	-	-	-	-	-	Methyltransf_11
E5E91_RS05605	243230.DR_1102	2.84e-201	561	COG1230@1|root,COG1230@2|Bacteria,1WMEY@1297|Deinococcus-Thermus	1297|Deinococcus-Thermus	P	Cation efflux family	-	-	-	ko:K16264	-	-	-	-	ko00000,ko02000	2.A.4.1	-	-	Cation_efflux
E5E91_RS05610	243230.DR_1103	0	1190	COG0488@1|root,COG0488@2|Bacteria,1WM9N@1297|Deinococcus-Thermus	1297|Deinococcus-Thermus	S	COGs COG0488 ATPase components of ABC transporter with duplicated ATPase domains	-	-	-	ko:K06158	-	-	-	-	ko00000,ko03012	-	-	-	ABC_tran,ABC_tran_Xtn
E5E91_RS05615	243230.DR_1104	1.55e-65	199	COG3860@1|root,COG3860@2|Bacteria	2|Bacteria	-	-	-	-	-	-	-	-	-	-	-	-	-	-	DUF2087
E5E91_RS05620	243230.DR_1105	4.18e-299	821	COG1066@1|root,COG1066@2|Bacteria,1WJIK@1297|Deinococcus-Thermus	1297|Deinococcus-Thermus	O	DNA-dependent ATPase involved in processing of recombination intermediates, plays a role in repairing DNA breaks. Stimulates the branch migration of RecA-mediated strand transfer reactions, allowing the 3' invading strand to extend heteroduplex DNA faster. Binds ssDNA in the presence of ADP but not other nucleotides, has ATPase activity that is stimulated by ssDNA and various branched DNA structu…	radA	-	-	ko:K04485	-	-	-	-	ko00000,ko03400	-	-	-	AAA_25,ATPase,ChlI
E5E91_RS05625	243230.DR_1106	3.18e-301	821	COG0044@1|root,COG0044@2|Bacteria,1WI1K@1297|Deinococcus-Thermus	1297|Deinococcus-Thermus	F	Belongs to the metallo-dependent hydrolases superfamily. DHOase family. Class I DHOase subfamily	pyrC	GO:0003674,GO:0003824,GO:0004038,GO:0005575,GO:0005622,GO:0005623,GO:0005737,GO:0006139,GO:0006144,GO:0006145,GO:0006725,GO:0006807,GO:0008150,GO:0008152,GO:0009056,GO:0009112,GO:0009987,GO:0016787,GO:0016810,GO:0016812,GO:0019439,GO:0034641,GO:0044237,GO:0044238,GO:0044248,GO:0044270,GO:0044281,GO:0044424,GO:0044464,GO:0046113,GO:0046483,GO:0046700,GO:0055086,GO:0071704,GO:0072521,GO:0072523,GO:…	3.5.2.3	ko:K01465	ko00240,ko01100,map00240,map01100	M00051	R01993	RC00632	ko00000,ko00001,ko00002,ko01000	-	-	-	Amidohydro_1
E5E91_RS05635	243230.DR_1108	9.46e-113	323	2BZ8P@1|root,32W61@2|Bacteria	2|Bacteria	S	Protein of unknown function (DUF3995)	-	-	-	-	-	-	-	-	-	-	-	-	DUF3995
E5E91_RS05640	243230.DR_1109	2.66e-221	610	COG0540@1|root,COG0540@2|Bacteria,1WJE3@1297|Deinococcus-Thermus	1297|Deinococcus-Thermus	F	Belongs to the ATCase OTCase family	pyrB	GO:0003674,GO:0003824,GO:0004070,GO:0005575,GO:0005622,GO:0005623,GO:0005737,GO:0006139,GO:0006220,GO:0006221,GO:0006725,GO:0006753,GO:0006793,GO:0006796,GO:0006807,GO:0008150,GO:0008152,GO:0009058,GO:0009117,GO:0009165,GO:0009218,GO:0009220,GO:0009259,GO:0009260,GO:0009987,GO:0016740,GO:0016741,GO:0016743,GO:0018130,GO:0019438,GO:0019637,GO:0019693,GO:0034641,GO:0034654,GO:0044237,GO:0044238,GO:…	2.1.3.2	ko:K00609	ko00240,ko00250,ko01100,map00240,map00250,map01100	M00051	R01397	RC00064,RC02850	ko00000,ko00001,ko00002,ko01000	-	-	-	OTCace,OTCace_N
E5E91_RS05645	243230.DR_1110	1.55e-123	352	COG2065@1|root,COG2065@2|Bacteria,1WJWR@1297|Deinococcus-Thermus	1297|Deinococcus-Thermus	F	Also displays a weak uracil phosphoribosyltransferase activity which is not physiologically significant	pyrR	-	2.4.2.9	ko:K02825	ko00240,ko01100,map00240,map01100	-	R00966	RC00063	ko00000,ko00001,ko01000,ko03000	-	-	-	Pribosyltran
E5E91_RS05650	243230.DR_1111	6.19e-94	274	COG0789@1|root,COG0789@2|Bacteria	2|Bacteria	K	bacterial-type RNA polymerase transcription factor activity, metal ion regulated sequence-specific DNA binding	-	-	-	-	-	-	-	-	-	-	-	-	MerR,MerR-DNA-bind,MerR_1
E5E91_RS05655	243230.DR_1112	7.89e-105	303	COG3238@1|root,COG3238@2|Bacteria,1WN4Y@1297|Deinococcus-Thermus	1297|Deinococcus-Thermus	S	Putative inner membrane exporter, YdcZ	-	-	-	ko:K09936	ko02024,map02024	-	-	-	ko00000,ko00001,ko02000	2.A.7.21	-	-	DMT_YdcZ
E5E91_RS05660	243230.DR_1113	1.07e-105	305	COG3238@1|root,COG3238@2|Bacteria	2|Bacteria	S	Putative inner membrane exporter, YdcZ	-	-	-	ko:K09936	ko02024,map02024	-	-	-	ko00000,ko00001,ko02000	2.A.7.21	-	-	DMT_YdcZ
E5E91_RS05665	243230.DR_1114	3.24e-111	320	COG0071@1|root,COG0071@2|Bacteria,1WJV5@1297|Deinococcus-Thermus	1297|Deinococcus-Thermus	O	Belongs to the small heat shock protein (HSP20) family	ibpA	-	-	ko:K13993	ko04141,map04141	-	-	-	ko00000,ko00001,ko03110	-	-	-	HSP20
E5E91_RS05670	243230.DR_1115	1.08e-289	790	COG5479@1|root,COG5479@2|Bacteria,1WMPI@1297|Deinococcus-Thermus	1297|Deinococcus-Thermus	M	Domain of unknown function (DUF4384)	-	-	-	-	-	-	-	-	-	-	-	-	DUF4384,LGFP
E5E91_RS05680	243230.DR_1117	0	1454	COG0542@1|root,COG0542@2|Bacteria,1WJ49@1297|Deinococcus-Thermus	1297|Deinococcus-Thermus	O	ATPase family associated with various cellular activities (AAA)	-	-	-	ko:K03696	ko01100,map01100	-	-	-	ko00000,ko03110	-	-	-	AAA,AAA_2,ClpB_D2-small,Clp_N
E5E91_RS05685	243230.DR_1118	5.35e-225	622	COG4956@1|root,COG4956@2|Bacteria,1WJH8@1297|Deinococcus-Thermus	1297|Deinococcus-Thermus	S	Integral membrane protein (PIN domain superfamily)	-	-	-	-	-	-	-	-	-	-	-	-	PIN,TRAM
E5E91_RS05690	243230.DR_1119	3.43e-181	503	COG1768@1|root,COG1768@2|Bacteria,1WIWW@1297|Deinococcus-Thermus	1297|Deinococcus-Thermus	S	PFAM Calcineurin-like phosphoesterase	-	-	-	ko:K07099	-	-	-	-	ko00000	-	-	-	Metallophos
E5E91_RS05700	243230.DR_1120	9.84e-270	739	COG3426@1|root,COG3426@2|Bacteria,1WJVS@1297|Deinococcus-Thermus	1297|Deinococcus-Thermus	C	Belongs to the acetokinase family	buk	-	2.7.2.7	ko:K00929	ko00650,ko01100,map00650,map01100	-	R01688	RC00002,RC00043	ko00000,ko00001,ko01000	-	-	-	Acetate_kinase
E5E91_RS05710	243230.DR_1122	2.58e-255	701	COG0287@1|root,COG0287@2|Bacteria,1WII2@1297|Deinococcus-Thermus	1297|Deinococcus-Thermus	E	prephenate dehydrogenase	tyrA	-	1.3.1.12	ko:K04517	ko00400,ko00401,ko01100,ko01110,ko01130,ko01230,map00400,map00401,map01100,map01110,map01130,map01230	M00025	R01728	RC00125	ko00000,ko00001,ko00002,ko01000	-	-	-	ACT,PDH
E5E91_RS05715	243230.DR_1123	2.37e-308	840	COG0766@1|root,COG0766@2|Bacteria,1WIN4@1297|Deinococcus-Thermus	1297|Deinococcus-Thermus	M	Cell wall formation. Adds enolpyruvyl to UDP-N- acetylglucosamine	murA	-	2.5.1.7	ko:K00790	ko00520,ko00550,ko01100,map00520,map00550,map01100	-	R00660	RC00350	ko00000,ko00001,ko01000,ko01011	-	-	-	EPSP_synthase
E5E91_RS05720	243230.DR_1124	1.08e-259	717	COG4223@1|root,COG4223@2|Bacteria,1WKH2@1297|Deinococcus-Thermus	1297|Deinococcus-Thermus	S	PFAM S-layer homology domain	-	-	-	-	-	-	-	-	-	-	-	-	SLH
E5E91_RS05730	243230.DR_1126	0	1255	COG0608@1|root,COG0608@2|Bacteria,1WIKW@1297|Deinococcus-Thermus	1297|Deinococcus-Thermus	L	single-stranded-DNA-specific exonuclease RecJ	recJ	-	-	ko:K07462	ko03410,ko03430,ko03440,map03410,map03430,map03440	-	-	-	ko00000,ko00001,ko01000,ko03400	-	-	-	DHH,DHHA1
E5E91_RS05735	243230.DR_1127	6.47e-275	754	COG3853@1|root,COG3853@2|Bacteria	2|Bacteria	P	Toxic anion resistance protein (TelA)	-	-	-	-	-	-	-	-	-	-	-	-	TelA
E5E91_RS05750	243230.DR_1130	0	889	COG1232@1|root,COG1232@2|Bacteria,1WIJ2@1297|Deinococcus-Thermus	1297|Deinococcus-Thermus	H	Catalyzes the 6-electron oxidation of protoporphyrinogen-IX to form protoporphyrin-IX	-	-	1.3.3.15,1.3.3.4	ko:K00231	ko00860,ko01100,ko01110,map00860,map01100,map01110	M00121	R03222,R04178	RC00885	ko00000,ko00001,ko00002,ko01000	-	-	-	Amino_oxidase
E5E91_RS05755	243230.DR_1131	9.04e-230	632	COG0276@1|root,COG0276@2|Bacteria,1WJEA@1297|Deinococcus-Thermus	1297|Deinococcus-Thermus	H	Catalyzes the ferrous insertion into protoporphyrin IX	hemH	GO:0003674,GO:0003824,GO:0004325,GO:0006725,GO:0006778,GO:0006779,GO:0006783,GO:0006807,GO:0008150,GO:0008152,GO:0009058,GO:0009987,GO:0016829,GO:0018130,GO:0019438,GO:0033013,GO:0033014,GO:0034641,GO:0042168,GO:0042440,GO:0044237,GO:0044249,GO:0044271,GO:0046148,GO:0046483,GO:0051186,GO:0051188,GO:0071704,GO:1901360,GO:1901362,GO:1901564,GO:1901566,GO:1901576	4.99.1.1,4.99.1.9	ko:K01772	ko00860,ko01100,ko01110,map00860,map01100,map01110	M00121	R00310,R11329	RC01012	ko00000,ko00001,ko00002,ko01000	-	-	-	Ferrochelatase
E5E91_RS05760	243230.DR_1132	0	1194	COG0129@1|root,COG0129@2|Bacteria,1WIP6@1297|Deinococcus-Thermus	1297|Deinococcus-Thermus	E	Belongs to the IlvD Edd family	ilvD	-	4.2.1.9	ko:K01687	ko00290,ko00770,ko01100,ko01110,ko01130,ko01210,ko01230,map00290,map00770,map01100,map01110,map01130,map01210,map01230	M00019,M00570	R01209,R04441,R05070	RC00468,RC01714	ko00000,ko00001,ko00002,ko01000	-	-	-	ILVD_EDD
E5E91_RS05765	243230.DR_1133	3.76e-290	791	COG0407@1|root,COG0407@2|Bacteria,1WIHR@1297|Deinococcus-Thermus	1297|Deinococcus-Thermus	H	Catalyzes the decarboxylation of four acetate groups of uroporphyrinogen-III to yield coproporphyrinogen-III	hemE	GO:0003674,GO:0003824,GO:0004853,GO:0005575,GO:0005622,GO:0005623,GO:0005737,GO:0005829,GO:0006725,GO:0006778,GO:0006779,GO:0006783,GO:0006807,GO:0008150,GO:0008152,GO:0009058,GO:0009987,GO:0016829,GO:0016830,GO:0016831,GO:0018130,GO:0019438,GO:0033013,GO:0033014,GO:0034641,GO:0042168,GO:0042440,GO:0044237,GO:0044249,GO:0044271,GO:0044424,GO:0044444,GO:0044464,GO:0046148,GO:0046483,GO:0051186,GO:…	4.1.1.37	ko:K01599	ko00860,ko01100,ko01110,map00860,map01100,map01110	M00121	R03197,R04972	RC00872	ko00000,ko00001,ko00002,ko01000	-	-	-	URO-D
E5E91_RS05780	243230.DR_1137	1.33e-236	650	COG1247@1|root,COG1247@2|Bacteria	2|Bacteria	M	phosphinothricin N-acetyltransferase activity	-	-	2.3.1.183	ko:K03823	ko00440,ko01130,map00440,map01130	-	R08871,R08938	RC00004,RC00064	ko00000,ko00001,ko01000	-	-	-	Acetyltransf_1
E5E91_RS05790	243230.DR_1139	3.37e-95	276	COG0221@1|root,COG0221@2|Bacteria,1WJ1K@1297|Deinococcus-Thermus	1297|Deinococcus-Thermus	C	Catalyzes the hydrolysis of inorganic pyrophosphate (PPi) forming two phosphate ions	-	-	3.2.2.24	ko:K05521	-	-	-	-	ko00000,ko01000	-	-	-	ADP_ribosyl_GH,Pyrophosphatase
E5E91_RS05795	1288484.APCS01000062_gene2882	9.46e-67	204	2EE5V@1|root,3380E@2|Bacteria	2|Bacteria	-	-	-	-	-	-	-	-	-	-	-	-	-	-	-
E5E91_RS05800	243230.DR_1141	0	1021	COG0366@1|root,COG0366@2|Bacteria,1WIU5@1297|Deinococcus-Thermus	1297|Deinococcus-Thermus	G	PFAM alpha amylase, catalytic	-	-	3.2.1.133,3.2.1.135,3.2.1.54	ko:K01208	ko00500,ko01100,map00500,map01100	-	R02112,R03122,R11262	-	ko00000,ko00001,ko01000	-	GH13	-	Alpha-amylase,DUF3459,Malt_amylase_C
E5E91_RS05805	118163.Ple7327_3777	6.65e-17	89.4	COG1196@1|root,COG1196@2|Bacteria,1G04J@1117|Cyanobacteria,3VJ8J@52604|Pleurocapsales	1117|Cyanobacteria	D	nuclear chromosome segregation	-	-	-	-	-	-	-	-	-	-	-	-	-
E5E91_RS05810	243230.DR_1143	6.03e-90	275	COG4372@1|root,COG4372@2|Bacteria	2|Bacteria	Q	Transposase	-	-	-	-	-	-	-	-	-	-	-	-	DUF3084
E5E91_RS05815	243230.DR_1144	1.45e-180	502	COG3680@1|root,COG3680@2|Bacteria	2|Bacteria	O	regulation of methylation-dependent chromatin silencing	-	-	3.1.13.5	ko:K03684,ko:K09968	-	-	-	-	ko00000,ko01000,ko03016	-	-	-	-
E5E91_RS05820	243230.DR_1145	0	1177	COG0481@1|root,COG0481@2|Bacteria,1WIX4@1297|Deinococcus-Thermus	1297|Deinococcus-Thermus	M	Required for accurate and efficient protein synthesis under certain stress conditions. May act as a fidelity factor of the translation reaction, by catalyzing a one-codon backward translocation of tRNAs on improperly translocated ribosomes. Back- translocation proceeds from a post-translocation (POST) complex to a pre-translocation (PRE) complex, thus giving elongation factor G a second chance to…	lepA	-	-	ko:K03596	ko05134,map05134	-	-	-	ko00000,ko00001	-	-	-	EFG_C,EFG_II,GTP_EFTU,GTP_EFTU_D2,LepA_C
E5E91_RS05825	243230.DR_1146	1.83e-129	368	COG3871@1|root,COG3871@2|Bacteria	2|Bacteria	S	Pyridoxamine 5'-phosphate oxidase	-	-	1.4.3.5	ko:K00275	ko00750,ko01100,ko01120,map00750,map01100,map01120	M00124	R00277,R00278,R01710,R01711	RC00048,RC00116	ko00000,ko00001,ko00002,ko01000	-	-	-	Pyrid_ox_like
E5E91_RS05830	243230.DR_1147	1.65e-209	579	COG0077@1|root,COG0077@2|Bacteria,1WIGR@1297|Deinococcus-Thermus	1297|Deinococcus-Thermus	E	Prephenate dehydratase	pheA	-	4.2.1.51,5.4.99.5	ko:K04518,ko:K14170	ko00400,ko01100,ko01110,ko01130,ko01230,map00400,map01100,map01110,map01130,map01230	M00024,M00025	R00691,R01373,R01715	RC00360,RC03116	ko00000,ko00001,ko00002,ko01000	-	-	-	ACT,PDT
E5E91_RS05835	243230.DR_1148	4.04e-110	317	COG0490@1|root,COG0490@2|Bacteria,1WJS3@1297|Deinococcus-Thermus	1297|Deinococcus-Thermus	P	regulatory, ligand-binding protein related to C-terminal domains of K channels	-	-	-	ko:K07228	-	-	-	-	ko00000	-	-	-	TrkA_C
E5E91_RS05840	243230.DR_1149	1.37e-251	693	COG0475@1|root,COG0475@2|Bacteria,1WI84@1297|Deinococcus-Thermus	1297|Deinococcus-Thermus	P	PFAM sodium hydrogen exchanger	-	-	-	ko:K03455	-	-	-	-	ko00000	2.A.37	-	-	Na_H_Exchanger
E5E91_RS05845	243230.DR_1150	0	935	COG0621@1|root,COG0621@2|Bacteria,1WJB1@1297|Deinococcus-Thermus	1297|Deinococcus-Thermus	J	Catalyzes the methylthiolation of N6- (dimethylallyl)adenosine (i(6)A), leading to the formation of 2- methylthio-N6-(dimethylallyl)adenosine (ms(2)i(6)A) at position 37 in tRNAs that read codons beginning with uridine	miaB	-	2.8.4.3	ko:K06168	-	-	R10645,R10646,R10647	RC00003,RC00980,RC03221,RC03222	ko00000,ko01000,ko03016	-	-	-	Radical_SAM,TRAM,UPF0004
E5E91_RS05850	243230.DR_1151	6.89e-187	521	COG1024@1|root,COG1024@2|Bacteria,1WIJM@1297|Deinococcus-Thermus	1297|Deinococcus-Thermus	I	Belongs to the enoyl-CoA hydratase isomerase family	crt	-	4.2.1.17	ko:K01715	ko00650,ko01200,map00650,map01200	-	R03026	RC00831	ko00000,ko00001,ko01000	-	-	-	ECH_1
E5E91_RS05855	243230.DR_1152	1.25e-185	514	COG3257@1|root,COG3257@2|Bacteria,1WJWA@1297|Deinococcus-Thermus	1297|Deinococcus-Thermus	S	protein possibly involved in glyoxylate utilization	-	-	3.5.3.26	ko:K14977	ko00230,ko01120,map00230,map01120	-	R05554	RC01419	ko00000,ko00001,ko01000	-	-	-	Cupin_2
E5E91_RS05860	243230.DR_1153	0	902	COG0044@1|root,COG0044@2|Bacteria,1WJQT@1297|Deinococcus-Thermus	1297|Deinococcus-Thermus	F	Catalyzes the conversion of allantoin (5- ureidohydantoin) to allantoic acid by hydrolytic cleavage of the five-member hydantoin ring	allB	GO:0003674,GO:0003824,GO:0004038,GO:0005575,GO:0005622,GO:0005623,GO:0005737,GO:0006139,GO:0006144,GO:0006145,GO:0006725,GO:0006807,GO:0008150,GO:0008152,GO:0009056,GO:0009112,GO:0009987,GO:0016787,GO:0016810,GO:0016812,GO:0019439,GO:0034641,GO:0044237,GO:0044238,GO:0044248,GO:0044270,GO:0044281,GO:0044424,GO:0044464,GO:0046113,GO:0046483,GO:0046700,GO:0055086,GO:0071704,GO:0072521,GO:0072523,GO:…	3.5.2.5	ko:K01466	ko00230,ko01100,ko01120,map00230,map01100,map01120	M00546	R02425	RC00680	ko00000,ko00001,ko00002,ko01000	-	-	-	Amidohydro_1
E5E91_RS05865	243230.DR_1154	1.33e-293	802	COG0624@1|root,COG0624@2|Bacteria,1WMC2@1297|Deinococcus-Thermus	1297|Deinococcus-Thermus	E	Peptidase family M20/M25/M40	-	-	3.5.3.9	ko:K02083	ko00230,ko01120,map00230,map01120	-	R02423	RC00064	ko00000,ko00001,ko01000,ko01002	-	-	-	M20_dimer,Peptidase_M20,Peptidase_M28
E5E91_RS05870	243230.DR_1155	0	913	COG2225@1|root,COG2225@2|Bacteria,1WIVZ@1297|Deinococcus-Thermus	1297|Deinococcus-Thermus	C	Belongs to the malate synthase family	-	-	2.3.3.9	ko:K01638	ko00620,ko00630,ko01100,ko01110,ko01120,ko01200,map00620,map00630,map01100,map01110,map01120,map01200	M00012	R00472	RC00004,RC00308,RC02747	ko00000,ko00001,ko00002,ko01000	-	-	-	Malate_synthase
E5E91_RS05875	243230.DR_1156	1.05e-183	511	COG1414@1|root,COG1414@2|Bacteria,1WIBR@1297|Deinococcus-Thermus	1297|Deinococcus-Thermus	K	transcriptional regulator	-	-	-	ko:K13641	-	-	-	-	ko00000,ko03000	-	-	-	HTH_IclR,IclR
E5E91_RS05880	1121380.JNIW01000062_gene1009	8.05e-201	567	COG2379@1|root,COG2379@2|Bacteria,1WI14@1297|Deinococcus-Thermus	1297|Deinococcus-Thermus	G	Hydroxypyruvate reductase	-	-	2.7.1.165	ko:K11529	ko00030,ko00260,ko00561,ko00630,ko00680,ko01100,ko01120,ko01130,ko01200,map00030,map00260,map00561,map00630,map00680,map01100,map01120,map01130,map01200	M00346	R08572	RC00002,RC00428	ko00000,ko00001,ko00002,ko01000	-	-	-	DUF4147,MOFRL
E5E91_RS05885	1121381.JNIV01000052_gene3311	1.72e-12	67.8	COG2084@1|root,COG2084@2|Bacteria,1WKEB@1297|Deinococcus-Thermus	1297|Deinococcus-Thermus	I	NAD-binding of NADP-dependent 3-hydroxyisobutyrate dehydrogenase	-	-	1.1.1.60	ko:K00042	ko00630,ko01100,map00630,map01100	-	R01745,R01747	RC00099	ko00000,ko00001,ko01000	-	-	-	NAD_binding_11,NAD_binding_2
E5E91_RS05890	243230.DR_1158	3.39e-109	317	COG3195@1|root,COG3195@2|Bacteria	2|Bacteria	S	allantoin biosynthetic process	pbuX	-	4.1.1.97	ko:K13485	ko00230,ko01100,map00230,map01100	M00546	R06604	RC01551	ko00000,ko00001,ko00002,ko01000	-	-	-	OHCU_decarbox,Xan_ur_permease
E5E91_RS05895	243230.DR_1159	1.48e-119	342	COG1846@1|root,COG1846@2|Bacteria	2|Bacteria	K	DNA-binding transcription factor activity	-	-	-	-	-	-	-	-	-	-	-	-	MarR,MarR_2
E5E91_RS05900	243230.DR_1160	2.79e-224	617	COG3648@1|root,COG3648@2|Bacteria	2|Bacteria	Q	urate oxidase activity	pucL	-	1.7.3.3,4.1.1.97	ko:K00365,ko:K16838	ko00230,ko00232,ko01100,ko01120,map00230,map00232,map01100,map01120	M00546	R02106,R06604,R07981	RC01551,RC02107,RC02551	ko00000,ko00001,ko00002,ko01000	-	-	-	Uricase
E5E91_RS05905	243230.DR_1161	3.13e-83	245	COG2351@1|root,COG2351@2|Bacteria,1WKHK@1297|Deinococcus-Thermus	1297|Deinococcus-Thermus	S	Belongs to the transthyretin family. 5-hydroxyisourate hydrolase subfamily	-	GO:0006139,GO:0006144,GO:0006725,GO:0006807,GO:0008150,GO:0008152,GO:0009112,GO:0009987,GO:0034641,GO:0044237,GO:0044238,GO:0044281,GO:0046483,GO:0055086,GO:0071704,GO:0072521,GO:1901360,GO:1901564	3.5.2.17	ko:K07127	ko00230,ko01100,ko01120,map00230,map01100,map01120	M00546	R06601	RC03393	ko00000,ko00001,ko00002,ko01000,ko02000	9.B.35.1.2,9.B.35.2	-	-	Transthyretin
E5E91_RS05910	243230.DR_1162	2.03e-100	292	COG0782@1|root,COG0782@2|Bacteria,1WJEV@1297|Deinococcus-Thermus	1297|Deinococcus-Thermus	K	Necessary for efficient RNA polymerase transcription elongation past template-encoded arresting sites. The arresting sites in DNA have the property of trapping a certain fraction of elongating RNA polymerases that pass through, resulting in locked ternary complexes. Cleavage of the nascent transcript by cleavage factors such as GreA or GreB allows the resumption of elongation from the new 3'termi…	greA	-	-	ko:K03624	-	-	-	-	ko00000,ko03021	-	-	-	GreA_GreB,GreA_GreB_N
E5E91_RS05915	243230.DR_1163	6.33e-253	694	COG2805@1|root,COG2805@2|Bacteria,1WI5S@1297|Deinococcus-Thermus	1297|Deinococcus-Thermus	NU	Tfp pilus assembly protein pilus retraction ATPase PilT	-	-	-	ko:K02669	-	-	-	-	ko00000,ko02035,ko02044	3.A.15.2	-	-	T2SSE
E5E91_RS05920	243230.DR_1164	1.09e-195	544	COG0414@1|root,COG0414@2|Bacteria,1WIB9@1297|Deinococcus-Thermus	1297|Deinococcus-Thermus	H	Catalyzes the condensation of pantoate with beta-alanine in an ATP-dependent reaction via a pantoyl-adenylate intermediate	panC	GO:0003674,GO:0003824,GO:0004592,GO:0005575,GO:0005622,GO:0005623,GO:0005737,GO:0005829,GO:0006082,GO:0006520,GO:0006573,GO:0006575,GO:0006732,GO:0006766,GO:0006767,GO:0006807,GO:0008150,GO:0008152,GO:0009058,GO:0009081,GO:0009108,GO:0009110,GO:0009987,GO:0015939,GO:0015940,GO:0016053,GO:0016874,GO:0016879,GO:0016881,GO:0019752,GO:0032787,GO:0033317,GO:0034641,GO:0042364,GO:0042398,GO:0043436,GO:…	6.3.2.1	ko:K01918	ko00410,ko00770,ko01100,ko01110,map00410,map00770,map01100,map01110	M00119	R02473	RC00096,RC00141	ko00000,ko00001,ko00002,ko01000	-	-	-	Pantoate_ligase
E5E91_RS05925	243230.DR_1165	9.16e-69	209	COG1950@1|root,COG1950@2|Bacteria,1WK5E@1297|Deinococcus-Thermus	1297|Deinococcus-Thermus	S	PFAM membrane protein of	-	-	-	ko:K08972	-	-	-	-	ko00000	-	-	-	Phage_holin_4_2
E5E91_RS05930	243230.DR_1166	2.54e-132	375	2BNVD@1|root,32HJ9@2|Bacteria,1WJPR@1297|Deinococcus-Thermus	1297|Deinococcus-Thermus	-	-	-	-	-	-	-	-	-	-	-	-	-	-	-
E5E91_RS05935	243230.DR_1167	1.13e-122	352	COG0586@1|root,COG0586@2|Bacteria,1WKPB@1297|Deinococcus-Thermus	1297|Deinococcus-Thermus	S	SNARE associated Golgi protein	-	-	-	ko:K03975	-	-	-	-	ko00000	-	-	-	SNARE_assoc
E5E91_RS05940	243230.DR_1168	1.93e-206	570	COG2816@1|root,COG2816@2|Bacteria	2|Bacteria	L	NAD+ diphosphatase activity	nudC	GO:0003674,GO:0003824,GO:0004551,GO:0005488,GO:0016462,GO:0016787,GO:0016817,GO:0016818,GO:0030145,GO:0035529,GO:0043167,GO:0043169,GO:0046872,GO:0046914	1.3.7.1,3.6.1.22	ko:K03426,ko:K20449	ko00760,ko01100,ko01120,ko04146,map00760,map01100,map01120,map04146	-	R00103,R03004,R03164,R11104	RC00002,RC02422	ko00000,ko00001,ko01000	-	-	-	NUDIX,NUDIX-like,zf-NADH-PPase
E5E91_RS05945	243230.DR_1169	1.38e-274	751	COG3864@1|root,COG3864@2|Bacteria,1WME0@1297|Deinococcus-Thermus	1297|Deinococcus-Thermus	S	Putative metallopeptidase domain	-	-	-	-	-	-	-	-	-	-	-	-	DUF2201,DUF2201_N
E5E91_RS05950	243230.DR_1170	1.75e-183	510	292IJ@1|root,2ZQ2M@2|Bacteria	2|Bacteria	-	-	-	-	-	-	-	-	-	-	-	-	-	-	-
E5E91_RS05955	243230.DR_1171	6.03e-247	677	COG0714@1|root,COG0714@2|Bacteria,1WKMC@1297|Deinococcus-Thermus	1297|Deinococcus-Thermus	S	AAA domain (dynein-related subfamily)	-	-	-	-	-	-	-	-	-	-	-	-	AAA_5
E5E91_RS05960	243230.DR_1172	1.68e-59	199	COG5412@1|root,COG5412@2|Bacteria	2|Bacteria	N	phage tail tape measure protein	-	-	-	-	-	-	-	-	-	-	-	-	PhageMin_Tail
E5E91_RS05965	243230.DR_1173	2.54e-215	596	COG0169@1|root,COG0169@2|Bacteria,1WIM8@1297|Deinococcus-Thermus	1297|Deinococcus-Thermus	E	Involved in the biosynthesis of the chorismate, which leads to the biosynthesis of aromatic amino acids. Catalyzes the reversible NADPH linked reduction of 3-dehydroshikimate (DHSA) to yield shikimate (SA)	aroE	GO:0000166,GO:0003674,GO:0005488,GO:0036094,GO:0048037,GO:0050661,GO:0050662,GO:0097159,GO:1901265,GO:1901363	1.1.1.25	ko:K00014	ko00400,ko01100,ko01110,ko01130,ko01230,map00400,map01100,map01110,map01130,map01230	M00022	R02413	RC00206	ko00000,ko00001,ko00002,ko01000	-	-	-	Shikimate_DH,Shikimate_dh_N
E5E91_RS05970	243230.DR_1174	0	2226	COG2202@1|root,COG2203@1|root,COG3614@1|root,COG3829@1|root,COG4251@1|root,COG2202@2|Bacteria,COG2203@2|Bacteria,COG3614@2|Bacteria,COG3829@2|Bacteria,COG4251@2|Bacteria	2|Bacteria	T	photoreceptor activity	MA20_18310	GO:0003674,GO:0005488,GO:0005515,GO:0042802	-	-	-	-	-	-	-	-	-	-	CHASE,GAF,GAF_2,HATPase_c,HWE_HK,HisKA,PAS,PAS_3,PAS_4,PAS_9,Response_reg
E5E91_RS05975	243230.DR_1175	1.18e-265	729	COG0642@1|root,COG2204@1|root,COG0642@2|Bacteria,COG2204@2|Bacteria,1WIMM@1297|Deinococcus-Thermus	1297|Deinococcus-Thermus	T	Histidine kinase	-	-	-	-	-	-	-	-	-	-	-	-	HATPase_c,HisKA,Response_reg
E5E91_RS05980	243230.DR_1176	5.67e-53	166	2DC64@1|root,2ZD1F@2|Bacteria	2|Bacteria	-	-	-	-	-	-	-	-	-	-	-	-	-	-	-
E5E91_RS05985	243230.DR_1177	1.83e-92	270	COG1765@1|root,COG1765@2|Bacteria,1WJW4@1297|Deinococcus-Thermus	1297|Deinococcus-Thermus	O	redox protein regulator of disulfide bond formation	-	-	-	ko:K07397	-	-	-	-	ko00000	-	-	-	OsmC
E5E91_RS05990	243230.DR_1178	5.24e-194	538	COG0384@1|root,COG0384@2|Bacteria	2|Bacteria	S	isomerase activity	-	-	-	-	-	-	-	-	-	-	-	-	PhzC-PhzF
E5E91_RS05995	243230.DR_1179	0	1072	COG1502@1|root,COG1502@2|Bacteria	2|Bacteria	I	Catalyzes the reversible phosphatidyl group transfer from one phosphatidylglycerol molecule to another to form cardiolipin (CL) (diphosphatidylglycerol) and glycerol	-	-	-	ko:K06131	ko00564,ko01100,map00564,map01100	-	R07390	RC00017	ko00000,ko00001,ko01000	-	-	-	PLDc_2
E5E91_RS06005	243230.DR_1181	8.77e-103	296	COG3871@1|root,COG3871@2|Bacteria	2|Bacteria	S	Pyridoxamine 5'-phosphate oxidase	-	-	1.4.3.5	ko:K00275	ko00750,ko01100,ko01120,map00750,map01100,map01120	M00124	R00277,R00278,R01710,R01711	RC00048,RC00116	ko00000,ko00001,ko00002,ko01000	-	-	-	Pyrid_ox_like
E5E91_RS06010	243230.DR_1182	4.34e-121	345	COG1247@1|root,COG1247@2|Bacteria	2|Bacteria	M	phosphinothricin N-acetyltransferase activity	yncA	GO:0003674,GO:0003824,GO:0005575,GO:0005622,GO:0005623,GO:0005737,GO:0005829,GO:0006464,GO:0006473,GO:0006807,GO:0008150,GO:0008152,GO:0009987,GO:0016740,GO:0016746,GO:0016747,GO:0019538,GO:0036211,GO:0043170,GO:0043412,GO:0043543,GO:0044237,GO:0044238,GO:0044260,GO:0044267,GO:0044424,GO:0044444,GO:0044464,GO:0071704,GO:1901564	2.3.1.183	ko:K03823	ko00440,ko01130,map00440,map01130	-	R08871,R08938	RC00004,RC00064	ko00000,ko00001,ko01000	-	-	-	Acetyltransf_1,Acetyltransf_4
E5E91_RS06015	243230.DR_1183	1.76e-139	395	COG1694@1|root,COG3956@2|Bacteria,1WK1U@1297|Deinococcus-Thermus	1297|Deinococcus-Thermus	S	TIGRFAM MazG family protein	-	-	3.6.1.66	ko:K02428	ko00230,map00230	-	R00426,R00720,R01855,R02100,R02720,R03531	RC00002	ko00000,ko00001,ko01000	-	-	-	MazG
E5E91_RS06020	243230.DR_1184	2.46e-139	393	COG0494@1|root,COG0494@2|Bacteria,1WK7Q@1297|Deinococcus-Thermus	1297|Deinococcus-Thermus	L	PFAM NUDIX hydrolase	-	-	-	-	-	-	-	-	-	-	-	-	NUDIX
E5E91_RS06025	243230.DR_1185	3.57e-222	615	COG3895@1|root,COG3895@2|Bacteria,1WIA5@1297|Deinococcus-Thermus	1297|Deinococcus-Thermus	S	PFAM PEGA domain	-	-	-	-	-	-	-	-	-	-	-	-	DUF4384,PEGA
E5E91_RS06030	243230.DR_0639	3.62e-19	80.9	COG0036@1|root,COG0036@2|Bacteria	2|Bacteria	G	ribulose-phosphate 3-epimerase activity	-	-	-	-	-	-	-	-	-	-	-	-	CDRN,Ribul_P_3_epim
E5E91_RS06035	243230.DR_1187	1.07e-166	470	COG0861@1|root,COG0861@2|Bacteria,1WI6V@1297|Deinococcus-Thermus	1297|Deinococcus-Thermus	P	Membrane protein TerC, possibly involved in tellurium resistance	-	-	-	-	-	-	-	-	-	-	-	-	TerC
E5E91_RS06040	243230.DR_1188	1.13e-290	797	COG0628@1|root,COG0628@2|Bacteria,1WMPK@1297|Deinococcus-Thermus	1297|Deinococcus-Thermus	S	Permease	-	-	-	-	-	-	-	-	-	-	-	-	AI-2E_transport
E5E91_RS06045	243230.DR_1189	0	1090	COG1884@1|root,COG1884@2|Bacteria,1WIX7@1297|Deinococcus-Thermus	1297|Deinococcus-Thermus	I	Methylmalonyl-CoA mutase	-	-	5.4.99.13,5.4.99.2	ko:K01848,ko:K11942	ko00280,ko00630,ko00640,ko00720,ko01100,ko01120,ko01200,map00280,map00630,map00640,map00720,map01100,map01120,map01200	M00375,M00376,M00741	R00833	RC00395	ko00000,ko00001,ko00002,ko01000	-	-	-	MM_CoA_mutase
E5E91_RS06050	243230.DR_1190	1.77e-138	392	COG3548@1|root,COG3548@2|Bacteria	2|Bacteria	S	protein homotetramerization	-	-	-	-	-	-	-	-	-	-	-	-	DUF1211
E5E91_RS06055	243230.DR_1191	1.53e-315	859	COG0617@1|root,COG0617@2|Bacteria,1WIYJ@1297|Deinococcus-Thermus	1297|Deinococcus-Thermus	J	Poly A polymerase, head domain	-	-	2.7.7.19	ko:K00970	ko03018,map03018	-	-	-	ko00000,ko00001,ko01000,ko03019	-	-	-	HD,PolyA_pol,PolyA_pol_RNAbd
E5E91_RS06060	243230.DR_1192	3.1e-270	739	COG4850@1|root,COG4850@2|Bacteria,1WMEC@1297|Deinococcus-Thermus	1297|Deinococcus-Thermus	S	conserved protein (DUF2183)	-	-	-	-	-	-	-	-	-	-	-	-	DUF2183
E5E91_RS06070	243230.DR_1194	4.06e-113	325	2D7PJ@1|root,32TPF@2|Bacteria	2|Bacteria	S	Protein of unknown function (DUF1999)	-	-	-	-	-	-	-	-	-	-	-	-	DUF1999
E5E91_RS06075	926554.KI912640_gene1293	9.39e-08	60.5	2BDZ4@1|root,327PI@2|Bacteria	2|Bacteria	-	-	-	-	-	-	-	-	-	-	-	-	-	-	-
E5E91_RS06080	243230.DR_0144	3.47e-244	669	COG3385@1|root,COG3385@2|Bacteria,1WJCS@1297|Deinococcus-Thermus	1297|Deinococcus-Thermus	L	PFAM Transposase DDE domain	-	-	-	-	-	-	-	-	-	-	-	-	DDE_Tnp_1
E5E91_RS06085	243230.DR_1198	0	1165	COG1217@1|root,COG1217@2|Bacteria,1WINQ@1297|Deinococcus-Thermus	1297|Deinococcus-Thermus	T	GTP-binding protein TypA	typA	-	-	ko:K06207	-	-	-	-	ko00000	-	-	-	EFG_C,GTP_EFTU,GTP_EFTU_D2
E5E91_RS06090	243230.DR_1199	1.6e-133	378	COG0693@1|root,COG0693@2|Bacteria,1WJ0Y@1297|Deinococcus-Thermus	1297|Deinococcus-Thermus	S	TIGRFAM intracellular protease, PfpI family	-	-	3.5.1.124	ko:K05520	-	-	-	-	ko00000,ko01000,ko01002	-	-	-	DJ-1_PfpI
E5E91_RS06095	243230.DR_1200	1.4e-152	434	COG0457@1|root,COG0457@2|Bacteria,1WI6W@1297|Deinococcus-Thermus	1297|Deinococcus-Thermus	S	Tetratricopeptide repeat	-	-	-	-	-	-	-	-	-	-	-	-	TPR_16,TPR_17
E5E91_RS06100	243230.DR_1201	0	1868	COG0457@1|root,COG0457@2|Bacteria,1WI8P@1297|Deinococcus-Thermus	1297|Deinococcus-Thermus	U	Tetratricopeptide repeat	-	-	-	-	-	-	-	-	-	-	-	-	TPR_8
E5E91_RS06105	745776.DGo_CA0428	7.17e-78	240	2C40J@1|root,33272@2|Bacteria	2|Bacteria	-	-	-	-	-	-	-	-	-	-	-	-	-	-	-
E5E91_RS06110	243230.DR_1203	1.25e-188	523	COG2120@1|root,COG2120@2|Bacteria,1WIWN@1297|Deinococcus-Thermus	1297|Deinococcus-Thermus	S	GlcNAc-PI de-N-acetylase	lmbE	-	-	-	-	-	-	-	-	-	-	-	PIG-L
E5E91_RS06115	243230.DR_1204	4.1e-91	268	COG0599@1|root,COG0599@2|Bacteria	2|Bacteria	S	peroxiredoxin activity	pcaC	-	3.1.1.24,4.1.1.44	ko:K01055,ko:K01607,ko:K14727	ko00362,ko01100,ko01120,ko01220,map00362,map01100,map01120,map01220	M00568	R02991,R03470	RC00825,RC00938	ko00000,ko00001,ko00002,ko01000	-	-	-	Abhydrolase_1,CMD
E5E91_RS06120	243230.DR_1205	7.7e-149	419	COG0274@1|root,COG0274@2|Bacteria,1WI7Y@1297|Deinococcus-Thermus	1297|Deinococcus-Thermus	F	Catalyzes a reversible aldol reaction between acetaldehyde and D-glyceraldehyde 3-phosphate to generate 2-deoxy- D-ribose 5-phosphate	deoC	GO:0003674,GO:0003824,GO:0004139,GO:0005975,GO:0006139,GO:0006725,GO:0006753,GO:0006793,GO:0006796,GO:0006807,GO:0008150,GO:0008152,GO:0009056,GO:0009058,GO:0009117,GO:0009166,GO:0009262,GO:0009264,GO:0009987,GO:0016052,GO:0016829,GO:0016830,GO:0016832,GO:0018130,GO:0019438,GO:0019439,GO:0019637,GO:0034404,GO:0034641,GO:0034654,GO:0034655,GO:0044237,GO:0044238,GO:0044248,GO:0044249,GO:0044270,GO:…	4.1.2.4	ko:K01619	ko00030,map00030	-	R01066	RC00436,RC00437	ko00000,ko00001,ko01000	-	-	-	DeoC
E5E91_RS06125	243230.DR_1206	1.85e-130	371	COG0424@1|root,COG0424@2|Bacteria,1WK7N@1297|Deinococcus-Thermus	1297|Deinococcus-Thermus	D	COG0424 Nucleotide-binding protein implicated in inhibition of septum formation	maf	-	-	ko:K06287	-	-	-	-	ko00000	-	-	-	Maf
E5E91_RS06135	243230.DR_1208	1.09e-120	343	COG1225@1|root,COG1225@2|Bacteria	2|Bacteria	O	peroxiredoxin activity	-	-	1.11.1.15	ko:K03564	-	-	-	-	ko00000,ko01000	-	-	-	AhpC-TSA
E5E91_RS06140	243230.DR_1209	1.75e-115	330	COG1225@1|root,COG1225@2|Bacteria	2|Bacteria	O	peroxiredoxin activity	-	-	1.11.1.15	ko:K03564	-	-	-	-	ko00000,ko01000	-	-	-	AhpC-TSA
E5E91_RS06160	243230.DR_1213	7.4e-232	639	COG0515@1|root,COG0515@2|Bacteria,1WIMH@1297|Deinococcus-Thermus	1297|Deinococcus-Thermus	KLT	Serine threonine protein kinase	-	-	2.7.11.1	ko:K08884	-	-	-	-	ko00000,ko01000,ko01001	-	-	-	Pkinase
E5E91_RS06165	243230.DR_1214	4.61e-223	615	COG0825@1|root,COG0825@2|Bacteria,1WJ82@1297|Deinococcus-Thermus	1297|Deinococcus-Thermus	I	Component of the acetyl coenzyme A carboxylase (ACC) complex. First, biotin carboxylase catalyzes the carboxylation of biotin on its carrier protein (BCCP) and then the CO(2) group is transferred by the carboxyltransferase to acetyl-CoA to form malonyl-CoA	accA	-	2.1.3.15,6.4.1.2	ko:K01962	ko00061,ko00620,ko00640,ko00720,ko01100,ko01110,ko01120,ko01130,ko01200,ko01212,map00061,map00620,map00640,map00720,map01100,map01110,map01120,map01130,map01200,map01212	M00082,M00376	R00742,R04386	RC00040,RC00253,RC00367	ko00000,ko00001,ko00002,ko01000	-	-	-	ACCA
E5E91_RS06170	243230.DR_1215	4.02e-201	557	COG0777@1|root,COG0777@2|Bacteria,1WIB7@1297|Deinococcus-Thermus	1297|Deinococcus-Thermus	I	Component of the acetyl coenzyme A carboxylase (ACC) complex. Biotin carboxylase (BC) catalyzes the carboxylation of biotin on its carrier protein (BCCP) and then the CO(2) group is transferred by the transcarboxylase to acetyl-CoA to form malonyl- CoA	accD	-	2.1.3.15,6.4.1.2	ko:K01963	ko00061,ko00620,ko00640,ko00720,ko01100,ko01110,ko01120,ko01130,ko01200,ko01212,map00061,map00620,map00640,map00720,map01100,map01110,map01120,map01130,map01200,map01212	M00082,M00376	R00742,R04386	RC00040,RC00253,RC00367	ko00000,ko00001,ko00002,ko01000	-	-	-	Carboxyl_trans
E5E91_RS06175	1121378.KB899736_gene3920	1.47e-51	168	2DZV2@1|root,32VJS@2|Bacteria	2|Bacteria	-	-	-	-	-	-	-	-	-	-	-	-	-	-	-
E5E91_RS06180	243230.DR_1217	6.89e-168	469	COG1414@1|root,COG1414@2|Bacteria,1WJRD@1297|Deinococcus-Thermus	1297|Deinococcus-Thermus	K	Transcriptional regulator, IclR family	-	-	-	-	-	-	-	-	-	-	-	-	HTH_IclR,IclR
E5E91_RS06185	243230.DR_1218	1.78e-75	225	295M4@1|root,2ZSYI@2|Bacteria,1WNBP@1297|Deinococcus-Thermus	1297|Deinococcus-Thermus	-	-	-	-	-	-	-	-	-	-	-	-	-	-	HTH_IclR,MarR_2
E5E91_RS06190	243230.DR_1219	0	1431	COG0370@1|root,COG0370@2|Bacteria,1WJNU@1297|Deinococcus-Thermus	1297|Deinococcus-Thermus	P	transporter of a GTP-driven Fe(2 ) uptake system	-	-	-	ko:K04759	-	-	-	-	ko00000,ko02000	9.A.8.1	-	-	FeoB_C,FeoB_N,Gate
E5E91_RS06195	243230.DR_1220	8.12e-48	152	COG1918@1|root,COG1918@2|Bacteria,1WKS4@1297|Deinococcus-Thermus	1297|Deinococcus-Thermus	P	FeoA	-	-	-	ko:K04758	-	-	-	-	ko00000,ko02000	-	-	-	FeoA
E5E91_RS06200	1288484.APCS01000074_gene1990	2.45e-192	538	28MQK@1|root,2ZAZF@2|Bacteria,1WI05@1297|Deinococcus-Thermus	1297|Deinococcus-Thermus	-	-	-	-	-	-	-	-	-	-	-	-	-	-	-
E5E91_RS06205	1288484.APCS01000074_gene1991	4.31e-140	400	COG4945@1|root,COG4945@2|Bacteria	2|Bacteria	G	C-terminal binding-module, SLH-like, of glucodextranase	-	-	-	-	-	-	-	-	-	-	-	-	Glucodextran_C,Glyco_hydro_57
E5E91_RS06210	1288484.APCS01000074_gene1992	8.55e-168	474	COG0697@1|root,COG0697@2|Bacteria,1WIMI@1297|Deinococcus-Thermus	1297|Deinococcus-Thermus	EG	PFAM EamA-like transporter family	-	-	-	ko:K03298	-	-	-	-	ko00000,ko02000	2.A.7.3	-	-	EamA
E5E91_RS06220	243230.DR_1223	1.88e-290	795	COG0477@1|root,COG2814@2|Bacteria,1WJE9@1297|Deinococcus-Thermus	1297|Deinococcus-Thermus	EGP	Major Facilitator Superfamily	-	-	-	-	-	-	-	-	-	-	-	-	MFS_1,MFS_1_like
E5E91_RS06225	1288484.APCS01000074_gene1995	3.4e-147	416	COG1215@1|root,COG1215@2|Bacteria,1WIAI@1297|Deinococcus-Thermus	1297|Deinococcus-Thermus	M	PFAM Glycosyl transferase family 2	-	-	-	-	-	-	-	-	-	-	-	-	Glycos_transf_2
E5E91_RS06230	243230.DR_1225	3.26e-296	807	COG0438@1|root,COG0438@2|Bacteria,1WI1R@1297|Deinococcus-Thermus	1297|Deinococcus-Thermus	M	PFAM Glycosyl transferase, group 1	-	-	-	-	-	-	-	-	-	-	-	-	Glyco_transf_4,Glycos_transf_1
E5E91_RS06235	243230.DR_1226	4.16e-239	660	COG0726@1|root,COG0726@2|Bacteria	2|Bacteria	G	polysaccharide deacetylase	-	-	-	-	-	-	-	-	-	-	-	-	Polysacc_deac_1
E5E91_RS06240	1288484.APCS01000074_gene1998	0	1644	COG4585@1|root,COG4585@2|Bacteria,1WJNH@1297|Deinococcus-Thermus	1297|Deinococcus-Thermus	T	Histidine kinase-, DNA gyrase B-, and HSP90-like ATPase	-	-	-	-	-	-	-	-	-	-	-	-	GAF,GAF_2,GAF_3,HATPase_c,HATPase_c_2,HisKA_3,PAS,PAS_4,PAS_8
E5E91_RS06245	243230.DR_1230	5.11e-157	441	28SQN@1|root,2ZF0Q@2|Bacteria,1WIW1@1297|Deinococcus-Thermus	1297|Deinococcus-Thermus	S	Domain of unknown function (DUF4388)	-	-	-	-	-	-	-	-	-	-	-	-	DUF4388
E5E91_RS06250	243230.DR_1231	0	1488	COG3156@1|root,COG3156@2|Bacteria,1WJH7@1297|Deinococcus-Thermus	1297|Deinococcus-Thermus	U	type II secretion system protein K	-	-	-	-	-	-	-	-	-	-	-	-	-
E5E91_RS06255	243230.DR_1232	2.87e-96	281	COG2165@1|root,COG2165@2|Bacteria,1WNE3@1297|Deinococcus-Thermus	1297|Deinococcus-Thermus	NU	Prokaryotic N-terminal methylation motif	-	-	-	-	-	-	-	-	-	-	-	-	N_methyl
E5E91_RS06260	243230.DR_1233	4.21e-118	339	COG2165@1|root,COG2165@2|Bacteria	2|Bacteria	NU	general secretion pathway protein	mshC	-	-	ko:K02459,ko:K02650,ko:K10926	ko02020,ko03070,ko05111,map02020,map03070,map05111	M00331	-	-	ko00000,ko00001,ko00002,ko02035,ko02044	3.A.15,3.A.15.2	-	-	N_methyl
E5E91_RS06265	243230.DR_1234	3.82e-204	565	COG4968@1|root,COG4968@2|Bacteria,1WKEE@1297|Deinococcus-Thermus	1297|Deinococcus-Thermus	NU	Prepilin-type N-terminal cleavage methylation domain	-	-	-	-	-	-	-	-	-	-	-	-	N_methyl
E5E91_RS06270	243230.DR_1235	0	1044	COG0699@1|root,COG0699@2|Bacteria,1WJ2N@1297|Deinococcus-Thermus	1297|Deinococcus-Thermus	S	TIGRFAM Small GTP-binding protein domain	-	-	-	-	-	-	-	-	-	-	-	-	Dynamin_N
E5E91_RS06275	243230.DR_1236	5.52e-205	569	COG0053@1|root,COG0053@2|Bacteria,1WI3N@1297|Deinococcus-Thermus	1297|Deinococcus-Thermus	P	Belongs to the cation diffusion facilitator (CDF) transporter (TC 2.A.4) family	czrB	-	-	-	-	-	-	-	-	-	-	-	Cation_efflux,ZT_dimer
E5E91_RS06280	243230.DR_1237	2.13e-233	644	COG4762@1|root,COG4762@2|Bacteria	2|Bacteria	S	Domain of unknown function (DUF1990)	-	-	-	-	-	-	-	-	-	-	-	-	DUF1990
E5E91_RS06285	243230.DR_1238	2.15e-286	781	COG0119@1|root,COG0119@2|Bacteria,1WIX3@1297|Deinococcus-Thermus	1297|Deinococcus-Thermus	E	Belongs to the alpha-IPM synthase homocitrate synthase family	-	-	2.3.3.14	ko:K01655	ko00300,ko00620,ko01100,ko01120,ko01130,ko01210,ko01230,map00300,map00620,map01100,map01120,map01130,map01210,map01230	M00030,M00433	R00271	RC00004,RC00067,RC02754	br01601,ko00000,ko00001,ko00002,ko01000	-	-	-	HMGL-like
E5E91_RS06290	243230.DR_1239	7.1e-111	318	COG2030@1|root,COG2030@2|Bacteria,1WJC4@1297|Deinococcus-Thermus	1297|Deinococcus-Thermus	I	N-terminal half of MaoC dehydratase	-	-	-	-	-	-	-	-	-	-	-	-	MaoC_dehydratas
E5E91_RS06295	243230.DR_1240	3.03e-196	545	COG2301@1|root,COG2301@2|Bacteria	2|Bacteria	G	Belongs to the HpcH HpaI aldolase family	citE	GO:0000287,GO:0003674,GO:0005488,GO:0006082,GO:0006107,GO:0008150,GO:0008152,GO:0009987,GO:0019752,GO:0043167,GO:0043169,GO:0043436,GO:0043648,GO:0044237,GO:0044281,GO:0046872,GO:0071704	4.1.3.25,4.1.3.34	ko:K01644,ko:K18292	ko00660,ko01100,ko02020,map00660,map01100,map02020	-	R00237,R00362	RC00067,RC00502,RC01118,RC01205	ko00000,ko00001,ko01000	-	-	-	HpcH_HpaI
E5E91_RS06310	1121378.KB899699_gene1840	5.12e-116	340	COG0515@1|root,COG0515@2|Bacteria,1WMNK@1297|Deinococcus-Thermus	1297|Deinococcus-Thermus	KLT	Protein tyrosine kinase	-	-	2.7.11.1	ko:K08884,ko:K12132	-	-	-	-	ko00000,ko01000,ko01001	-	-	-	Pkinase
E5E91_RS06315	243230.DR_1244	9.5e-208	575	COG1466@1|root,COG1466@2|Bacteria,1WJ71@1297|Deinococcus-Thermus	1297|Deinococcus-Thermus	L	DNA polymerase III, delta' subunit	holA	-	2.7.7.7	ko:K02340	ko00230,ko00240,ko01100,ko03030,ko03430,ko03440,map00230,map00240,map01100,map03030,map03430,map03440	M00260	R00375,R00376,R00377,R00378	RC02795	ko00000,ko00001,ko00002,ko01000,ko03032,ko03400	-	-	-	DNA_pol3_gamma3
E5E91_RS06325	243230.DR_1246	2.86e-245	674	COG0006@1|root,COG0006@2|Bacteria,1WIXQ@1297|Deinococcus-Thermus	1297|Deinococcus-Thermus	E	PFAM Metallopeptidase family M24	-	-	3.4.11.9,3.4.13.9	ko:K01262,ko:K01271	-	-	-	-	ko00000,ko01000,ko01002	-	-	-	Creatinase_N,Peptidase_M24
E5E91_RS06330	243230.DR_1247	3.95e-273	748	COG0045@1|root,COG0045@2|Bacteria,1WIT1@1297|Deinococcus-Thermus	1297|Deinococcus-Thermus	C	Succinyl-CoA synthetase functions in the citric acid cycle (TCA), coupling the hydrolysis of succinyl-CoA to the synthesis of either ATP or GTP and thus represents the only step of substrate-level phosphorylation in the TCA. The beta subunit provides nucleotide specificity of the enzyme and binds the substrate succinate, while the binding sites for coenzyme A and phosphate are found in the alpha …	sucC	-	6.2.1.5	ko:K01903	ko00020,ko00640,ko00660,ko00720,ko01100,ko01110,ko01120,ko01130,ko01200,map00020,map00640,map00660,map00720,map01100,map01110,map01120,map01130,map01200	M00009,M00011,M00173,M00374,M00620	R00405,R02404	RC00004,RC00014	ko00000,ko00001,ko00002,ko01000	-	-	-	ATP-grasp_2,Ligase_CoA
E5E91_RS06335	243230.DR_1248	7.54e-210	580	COG0074@1|root,COG0074@2|Bacteria,1WJBR@1297|Deinococcus-Thermus	1297|Deinococcus-Thermus	C	Succinyl-CoA synthetase functions in the citric acid cycle (TCA), coupling the hydrolysis of succinyl-CoA to the synthesis of either ATP or GTP and thus represents the only step of substrate-level phosphorylation in the TCA. The alpha subunit of the enzyme binds the substrates coenzyme A and phosphate, while succinate binding and nucleotide specificity is provided by the beta subunit	sucD	-	6.2.1.5	ko:K01902	ko00020,ko00640,ko00660,ko00720,ko01100,ko01110,ko01120,ko01130,ko01200,map00020,map00640,map00660,map00720,map01100,map01110,map01120,map01130,map01200	M00009,M00011,M00173,M00374,M00620	R00405,R02404	RC00004,RC00014	ko00000,ko00001,ko00002,ko01000	-	-	-	CoA_binding,Ligase_CoA,Succ_CoA_lig
E5E91_RS06355	243230.DR_1252	1.25e-306	834	COG1748@1|root,COG1748@2|Bacteria	2|Bacteria	E	saccharopine dehydrogenase activity	LYS1	-	1.5.1.7	ko:K00290	ko00300,ko00310,ko01100,ko01110,ko01130,ko01230,map00300,map00310,map01100,map01110,map01130,map01230	M00030,M00032	R00715	RC00217,RC01532	ko00000,ko00001,ko00002,ko01000	-	-	iAF987.Gmet_0902	Sacchrp_dh_C,Sacchrp_dh_NADP
E5E91_RS06370	243230.DR_1255	4.07e-272	745	COG1960@1|root,COG1960@2|Bacteria,1WITX@1297|Deinococcus-Thermus	1297|Deinococcus-Thermus	I	PFAM Acyl-CoA dehydrogenase, C-terminal domain	-	-	-	-	-	-	-	-	-	-	-	-	Acyl-CoA_dh_1,Acyl-CoA_dh_M,Acyl-CoA_dh_N
E5E91_RS06380	243230.DR_1257	4.94e-294	801	COG2133@1|root,COG2133@2|Bacteria,1WMHH@1297|Deinococcus-Thermus	1297|Deinococcus-Thermus	G	COGs COG2133 Glucose sorbosone dehydrogenase	-	-	-	-	-	-	-	-	-	-	-	-	GSDH
E5E91_RS06385	1288484.APCS01000028_gene2288	0	2557	COG0553@1|root,COG0553@2|Bacteria,1WNE4@1297|Deinococcus-Thermus	1297|Deinococcus-Thermus	L	Transcription regulator that activates transcription by stimulating RNA polymerase (RNAP) recycling in case of stress conditions such as supercoiled DNA or high salt concentrations. Probably acts by releasing the RNAP, when it is trapped or immobilized on tightly supercoiled DNA. Does not activate transcription on linear DNA. Probably not involved in DNA repair	-	-	-	-	-	-	-	-	-	-	-	-	Helicase_C,SNF2_N
E5E91_RS06390	243230.DR_1260	2.42e-182	506	COG0639@1|root,COG0639@2|Bacteria,1WMHM@1297|Deinococcus-Thermus	1297|Deinococcus-Thermus	T	metallophosphoesterase	-	-	-	-	-	-	-	-	-	-	-	-	Metallophos_2
E5E91_RS06395	243230.DR_1261	3.66e-54	169	COG3798@1|root,COG3798@2|Bacteria	2|Bacteria	O	Protein conserved in bacteria	-	-	-	-	-	-	-	-	-	-	-	-	DUF2171
E5E91_RS06400	243230.DR_1262	0	1040	COG2304@1|root,COG2304@2|Bacteria	2|Bacteria	IU	oxidoreductase activity	mtsE	-	-	ko:K11089	ko05322,map05322	-	-	-	ko00000,ko00001	-	-	-	TROVE,VWA_2
E5E91_RS06405	243230.DR_1263	1.58e-114	330	COG5113@1|root,COG3236@2|Bacteria	2|Bacteria	O	hydrolase activity, hydrolyzing N-glycosyl compounds	ybiA	-	-	ko:K09935	-	-	-	-	ko00000	-	-	-	DUF1768
E5E91_RS06425	243230.DR_1265	1.1e-190	529	COG0454@1|root,COG0456@2|Bacteria	2|Bacteria	K	acetyltransferase	-	-	-	-	-	-	-	-	-	-	-	-	Acetyltransf_1,Acetyltransf_10
E5E91_RS06430	243230.DR_1266	0	1021	COG0442@1|root,COG0442@2|Bacteria,1WJ9C@1297|Deinococcus-Thermus	1297|Deinococcus-Thermus	J	Catalyzes the attachment of proline to tRNA(Pro) in a two-step reaction proline is first activated by ATP to form Pro- AMP and then transferred to the acceptor end of tRNA(Pro)	proS	GO:0003674,GO:0003824,GO:0004812,GO:0004827,GO:0005575,GO:0005622,GO:0005623,GO:0005737,GO:0006082,GO:0006139,GO:0006399,GO:0006412,GO:0006418,GO:0006433,GO:0006518,GO:0006520,GO:0006725,GO:0006807,GO:0008150,GO:0008152,GO:0009058,GO:0009059,GO:0009987,GO:0010467,GO:0016070,GO:0016874,GO:0016875,GO:0017101,GO:0019538,GO:0019752,GO:0032991,GO:0034641,GO:0034645,GO:0034660,GO:0043038,GO:0043039,GO:…	6.1.1.15	ko:K01881	ko00970,map00970	M00359,M00360	R03661	RC00055,RC00523	ko00000,ko00001,ko00002,ko01000,ko01007,ko03016	-	-	-	HGTP_anticodon,ProRS-C_1,tRNA-synt_2b
E5E91_RS06435	1121924.ATWH01000014_gene3453	8.18e-53	172	COG0457@1|root,COG0457@2|Bacteria,2IFNE@201174|Actinobacteria,4FPIP@85023|Microbacteriaceae	201174|Actinobacteria	S	Tetratrico peptide repeat	-	-	-	-	-	-	-	-	-	-	-	-	TPR_5
E5E91_RS06440	243230.DR_1268	1.43e-72	221	COG2318@1|root,COG2318@2|Bacteria,1WKK4@1297|Deinococcus-Thermus	1297|Deinococcus-Thermus	S	DinB superfamily	-	-	-	-	-	-	-	-	-	-	-	-	DinB_2
E5E91_RS06450	1288484.APCS01000028_gene2283	4.88e-313	854	COG0017@1|root,COG0017@2|Bacteria,1WI7S@1297|Deinococcus-Thermus	1297|Deinococcus-Thermus	J	PFAM tRNA synthetases class II (D, K and N)	asnS	GO:0003674,GO:0003824,GO:0004812,GO:0004816,GO:0005575,GO:0005622,GO:0005623,GO:0005737,GO:0006082,GO:0006139,GO:0006399,GO:0006412,GO:0006418,GO:0006421,GO:0006518,GO:0006520,GO:0006725,GO:0006807,GO:0008150,GO:0008152,GO:0009058,GO:0009059,GO:0009987,GO:0010467,GO:0016070,GO:0016874,GO:0016875,GO:0019538,GO:0019752,GO:0034641,GO:0034645,GO:0034660,GO:0043038,GO:0043039,GO:0043043,GO:0043170,GO:…	6.1.1.22	ko:K01893	ko00970,map00970	M00359,M00360	R03648	RC00055,RC00523	ko00000,ko00001,ko00002,ko01000,ko01007,ko03016	-	-	-	tRNA-synt_2,tRNA_anti-codon
E5E91_RS06460	243230.DR_1271	4.7e-195	540	COG0778@1|root,COG0778@2|Bacteria,1WKXZ@1297|Deinococcus-Thermus	1297|Deinococcus-Thermus	C	Nitroreductase family	-	-	-	-	-	-	-	-	-	-	-	-	Nitroreductase
E5E91_RS06465	1288484.APCS01000028_gene2281	3.65e-48	155	294QG@1|root,2ZS3T@2|Bacteria	2|Bacteria	-	-	-	-	-	-	-	-	-	-	-	-	-	-	-
E5E91_RS06470	243230.DR_1273	1.42e-306	836	COG4292@1|root,COG4292@2|Bacteria	2|Bacteria	S	Bacterial low temperature requirement A protein (LtrA)	ltrA	-	-	-	-	-	-	-	-	-	-	-	LtrA
E5E91_RS06475	243230.DR_1274	2.3e-127	363	COG0632@1|root,COG0632@2|Bacteria,1WKAU@1297|Deinococcus-Thermus	1297|Deinococcus-Thermus	L	The RuvA-RuvB complex in the presence of ATP renatures cruciform structure in supercoiled DNA with palindromic sequence, indicating that it may promote strand exchange reactions in homologous recombination. RuvAB is a helicase that mediates the Holliday junction migration by localized denaturation and reannealing. RuvA stimulates, in the presence of DNA, the weak ATPase activity of RuvB	ruvA	-	3.6.4.12	ko:K03550	ko03440,map03440	-	-	-	ko00000,ko00001,ko01000,ko03400	-	-	-	HHH_5,RuvA_C,RuvA_N
E5E91_RS06480	243230.DR_1275	5.39e-62	190	COG0721@1|root,COG0721@2|Bacteria	2|Bacteria	J	Allows the formation of correctly charged Asn-tRNA(Asn) or Gln-tRNA(Gln) through the transamidation of misacylated Asp- tRNA(Asn) or Glu-tRNA(Gln) in organisms which lack either or both of asparaginyl-tRNA or glutaminyl-tRNA synthetases. The reaction takes place in the presence of glutamine and ATP through an activated phospho-Asp-tRNA(Asn) or phospho-Glu-tRNA(Gln)	gatC	-	6.3.5.6,6.3.5.7	ko:K02435	ko00970,ko01100,map00970,map01100	-	R03905,R04212	RC00010	ko00000,ko00001,ko01000,ko03029	-	-	iAF987.Gmet_0076	Glu-tRNAGln
E5E91_RS06485	243230.DR_1276	1.8e-307	838	COG0172@1|root,COG0172@2|Bacteria,1WJ2T@1297|Deinococcus-Thermus	1297|Deinococcus-Thermus	J	Catalyzes the attachment of serine to tRNA(Ser). Is also able to aminoacylate tRNA(Sec) with serine, to form the misacylated tRNA L-seryl-tRNA(Sec), which will be further converted into selenocysteinyl-tRNA(Sec)	serS	GO:0000049,GO:0000166,GO:0003674,GO:0003676,GO:0003723,GO:0005488,GO:0005515,GO:0005524,GO:0008144,GO:0016597,GO:0017076,GO:0030554,GO:0031406,GO:0032553,GO:0032555,GO:0032559,GO:0035639,GO:0036094,GO:0042802,GO:0042803,GO:0043167,GO:0043168,GO:0043169,GO:0043177,GO:0046983,GO:0070905,GO:0097159,GO:0097367,GO:1901265,GO:1901363	6.1.1.11	ko:K01875	ko00970,map00970	M00359,M00360	R03662,R08218	RC00055,RC00523	ko00000,ko00001,ko00002,ko01000,ko01007,ko03016	-	-	-	Seryl_tRNA_N,tRNA-synt_2b
E5E91_RS06490	243230.DR_1277	5.61e-208	578	COG0715@1|root,COG0715@2|Bacteria,1WIC3@1297|Deinococcus-Thermus	1297|Deinococcus-Thermus	P	ABC transporter substrate-binding protein	-	-	-	ko:K02051	-	M00188	-	-	ko00000,ko00002,ko02000	3.A.1.16,3.A.1.17	-	-	NMT1_2
E5E91_RS06495	243230.DR_1278	6.35e-230	633	COG0460@1|root,COG0460@2|Bacteria,1WIA3@1297|Deinococcus-Thermus	1297|Deinococcus-Thermus	E	homoserine dehydrogenase	-	-	1.1.1.3	ko:K00003	ko00260,ko00270,ko00300,ko01100,ko01110,ko01120,ko01130,ko01230,map00260,map00270,map00300,map01100,map01110,map01120,map01130,map01230	M00017,M00018	R01773,R01775	RC00087	ko00000,ko00001,ko00002,ko01000	-	-	-	Homoserine_dh,NAD_binding_3
E5E91_RS06500	243230.DR_1279	1.85e-156	438	COG0605@1|root,COG0605@2|Bacteria,1WIJ1@1297|Deinococcus-Thermus	1297|Deinococcus-Thermus	P	radicals which are normally produced within the cells and which are toxic to biological systems	sodA	GO:0000302,GO:0000303,GO:0000305,GO:0003674,GO:0003824,GO:0004784,GO:0006801,GO:0006950,GO:0006979,GO:0008150,GO:0008152,GO:0009636,GO:0009987,GO:0010035,GO:0016209,GO:0016491,GO:0016721,GO:0019430,GO:0033554,GO:0034599,GO:0034614,GO:0042221,GO:0044237,GO:0050896,GO:0051716,GO:0055114,GO:0070887,GO:0071450,GO:0071451,GO:0072593,GO:0097237,GO:0098754,GO:0098869,GO:1901700,GO:1901701,GO:1990748	1.15.1.1	ko:K04564	ko04013,ko04068,ko04146,ko04211,ko04212,ko04213,ko05016,map04013,map04068,map04146,map04211,map04212,map04213,map05016	-	-	-	ko00000,ko00001,ko01000	-	-	-	Sod_Fe_C,Sod_Fe_N
E5E91_RS06510	243230.DR_1281	1.4e-191	530	COG1692@1|root,COG1692@2|Bacteria,1WIJV@1297|Deinococcus-Thermus	1297|Deinococcus-Thermus	S	TIGRFAM metallophosphoesterase, MG_246 BB_0505 family	-	-	-	ko:K09769	-	-	-	-	ko00000	-	-	-	YmdB
E5E91_RS06520	243230.DR_1283	0	1614	COG2352@1|root,COG2352@2|Bacteria,1WJEH@1297|Deinococcus-Thermus	1297|Deinococcus-Thermus	C	Forms oxaloacetate, a four-carbon dicarboxylic acid source for the tricarboxylic acid cycle	ppc	-	4.1.1.31	ko:K01595	ko00620,ko00680,ko00710,ko00720,ko01100,ko01120,ko01200,map00620,map00680,map00710,map00720,map01100,map01120,map01200	M00168,M00170,M00171,M00172,M00173,M00346,M00374	R00345	RC02741	ko00000,ko00001,ko00002,ko01000	-	-	-	PEPcase
E5E91_RS06525	243230.DR_1284	7.77e-91	267	COG3385@1|root,COG3385@2|Bacteria	2|Bacteria	L	transposase activity	-	-	-	ko:K07495	-	-	-	-	ko00000	-	-	-	DDE_5,DDE_Tnp_1
E5E91_RS06530	243230.DR_1285	1.7e-173	483	COG3385@1|root,COG3385@2|Bacteria	2|Bacteria	L	transposase activity	-	-	-	ko:K07495	-	-	-	-	ko00000	-	-	-	DDE_5,DDE_Tnp_1
E5E91_RS06535	243230.DR_1287	1.55e-131	379	COG2353@1|root,COG2353@2|Bacteria,1WMZ2@1297|Deinococcus-Thermus	1297|Deinococcus-Thermus	S	YceI-like domain	-	-	-	-	-	-	-	-	-	-	-	-	YceI
E5E91_RS06545	243230.DR_1289	0	1622	COG0514@1|root,COG0514@2|Bacteria	2|Bacteria	L	ATP-dependent DNA helicase (RecQ)	recQ	GO:0003674,GO:0003676,GO:0003677,GO:0003678,GO:0003824,GO:0004003,GO:0004386,GO:0005488,GO:0005575,GO:0005622,GO:0005623,GO:0005657,GO:0005694,GO:0005737,GO:0006139,GO:0006259,GO:0006281,GO:0006310,GO:0006725,GO:0006807,GO:0006950,GO:0006974,GO:0006996,GO:0008026,GO:0008094,GO:0008150,GO:0008152,GO:0008270,GO:0009295,GO:0009378,GO:0009987,GO:0016043,GO:0016462,GO:0016787,GO:0016817,GO:0016818,GO:…	3.6.4.12	ko:K03654	ko03018,map03018	-	-	-	ko00000,ko00001,ko01000,ko03400	-	-	-	DEAD,HRDC,HTH_40,Helicase_C,RQC,RecQ_Zn_bind
E5E91_RS06550	243230.DR_1290	0	1064	COG0747@1|root,COG0747@2|Bacteria,1WIYQ@1297|Deinococcus-Thermus	1297|Deinococcus-Thermus	E	PFAM Bacterial extracellular solute-binding proteins, family 5 Middle	-	-	-	ko:K02035	ko02024,map02024	M00239	-	-	ko00000,ko00001,ko00002,ko02000	3.A.1.5	-	-	SBP_bac_5
E5E91_RS06555	243230.DR_1291	0	1053	COG0111@1|root,COG0111@2|Bacteria,1WJ6E@1297|Deinococcus-Thermus	1297|Deinococcus-Thermus	E	D-isomer specific 2-hydroxyacid dehydrogenase	-	-	1.1.1.399,1.1.1.95	ko:K00058	ko00260,ko00680,ko01100,ko01120,ko01130,ko01200,ko01230,map00260,map00680,map01100,map01120,map01130,map01200,map01230	M00020	R01513	RC00031	ko00000,ko00001,ko00002,ko01000,ko04147	-	-	-	2-Hacid_dh,2-Hacid_dh_C,ACT
E5E91_RS06560	243230.DR_1292	1.38e-186	519	COG0521@1|root,COG0521@2|Bacteria,1WIRM@1297|Deinococcus-Thermus	1297|Deinococcus-Thermus	H	Molybdenum cofactor biosynthesis protein B	-	-	2.7.7.75	ko:K03638	ko00790,ko01100,map00790,map01100	-	R09726	RC00002	ko00000,ko00001,ko01000	-	-	-	MoCF_biosynth
E5E91_RS06570	243230.DR_1294	8.24e-56	173	COG0228@1|root,COG0228@2|Bacteria,1WKH5@1297|Deinococcus-Thermus	1297|Deinococcus-Thermus	J	Belongs to the bacterial ribosomal protein bS16 family	rpsP	GO:0003674,GO:0003735,GO:0005198,GO:0005575,GO:0005622,GO:0005623,GO:0005737,GO:0005840,GO:0006412,GO:0006518,GO:0006807,GO:0008150,GO:0008152,GO:0009058,GO:0009059,GO:0009987,GO:0010467,GO:0015935,GO:0019538,GO:0032991,GO:0034641,GO:0034645,GO:0043043,GO:0043170,GO:0043226,GO:0043228,GO:0043229,GO:0043232,GO:0043603,GO:0043604,GO:0044237,GO:0044238,GO:0044249,GO:0044260,GO:0044267,GO:0044271,GO:…	-	ko:K02959	ko03010,map03010	M00178	-	-	br01610,ko00000,ko00001,ko00002,ko03011,ko03029	-	-	-	Ribosomal_S16
E5E91_RS06575	243230.DR_1295	1.54e-184	516	COG5006@1|root,COG5006@2|Bacteria	2|Bacteria	S	threonine efflux transmembrane transporter activity	rhtA	GO:0003333,GO:0003674,GO:0005215,GO:0005342,GO:0005575,GO:0005623,GO:0005886,GO:0006810,GO:0006811,GO:0006812,GO:0006820,GO:0006855,GO:0006865,GO:0008150,GO:0008324,GO:0008509,GO:0008514,GO:0015075,GO:0015171,GO:0015175,GO:0015179,GO:0015195,GO:0015238,GO:0015318,GO:0015562,GO:0015565,GO:0015711,GO:0015804,GO:0015807,GO:0015826,GO:0015849,GO:0015893,GO:0016020,GO:0022857,GO:0034220,GO:0034639,GO:…	-	ko:K11939	-	-	-	-	ko00000,ko02000	2.A.7.3.6	-	iNRG857_1313.NRG857_03645	EamA
E5E91_RS06580	243230.DR_1296	5.29e-199	550	COG3293@1|root,COG3293@2|Bacteria,1WMN9@1297|Deinococcus-Thermus	1297|Deinococcus-Thermus	L	Transposase DDE domain	-	-	-	ko:K07492	-	-	-	-	ko00000	-	-	-	DDE_Tnp_1,DDE_Tnp_1_2,DUF4096
E5E91_RS06585	243230.DR_1297	1.06e-205	571	COG2354@1|root,COG2354@2|Bacteria	2|Bacteria	S	Protein of unknown function (DUF808)	yedI	GO:0005575,GO:0005623,GO:0005886,GO:0016020,GO:0044464,GO:0071944	-	ko:K09781	-	-	-	-	ko00000	-	-	-	DUF808
E5E91_RS06590	243230.DR_1298	0	1022	COG1032@1|root,COG1032@2|Bacteria,1WJK9@1297|Deinococcus-Thermus	1297|Deinococcus-Thermus	C	PFAM Radical SAM	-	-	-	-	-	-	-	-	-	-	-	-	Radical_SAM
E5E91_RS06600	243230.DR_1300	3.48e-150	424	COG0785@1|root,COG0785@2|Bacteria,1WJ3U@1297|Deinococcus-Thermus	1297|Deinococcus-Thermus	O	PFAM cytochrome c biogenesis protein, transmembrane region	ccdA	-	-	ko:K06196	-	-	-	-	ko00000,ko02000	5.A.1.2	-	-	DsbD
E5E91_RS06610	243230.DR_1302	1.97e-254	698	COG3842@1|root,COG3842@2|Bacteria,1WIWM@1297|Deinococcus-Thermus	1297|Deinococcus-Thermus	P	Part of the ABC transporter complex PotABCD involved in spermidine putrescine import. Responsible for energy coupling to the transport system	potA	-	3.6.3.31	ko:K11072	ko02010,map02010	M00299	-	-	ko00000,ko00001,ko00002,ko01000,ko02000	3.A.1.11.1	-	-	ABC_tran,TOBE_2
E5E91_RS06615	243230.DR_1303	2.22e-192	534	COG1176@1|root,COG1176@2|Bacteria,1WIWI@1297|Deinococcus-Thermus	1297|Deinococcus-Thermus	E	ABC-type spermidine putrescine transport system, permease component I	potB	-	-	ko:K11071	ko02010,map02010	M00299	-	-	ko00000,ko00001,ko00002,ko02000	3.A.1.11.1	-	-	BPD_transp_1
E5E91_RS06620	243230.DR_1304	1.96e-185	516	COG1177@1|root,COG1177@2|Bacteria,1WI58@1297|Deinococcus-Thermus	1297|Deinococcus-Thermus	E	ABC-type spermidine putrescine transport system, permease component II	potC	-	-	ko:K11070	ko02010,map02010	M00299	-	-	ko00000,ko00001,ko00002,ko02000	3.A.1.11.1	-	-	BPD_transp_1
E5E91_RS06625	243230.DR_1305	1.6e-272	744	COG0687@1|root,COG0687@2|Bacteria,1WIRI@1297|Deinococcus-Thermus	1297|Deinococcus-Thermus	E	Spermidine putrescine-binding periplasmic protein	-	-	-	ko:K11069	ko02010,map02010	M00299	-	-	ko00000,ko00001,ko00002,ko02000	3.A.1.11.1	-	-	SBP_bac_8
E5E91_RS06635	243230.DR_1307	2.77e-282	775	COG0477@1|root,COG2814@2|Bacteria,1WM8T@1297|Deinococcus-Thermus	1297|Deinococcus-Thermus	EGP	Major Facilitator Superfamily	-	-	-	ko:K08162	-	-	-	-	ko00000,ko02000	2.A.1.2.21	-	-	MFS_1
E5E91_RS06640	243230.DR_1308	5.95e-315	858	COG0793@1|root,COG0793@2|Bacteria,1WMHU@1297|Deinococcus-Thermus	1297|Deinococcus-Thermus	M	Peptidase family S41	-	-	3.4.21.102	ko:K03797	-	-	-	-	ko00000,ko01000,ko01002	-	-	-	Peptidase_S41
E5E91_RS06645	243230.DR_1309	1.08e-48	156	COG0268@1|root,COG0268@2|Bacteria,1WK4P@1297|Deinococcus-Thermus	1297|Deinococcus-Thermus	J	Binds directly to 16S ribosomal RNA	rpsT	-	-	ko:K02968	ko03010,map03010	M00178	-	-	br01610,ko00000,ko00001,ko00002,ko03011	-	-	-	Ribosomal_S20p
E5E91_RS06650	243230.DR_1310	1.36e-117	338	COG2137@1|root,COG2137@2|Bacteria,1WKKC@1297|Deinococcus-Thermus	1297|Deinococcus-Thermus	S	Modulates RecA activity	recX	-	-	ko:K03565	-	-	-	-	ko00000,ko03400	-	-	-	RecX
E5E91_RS06660	243230.DR_1311	1.68e-188	523	COG0024@1|root,COG0024@2|Bacteria,1WI2V@1297|Deinococcus-Thermus	1297|Deinococcus-Thermus	J	TIGRFAM methionine aminopeptidase, type I	map	-	3.4.11.18	ko:K01265	-	-	-	-	ko00000,ko01000,ko01002	-	-	-	Peptidase_M24
E5E91_RS06665	1288484.APCS01000031_gene2382	2.82e-65	199	COG1403@1|root,COG1403@2|Bacteria,1WN6H@1297|Deinococcus-Thermus	1297|Deinococcus-Thermus	V	HNH endonuclease	-	-	-	-	-	-	-	-	-	-	-	-	-
E5E91_RS06670	243230.DR_1313	5.9e-238	655	COG2008@1|root,COG2008@2|Bacteria,1WI4F@1297|Deinococcus-Thermus	1297|Deinococcus-Thermus	E	PFAM aromatic amino acid beta-eliminating lyase threonine aldolase	-	-	4.1.2.48	ko:K01620	ko00260,ko01100,ko01110,ko01120,ko01130,ko01230,map00260,map01100,map01110,map01120,map01130,map01230	-	R00751,R06171	RC00312,RC00372	ko00000,ko00001,ko01000	-	-	-	Beta_elim_lyase
E5E91_RS06675	243230.DR_1314	3.07e-186	521	COG3861@1|root,COG3861@2|Bacteria	2|Bacteria	S	electron transporter, transferring electrons within the cyclic electron transport pathway of photosynthesis activity	-	-	-	-	-	-	-	-	-	-	-	-	DUF2382,PRC
E5E91_RS06680	243230.DR_1315	3.49e-131	374	COG3861@1|root,COG3861@2|Bacteria	2|Bacteria	S	electron transporter, transferring electrons within the cyclic electron transport pathway of photosynthesis activity	ysnF	-	-	ko:K02040	ko02010,ko02020,ko05152,map02010,map02020,map05152	M00222	-	-	ko00000,ko00001,ko00002,ko02000	3.A.1.7	-	-	DUF2382,YflT
E5E91_RS06685	243230.DR_1316	0	999	COG4799@1|root,COG4799@2|Bacteria,1WI9K@1297|Deinococcus-Thermus	1297|Deinococcus-Thermus	I	Acetyl-CoA carboxylase, carboxyltransferase component (subunits alpha and beta)	-	-	-	-	-	-	-	-	-	-	-	-	Carboxyl_trans
E5E91_RS06695	243230.DR_1318	2.6e-272	746	COG1960@1|root,COG1960@2|Bacteria,1WICM@1297|Deinococcus-Thermus	1297|Deinococcus-Thermus	I	PFAM Acyl-CoA dehydrogenase, C-terminal domain	-	-	1.3.8.7	ko:K00249	ko00071,ko00280,ko00410,ko00640,ko01100,ko01110,ko01130,ko01200,ko01212,ko03320,map00071,map00280,map00410,map00640,map01100,map01110,map01130,map01200,map01212,map03320	M00013,M00036,M00087	R00924,R01175,R01279,R02661,R03172,R03777,R03857,R03990,R04095,R04432,R04751,R04754	RC00052,RC00068,RC00076,RC00095,RC00148,RC00246	ko00000,ko00001,ko00002,ko01000	-	-	-	Acyl-CoA_dh_1,Acyl-CoA_dh_M,Acyl-CoA_dh_N
E5E91_RS06710	243230.DR_1321	3.34e-155	434	COG0681@1|root,COG0681@2|Bacteria	2|Bacteria	U	signal peptide processing	lepB	GO:0005575,GO:0005576,GO:0005623,GO:0005886,GO:0005887,GO:0008150,GO:0016020,GO:0016021,GO:0031224,GO:0031226,GO:0040007,GO:0044425,GO:0044459,GO:0044464,GO:0071944	3.4.21.89	ko:K03100,ko:K13280	ko02024,ko03060,map02024,map03060	-	-	-	ko00000,ko00001,ko01000,ko01002	-	-	-	Peptidase_S24,Peptidase_S26
E5E91_RS06715	243230.DR_1322	4.02e-263	723	COG0477@1|root,COG2814@2|Bacteria	2|Bacteria	EGP	Major facilitator Superfamily	setA	GO:0005575,GO:0005623,GO:0005886,GO:0006810,GO:0006950,GO:0007059,GO:0008150,GO:0008643,GO:0009987,GO:0015766,GO:0015767,GO:0015772,GO:0016020,GO:0016021,GO:0031224,GO:0033554,GO:0036447,GO:0036448,GO:0044425,GO:0044464,GO:0050896,GO:0051179,GO:0051234,GO:0051716,GO:0071702,GO:0071944	-	ko:K03291	-	-	-	-	ko00000,ko02000	2.A.1.20	-	iEC042_1314.EC042_2403,iECDH1ME8569_1439.ECDH1ME8569_0068	MFS_1
E5E91_RS06720	243230.DR_1323	2.47e-223	615	COG0130@1|root,COG0130@2|Bacteria,1WI1H@1297|Deinococcus-Thermus	1297|Deinococcus-Thermus	J	Responsible for synthesis of pseudouridine from uracil- 55 in the psi GC loop of transfer RNAs	truB	GO:0001522,GO:0003674,GO:0003824,GO:0006139,GO:0006396,GO:0006399,GO:0006400,GO:0006725,GO:0006807,GO:0008033,GO:0008150,GO:0008152,GO:0009451,GO:0009982,GO:0009987,GO:0010467,GO:0016070,GO:0016071,GO:0016556,GO:0016853,GO:0016866,GO:0034470,GO:0034641,GO:0034660,GO:0043170,GO:0043412,GO:0044237,GO:0044238,GO:0046483,GO:0071704,GO:0090304,GO:1901360,GO:1990481	5.4.99.25	ko:K03177	-	-	-	-	ko00000,ko01000,ko03016	-	-	-	TruB-C_2,TruB_C_2,TruB_N
E5E91_RS06725	243230.DR_1324	4.42e-290	794	COG0477@1|root,COG2814@2|Bacteria,1WJC5@1297|Deinococcus-Thermus	1297|Deinococcus-Thermus	EGP	Major facilitator superfamily	-	-	-	-	-	-	-	-	-	-	-	-	MFS_3
E5E91_RS06730	243230.DR_1325	6.08e-184	515	COG0791@1|root,COG1388@1|root,COG0791@2|Bacteria,COG1388@2|Bacteria,1WJI4@1297|Deinococcus-Thermus	1297|Deinococcus-Thermus	M	Cell wall-associated hydrolase (invasion-associated protein)	-	-	-	-	-	-	-	-	-	-	-	-	LysM,NLPC_P60
E5E91_RS06735	243230.DR_1326	2.45e-190	530	COG2945@1|root,COG2945@2|Bacteria,1WJGN@1297|Deinococcus-Thermus	1297|Deinococcus-Thermus	S	Alpha/beta hydrolase family	-	-	-	-	-	-	-	-	-	-	-	-	Abhydrolase_5
E5E91_RS06740	243230.DR_1327	3.52e-302	828	COG0477@1|root,COG0477@2|Bacteria,1WI3M@1297|Deinococcus-Thermus	1297|Deinococcus-Thermus	EGP	Fungal trichothecene efflux pump (TRI12)	-	-	-	-	-	-	-	-	-	-	-	-	MFS_1
E5E91_RS06745	243230.DR_1328	8.55e-68	206	COG4828@1|root,COG4828@2|Bacteria	2|Bacteria	S	Protein of unknown function (DUF1622)	-	-	-	-	-	-	-	-	-	-	-	-	DUF1622
E5E91_RS06750	243230.DR_1329	1.44e-184	513	COG0561@1|root,COG0561@2|Bacteria,1WJUR@1297|Deinococcus-Thermus	1297|Deinococcus-Thermus	S	TIGRFAM Cof subfamily of IIB subfamily of haloacid dehalogenase superfamily	-	-	-	-	-	-	-	-	-	-	-	-	Hydrolase_3
E5E91_RS06755	243230.DR_1330	1.27e-210	582	COG0384@1|root,COG0384@2|Bacteria,1WJJW@1297|Deinococcus-Thermus	1297|Deinococcus-Thermus	S	phenazine biosynthesis protein PhzF family	phzF	-	5.3.3.17	ko:K06998	ko00405,ko01130,ko02024,map00405,map01130,map02024	M00835	-	-	ko00000,ko00001,ko00002,ko01000	-	-	-	PhzC-PhzF
E5E91_RS06765	1288484.APCS01000005_gene1179	5.12e-316	865	COG1472@1|root,COG1472@2|Bacteria	2|Bacteria	G	Belongs to the glycosyl hydrolase 3 family	ybbD	-	3.2.1.52	ko:K01207	ko00520,ko00531,ko01100,ko01501,map00520,map00531,map01100,map01501	M00628	R00022,R05963,R07809,R07810,R10831	RC00049	ko00000,ko00001,ko00002,ko01000	-	-	-	Glyco_hydro_3
E5E91_RS06770	243230.DR_1335	0	2180	COG0060@1|root,COG0060@2|Bacteria,1WI61@1297|Deinococcus-Thermus	1297|Deinococcus-Thermus	J	amino acids such as valine, to avoid such errors it has two additional distinct tRNA(Ile)-dependent editing activities. One activity is designated as 'pretransfer' editing and involves the hydrolysis of activated Val-AMP. The other activity is designated 'posttransfer' editing and involves deacylation of mischarged Val-tRNA(Ile)	ileS	GO:0003674,GO:0003824,GO:0004812,GO:0004822,GO:0005575,GO:0005622,GO:0005623,GO:0005737,GO:0006082,GO:0006139,GO:0006399,GO:0006412,GO:0006418,GO:0006428,GO:0006518,GO:0006520,GO:0006725,GO:0006807,GO:0008150,GO:0008152,GO:0009058,GO:0009059,GO:0009987,GO:0010467,GO:0016070,GO:0016874,GO:0016875,GO:0019538,GO:0019752,GO:0034641,GO:0034645,GO:0034660,GO:0043038,GO:0043039,GO:0043043,GO:0043170,GO:…	6.1.1.5	ko:K01870	ko00970,map00970	M00359,M00360	R03656	RC00055,RC00523	ko00000,ko00001,ko00002,ko01000,ko01007,ko03016	-	-	-	Anticodon_1,tRNA-synt_1
E5E91_RS06780	243230.DR_1337	5.09e-164	461	COG0176@1|root,COG0176@2|Bacteria,1WICB@1297|Deinococcus-Thermus	1297|Deinococcus-Thermus	G	Transaldolase is important for the balance of metabolites in the pentose-phosphate pathway	tal	-	2.2.1.2	ko:K00616	ko00030,ko01100,ko01110,ko01120,ko01130,ko01200,ko01230,map00030,map01100,map01110,map01120,map01130,map01200,map01230	M00004,M00007	R01827	RC00439,RC00604	ko00000,ko00001,ko00002,ko01000	-	-	-	TAL_FSA
E5E91_RS06785	243230.DR_1338	1.17e-294	805	COG1158@1|root,COG1158@2|Bacteria,1WIH8@1297|Deinococcus-Thermus	1297|Deinococcus-Thermus	K	Facilitates transcription termination by a mechanism that involves Rho binding to the nascent RNA, activation of Rho's RNA-dependent ATPase activity, and release of the mRNA from the DNA template	rho	-	-	ko:K03628	ko03018,map03018	-	-	-	ko00000,ko00001,ko03019,ko03021	-	-	-	ATP-synt_ab,Rho_N,Rho_RNA_bind
E5E91_RS06790	243230.DR_1339	7.38e-168	469	COG0149@1|root,COG0149@2|Bacteria,1WI59@1297|Deinococcus-Thermus	1297|Deinococcus-Thermus	G	Involved in the gluconeogenesis. Catalyzes stereospecifically the conversion of dihydroxyacetone phosphate (DHAP) to D-glyceraldehyde-3-phosphate (G3P)	tpiA	GO:0003674,GO:0003824,GO:0004807,GO:0005575,GO:0005622,GO:0005623,GO:0005737,GO:0005829,GO:0005975,GO:0005996,GO:0006006,GO:0006066,GO:0006071,GO:0006081,GO:0006082,GO:0006090,GO:0006091,GO:0006094,GO:0006096,GO:0006139,GO:0006163,GO:0006164,GO:0006165,GO:0006725,GO:0006732,GO:0006733,GO:0006753,GO:0006754,GO:0006757,GO:0006793,GO:0006796,GO:0006807,GO:0008150,GO:0008152,GO:0009056,GO:0009058,GO:…	5.3.1.1	ko:K01803	ko00010,ko00051,ko00562,ko00710,ko01100,ko01110,ko01120,ko01130,ko01200,ko01230,map00010,map00051,map00562,map00710,map01100,map01110,map01120,map01130,map01200,map01230	M00001,M00002,M00003	R01015	RC00423	ko00000,ko00001,ko00002,ko01000,ko04147	-	-	-	TIM
E5E91_RS06795	243230.DR_1340	6.81e-83	244	COG3631@1|root,COG3631@2|Bacteria	2|Bacteria	S	light absorption	-	-	-	ko:K06893	-	-	-	-	ko00000	-	-	-	SnoaL_2
E5E91_RS06800	243230.DR_1341	1.81e-103	298	COG0346@1|root,COG0346@2|Bacteria	2|Bacteria	E	lactoylglutathione lyase activity	-	-	-	-	-	-	-	-	-	-	-	-	Glyoxalase
E5E91_RS06805	243230.DR_1342	1.02e-275	755	COG0126@1|root,COG0126@2|Bacteria,1WINF@1297|Deinococcus-Thermus	1297|Deinococcus-Thermus	F	Belongs to the phosphoglycerate kinase family	pgk	GO:0005575,GO:0005622,GO:0005623,GO:0005737,GO:0044424,GO:0044464	2.7.2.3	ko:K00927	ko00010,ko00710,ko01100,ko01110,ko01120,ko01130,ko01200,ko01230,map00010,map00710,map01100,map01110,map01120,map01130,map01200,map01230	M00001,M00002,M00003,M00165,M00166,M00308,M00552	R01512	RC00002,RC00043	ko00000,ko00001,ko00002,ko01000,ko04147	-	-	-	PGK
E5E91_RS06810	243230.DR_1343	1.64e-239	658	COG0057@1|root,COG0057@2|Bacteria,1WIAD@1297|Deinococcus-Thermus	1297|Deinococcus-Thermus	G	Belongs to the glyceraldehyde-3-phosphate dehydrogenase family	gap	-	1.2.1.12	ko:K00134	ko00010,ko00710,ko01100,ko01110,ko01120,ko01130,ko01200,ko01230,ko04066,ko05010,map00010,map00710,map01100,map01110,map01120,map01130,map01200,map01230,map04066,map05010	M00001,M00002,M00003,M00165,M00166,M00308,M00552	R01061	RC00149	ko00000,ko00001,ko00002,ko01000,ko04131,ko04147	-	-	-	Gp_dh_C,Gp_dh_N
E5E91_RS06815	243230.DR_1344	1.12e-151	426	COG1011@1|root,COG1011@2|Bacteria,1WI5U@1297|Deinococcus-Thermus	1297|Deinococcus-Thermus	E	TIGRFAM HAD-superfamily hydrolase subfamily IA, variant 3	-	-	-	ko:K07025	-	-	-	-	ko00000	-	-	-	HAD_2
E5E91_RS06820	1288484.APCS01000005_gene1190	2.62e-163	465	COG2355@1|root,COG2355@2|Bacteria,1WJQ9@1297|Deinococcus-Thermus	1297|Deinococcus-Thermus	E	PFAM Membrane dipeptidase (Peptidase family M19)	-	-	3.4.13.19	ko:K01273	-	-	-	-	ko00000,ko00537,ko01000,ko01002,ko04147	-	-	-	Peptidase_M19
E5E91_RS06825	243230.DR_1347	0	1140	COG0173@1|root,COG0173@2|Bacteria,1WIEA@1297|Deinococcus-Thermus	1297|Deinococcus-Thermus	J	Catalyzes the attachment of L-aspartate to tRNA(Asp) in a two-step reaction L-aspartate is first activated by ATP to form Asp-AMP and then transferred to the acceptor end of tRNA(Asp)	aspS	-	6.1.1.12	ko:K01876	ko00970,map00970	M00359,M00360	R05577	RC00055,RC00523	ko00000,ko00001,ko00002,ko01000,ko01007,ko03016,ko03029	-	-	-	GAD,tRNA-synt_2,tRNA_anti-codon
E5E91_RS06830	243230.DR_1348	2.95e-54	169	COG3798@1|root,COG3798@2|Bacteria	2|Bacteria	O	Protein conserved in bacteria	-	-	-	-	-	-	-	-	-	-	-	-	DUF2171
E5E91_RS06835	243230.DR_1349	4.24e-307	837	COG0124@1|root,COG0124@2|Bacteria,1WIQ4@1297|Deinococcus-Thermus	1297|Deinococcus-Thermus	J	tRNA synthetase class II core domain (G, H, P, S and T)	hisS	GO:0005575,GO:0005622,GO:0005623,GO:0005737,GO:0044424,GO:0044464	6.1.1.21	ko:K01892	ko00970,map00970	M00359,M00360	R03655	RC00055,RC00523	ko00000,ko00001,ko00002,ko01000,ko01007,ko03016	-	-	-	HGTP_anticodon,tRNA-synt_His
E5E91_RS06840	243230.DR_1350	5.27e-282	770	COG0075@1|root,COG0075@2|Bacteria,1WI2G@1297|Deinococcus-Thermus	1297|Deinococcus-Thermus	E	Aminotransferase, class V	-	-	2.6.1.44,2.6.1.45,2.6.1.51	ko:K00830	ko00250,ko00260,ko00630,ko00680,ko01100,ko01110,ko01120,ko01130,ko01200,ko04146,map00250,map00260,map00630,map00680,map01100,map01110,map01120,map01130,map01200,map04146	M00346,M00532	R00369,R00372,R00585,R00588	RC00006,RC00008,RC00018	ko00000,ko00001,ko00002,ko01000,ko01007	-	-	-	Aminotran_5
E5E91_RS06845	243230.DR_1351	2.17e-204	563	COG2267@1|root,COG2267@2|Bacteria,1WMM0@1297|Deinococcus-Thermus	1297|Deinococcus-Thermus	I	Alpha beta hydrolase	-	-	-	-	-	-	-	-	-	-	-	-	Abhydrolase_1,Abhydrolase_6,Hydrolase_4
E5E91_RS06850	243230.DR_1352	5.27e-190	527	COG0596@1|root,COG0596@2|Bacteria,1WJF2@1297|Deinococcus-Thermus	1297|Deinococcus-Thermus	S	Serine aminopeptidase, S33	-	-	-	-	-	-	-	-	-	-	-	-	Abhydrolase_1
E5E91_RS06855	243230.DR_1353	0	961	COG0815@1|root,COG0815@2|Bacteria,1WI7B@1297|Deinococcus-Thermus	1297|Deinococcus-Thermus	M	Transfers the fatty acyl group on membrane lipoproteins	lnt	-	-	ko:K03820	-	-	-	-	ko00000,ko01000	-	GT2	-	CN_hydrolase
E5E91_RS06860	243230.DR_1354	0	1196	COG0322@1|root,COG0322@2|Bacteria,1WJD8@1297|Deinococcus-Thermus	1297|Deinococcus-Thermus	L	The UvrABC repair system catalyzes the recognition and processing of DNA lesions. UvrC both incises the 5' and 3' sides of the lesion. The N-terminal half is responsible for the 3' incision and the C-terminal half is responsible for the 5' incision	uvrC	GO:0005575,GO:0005622,GO:0005623,GO:0006950,GO:0006974,GO:0008150,GO:0009380,GO:0009987,GO:0032991,GO:0033554,GO:0044424,GO:0044464,GO:0050896,GO:0051716,GO:1902494,GO:1905347,GO:1905348,GO:1990391	-	ko:K03703	ko03420,map03420	-	-	-	ko00000,ko00001,ko03400	-	-	-	GIY-YIG,HHH_5,UVR,UvrC_HhH_N
E5E91_RS06865	243230.DR_1355	7.14e-183	509	COG0671@1|root,COG0671@2|Bacteria	2|Bacteria	I	phosphatidate phosphatase activity	-	-	3.1.3.2,3.6.1.27	ko:K09474,ko:K19302	ko00550,ko00740,ko01100,ko02020,map00550,map00740,map01100,map02020	-	R00548,R05627	RC00002,RC00017	ko00000,ko00001,ko01000,ko01011	-	-	-	PAP2
E5E91_RS06870	243230.DR_1356	1.54e-221	612	COG1135@1|root,COG1135@2|Bacteria,1WNE5@1297|Deinococcus-Thermus	1297|Deinococcus-Thermus	P	Part of the ABC transporter complex MetNIQ involved in methionine import. Responsible for energy coupling to the transport system	-	-	-	ko:K02071	ko02010,map02010	M00238	-	-	ko00000,ko00001,ko00002,ko02000	3.A.1.24	-	-	ABC_tran
E5E91_RS06875	243230.DR_1357	8.28e-143	404	COG2011@1|root,COG2011@2|Bacteria	2|Bacteria	P	ABC-type metal ion transport system permease component	metI	-	-	ko:K02072	ko02010,map02010	M00238	-	-	ko00000,ko00001,ko00002,ko02000	3.A.1.24	-	-	BPD_transp_1
E5E91_RS06880	243230.DR_1358	1.33e-176	493	COG1464@1|root,COG1464@2|Bacteria	2|Bacteria	P	amino acid transport	metQ	-	-	ko:K02073	ko02010,map02010	M00238	-	-	ko00000,ko00001,ko00002,ko02000	3.A.1.24	-	-	Lipoprotein_9
E5E91_RS06885	243230.DR_1359	7.67e-176	491	COG1464@1|root,COG1464@2|Bacteria	2|Bacteria	P	amino acid transport	metQ	-	-	ko:K02073	ko02010,map02010	M00238	-	-	ko00000,ko00001,ko00002,ko02000	3.A.1.24	-	-	Lipoprotein_9
E5E91_RS06890	243230.DR_1360	3.56e-170	474	COG0639@1|root,COG0639@2|Bacteria,1WK2E@1297|Deinococcus-Thermus	1297|Deinococcus-Thermus	T	TIGRFAM phosphoesterase, MJ0936 family	-	-	3.1.3.16	ko:K01090	-	-	-	-	ko00000,ko01000	-	-	-	Metallophos_2
E5E91_RS06895	243230.DR_1361	2.7e-208	576	COG0791@1|root,COG0791@2|Bacteria	2|Bacteria	M	cysteine-type peptidase activity	ykfC	-	3.4.14.13	ko:K20742,ko:K21471	-	-	-	-	ko00000,ko01000,ko01002,ko01011	-	-	-	NLPC_P60,SH3_3
E5E91_RS06900	243230.DR_1362	5.41e-297	809	COG0673@1|root,COG0673@2|Bacteria,1WJCU@1297|Deinococcus-Thermus	1297|Deinococcus-Thermus	S	Oxidoreductase family, NAD-binding Rossmann fold	-	-	-	-	-	-	-	-	-	-	-	-	GFO_IDH_MocA,GFO_IDH_MocA_C
E5E91_RS06905	243230.DR_1363	3.5e-220	607	COG1597@1|root,COG1597@2|Bacteria,1WMGG@1297|Deinococcus-Thermus	1297|Deinococcus-Thermus	I	PFAM Diacylglycerol kinase, catalytic	-	-	-	-	-	-	-	-	-	-	-	-	DAGK_cat
E5E91_RS06910	243230.DR_1364	1.22e-77	233	29026@1|root,2ZMSD@2|Bacteria,1WN5S@1297|Deinococcus-Thermus	1297|Deinococcus-Thermus	S	IPT/TIG domain	-	-	-	-	-	-	-	-	-	-	-	-	TIG
E5E91_RS06915	243230.DR_1365	0	878	COG0527@1|root,COG0527@2|Bacteria,1WJ1H@1297|Deinococcus-Thermus	1297|Deinococcus-Thermus	E	Belongs to the aspartokinase family	lysC	-	2.7.2.4	ko:K00928	ko00260,ko00261,ko00270,ko00300,ko01100,ko01110,ko01120,ko01130,ko01210,ko01230,map00260,map00261,map00270,map00300,map01100,map01110,map01120,map01130,map01210,map01230	M00016,M00017,M00018,M00033,M00525,M00526,M00527	R00480	RC00002,RC00043	ko00000,ko00001,ko00002,ko01000	-	-	-	AA_kinase,ACT,ACT_7
E5E91_RS06920	243230.DR_1366	2.02e-137	389	COG0311@1|root,COG0311@2|Bacteria,1WIE0@1297|Deinococcus-Thermus	1297|Deinococcus-Thermus	H	Catalyzes the hydrolysis of glutamine to glutamate and ammonia as part of the biosynthesis of pyridoxal 5'-phosphate. The resulting ammonia molecule is channeled to the active site of PdxS	pdxT	GO:0005575,GO:0005622,GO:0005623,GO:0005737,GO:0005829,GO:0006081,GO:0006725,GO:0006732,GO:0006766,GO:0006767,GO:0006793,GO:0006796,GO:0006807,GO:0008150,GO:0008152,GO:0008614,GO:0009058,GO:0009108,GO:0009110,GO:0009987,GO:0017144,GO:0018130,GO:0019438,GO:0019637,GO:0032991,GO:0034641,GO:0042364,GO:0042816,GO:0042819,GO:0042822,GO:0042823,GO:0044237,GO:0044249,GO:0044271,GO:0044281,GO:0044283,GO:…	4.3.3.6	ko:K08681	ko00750,map00750	-	R07456	RC00010,RC01783,RC03043	ko00000,ko00001,ko01000	-	-	-	SNO
E5E91_RS06925	243230.DR_1367	9.62e-204	565	COG0214@1|root,COG0214@2|Bacteria,1WIZR@1297|Deinococcus-Thermus	1297|Deinococcus-Thermus	H	Catalyzes the formation of pyridoxal 5'-phosphate from ribose 5-phosphate (RBP), glyceraldehyde 3-phosphate (G3P) and ammonia. The ammonia is provided by the PdxT subunit. Can also use ribulose 5-phosphate and dihydroxyacetone phosphate as substrates, resulting from enzyme-catalyzed isomerization of RBP and G3P, respectively	pdxS	-	4.3.3.6	ko:K06215	ko00750,map00750	-	R07456	RC00010,RC01783,RC03043	ko00000,ko00001,ko01000	-	-	-	SOR_SNZ
E5E91_RS06930	243230.DR_1368	6.16e-145	409	COG0325@1|root,COG0325@2|Bacteria,1WIDP@1297|Deinococcus-Thermus	1297|Deinococcus-Thermus	S	Pyridoxal 5'-phosphate (PLP)-binding protein, which is involved in PLP homeostasis	ylmE	GO:0003674,GO:0005488,GO:0005575,GO:0005622,GO:0005623,GO:0008144,GO:0019842,GO:0030170,GO:0036094,GO:0043167,GO:0043168,GO:0044464,GO:0048037,GO:0050662,GO:0070279,GO:0097159,GO:1901363	-	ko:K06997	-	-	-	-	ko00000	-	-	-	Ala_racemase_N
E5E91_RS06935	243230.DR_1369	3.62e-145	419	COG3599@1|root,COG3599@2|Bacteria,1WJUV@1297|Deinococcus-Thermus	1297|Deinococcus-Thermus	D	PFAM DivIVA protein	divIVA	-	-	ko:K04074	-	-	-	-	ko00000,ko03036	-	-	-	DivIVA
E5E91_RS06940	243230.DR_1370	7.73e-147	414	COG2834@1|root,COG2834@2|Bacteria,1WJKQ@1297|Deinococcus-Thermus	1297|Deinococcus-Thermus	M	Outer membrane lipoprotein-sorting protein	-	-	-	-	-	-	-	-	-	-	-	-	LolA_like
E5E91_RS06955	243230.DR_1373	6.09e-176	491	COG0614@1|root,COG0614@2|Bacteria,1WK02@1297|Deinococcus-Thermus	1297|Deinococcus-Thermus	P	ABC-type Fe3 -hydroxamate transport system, periplasmic component	-	-	-	ko:K02016	ko02010,map02010	M00240	-	-	ko00000,ko00001,ko00002,ko02000	3.A.1.14	-	-	Peripla_BP_2
E5E91_RS06960	243230.DR_1374	0	1842	COG0550@1|root,COG1754@1|root,COG0550@2|Bacteria,COG1754@2|Bacteria,1WJ8E@1297|Deinococcus-Thermus	1297|Deinococcus-Thermus	L	Releases the supercoiling and torsional tension of DNA, which is introduced during the DNA replication and transcription, by transiently cleaving and rejoining one strand of the DNA duplex. Introduces a single-strand break via transesterification at a target site in duplex DNA. The scissile phosphodiester is attacked by the catalytic tyrosine of the enzyme, resulting in the formation of a DNA-(5'…	topA	-	5.99.1.2	ko:K03168	-	-	-	-	ko00000,ko01000,ko03032,ko03400	-	-	-	Topoisom_bac,Toprim,Toprim_C_rpt,zf-C4_Topoisom
E5E91_RS06965	243230.DR_1375	0	1122	COG0366@1|root,COG0366@2|Bacteria,1WI07@1297|Deinococcus-Thermus	1297|Deinococcus-Thermus	G	PFAM alpha amylase, catalytic	-	-	3.2.1.1,3.2.1.20	ko:K01176,ko:K01187	ko00052,ko00500,ko01100,ko04973,map00052,map00500,map01100,map04973	-	R00028,R00801,R00802,R02108,R02112,R06087,R06088,R11262	RC00028,RC00049,RC00077	ko00000,ko00001,ko01000	-	GH13,GH31	-	Alpha-amylase,DUF3459,Malt_amylase_C
E5E91_RS06970	243230.DR_1376	7.47e-123	350	COG0634@1|root,COG0634@2|Bacteria,1WIPM@1297|Deinococcus-Thermus	1297|Deinococcus-Thermus	F	Belongs to the purine pyrimidine phosphoribosyltransferase family	hpt	-	2.4.2.8	ko:K00760	ko00230,ko00983,ko01100,ko01110,map00230,map00983,map01100,map01110	-	R00190,R01132,R01229,R02142,R08237,R08238,R08245	RC00063,RC00122	ko00000,ko00001,ko01000	-	-	-	Pribosyltran
E5E91_RS06975	243230.DR_1377	1.59e-289	790	COG0154@1|root,COG0154@2|Bacteria,1WJMZ@1297|Deinococcus-Thermus	1297|Deinococcus-Thermus	J	Belongs to the amidase family	-	-	3.5.1.4,6.3.5.6,6.3.5.7	ko:K01426,ko:K02433	ko00330,ko00360,ko00380,ko00627,ko00643,ko00970,ko01100,ko01120,map00330,map00360,map00380,map00627,map00643,map00970,map01100,map01120	-	R02540,R03096,R03180,R03905,R03909,R04212,R05551,R05590	RC00010,RC00100,RC00950,RC01025	ko00000,ko00001,ko01000,ko03029	-	-	-	Amidase
E5E91_RS06980	243230.DR_1378	9.04e-117	333	COG0229@1|root,COG0229@2|Bacteria,1WMZM@1297|Deinococcus-Thermus	1297|Deinococcus-Thermus	O	methionine sulfoxide reductase	msrB	-	1.8.4.12	ko:K07305	-	-	-	-	ko00000,ko01000	-	-	-	SelR
E5E91_RS06985	243230.DR_1379	2.75e-129	367	COG1309@1|root,COG1309@2|Bacteria	2|Bacteria	K	transcriptional regulator	-	-	-	ko:K21961	-	-	-	-	ko00000,ko03000	-	-	-	TetR_N
E5E91_RS06990	243230.DR_1380	3.95e-167	468	28P5I@1|root,2ZC0G@2|Bacteria	2|Bacteria	S	Protein of unknown function (DUF981)	-	-	-	-	-	-	-	-	-	-	-	-	DUF981
E5E91_RS07000	243230.DR_1384	5.77e-122	349	COG1309@1|root,COG1309@2|Bacteria	2|Bacteria	K	transcriptional regulator	-	-	-	ko:K21961	-	-	-	-	ko00000,ko03000	-	-	-	TetR_N
E5E91_RS07005	243230.DR_1385	4.24e-109	314	COG3652@1|root,COG3652@2|Bacteria	2|Bacteria	S	Domain of unknown function (DUF4142)	-	-	-	ko:K08995	-	-	-	-	ko00000	-	-	-	DUF2383,DUF4142
E5E91_RS07010	243230.DR_1386	1.99e-260	714	COG0012@1|root,COG0012@2|Bacteria,1WJ77@1297|Deinococcus-Thermus	1297|Deinococcus-Thermus	J	ATPase that binds to both the 70S ribosome and the 50S ribosomal subunit in a nucleotide-independent manner	ychF	-	-	ko:K06942	-	-	-	-	ko00000,ko03009	-	-	-	MMR_HSR1,YchF-GTPase_C
E5E91_RS07015	243230.DR_1387	7.49e-243	670	COG0860@1|root,COG0860@2|Bacteria,1WJ7B@1297|Deinococcus-Thermus	1297|Deinococcus-Thermus	M	N-acetylmuramoyl-L-alanine amidase	-	-	3.5.1.28	ko:K01448	ko01503,map01503	M00727	R04112	RC00064,RC00141	ko00000,ko00001,ko00002,ko01000,ko01011,ko03036	-	-	-	AMIN,Amidase_3
E5E91_RS07020	243230.DR_1388	2.79e-145	410	COG1452@1|root,COG1452@2|Bacteria,1WINA@1297|Deinococcus-Thermus	1297|Deinococcus-Thermus	M	involved in the assembly of lipopolysaccharide (LPS) at the surface of the outer membrane	-	-	-	-	-	-	-	-	-	-	-	-	-
E5E91_RS07025	243230.DR_1389	5.06e-141	399	COG1040@1|root,COG1040@2|Bacteria,1WKB1@1297|Deinococcus-Thermus	1297|Deinococcus-Thermus	S	PFAM Phosphoribosyl transferase domain	-	-	-	-	-	-	-	-	-	-	-	-	Pribosyltran
E5E91_RS07030	243230.DR_1390	4.48e-136	384	COG3358@1|root,COG3358@2|Bacteria,1WKRG@1297|Deinococcus-Thermus	1297|Deinococcus-Thermus	S	Protein of unknown function (DUF1684)	-	-	-	ko:K09164	-	-	-	-	ko00000	-	-	-	DUF1684
E5E91_RS07035	243230.DR_1391	7.9e-46	148	COG2501@1|root,COG2501@2|Bacteria	2|Bacteria	S	S4 domain	yaaA	GO:0003674,GO:0003676,GO:0003723,GO:0005488,GO:0005575,GO:0005622,GO:0005623,GO:0005737,GO:0005829,GO:0006412,GO:0006518,GO:0006807,GO:0008150,GO:0008152,GO:0009058,GO:0009059,GO:0009987,GO:0010467,GO:0019538,GO:0034641,GO:0034645,GO:0043043,GO:0043170,GO:0043603,GO:0043604,GO:0044237,GO:0044238,GO:0044249,GO:0044260,GO:0044267,GO:0044271,GO:0044424,GO:0044444,GO:0044464,GO:0071704,GO:0097159,GO:…	-	ko:K14761	-	-	-	-	ko00000,ko03009	-	-	-	S4_2
E5E91_RS07040	1288484.APCS01000046_gene105	8.3e-206	571	COG5322@1|root,COG5322@2|Bacteria,1WI86@1297|Deinococcus-Thermus	1297|Deinococcus-Thermus	S	oxidoreductase activity	-	-	-	-	-	-	-	-	-	-	-	-	-
E5E91_RS07045	243230.DR_1393	9.05e-170	474	COG0406@1|root,COG0406@2|Bacteria,1WJ6S@1297|Deinococcus-Thermus	1297|Deinococcus-Thermus	G	phosphoglycerate mutase family	-	-	-	-	-	-	-	-	-	-	-	-	His_Phos_1
E5E91_RS07050	243230.DR_1394	3.95e-252	692	COG0150@1|root,COG0150@2|Bacteria,1WIP0@1297|Deinococcus-Thermus	1297|Deinococcus-Thermus	F	PFAM AIR synthase related protein, N-terminal domain	purM	-	6.3.3.1	ko:K01933	ko00230,ko01100,ko01110,ko01130,map00230,map01100,map01110,map01130	M00048	R04208	RC01100	ko00000,ko00001,ko00002,ko01000	-	-	-	AIRS,AIRS_C
E5E91_RS07055	243230.DR_1395	8.44e-237	651	COG0142@1|root,COG0142@2|Bacteria,1WIQI@1297|Deinococcus-Thermus	1297|Deinococcus-Thermus	H	Belongs to the FPP GGPP synthase family	-	-	2.5.1.1,2.5.1.10,2.5.1.29	ko:K13789	ko00900,ko01100,ko01110,ko01130,map00900,map01100,map01110,map01130	M00364,M00366	R01658,R02003,R02061	RC00279	ko00000,ko00001,ko00002,ko01000,ko01006	-	-	-	polyprenyl_synt
E5E91_RS07060	243230.DR_1396	9.18e-121	344	COG0454@1|root,COG0456@2|Bacteria	2|Bacteria	K	acetyltransferase	-	-	-	-	-	-	-	-	-	-	-	-	Acetyltransf_1,Acetyltransf_10
E5E91_RS07065	243230.DR_1397	5.29e-195	540	COG3741@1|root,COG3741@2|Bacteria	2|Bacteria	E	N-formylglutamate amidohydrolase	-	-	3.5.3.8	ko:K01479	ko00340,ko01100,map00340,map01100	M00045	R02285	RC00221,RC00681	ko00000,ko00001,ko00002,ko01000	-	-	-	FGase
E5E91_RS07075	243230.DR_1399	3.86e-191	530	COG0778@1|root,COG0778@2|Bacteria,1WIMQ@1297|Deinococcus-Thermus	1297|Deinococcus-Thermus	C	PFAM Nitroreductase	-	-	-	-	-	-	-	-	-	-	-	-	Nitroreductase
E5E91_RS07080	243230.DR_1400	5.99e-156	439	COG2045@1|root,COG2045@2|Bacteria,1WJBZ@1297|Deinococcus-Thermus	1297|Deinococcus-Thermus	H	Belongs to the ComB family	comB	GO:0003674,GO:0003824,GO:0016829,GO:0016830,GO:0016831,GO:0050545	3.1.3.71	ko:K05979	ko00680,ko01120,map00680,map01120	M00358	R05789	RC00428	ko00000,ko00001,ko00002,ko01000	-	-	-	2-ph_phosp
E5E91_RS07085	243230.DR_1401	2.08e-155	439	COG0036@1|root,COG0036@2|Bacteria,1WI8K@1297|Deinococcus-Thermus	1297|Deinococcus-Thermus	G	PFAM Ribulose-phosphate 3 epimerase family	rpe	-	5.1.3.1	ko:K01783	ko00030,ko00040,ko00710,ko01100,ko01110,ko01120,ko01130,ko01200,ko01230,map00030,map00040,map00710,map01100,map01110,map01120,map01130,map01200,map01230	M00004,M00007	R01529	RC00540	ko00000,ko00001,ko00002,ko01000	-	-	-	Ribul_P_3_epim
E5E91_RS07090	243230.DR_1402	1.56e-141	400	COG1309@1|root,COG1309@2|Bacteria,1WJVP@1297|Deinococcus-Thermus	1297|Deinococcus-Thermus	K	PFAM Bacterial regulatory proteins, tetR family	-	-	-	-	-	-	-	-	-	-	-	-	TetR_N
E5E91_RS07095	243230.DR_1403	3.54e-199	551	COG0596@1|root,COG1506@1|root,COG0596@2|Bacteria,COG1506@2|Bacteria	2|Bacteria	E	serine-type peptidase activity	pip	-	1.11.1.10,3.1.1.24	ko:K00433,ko:K01055	ko00362,ko01100,ko01120,ko01220,map00362,map01100,map01120,map01220	M00568	R02991	RC00825	ko00000,ko00001,ko00002,ko01000	-	-	-	Abhydrolase_1,Abhydrolase_6
E5E91_RS07110	243230.DR_1407	8.95e-188	530	COG4625@1|root,COG4625@2|Bacteria,1WJ2S@1297|Deinococcus-Thermus	1297|Deinococcus-Thermus	S	pathogenesis	-	-	-	-	-	-	-	-	-	-	-	-	Dockerin_1,He_PIG
E5E91_RS07120	243230.DR_1410	4.85e-296	807	COG0019@1|root,COG0019@2|Bacteria	2|Bacteria	E	diaminopimelate decarboxylase activity	nspC	GO:0003674,GO:0003824,GO:0005488,GO:0005515,GO:0006576,GO:0006595,GO:0006596,GO:0006807,GO:0008144,GO:0008150,GO:0008152,GO:0008216,GO:0008295,GO:0009058,GO:0009308,GO:0009309,GO:0009987,GO:0016829,GO:0016830,GO:0016831,GO:0019842,GO:0030170,GO:0034641,GO:0036094,GO:0042401,GO:0042710,GO:0042802,GO:0042803,GO:0043167,GO:0043168,GO:0044010,GO:0044106,GO:0044237,GO:0044249,GO:0044271,GO:0044764,GO:…	4.1.1.96	ko:K13747	ko00330,ko01100,map00330,map01100	-	R09081,R09082	RC00299	ko00000,ko00001,ko01000	-	-	-	Orn_DAP_Arg_deC
E5E91_RS07125	243230.DR_1411	0	1078	COG0471@1|root,COG0490@1|root,COG0471@2|Bacteria,COG0490@2|Bacteria,1WMCG@1297|Deinococcus-Thermus	1297|Deinococcus-Thermus	P	Citrate transporter	-	-	-	-	-	-	-	-	-	-	-	-	CitMHS,TrkA_C
E5E91_RS07130	243230.DR_1413	2.72e-261	716	COG0624@1|root,COG0624@2|Bacteria,1WIXM@1297|Deinococcus-Thermus	1297|Deinococcus-Thermus	E	Catalyzes the release of L-lysine from LysW -gamma-L- lysine	lysK	-	-	ko:K05831	ko00220,ko00300,ko01100,ko01210,ko01230,map00220,map00300,map01100,map01210,map01230	M00031,M00763	R09779,R10933	RC00064,RC00090	ko00000,ko00001,ko00002	-	-	-	Peptidase_M20
E5E91_RS07135	709986.Deima_2594	5.87e-18	92	2DZPT@1|root,32VFP@2|Bacteria	2|Bacteria	-	-	-	-	-	-	-	-	-	-	-	-	-	-	-
E5E91_RS07140	243230.DR_1415	0	973	COG4992@1|root,COG4992@2|Bacteria,1WMAN@1297|Deinococcus-Thermus	1297|Deinococcus-Thermus	E	Belongs to the class-III pyridoxal-phosphate-dependent aminotransferase family	-	-	2.6.1.13,2.6.1.82	ko:K00819,ko:K09251	ko00330,ko01100,ko01110,ko01130,map00330,map01100,map01110,map01130	-	R00667,R01155	RC00006,RC00062	ko00000,ko00001,ko01000,ko01007	-	-	-	Aminotran_3
E5E91_RS07150	1288484.APCS01000046_gene126	1.66e-72	220	COG0744@1|root,COG0744@2|Bacteria	2|Bacteria	M	Peptidoglycan polymerase that catalyzes glycan chain elongation from lipid-linked precursors	mrcB	-	2.4.1.129,3.4.16.4	ko:K05365,ko:K05366	ko00550,ko01100,ko01501,map00550,map01100,map01501	-	R04519	RC00005,RC00049	ko00000,ko00001,ko01000,ko01003,ko01011	-	GT51	-	FHA,Transgly,Transpeptidase
E5E91_RS07155	243230.DR_1417	0	1529	COG0744@1|root,COG0744@2|Bacteria,1WIVF@1297|Deinococcus-Thermus	1297|Deinococcus-Thermus	M	PFAM Penicillin binding protein transpeptidase domain	-	-	-	-	-	-	-	-	-	-	-	-	Transgly,Transpeptidase
E5E91_RS07160	243230.DR_1418	2.65e-89	262	COG0745@1|root,COG0745@2|Bacteria,1WIDH@1297|Deinococcus-Thermus	1297|Deinococcus-Thermus	T	response regulator	-	-	-	-	-	-	-	-	-	-	-	-	Response_reg
E5E91_RS07165	243230.DR_1419	9.62e-142	399	COG1428@1|root,COG1428@2|Bacteria	2|Bacteria	F	Deoxynucleoside kinase	-	-	-	-	-	-	-	-	-	-	-	-	-
E5E91_RS07170	243230.DR_1420	4.86e-179	501	COG0548@1|root,COG0548@2|Bacteria,1WIHT@1297|Deinococcus-Thermus	1297|Deinococcus-Thermus	E	Belongs to the acetylglutamate kinase family. LysZ subfamily	lysZ	GO:0003674,GO:0003824,GO:0003991,GO:0005488,GO:0006082,GO:0006520,GO:0006525,GO:0006526,GO:0006793,GO:0006796,GO:0006807,GO:0008150,GO:0008152,GO:0008652,GO:0009058,GO:0009064,GO:0009084,GO:0009987,GO:0016053,GO:0016301,GO:0016310,GO:0016597,GO:0016740,GO:0016772,GO:0016774,GO:0019752,GO:0031406,GO:0034618,GO:0036094,GO:0043167,GO:0043168,GO:0043169,GO:0043177,GO:0043436,GO:0044237,GO:0044238,GO:…	-	ko:K05828	ko00220,ko00300,ko01100,ko01110,ko01210,ko01230,map00220,map00300,map01100,map01110,map01210,map01230	M00031,M00763	R09776,R10930	RC00002,RC00043	ko00000,ko00001,ko00002,ko01000	-	-	-	AA_kinase
E5E91_RS07185	243230.DR_1423	4.14e-67	205	COG3870@1|root,COG3870@2|Bacteria,1WK0D@1297|Deinococcus-Thermus	1297|Deinococcus-Thermus	S	COGs COG3870 conserved	-	-	-	-	-	-	-	-	-	-	-	-	CdAMP_rec
E5E91_RS07190	243230.DR_1424	8.32e-267	733	COG0484@1|root,COG0484@2|Bacteria,1WI37@1297|Deinococcus-Thermus	1297|Deinococcus-Thermus	O	ATP binding to DnaK triggers the release of the substrate protein, thus completing the reaction cycle. Several rounds of ATP-dependent interactions between DnaJ, DnaK and GrpE are required for fully efficient folding. Also involved, together with DnaK and GrpE, in the DNA replication of plasmids through activation of initiation proteins	dnaJ	-	-	ko:K03686	-	-	-	-	ko00000,ko03029,ko03110	-	-	-	DnaJ,DnaJ_C,DnaJ_CXXCXGXG
E5E91_RS07195	243230.DR_1425	1.15e-146	414	COG5497@1|root,COG5497@2|Bacteria	2|Bacteria	S	Predicted secreted protein (DUF2259)	-	-	-	-	-	-	-	-	-	-	-	-	DUF2259
E5E91_RS07200	243230.DR_1426	1.37e-179	501	COG0134@1|root,COG0134@2|Bacteria,1WI5W@1297|Deinococcus-Thermus	1297|Deinococcus-Thermus	E	Belongs to the TrpC family	trpC	GO:0003674,GO:0003824,GO:0004425,GO:0016829,GO:0016830,GO:0016831	4.1.1.48	ko:K01609	ko00400,ko01100,ko01110,ko01130,ko01230,map00400,map01100,map01110,map01130,map01230	M00023	R03508	RC00944	ko00000,ko00001,ko00002,ko01000	-	-	-	IGPS
E5E91_RS07205	243230.DR_1427	3.39e-195	540	COG0681@1|root,COG0681@2|Bacteria,1WMJR@1297|Deinococcus-Thermus	1297|Deinococcus-Thermus	U	Signal peptidase, peptidase S26	-	-	3.4.21.89	ko:K03100	ko02024,ko03060,map02024,map03060	-	-	-	ko00000,ko00001,ko01000,ko01002	-	-	-	Peptidase_S26
E5E91_RS07210	243230.DR_1428	1.45e-283	775	COG0183@1|root,COG0183@2|Bacteria,1WIAR@1297|Deinococcus-Thermus	1297|Deinococcus-Thermus	I	Belongs to the thiolase family	-	-	2.3.1.16,2.3.1.9	ko:K00626,ko:K00632	ko00071,ko00072,ko00280,ko00281,ko00310,ko00362,ko00380,ko00592,ko00620,ko00630,ko00640,ko00642,ko00650,ko00720,ko00900,ko01100,ko01110,ko01120,ko01130,ko01200,ko01212,ko02020,map00071,map00072,map00280,map00281,map00310,map00362,map00380,map00592,map00620,map00630,map00640,map00642,map00650,map00720,map00900,map01100,map01110,map01120,map01130,map01200,map01212,map02020	M00087,M00088,M00095,M00113,M00373,M00374,M00375	R00238,R00829,R00927,R01177,R03778,R03858,R03991,R04546,R04742,R04747,R05506,R05586,R07891,R07895,R07899,R08091,R08095	RC00004,RC00326,RC00405,RC01702,RC02728,RC02898,RC02955	ko00000,ko00001,ko00002,ko01000,ko04147	-	-	-	Thiolase_C,Thiolase_N
E5E91_RS07220	243230.DR_1430	2.14e-231	635	COG0491@1|root,COG0491@2|Bacteria,1WJ5P@1297|Deinococcus-Thermus	1297|Deinococcus-Thermus	S	COGs COG0491 Zn-dependent hydrolase including glyoxylase	-	-	-	-	-	-	-	-	-	-	-	-	Lactamase_B
E5E91_RS07225	243230.DR_1431	1.37e-296	811	COG0151@1|root,COG0151@2|Bacteria,1WIXZ@1297|Deinococcus-Thermus	1297|Deinococcus-Thermus	F	Belongs to the GARS family	purD	-	6.3.4.13	ko:K01945	ko00230,ko01100,ko01110,ko01130,map00230,map01100,map01110,map01130	M00048	R04144	RC00090,RC00166	ko00000,ko00001,ko00002,ko01000	-	-	-	GARS_A,GARS_C,GARS_N
[truncated: 1,444 more rows]
