# Supplementary material for: The −10 region adjacent to open reading frames is a common expression pattern in Deinococcus-Thermus
Source: Life Sci Alliance. 2025 Aug 11;8(11):e202503354. doi: 10.26508/lsa.202503354 (PMC12340547; doi:10.26508/lsa.202503354)
Supplement: Supplementary file 5 [file LSA-2025-03354_TableS5.xlsx]

## Sheet: Table S5
Supplementary Table 5: Clustering results of ORFs containing -10-motif.
query	seed_ortholog	evalue	score	eggNOG_OGs	max_annot_lvl	COG_category	Description	Preferred_name	GOs	EC	KEGG_ko	KEGG_Pathway	KEGG_Module	KEGG_Reaction	KEGG_rclass	BRITE	KEGG_TC	CAZy	BiGG_Reaction	PFAMs
E5E91_RS00005	1288484.APCS01000044_gene42	1.13e-248	684	COG0592@1|root,COG0592@2|Bacteria,1WIT4@1297|Deinococcus-Thermus	1297|Deinococcus-Thermus	L	Confers DNA tethering and processivity to DNA polymerases and other proteins. Acts as a clamp, forming a ring around DNA (a reaction catalyzed by the clamp-loading complex) which diffuses in an ATP-independent manner freely and bidirectionally along dsDNA. Initially characterized for its ability to contact the catalytic subunit of DNA polymerase III (Pol III), a complex, multichain enzyme respons…	dnaN	-	2.7.7.7	ko:K02338	ko00230,ko00240,ko01100,ko03030,ko03430,ko03440,map00230,map00240,map01100,map03030,map03430,map03440	M00260	R00375,R00376,R00377,R00378	RC02795	ko00000,ko00001,ko00002,ko01000,ko03032,ko03400	-	-	-	DNA_pol3_beta,DNA_pol3_beta_2,DNA_pol3_beta_3
E5E91_RS00015	1288484.APCS01000043_gene2523	1.79e-148	419	2EFZ4@1|root,339RA@2|Bacteria	2|Bacteria	-	-	-	-	-	-	-	-	-	-	-	-	-	-	KilA-N
E5E91_RS00020	243230.DR_0004	6.63e-262	716	COG1051@1|root,COG1051@2|Bacteria	2|Bacteria	F	GDP-mannose mannosyl hydrolase activity	-	-	3.6.1.55	ko:K03574	-	-	-	-	ko00000,ko01000,ko03400	-	-	-	NUDIX
E5E91_RS00025	243230.DR_0005	7.4e-154	432	COG1378@1|root,COG1378@2|Bacteria,1WNCB@1297|Deinococcus-Thermus	1297|Deinococcus-Thermus	K	Sugar-specific transcriptional regulator TrmB	-	-	-	-	-	-	-	-	-	-	-	-	TrmB
E5E91_RS00030	243230.DR_0006	3.99e-169	473	COG2220@1|root,COG2220@2|Bacteria,1WJG1@1297|Deinococcus-Thermus	1297|Deinococcus-Thermus	S	Belongs to the UPF0173 family	-	-	-	-	-	-	-	-	-	-	-	-	Lactamase_B_2,Lactamase_B_3
E5E91_RS00080	243230.DR_0016	3.4e-174	486	COG0846@1|root,COG0846@2|Bacteria,1WI1J@1297|Deinococcus-Thermus	1297|Deinococcus-Thermus	K	NAD-dependent lysine deacetylase and desuccinylase that specifically removes acetyl and succinyl groups on target proteins. Modulates the activities of several proteins which are inactive in their acylated form	cobB	-	-	ko:K12410	-	-	-	-	ko00000,ko01000	-	-	-	SIR2
E5E91_RS00085	243230.DR_0017	2.61e-76	228	COG3877@1|root,COG3877@2|Bacteria,1WKFA@1297|Deinococcus-Thermus	1297|Deinococcus-Thermus	S	Protein of unknown function (DUF2089)	-	-	-	-	-	-	-	-	-	-	-	-	DUF2089
E5E91_RS00095	546414.Deide_22830	3.78e-66	215	COG3595@1|root,COG3595@2|Bacteria,1WK8K@1297|Deinococcus-Thermus	1297|Deinococcus-Thermus	-	-	-	-	-	-	-	-	-	-	-	-	-	-	-
E5E91_RS00100	243230.DR_0020	0	910	COG0557@1|root,COG0557@2|Bacteria,1WIKR@1297|Deinococcus-Thermus	1297|Deinococcus-Thermus	K	ribonuclease II	-	-	3.1.13.1	ko:K01147	-	-	-	-	ko00000,ko01000,ko03016	-	-	-	RNB
E5E91_RS00105	745776.DGo_CA0025	2.5e-37	127	2CIAH@1|root,2ZJII@2|Bacteria,1WNCQ@1297|Deinococcus-Thermus	1297|Deinococcus-Thermus	-	-	-	-	-	-	-	-	-	-	-	-	-	-	-
E5E91_RS00125	243230.DR_0023	8.33e-116	332	COG0041@1|root,COG0041@2|Bacteria,1WJ89@1297|Deinococcus-Thermus	1297|Deinococcus-Thermus	F	Catalyzes the conversion of N5-carboxyaminoimidazole ribonucleotide (N5-CAIR) to 4-carboxy-5-aminoimidazole ribonucleotide (CAIR)	purE	-	5.4.99.18	ko:K01588	ko00230,ko01100,ko01110,ko01130,map00230,map01100,map01110,map01130	M00048	R07405	RC01947	ko00000,ko00001,ko00002,ko01000	-	-	-	AIRC
E5E91_RS00135	243230.DR_0025	8.27e-293	798	COG2720@1|root,COG2720@2|Bacteria,1WIWB@1297|Deinococcus-Thermus	1297|Deinococcus-Thermus	V	PFAM VanW like protein	vanW	-	-	-	-	-	-	-	-	-	-	-	VanW
E5E91_RS00145	243230.DR_0027	0	1174	COG0445@1|root,COG0445@2|Bacteria,1WJG2@1297|Deinococcus-Thermus	1297|Deinococcus-Thermus	D	NAD-binding protein involved in the addition of a carboxymethylaminomethyl (cmnm) group at the wobble position (U34) of certain tRNAs, forming tRNA-cmnm(5)s(2)U34	gidA	GO:0000166,GO:0001510,GO:0002097,GO:0002098,GO:0003674,GO:0005488,GO:0005575,GO:0005622,GO:0005623,GO:0005737,GO:0005829,GO:0006139,GO:0006396,GO:0006399,GO:0006400,GO:0006725,GO:0006807,GO:0008033,GO:0008150,GO:0008152,GO:0009451,GO:0009987,GO:0010467,GO:0016070,GO:0030488,GO:0032259,GO:0034470,GO:0034641,GO:0034660,GO:0036094,GO:0043167,GO:0043168,GO:0043170,GO:0043412,GO:0043414,GO:0044237,GO:…	-	ko:K03495	-	-	R08701	RC00053,RC00209,RC00870	ko00000,ko03016,ko03036	-	-	-	GIDA,GIDA_assoc
E5E91_RS00175	243230.DR_0033	1.24e-84	251	COG0251@1|root,COG0251@2|Bacteria,1WKNH@1297|Deinococcus-Thermus	1297|Deinococcus-Thermus	J	Endoribonuclease L-PSP	-	-	-	-	-	-	-	-	-	-	-	-	Ribonuc_L-PSP
E5E91_RS00180	684949.ATTJ01000001_gene2654	1.76e-38	132	COG1695@1|root,COG1695@2|Bacteria	2|Bacteria	K	negative regulation of transcription, DNA-templated	-	-	-	-	-	-	-	-	-	-	-	-	DUF4180,PadR
E5E91_RS00200	243230.DR_0038	2.61e-296	809	COG0112@1|root,COG0112@2|Bacteria,1WINZ@1297|Deinococcus-Thermus	1297|Deinococcus-Thermus	E	Catalyzes the reversible interconversion of serine and glycine with tetrahydrofolate (THF) serving as the one-carbon carrier. This reaction serves as the major source of one-carbon groups required for the biosynthesis of purines, thymidylate, methionine, and other important biomolecules. Also exhibits THF- independent aldolase activity toward beta-hydroxyamino acids, producing glycine and aldehyd…	glyA	-	2.1.2.1	ko:K00600	ko00260,ko00460,ko00630,ko00670,ko00680,ko01100,ko01110,ko01120,ko01130,ko01200,ko01230,ko01523,map00260,map00460,map00630,map00670,map00680,map01100,map01110,map01120,map01130,map01200,map01230,map01523	M00140,M00141,M00346,M00532	R00945,R09099	RC00022,RC00112,RC01583,RC02958	ko00000,ko00001,ko00002,ko01000	-	-	-	SHMT
E5E91_RS00205	243230.DR_0039	7.78e-269	736	COG2203@1|root,COG2206@1|root,COG2203@2|Bacteria,COG2206@2|Bacteria	2|Bacteria	T	PFAM metal-dependent phosphohydrolase, HD sub domain	-	-	-	-	-	-	-	-	-	-	-	-	CHASE6_C,DICT,GAF_2,GerE,HD,HD_5
E5E91_RS00210	243230.DR_0040	1.18e-69	212	2BWSA@1|root,2ZI7W@2|Bacteria,1WN97@1297|Deinococcus-Thermus	1297|Deinococcus-Thermus	-	-	-	-	-	-	-	-	-	-	-	-	-	-	-
E5E91_RS00215	243230.DR_0041	3.39e-133	378	COG4712@1|root,COG4712@2|Bacteria	2|Bacteria	S	DNA recombination	-	-	-	-	-	-	-	-	-	-	-	-	Rad52_Rad22
E5E91_RS00240	243230.DR_0045	1.31e-133	379	COG3644@1|root,COG3644@2|Bacteria	2|Bacteria	M	Uncharacterized protein conserved in bacteria (DUF2239)	-	-	-	ko:K09965	-	-	-	-	ko00000	-	-	-	DUF2239
E5E91_RS00285	243230.DR_0054	2.38e-72	217	COG1416@1|root,COG1416@2|Bacteria	2|Bacteria	-	-	-	-	-	ko:K09004	-	-	-	-	ko00000	-	-	-	DrsE
E5E91_RS00320	243230.DR_0062	2.11e-225	622	COG3842@1|root,COG3842@2|Bacteria,1WJFQ@1297|Deinococcus-Thermus	1297|Deinococcus-Thermus	E	ABC-type spermidine putrescine transport systems, ATPase components	-	-	-	ko:K02052	ko02024,map02024	M00193	-	-	ko00000,ko00001,ko00002,ko02000	3.A.1.11	-	-	ABC_tran,TOBE_2
E5E91_RS00330	243230.DR_0064	3.63e-290	791	COG1060@1|root,COG1060@2|Bacteria,1WID0@1297|Deinococcus-Thermus	1297|Deinococcus-Thermus	H	Radical SAM enzyme that catalyzes the cyclization of dehypoxanthine futalosine (DHFL) into cyclic dehypoxanthine futalosine (CDHFL), a step in the biosynthesis of menaquinone (MK, vitamin K2)	mqnC	-	-	-	-	-	-	-	-	-	-	-	Radical_SAM
E5E91_RS00335	243230.DR_0065	0	1744	COG1061@1|root,COG1205@1|root,COG1061@2|Bacteria,COG1205@2|Bacteria,1WIN7@1297|Deinococcus-Thermus	1297|Deinococcus-Thermus	L	COG1205 Distinct helicase family with a unique C-terminal domain including a metal-binding cysteine cluster	-	-	-	ko:K06877	-	-	-	-	ko00000	-	-	-	DEAD,DUF1998,Helicase_C
E5E91_RS00340	243230.DR_0066	3.28e-187	520	COG3231@1|root,COG3231@2|Bacteria,1WMRR@1297|Deinococcus-Thermus	1297|Deinococcus-Thermus	J	Belongs to the aminoglycoside phosphotransferase family	-	-	2.7.1.95	ko:K00897	-	-	-	-	ko00000,ko01000,ko01504	-	-	-	APH
E5E91_RS00345	243230.DR_0067	4.56e-215	594	COG3580@1|root,COG3580@2|Bacteria	2|Bacteria	I	CoA-substrate-specific enzyme activase	hgdC	-	-	-	-	-	-	-	-	-	-	-	BcrAD_BadFG,DUF2229,HGD-D
E5E91_RS00385	243230.DR_0074	5.93e-128	365	COG1309@1|root,COG1309@2|Bacteria	2|Bacteria	K	transcriptional regulator	-	-	-	ko:K21961	-	-	-	-	ko00000,ko03000	-	-	-	TetR_N
E5E91_RS00400	243230.DR_0077	5.06e-194	538	COG0169@1|root,COG0169@2|Bacteria	2|Bacteria	E	shikimate 3-dehydrogenase (NADP+) activity	aroE	GO:0000166,GO:0003674,GO:0003824,GO:0004764,GO:0005488,GO:0005575,GO:0005622,GO:0005623,GO:0005737,GO:0005829,GO:0006082,GO:0008150,GO:0008152,GO:0009058,GO:0009423,GO:0009987,GO:0016053,GO:0016491,GO:0016614,GO:0016616,GO:0019632,GO:0019752,GO:0032787,GO:0036094,GO:0043436,GO:0043648,GO:0043650,GO:0044237,GO:0044249,GO:0044281,GO:0044283,GO:0044424,GO:0044444,GO:0044464,GO:0046394,GO:0046417,GO:…	1.1.1.25	ko:K00014	ko00400,ko01100,ko01110,ko01130,ko01230,map00400,map01100,map01110,map01130,map01230	M00022	R02413	RC00206	ko00000,ko00001,ko00002,ko01000	-	-	-	Shikimate_DH,Shikimate_dh_N
E5E91_RS00415	243230.DR_0080	1.98e-246	677	COG0078@1|root,COG0078@2|Bacteria,1WJ1S@1297|Deinococcus-Thermus	1297|Deinococcus-Thermus	E	Reversibly catalyzes the transfer of the carbamoyl group from carbamoyl phosphate (CP) to the N(epsilon) atom of ornithine (ORN) to produce L-citrulline	argF	GO:0000050,GO:0003674,GO:0003824,GO:0004585,GO:0005575,GO:0005622,GO:0005623,GO:0005737,GO:0006082,GO:0006520,GO:0006525,GO:0006526,GO:0006591,GO:0006807,GO:0008150,GO:0008152,GO:0008652,GO:0009058,GO:0009064,GO:0009084,GO:0009987,GO:0016053,GO:0016740,GO:0016741,GO:0016743,GO:0019627,GO:0019752,GO:0034641,GO:0042450,GO:0043436,GO:0043603,GO:0043604,GO:0044237,GO:0044238,GO:0044249,GO:0044271,GO:…	2.1.3.3	ko:K00611	ko00220,ko01100,ko01110,ko01130,ko01230,map00220,map01100,map01110,map01130,map01230	M00029,M00844	R01398	RC00096	ko00000,ko00001,ko00002,ko01000	-	-	-	OTCace,OTCace_N
E5E91_RS00420	243230.DR_0081	3.81e-170	474	COG2120@1|root,COG2120@2|Bacteria,1WJV0@1297|Deinococcus-Thermus	1297|Deinococcus-Thermus	S	PFAM GlcNAc-PI de-N-acetylase	-	-	-	-	-	-	-	-	-	-	-	-	PIG-L
E5E91_RS00430	243230.DR_0083	4.22e-286	783	COG0508@1|root,COG0508@2|Bacteria,1WIIU@1297|Deinococcus-Thermus	1297|Deinococcus-Thermus	C	The 2-oxoglutarate dehydrogenase complex catalyzes the overall conversion of 2-oxoglutarate to succinyl-CoA and CO(2)	sucB	-	2.3.1.61	ko:K00658	ko00020,ko00310,ko01100,ko01110,ko01120,ko01130,ko01200,map00020,map00310,map01100,map01110,map01120,map01130,map01200	M00009,M00011,M00032	R02570,R02571,R08549	RC00004,RC02727,RC02833	br01601,ko00000,ko00001,ko00002,ko01000	-	-	-	2-oxoacid_dh,Biotin_lipoyl,E3_binding
E5E91_RS00460	243230.DR_0088	1.82e-169	475	COG4221@1|root,COG4221@2|Bacteria,1WNDU@1297|Deinococcus-Thermus	1297|Deinococcus-Thermus	S	short-chain dehydrogenase	-	-	-	-	-	-	-	-	-	-	-	-	adh_short
E5E91_RS00500	243230.DR_0096	0	1094	COG1132@1|root,COG1132@2|Bacteria,1WKZ0@1297|Deinococcus-Thermus	1297|Deinococcus-Thermus	V	ABC transporter transmembrane region	-	-	-	ko:K06147,ko:K06148	-	-	-	-	ko00000,ko02000	3.A.1,3.A.1.106,3.A.1.109,3.A.1.21	-	-	ABC_membrane,ABC_tran
E5E91_RS00505	243230.DR_0097	3.07e-129	367	COG4293@1|root,COG4293@2|Bacteria	2|Bacteria	S	Protein conserved in bacteria	-	-	-	-	-	-	-	-	-	-	-	-	DUF1802
E5E91_RS00560	243230.DR_0109	2.69e-95	276	COG0346@1|root,COG0346@2|Bacteria,1WN2W@1297|Deinococcus-Thermus	1297|Deinococcus-Thermus	E	lactoylglutathione lyase activity	-	-	-	-	-	-	-	-	-	-	-	-	Glyoxalase
E5E91_RS00565	243230.DR_0110	3.79e-193	535	COG0327@1|root,COG0327@2|Bacteria,1WI31@1297|Deinococcus-Thermus	1297|Deinococcus-Thermus	S	PFAM NIF3 (NGG1p interacting factor 3)	-	GO:0005575,GO:0005622,GO:0005623,GO:0005737,GO:0044424,GO:0044464	-	-	-	-	-	-	-	-	-	-	NIF3
E5E91_RS00575	243230.DR_0112	1.78e-209	579	COG3823@1|root,COG3823@2|Bacteria,1WM89@1297|Deinococcus-Thermus	1297|Deinococcus-Thermus	M	Glutamine cyclotransferase	-	-	2.3.2.5	ko:K00683	-	-	-	-	ko00000,ko01000	-	-	-	Glu_cyclase_2
E5E91_RS00585	243230.DR_0114	3.01e-178	497	COG1024@1|root,COG1024@2|Bacteria	2|Bacteria	I	Enoyl-CoA hydratase	echA21	GO:0005575,GO:0005622,GO:0005623,GO:0005737,GO:0005739,GO:0005777,GO:0042579,GO:0043226,GO:0043227,GO:0043229,GO:0043231,GO:0044424,GO:0044444,GO:0044464	4.2.1.17	ko:K01692	ko00071,ko00280,ko00281,ko00310,ko00360,ko00362,ko00380,ko00410,ko00627,ko00640,ko00650,ko00903,ko00930,ko01100,ko01110,ko01120,ko01130,ko01212,map00071,map00280,map00281,map00310,map00360,map00362,map00380,map00410,map00627,map00640,map00650,map00903,map00930,map01100,map01110,map01120,map01130,map01212	M00032,M00087	R03026,R03045,R04137,R04170,R04204,R04224,R04738,R04740,R04744,R04746,R04749,R05595,R06411,R06412,R06942,R08093	RC00831,RC00834,RC01086,RC01095,RC01098,RC01103,RC01217,RC02115	ko00000,ko00001,ko00002,ko01000	-	-	-	ECH_1
E5E91_RS00610	243230.DR_0120	4.46e-255	701	COG0758@1|root,COG1948@1|root,COG0758@2|Bacteria,COG1948@2|Bacteria,1WI08@1297|Deinococcus-Thermus	1297|Deinococcus-Thermus	LU	Rossmann fold nucleotide-binding protein involved in DNA uptake	dprA	-	-	ko:K04096	-	-	-	-	ko00000	-	-	-	DNA_processg_A,TrmB
E5E91_RS00620	243230.DR_0122	5.17e-197	546	COG0696@1|root,COG0696@2|Bacteria,1WIS3@1297|Deinococcus-Thermus	1297|Deinococcus-Thermus	G	PFAM Metalloenzyme	-	-	-	-	-	-	-	-	-	-	-	-	Metalloenzyme
E5E91_RS00635	243230.DR_0125	4.03e-120	343	COG1247@1|root,COG1247@2|Bacteria,1WJKN@1297|Deinococcus-Thermus	1297|Deinococcus-Thermus	M	FR47-like protein	-	-	-	-	-	-	-	-	-	-	-	-	Acetyltransf_1,FR47
E5E91_RS00655	243230.DR_0128	4.69e-143	404	COG0576@1|root,COG0576@2|Bacteria,1WJGI@1297|Deinococcus-Thermus	1297|Deinococcus-Thermus	O	Participates actively in the response to hyperosmotic and heat shock by preventing the aggregation of stress-denatured proteins, in association with DnaK and GrpE. It is the nucleotide exchange factor for DnaK and may function as a thermosensor. Unfolded proteins bind initially to DnaJ	grpE	GO:0000166,GO:0000774,GO:0003674,GO:0005488,GO:0005515,GO:0008150,GO:0017076,GO:0030234,GO:0030554,GO:0036094,GO:0050790,GO:0051082,GO:0060589,GO:0060590,GO:0065007,GO:0065009,GO:0097159,GO:0098772,GO:1901265,GO:1901363	-	ko:K03687	-	-	-	-	ko00000,ko03029,ko03110	-	-	-	GrpE
E5E91_RS00665	243230.DR_0130	2.64e-288	786	COG0635@1|root,COG0635@2|Bacteria,1WI1C@1297|Deinococcus-Thermus	1297|Deinococcus-Thermus	H	Involved in the biosynthesis of porphyrin-containing compound	-	-	-	-	-	-	-	-	-	-	-	-	HemN_C,Radical_SAM
E5E91_RS00675	243230.DR_0132	1.85e-197	546	COG2326@1|root,COG2326@2|Bacteria,1WKEJ@1297|Deinococcus-Thermus	1297|Deinococcus-Thermus	S	PFAM Polyphosphate kinase 2 (PPK2)	-	-	2.7.4.1	ko:K22468	ko00190,ko03018,map00190,map03018	-	-	-	ko00000,ko00001,ko01000,ko03019	-	-	-	PPK2
E5E91_RS00680	243230.DR_0133	2.78e-223	614	COG0657@1|root,COG0657@2|Bacteria,1WMPJ@1297|Deinococcus-Thermus	1297|Deinococcus-Thermus	I	alpha/beta hydrolase fold	-	-	-	-	-	-	-	-	-	-	-	-	Abhydrolase_3
E5E91_RS00690	243230.DR_0135	1.34e-231	637	COG0697@1|root,COG0697@2|Bacteria	2|Bacteria	EG	spore germination	eamA	GO:0000101,GO:0003333,GO:0003674,GO:0005215,GO:0005575,GO:0005623,GO:0005886,GO:0006810,GO:0006811,GO:0006812,GO:0006820,GO:0006865,GO:0008150,GO:0015562,GO:0015711,GO:0015804,GO:0015849,GO:0016020,GO:0016021,GO:0022857,GO:0031224,GO:0032973,GO:0033228,GO:0034220,GO:0042883,GO:0044425,GO:0044464,GO:0046942,GO:0051179,GO:0051234,GO:0055085,GO:0071702,GO:0071705,GO:0071944,GO:0072348,GO:0098655,GO:…	-	ko:K03298,ko:K15268	-	-	-	-	ko00000,ko02000	2.A.7.3,2.A.7.3.2	-	iECIAI39_1322.ECIAI39_1835	EamA
E5E91_RS00700	243230.DR_0137	3.24e-249	684	COG2810@1|root,COG2810@2|Bacteria,1WKR0@1297|Deinococcus-Thermus	1297|Deinococcus-Thermus	L	type IV restriction endonuclease	-	-	-	ko:K07504	-	-	-	-	ko00000	-	-	-	DUF4357,HSDR_N_2
E5E91_RS00745	243230.DR_0146	6.76e-186	516	COG0084@1|root,COG0084@2|Bacteria,1WI27@1297|Deinococcus-Thermus	1297|Deinococcus-Thermus	L	TIGRFAM hydrolase, TatD family	tatD	-	-	ko:K03424	-	-	-	-	ko00000,ko01000	-	-	-	TatD_DNase
E5E91_RS00760	243230.DR_0148	0	1840	COG0525@1|root,COG0525@2|Bacteria,1WIZA@1297|Deinococcus-Thermus	1297|Deinococcus-Thermus	J	amino acids such as threonine, to avoid such errors, it has a posttransfer editing activity that hydrolyzes mischarged Thr-tRNA(Val) in a tRNA-dependent manner	valS	GO:0003674,GO:0003824,GO:0004812,GO:0004832,GO:0006082,GO:0006139,GO:0006399,GO:0006412,GO:0006418,GO:0006438,GO:0006518,GO:0006520,GO:0006725,GO:0006807,GO:0008150,GO:0008152,GO:0009058,GO:0009059,GO:0009987,GO:0010467,GO:0016070,GO:0016874,GO:0016875,GO:0019538,GO:0019752,GO:0034641,GO:0034645,GO:0034660,GO:0043038,GO:0043039,GO:0043043,GO:0043170,GO:0043436,GO:0043603,GO:0043604,GO:0044237,GO:…	6.1.1.9	ko:K01873	ko00970,map00970	M00359,M00360	R03665	RC00055,RC00523	ko00000,ko00001,ko00002,ko01000,ko01007,ko03016	-	-	-	Anticodon_1,Val_tRNA-synt_C,tRNA-synt_1
E5E91_RS00770	1121377.KB906414_gene412	8.86e-70	216	2AZWC@1|root,31S5X@2|Bacteria,1WIKZ@1297|Deinococcus-Thermus	1297|Deinococcus-Thermus	S	Domain of unknown function (DUF4388)	-	-	-	-	-	-	-	-	-	-	-	-	DUF4388
E5E91_RS00775	243230.DR_0151	6.53e-291	794	COG0520@1|root,COG0520@2|Bacteria,1WIPV@1297|Deinococcus-Thermus	1297|Deinococcus-Thermus	E	Belongs to the class-V pyridoxal-phosphate-dependent aminotransferase family	-	-	-	-	-	-	-	-	-	-	-	-	Aminotran_5
E5E91_RS00820	243230.DR_0160	0	1179	2DBE5@1|root,2Z8QQ@2|Bacteria,1WIY4@1297|Deinococcus-Thermus	1297|Deinococcus-Thermus	-	-	-	-	-	-	-	-	-	-	-	-	-	-	-
E5E91_RS00835	243230.DR_0163	0	1150	COG1132@1|root,COG1132@2|Bacteria	2|Bacteria	V	(ABC) transporter	-	-	-	ko:K06147,ko:K11085	ko02010,map02010	-	-	-	ko00000,ko00001,ko01000,ko02000	3.A.1.106,3.A.1.109,3.A.1.21	-	-	ABC_membrane,ABC_tran
E5E91_RS00840	243230.DR_0164	1.48e-218	603	COG3868@1|root,COG3868@2|Bacteria,1WMTG@1297|Deinococcus-Thermus	1297|Deinococcus-Thermus	S	Glycoside-hydrolase family GH114	-	-	-	-	-	-	-	-	-	-	-	-	Glyco_hydro_114
E5E91_RS00850	243230.DR_0166	3.93e-54	169	COG4281@1|root,COG4281@2|Bacteria	2|Bacteria	I	acyl-coa-binding protein	dbi	-	1.1.1.35	ko:K07516	ko00071,ko00362,ko00650,ko01100,ko01120,ko01200,ko01212,map00071,map00362,map00650,map01100,map01120,map01200,map01212	M00087	R01975,R04737,R04739,R04741,R04743,R04745,R04748,R05305	RC00029,RC00117	ko00000,ko00001,ko00002,ko01000	-	-	-	ACBP
E5E91_RS00855	243230.DR_0167	2.3e-229	632	COG2856@1|root,COG2856@2|Bacteria,1WKAX@1297|Deinococcus-Thermus	1297|Deinococcus-Thermus	E	Zn peptidase	irrE	-	-	-	-	-	-	-	-	-	-	-	Peptidase_M78
E5E91_RS00865	243230.DR_0169	7.04e-57	179	COG1539@1|root,COG1539@2|Bacteria,1WJYE@1297|Deinococcus-Thermus	1297|Deinococcus-Thermus	H	Catalyzes the conversion of 7,8-dihydroneopterin to 6- hydroxymethyl-7,8-dihydropterin	folB	-	1.13.11.81,4.1.2.25,5.1.99.8	ko:K01633	ko00790,ko01100,map00790,map01100	M00126,M00840	R03504,R11037,R11073	RC00721,RC00943,RC01479,RC03333,RC03334	ko00000,ko00001,ko00002,ko01000	-	-	-	FolB
E5E91_RS00900	243230.DR_0176	0	889	COG2027@1|root,COG2027@2|Bacteria	2|Bacteria	M	serine-type D-Ala-D-Ala carboxypeptidase activity	dacB	-	3.4.16.4	ko:K07259	ko00550,map00550	-	-	-	ko00000,ko00001,ko01000,ko01002,ko01011	-	-	-	Peptidase_S13
E5E91_RS00915	243230.DR_0179	2.52e-135	384	COG0127@1|root,COG0127@2|Bacteria,1WJCE@1297|Deinococcus-Thermus	1297|Deinococcus-Thermus	F	Pyrophosphatase that catalyzes the hydrolysis of nucleoside triphosphates to their monophosphate derivatives, with a high preference for the non-canonical purine nucleotides XTP (xanthosine triphosphate), dITP (deoxyinosine triphosphate) and ITP. Seems to function as a house-cleaning enzyme that removes non-canonical purine nucleotides from the nucleotide pool, thus preventing their incorporation…	-	GO:0003674,GO:0003824,GO:0005575,GO:0005622,GO:0005623,GO:0005737,GO:0005829,GO:0006139,GO:0006725,GO:0006753,GO:0006793,GO:0006796,GO:0006807,GO:0008150,GO:0008152,GO:0009056,GO:0009058,GO:0009141,GO:0009143,GO:0009987,GO:0016462,GO:0016787,GO:0016817,GO:0016818,GO:0018130,GO:0019438,GO:0019439,GO:0019637,GO:0034404,GO:0034641,GO:0034654,GO:0034655,GO:0044237,GO:0044238,GO:0044248,GO:0044249,GO:…	3.6.1.66	ko:K02428	ko00230,map00230	-	R00426,R00720,R01855,R02100,R02720,R03531	RC00002	ko00000,ko00001,ko01000	-	-	-	Ham1p_like
E5E91_RS00920	243230.DR_0180	2.61e-130	372	COG1595@1|root,COG1595@2|Bacteria	2|Bacteria	K	DNA-templated transcription, initiation	rpoE	GO:0005575,GO:0005622,GO:0005623,GO:0005737,GO:0006355,GO:0006950,GO:0006970,GO:0008150,GO:0009266,GO:0009628,GO:0009889,GO:0010468,GO:0010556,GO:0019219,GO:0019222,GO:0031323,GO:0031326,GO:0044424,GO:0044464,GO:0050789,GO:0050794,GO:0050896,GO:0051171,GO:0051252,GO:0060255,GO:0065007,GO:0080090,GO:1903506,GO:2000112,GO:2001141	-	ko:K03088	-	-	-	-	ko00000,ko03021	-	-	-	Sigma70_r2,Sigma70_r4_2
E5E91_RS00940	243230.DR_0184	2.24e-197	546	COG1024@1|root,COG1024@2|Bacteria,1WJ7Q@1297|Deinococcus-Thermus	1297|Deinococcus-Thermus	I	Belongs to the enoyl-CoA hydratase isomerase family	-	-	4.2.1.17	ko:K01692	ko00071,ko00280,ko00281,ko00310,ko00360,ko00362,ko00380,ko00410,ko00627,ko00640,ko00650,ko00903,ko00930,ko01100,ko01110,ko01120,ko01130,ko01212,map00071,map00280,map00281,map00310,map00360,map00362,map00380,map00410,map00627,map00640,map00650,map00903,map00930,map01100,map01110,map01120,map01130,map01212	M00032,M00087	R03026,R03045,R04137,R04170,R04204,R04224,R04738,R04740,R04744,R04746,R04749,R05595,R06411,R06412,R06942,R08093	RC00831,RC00834,RC01086,RC01095,RC01098,RC01103,RC01217,RC02115	ko00000,ko00001,ko00002,ko01000	-	-	-	ECH_1
E5E91_RS00945	243230.DR_0185	3.3e-77	231	COG0239@1|root,COG0239@2|Bacteria	2|Bacteria	D	Important for reducing fluoride concentration in the cell, thus reducing its toxicity	crcB	GO:0003674,GO:0005215,GO:0005575,GO:0005623,GO:0005886,GO:0005887,GO:0006810,GO:0006811,GO:0006820,GO:0008150,GO:0008509,GO:0015075,GO:0015103,GO:0015318,GO:0015698,GO:0016020,GO:0016021,GO:0022857,GO:0031224,GO:0031226,GO:0034220,GO:0044425,GO:0044459,GO:0044464,GO:0051179,GO:0051234,GO:0055085,GO:0071944,GO:0098656,GO:0098660,GO:0098661,GO:1903424,GO:1903425	-	ko:K06199	-	-	-	-	ko00000,ko02000	1.A.43.1,1.A.43.2,1.A.43.3	-	-	CRCB
E5E91_RS00955	243230.DR_0187	7.89e-150	422	COG2949@1|root,COG2949@2|Bacteria	2|Bacteria	S	response to drug	sanA	GO:0005575,GO:0005623,GO:0005886,GO:0008150,GO:0016020,GO:0016021,GO:0031224,GO:0042221,GO:0042493,GO:0044425,GO:0044464,GO:0050896,GO:0071944	-	ko:K03748	-	-	-	-	ko00000	-	-	-	DUF218
E5E91_RS00965	243230.DR_0189	8.99e-133	376	COG0526@1|root,COG0526@2|Bacteria	2|Bacteria	CO	cell redox homeostasis	dsbE	-	-	ko:K02199,ko:K03671	ko04621,ko05418,map04621,map05418	-	-	-	ko00000,ko00001,ko03110	-	-	-	AhpC-TSA,Redoxin,Thioredoxin
E5E91_RS00970	243230.DR_0190	1.08e-285	781	COG0501@1|root,COG0501@2|Bacteria	2|Bacteria	O	metalloendopeptidase activity	-	-	-	ko:K07387	-	-	-	-	ko00000,ko01000,ko01002	-	-	-	Peptidase_M48
E5E91_RS00980	243230.DR_0192	1.39e-158	444	COG1051@1|root,COG4111@1|root,COG1051@2|Bacteria,COG4111@2|Bacteria,1WK9S@1297|Deinococcus-Thermus	1297|Deinococcus-Thermus	F	NUDIX domain	-	-	3.6.1.55	ko:K03574	-	-	-	-	ko00000,ko01000,ko03400	-	-	-	NUDIX
E5E91_RS00985	243230.DR_0193	1.46e-73	221	COG2383@1|root,COG2383@2|Bacteria	2|Bacteria	S	pfam fun14	-	-	-	-	-	-	-	-	-	-	-	-	FUN14
E5E91_RS01000	243230.DR_0196	0	1271	COG0147@1|root,COG0512@1|root,COG0147@2|Bacteria,COG0512@2|Bacteria,1WIG2@1297|Deinococcus-Thermus	1297|Deinococcus-Thermus	EH	TIGRFAM glutamine amidotransferase of anthranilate synthase	-	-	4.1.3.27	ko:K13503	ko00400,ko01100,ko01110,ko01130,ko01230,map00400,map01100,map01110,map01130,map01230	M00023	R00985,R00986	RC00010,RC02148,RC02414	ko00000,ko00001,ko00002,ko01000	-	-	-	Anth_synt_I_N,Chorismate_bind,GATase
E5E91_RS01005	243230.DR_0197	2.25e-144	407	COG1670@1|root,COG1670@2|Bacteria,1WJG0@1297|Deinococcus-Thermus	1297|Deinococcus-Thermus	J	Acetyltransferase (GNAT) domain	-	-	2.3.1.128,2.3.1.82	ko:K00663,ko:K03790	-	-	-	-	ko00000,ko01000,ko01504,ko03009	-	-	-	Acetyltransf_3
E5E91_RS01015	243230.DR_0199	4.11e-57	177	COG0718@1|root,COG0718@2|Bacteria,1WK7U@1297|Deinococcus-Thermus	1297|Deinococcus-Thermus	S	Binds to DNA and alters its conformation. May be involved in regulation of gene expression, nucleoid organization and DNA protection	-	-	-	ko:K09747	-	-	-	-	ko00000	-	-	-	YbaB_DNA_bd
E5E91_RS01020	243230.DR_0200	3.45e-103	299	COG1522@1|root,COG1522@2|Bacteria,1WN04@1297|Deinococcus-Thermus	1297|Deinococcus-Thermus	K	transcriptional regulator	-	-	-	ko:K03719	-	-	-	-	ko00000,ko03000,ko03036	-	-	-	AsnC_trans_reg,HTH_24,HTH_AsnC-type
E5E91_RS01065	243230.DR_0209	0	927	COG1206@1|root,COG1206@2|Bacteria,1WIFQ@1297|Deinococcus-Thermus	1297|Deinococcus-Thermus	J	Catalyzes the folate-dependent formation of 5-methyl- uridine at position 54 (M-5-U54) in all tRNAs	trmFO	GO:0000166,GO:0001510,GO:0002097,GO:0002098,GO:0003674,GO:0005488,GO:0005575,GO:0005622,GO:0005623,GO:0005737,GO:0005829,GO:0006139,GO:0006396,GO:0006399,GO:0006400,GO:0006725,GO:0006807,GO:0008033,GO:0008150,GO:0008152,GO:0009451,GO:0009987,GO:0010467,GO:0016070,GO:0030488,GO:0032259,GO:0034470,GO:0034641,GO:0034660,GO:0036094,GO:0043167,GO:0043168,GO:0043170,GO:0043412,GO:0043414,GO:0044237,GO:…	2.1.1.74	ko:K04094	-	-	-	-	ko00000,ko01000,ko03016,ko03036	-	-	-	GIDA
E5E91_RS01075	243230.DR_0211	5.91e-259	710	COG0668@1|root,COG0668@2|Bacteria,1WKQW@1297|Deinococcus-Thermus	1297|Deinococcus-Thermus	M	PFAM Mechanosensitive ion channel	-	-	-	ko:K03442	-	-	-	-	ko00000,ko02000	1.A.23.2	-	-	MS_channel
E5E91_RS01105	243230.DR_0217	1.95e-218	601	COG2897@1|root,COG2897@2|Bacteria,1WI0D@1297|Deinococcus-Thermus	1297|Deinococcus-Thermus	P	Sulfurtransferase	-	-	2.8.1.1,2.8.1.2	ko:K01011	ko00270,ko00920,ko01100,ko01120,ko04122,map00270,map00920,map01100,map01120,map04122	-	R01931,R03105,R03106	RC00214	ko00000,ko00001,ko01000	-	-	-	Rhodanese
E5E91_RS01160	243230.DR_0228	6.12e-92	268	COG2967@1|root,COG2967@2|Bacteria	2|Bacteria	P	mitochondrion morphogenesis	apaG	-	-	ko:K06195	-	-	-	-	ko00000	-	-	-	DUF525
E5E91_RS01165	243230.DR_0229	2.6e-253	696	COG1363@1|root,COG1363@2|Bacteria,1WIV6@1297|Deinococcus-Thermus	1297|Deinococcus-Thermus	G	COGs COG1363 Cellulase M and related protein	-	-	-	-	-	-	-	-	-	-	-	-	Peptidase_M42
E5E91_RS01170	243230.DR_0230	4.73e-96	281	COG0245@1|root,COG0245@2|Bacteria,1WK6G@1297|Deinococcus-Thermus	1297|Deinococcus-Thermus	I	Involved in the biosynthesis of isopentenyl diphosphate (IPP) and dimethylallyl diphosphate (DMAPP), two major building blocks of isoprenoid compounds. Catalyzes the conversion of 4- diphosphocytidyl-2-C-methyl-D-erythritol 2-phosphate (CDP-ME2P) to 2-C-methyl-D-erythritol 2,4-cyclodiphosphate (ME-CPP) with a corresponding release of cytidine 5-monophosphate (CMP)	ispF	-	4.6.1.12	ko:K01770	ko00900,ko01100,ko01110,ko01130,map00900,map01100,map01110,map01130	M00096	R05637	RC00002,RC01440	ko00000,ko00001,ko00002,ko01000	-	-	-	YgbB
E5E91_RS01190	243230.DR_0235	0	1025	COG0154@1|root,COG0154@2|Bacteria,1WMKZ@1297|Deinococcus-Thermus	1297|Deinococcus-Thermus	J	Belongs to the amidase family	-	-	3.5.1.4	ko:K01426	ko00330,ko00360,ko00380,ko00627,ko00643,ko01120,map00330,map00360,map00380,map00627,map00643,map01120	-	R02540,R03096,R03180,R03909,R05551,R05590	RC00010,RC00100,RC00950,RC01025	ko00000,ko00001,ko01000	-	-	-	Amidase
E5E91_RS01195	243230.DR_0236	8.05e-297	810	COG2309@1|root,COG2309@2|Bacteria,1WI5P@1297|Deinococcus-Thermus	1297|Deinococcus-Thermus	E	Leucyl aminopeptidase (Aminopeptidase T)	-	-	-	ko:K19689	-	-	-	-	ko00000,ko01000,ko01002	-	-	-	Peptidase_M29
E5E91_RS01200	243230.DR_0237	1.42e-139	394	COG0652@1|root,COG0652@2|Bacteria,1WIFK@1297|Deinococcus-Thermus	1297|Deinococcus-Thermus	O	PPIases accelerate the folding of proteins. It catalyzes the cis-trans isomerization of proline imidic peptide bonds in oligopeptides	-	-	5.2.1.8	ko:K01802,ko:K03768	-	-	-	-	ko00000,ko01000,ko03110	-	-	-	Pro_isomerase
E5E91_RS01205	1288484.APCS01000108_gene1102	2.1e-270	743	COG2265@1|root,COG2265@2|Bacteria,1WI5R@1297|Deinococcus-Thermus	1297|Deinococcus-Thermus	J	Belongs to the class I-like SAM-binding methyltransferase superfamily. RNA M5U methyltransferase family	-	-	2.1.1.190	ko:K03215	-	-	-	-	ko00000,ko01000,ko03009	-	-	-	tRNA_U5-meth_tr
E5E91_RS01215	243230.DR_0240	1.29e-187	522	COG0561@1|root,COG0561@2|Bacteria	2|Bacteria	Q	phosphatase activity	-	-	-	-	-	-	-	-	-	-	-	-	Hydrolase_3
E5E91_RS01245	243230.DR_0246	1.36e-131	374	COG1847@1|root,COG1847@2|Bacteria,1WJEC@1297|Deinococcus-Thermus	1297|Deinococcus-Thermus	S	single-stranded nucleic acid binding R3H	-	-	-	ko:K06346	-	-	-	-	ko00000	-	-	-	KH_4,R3H
E5E91_RS01255	243230.DR_0248	4.65e-168	469	COG1669@1|root,COG2361@1|root,COG1669@2|Bacteria,COG2361@2|Bacteria,1WKJ0@1297|Deinococcus-Thermus	1297|Deinococcus-Thermus	S	Protein of unknown function DUF86	-	-	-	ko:K07075	-	-	-	-	ko00000	-	-	-	DUF86,NTP_transf_2
E5E91_RS01265	243230.DR_0250	0	1236	COG4603@1|root,COG4603@2|Bacteria,1WJMN@1297|Deinococcus-Thermus	1297|Deinococcus-Thermus	S	PFAM Branched-chain amino acid transport system permease component	-	-	-	ko:K02057	-	M00221	-	-	ko00000,ko00002,ko02000	3.A.1.2	-	-	BPD_transp_2
E5E91_RS01275	243230.DR_0252	3.13e-254	699	COG0628@1|root,COG0628@2|Bacteria,1WIXU@1297|Deinococcus-Thermus	1297|Deinococcus-Thermus	S	COGs COG0628 permease	-	-	-	-	-	-	-	-	-	-	-	-	AI-2E_transport
E5E91_RS01305	243230.DR_0257	0	1814	COG2609@1|root,COG2609@2|Bacteria,1WIXT@1297|Deinococcus-Thermus	1297|Deinococcus-Thermus	C	Component of the pyruvate dehydrogenase (PDH) complex, that catalyzes the overall conversion of pyruvate to acetyl-CoA and CO(2)	aceE	-	1.2.4.1	ko:K00163	ko00010,ko00020,ko00620,ko01100,ko01110,ko01120,ko01130,ko01200,map00010,map00020,map00620,map01100,map01110,map01120,map01130,map01200	M00307	R00014,R00209,R01699,R03270	RC00004,RC00027,RC00627,RC02742,RC02744,RC02882	br01601,ko00000,ko00001,ko00002,ko01000	-	-	-	Transketolase_C,Transketolase_N
E5E91_RS01325	243230.DR_0261	3.11e-105	305	COG1051@1|root,COG1051@2|Bacteria	2|Bacteria	F	GDP-mannose mannosyl hydrolase activity	-	-	3.6.1.55	ko:K03574	-	-	-	-	ko00000,ko01000,ko03400	-	-	-	NUDIX
E5E91_RS01355	1288484.APCS01000124_gene491	1.19e-213	593	COG2896@1|root,COG2896@2|Bacteria,1WIGS@1297|Deinococcus-Thermus	1297|Deinococcus-Thermus	H	Catalyzes the cyclization of GTP to (8S)-3',8-cyclo-7,8- dihydroguanosine 5'-triphosphate	moaA	-	4.1.99.22	ko:K03639	ko00790,ko01100,ko04122,map00790,map01100,map04122	-	R09394	RC03420	ko00000,ko00001,ko01000	-	-	-	Fer4_12,Mob_synth_C,Radical_SAM
E5E91_RS01365	243230.DR_0268	1.23e-225	622	COG0715@1|root,COG0715@2|Bacteria,1WJPE@1297|Deinococcus-Thermus	1297|Deinococcus-Thermus	P	NMT1-like family	-	-	-	ko:K02051	-	M00188	-	-	ko00000,ko00002,ko02000	3.A.1.16,3.A.1.17	-	-	NMT1
E5E91_RS01375	243230.DR_0270	7.03e-246	674	COG1234@1|root,COG1234@2|Bacteria,1WM2V@1297|Deinococcus-Thermus	1297|Deinococcus-Thermus	S	Beta-lactamase superfamily domain	-	GO:0003674,GO:0003824,GO:0004518,GO:0004519,GO:0004521,GO:0004540,GO:0006139,GO:0006396,GO:0006399,GO:0006725,GO:0006807,GO:0008033,GO:0008150,GO:0008152,GO:0009987,GO:0010467,GO:0016070,GO:0016787,GO:0016788,GO:0016891,GO:0016893,GO:0031123,GO:0034414,GO:0034470,GO:0034641,GO:0034660,GO:0042779,GO:0042780,GO:0042781,GO:0043170,GO:0043628,GO:0044237,GO:0044238,GO:0046483,GO:0071704,GO:0090304,GO:…	3.1.26.11	ko:K00784	ko03013,map03013	-	-	-	ko00000,ko00001,ko01000,ko03016	-	-	-	Lactamase_B_2
E5E91_RS01385	243230.DR_0272	2.59e-75	224	COG2329@1|root,COG2329@2|Bacteria	2|Bacteria	S	heme oxygenase (decyclizing) activity	isdG	-	1.14.99.48,1.14.99.57	ko:K07145,ko:K21481	ko00860,ko01110,map00860,map01110	-	R10468,R10510	RC03185	ko00000,ko00001,ko01000	-	-	-	ABM
E5E91_RS01400	243230.DR_0275	8.93e-118	338	COG2862@1|root,COG2862@2|Bacteria	2|Bacteria	S	Uncharacterized protein family, UPF0114	-	-	-	-	-	-	-	-	-	-	-	-	UPF0114
E5E91_RS01410	243230.DR_0277	3.01e-223	613	COG3386@1|root,COG3386@2|Bacteria	2|Bacteria	G	gluconolactonase activity	gnl	-	1.15.1.1,3.1.1.17	ko:K01053,ko:K04565	ko00030,ko00053,ko00930,ko01100,ko01110,ko01120,ko01130,ko01200,ko01220,ko04146,ko04213,ko05014,ko05016,ko05020,map00030,map00053,map00930,map01100,map01110,map01120,map01130,map01200,map01220,map04146,map04213,map05014,map05016,map05020	M00129	R01519,R02933,R03751	RC00537,RC00983	ko00000,ko00001,ko00002,ko01000,ko04147	-	-	-	SGL
E5E91_RS01415	243230.DR_0278	4.55e-149	419	COG0406@1|root,COG0406@2|Bacteria,1WJ6S@1297|Deinococcus-Thermus	1297|Deinococcus-Thermus	G	phosphoglycerate mutase family	-	-	3.1.3.73,5.4.2.12	ko:K02226,ko:K15634	ko00010,ko00260,ko00680,ko00860,ko01100,ko01110,ko01120,ko01130,ko01200,ko01230,map00010,map00260,map00680,map00860,map01100,map01110,map01120,map01130,map01200,map01230	M00001,M00002,M00003,M00122	R01518,R04594,R11173	RC00017,RC00536	ko00000,ko00001,ko00002,ko01000	-	-	-	His_Phos_1
E5E91_RS01420	243230.DR_0279	5.83e-89	264	COG1607@1|root,COG1607@2|Bacteria,1WJZ4@1297|Deinococcus-Thermus	1297|Deinococcus-Thermus	I	PFAM thioesterase superfamily	-	-	3.1.2.20	ko:K01073	-	-	-	-	ko00000,ko01000	-	-	-	4HBT
E5E91_RS01435	243230.DR_0282	4.86e-234	644	COG4177@1|root,COG4177@2|Bacteria,1WIGX@1297|Deinococcus-Thermus	1297|Deinococcus-Thermus	E	Belongs to the binding-protein-dependent transport system permease family	-	-	-	ko:K01998	ko02010,ko02024,map02010,map02024	M00237	-	-	ko00000,ko00001,ko00002,ko02000	3.A.1.4	-	-	BPD_transp_2
E5E91_RS01460	243230.DR_0287	0	1917	COG0567@1|root,COG0567@2|Bacteria,1WIKA@1297|Deinococcus-Thermus	1297|Deinococcus-Thermus	C	dehydrogenase e1 component	sucA	-	1.2.4.2	ko:K00164	ko00020,ko00310,ko00380,ko01100,ko01110,ko01120,ko01130,ko01200,map00020,map00310,map00380,map01100,map01110,map01120,map01130,map01200	M00009,M00011,M00032	R00621,R01933,R01940,R03316,R08549	RC00004,RC00027,RC00627,RC02743,RC02833,RC02883	br01601,ko00000,ko00001,ko00002,ko01000	-	-	-	2-oxogl_dehyd_N,E1_dh,OxoGdeHyase_C,Transket_pyr
E5E91_RS01470	243230.DR_0289	2.81e-158	444	COG0177@1|root,COG0177@2|Bacteria,1WI69@1297|Deinococcus-Thermus	1297|Deinococcus-Thermus	L	DNA repair enzyme that has both DNA N-glycosylase activity and AP-lyase activity. The DNA N-glycosylase activity releases various damaged pyrimidines from DNA by cleaving the N- glycosidic bond, leaving an AP (apurinic apyrimidinic) site. The AP-lyase activity cleaves the phosphodiester bond 3' to the AP site by a beta-elimination, leaving a 3'-terminal unsaturated sugar and a product with a term…	nth	-	4.2.99.18	ko:K10773	ko03410,map03410	-	-	-	ko00000,ko00001,ko01000,ko03400	-	-	-	EndIII_4Fe-2S,HhH-GPD
E5E91_RS01480	243230.DR_0291	1.21e-157	443	COG1579@1|root,COG1579@2|Bacteria,1WJTQ@1297|Deinococcus-Thermus	1297|Deinococcus-Thermus	S	Zn-ribbon protein, possibly nucleic acid-binding	-	-	-	ko:K07164	-	-	-	-	ko00000	-	-	-	zf-RING_7
E5E91_RS01515	243230.DR_0297	0	966	COG0769@1|root,COG0769@2|Bacteria,1WI4D@1297|Deinococcus-Thermus	1297|Deinococcus-Thermus	M	Catalyzes the addition of an amino acid to the nucleotide precursor UDP-N-acetylmuramoyl-L-alanyl-D-glutamate (UMAG) in the biosynthesis of bacterial cell-wall peptidoglycan	murE	-	6.3.2.13	ko:K01928	ko00300,ko00550,map00300,map00550	-	R02788	RC00064,RC00090	ko00000,ko00001,ko01000,ko01011	-	-	-	Mur_ligase,Mur_ligase_C,Mur_ligase_M
E5E91_RS01525	243230.DR_0299	5.52e-146	411	COG1428@1|root,COG1428@2|Bacteria,1WI9A@1297|Deinococcus-Thermus	1297|Deinococcus-Thermus	F	PFAM deoxynucleoside kinase	-	-	-	-	-	-	-	-	-	-	-	-	dNK
E5E91_RS01545	1288484.APCS01000052_gene272	0	974	COG0033@1|root,COG0033@2|Bacteria,1WJDJ@1297|Deinococcus-Thermus	1297|Deinococcus-Thermus	G	Phosphoglucomutase phosphomannomutase alpha beta alpha domain I	-	-	5.4.2.2	ko:K01835	ko00010,ko00030,ko00052,ko00230,ko00500,ko00520,ko00521,ko01100,ko01110,ko01120,ko01130,map00010,map00030,map00052,map00230,map00500,map00520,map00521,map01100,map01110,map01120,map01130	M00549	R00959,R01057,R08639	RC00408	ko00000,ko00001,ko00002,ko01000	-	-	-	PGM_PMM_I,PGM_PMM_II,PGM_PMM_III,PGM_PMM_IV
E5E91_RS01570	243230.DR_0309	3.79e-292	797	COG0050@1|root,COG0050@2|Bacteria,1WI4Y@1297|Deinococcus-Thermus	1297|Deinococcus-Thermus	J	This protein promotes the GTP-dependent binding of aminoacyl-tRNA to the A-site of ribosomes during protein biosynthesis	tuf	GO:0005575,GO:0005622,GO:0005623,GO:0005737,GO:0044424,GO:0044464	-	ko:K02358	-	-	-	-	ko00000,ko03012,ko03029,ko04147	-	-	-	GTP_EFTU,GTP_EFTU_D2,GTP_EFTU_D3
E5E91_RS01600	243230.DR_0315	1.05e-63	194	COG0185@1|root,COG0185@2|Bacteria,1WK6F@1297|Deinococcus-Thermus	1297|Deinococcus-Thermus	J	Protein S19 forms a complex with S13 that binds strongly to the 16S ribosomal RNA	rpsS	GO:0000028,GO:0003674,GO:0003735,GO:0005198,GO:0005575,GO:0005622,GO:0005623,GO:0005737,GO:0005829,GO:0005840,GO:0006996,GO:0008150,GO:0009987,GO:0015935,GO:0016043,GO:0022607,GO:0022613,GO:0022618,GO:0022626,GO:0022627,GO:0032991,GO:0034622,GO:0042254,GO:0042255,GO:0042274,GO:0043226,GO:0043228,GO:0043229,GO:0043232,GO:0043933,GO:0044085,GO:0044391,GO:0044422,GO:0044424,GO:0044444,GO:0044445,GO:…	-	ko:K02965	ko03010,map03010	M00178,M00179	-	-	br01610,ko00000,ko00001,ko00002,ko03011	-	-	-	Ribosomal_S19
E5E91_RS01620	243230.DR_0319	3.47e-36	122	COG0255@1|root,COG0255@2|Bacteria,1WKD1@1297|Deinococcus-Thermus	1297|Deinococcus-Thermus	J	Belongs to the universal ribosomal protein uL29 family	rpmC	GO:0005575,GO:0005622,GO:0005623,GO:0005737,GO:0005829,GO:0005840,GO:0015934,GO:0022625,GO:0022626,GO:0032991,GO:0043226,GO:0043228,GO:0043229,GO:0043232,GO:0044391,GO:0044422,GO:0044424,GO:0044444,GO:0044445,GO:0044446,GO:0044464,GO:1990904	-	ko:K02904	ko03010,map03010	M00178,M00179	-	-	br01610,ko00000,ko00001,ko00002,ko03011	-	-	-	Ribosomal_L29
E5E91_RS01645	243230.DR_0324	8.54e-134	381	COG3404@1|root,COG3404@2|Bacteria	2|Bacteria	E	Formiminotransferase-cyclodeaminase	-	-	2.1.2.5,4.3.1.4	ko:K01746,ko:K13990	ko00340,ko00670,ko01100,map00340,map00670,map01100	-	R02287,R02302,R03189	RC00165,RC00221,RC00223,RC00688,RC00870	ko00000,ko00001,ko01000,ko03036,ko04147	-	-	-	FTCD_C
E5E91_RS01665	243230.DR_0328	9.76e-100	290	COG2105@1|root,COG2105@2|Bacteria,1WKJZ@1297|Deinococcus-Thermus	1297|Deinococcus-Thermus	S	Gamma-glutamyl cyclotransferase, AIG2-like	-	-	-	-	-	-	-	-	-	-	-	-	GGACT
E5E91_RS01670	243230.DR_0329	4.21e-243	666	COG1051@1|root,COG1051@2|Bacteria	2|Bacteria	F	GDP-mannose mannosyl hydrolase activity	-	-	3.6.1.55	ko:K03574	-	-	-	-	ko00000,ko01000,ko03400	-	-	-	NUDIX
E5E91_RS01675	684949.ATTJ01000001_gene1364	1.98e-157	464	2DPH7@1|root,3322P@2|Bacteria	2|Bacteria	-	-	-	-	-	-	-	-	-	-	-	-	-	-	Imm_superinfect,PG_binding_1
E5E91_RS01685	243230.DR_0332	0	1269	COG0043@1|root,COG0043@2|Bacteria,1WI75@1297|Deinococcus-Thermus	1297|Deinococcus-Thermus	H	Belongs to the UbiD family	vdcC	-	4.1.1.98	ko:K03182	ko00130,ko01100,ko01110,map00130,map01100,map01110	M00117	R04985,R04986	RC00391	ko00000,ko00001,ko00002,ko01000	-	-	-	UbiD
E5E91_RS01720	243230.DR_0339	7.28e-288	785	COG1473@1|root,COG1473@2|Bacteria,1WM7N@1297|Deinococcus-Thermus	1297|Deinococcus-Thermus	S	PFAM Peptidase family M20 M25 M40	-	-	-	ko:K01436	-	-	-	-	ko00000,ko01000,ko01002	-	-	-	M20_dimer,Peptidase_M20
E5E91_RS01725	243230.DR_0340	1.57e-275	755	COG0285@1|root,COG0285@2|Bacteria,1WIEI@1297|Deinococcus-Thermus	1297|Deinococcus-Thermus	H	folylpolyglutamate synthase dihydrofolate synthase	-	-	6.3.2.12,6.3.2.17	ko:K11754	ko00790,ko01100,map00790,map01100	M00126,M00841	R00942,R02237,R04241	RC00064,RC00090,RC00162	ko00000,ko00001,ko00002,ko01000	-	-	-	Mur_ligase_C,Mur_ligase_M
E5E91_RS01780	243230.DR_0350	0	1031	COG2815@1|root,COG2815@2|Bacteria,1WJKE@1297|Deinococcus-Thermus	1297|Deinococcus-Thermus	S	PFAM PASTA domain	-	-	-	-	-	-	-	-	-	-	-	-	PASTA
E5E91_RS01785	243230.DR_0351	1.91e-147	416	COG4291@1|root,COG4291@2|Bacteria	2|Bacteria	C	membrane	-	-	-	-	-	-	-	-	-	-	-	-	DUF1345
E5E91_RS01795	243230.DR_0354	3.69e-193	536	COG0708@1|root,COG0708@2|Bacteria,1WK9Z@1297|Deinococcus-Thermus	1297|Deinococcus-Thermus	L	exodeoxyribonuclease III	-	-	3.1.11.2	ko:K01142	ko03410,map03410	-	-	-	ko00000,ko00001,ko01000,ko03400	-	-	-	Exo_endo_phos
E5E91_RS01810	243230.DR_0357	1.61e-127	362	COG1678@1|root,COG1678@2|Bacteria	2|Bacteria	K	ribonucleoside-diphosphate reductase activity	yqgE	GO:0005575,GO:0005622,GO:0005623,GO:0005737,GO:0005829,GO:0044424,GO:0044444,GO:0044464	-	ko:K07735	-	-	-	-	ko00000,ko03000	-	-	-	DUF179
E5E91_RS01815	243230.DR_0358	1.6e-208	577	COG0354@1|root,COG0354@2|Bacteria,1WJGQ@1297|Deinococcus-Thermus	1297|Deinococcus-Thermus	S	TIGRFAM folate-binding protein YgfZ	-	-	-	ko:K06980	-	-	-	-	ko00000,ko03016	-	-	-	GCV_T,GCV_T_C
E5E91_RS01840	243230.DR_0363	0	1160	COG0747@1|root,COG0747@2|Bacteria,1WIIW@1297|Deinococcus-Thermus	1297|Deinococcus-Thermus	E	PFAM Bacterial extracellular solute-binding proteins, family 5 Middle	-	-	-	ko:K02035	ko02024,map02024	M00239	-	-	ko00000,ko00001,ko00002,ko02000	3.A.1.5	-	-	SBP_bac_5
E5E91_RS01855	243230.DR_0366	5.04e-280	764	COG1060@1|root,COG1060@2|Bacteria,1WMBM@1297|Deinococcus-Thermus	1297|Deinococcus-Thermus	H	Radical SAM enzyme that catalyzes the addition of the adenosyl radical to the double bond of 3- (1- carboxyvinyl)oxy benzoate, leading to aminodeoxyfutalosine (AFL), a key intermediate in the formation of menaquinone (MK, vitamin K2) from chorismate	mqnE	-	2.5.1.120	ko:K18285	ko00130,ko01110,map00130,map01110	-	R10667	RC00021,RC03234	ko00000,ko00001,ko01000	-	-	-	Radical_SAM
E5E91_RS01860	243230.DR_0367	2.25e-171	479	COG0454@1|root,COG0456@2|Bacteria	2|Bacteria	K	acetyltransferase	-	-	-	-	-	-	-	-	-	-	-	-	Acetyltransf_1,Acetyltransf_10
E5E91_RS01885	243230.DR_0372	0	1064	COG1190@1|root,COG1190@2|Bacteria,1WI4Z@1297|Deinococcus-Thermus	1297|Deinococcus-Thermus	J	Belongs to the class-II aminoacyl-tRNA synthetase family	lysS	-	6.1.1.6	ko:K04567	ko00970,map00970	M00359,M00360	R03658	RC00055,RC00523	ko00000,ko00001,ko00002,ko01000,ko01007,ko03016	-	-	-	tRNA-synt_2,tRNA_anti-codon
E5E91_RS01890	243230.DR_0373	3.03e-262	722	COG0387@1|root,COG0387@2|Bacteria,1WJIR@1297|Deinococcus-Thermus	1297|Deinococcus-Thermus	P	Sodium/calcium exchanger protein	-	-	-	ko:K07300	-	-	-	-	ko00000,ko02000	2.A.19	-	-	Na_Ca_ex
E5E91_RS01915	243230.DR_0378	1.82e-145	410	COG1309@1|root,COG1309@2|Bacteria	2|Bacteria	K	transcriptional regulator	-	-	-	-	-	-	-	-	-	-	-	-	TetR_N
E5E91_RS01920	243230.DR_0379	0	1643	COG4775@1|root,COG4775@2|Bacteria,1WIZI@1297|Deinococcus-Thermus	1297|Deinococcus-Thermus	M	Outer membrane protein protective antigen OMA87	-	-	-	ko:K07277	-	-	-	-	ko00000,ko02000,ko03029	1.B.33	-	-	Bac_surface_Ag,POTRA,POTRA_2
E5E91_RS01935	1288484.APCS01000155_gene1888	5.3e-216	599	COG0533@1|root,COG0533@2|Bacteria,1WI0Y@1297|Deinococcus-Thermus	1297|Deinococcus-Thermus	O	Required for the formation of a threonylcarbamoyl group on adenosine at position 37 (t(6)A37) in tRNAs that read codons beginning with adenine. Is involved in the transfer of the threonylcarbamoyl moiety of threonylcarbamoyl-AMP (TC-AMP) to the N6 group of A37, together with TsaE and TsaB. TsaD likely plays a direct catalytic role in this reaction	tsaD	-	2.3.1.234	ko:K01409	-	-	R10648	RC00070,RC00416	ko00000,ko01000,ko03016	-	-	-	Peptidase_M22
E5E91_RS01945	1288484.APCS01000176_gene3037	1.12e-60	189	2EJTG@1|root,33DI3@2|Bacteria	2|Bacteria	S	Domain of unknown function (DUF4259)	-	-	-	-	-	-	-	-	-	-	-	-	DUF4259
E5E91_RS01955	243230.DR_0386	0	842	COG0821@1|root,COG0821@2|Bacteria,1WJ94@1297|Deinococcus-Thermus	1297|Deinococcus-Thermus	I	Converts 2C-methyl-D-erythritol 2,4-cyclodiphosphate (ME-2,4cPP) into 1-hydroxy-2-methyl-2-(E)-butenyl 4-diphosphate	ispG	GO:0003674,GO:0003824,GO:0006081,GO:0006082,GO:0006090,GO:0006629,GO:0006644,GO:0006720,GO:0006793,GO:0006796,GO:0008150,GO:0008152,GO:0008299,GO:0008610,GO:0008654,GO:0009058,GO:0009240,GO:0009987,GO:0016491,GO:0016725,GO:0019288,GO:0019637,GO:0019682,GO:0019752,GO:0032787,GO:0043436,GO:0044237,GO:0044238,GO:0044249,GO:0044255,GO:0044281,GO:0046429,GO:0046490,GO:0052592,GO:0055114,GO:0071704,GO:…	1.17.7.1,1.17.7.3	ko:K03526	ko00900,ko01100,ko01110,ko01130,map00900,map01100,map01110,map01130	M00096	R08689,R10859	RC01486	ko00000,ko00001,ko00002,ko01000	-	-	-	GcpE
E5E91_RS01965	243230.DR_0388	3.38e-101	294	COG4296@1|root,COG4296@2|Bacteria	2|Bacteria	S	Uncharacterized protein conserved in bacteria (DUF2262)	-	-	-	-	-	-	-	-	-	-	-	-	DUF2262
E5E91_RS01970	243230.DR_0389	4.13e-68	206	COG1302@1|root,COG1302@2|Bacteria,1WJZZ@1297|Deinococcus-Thermus	1297|Deinococcus-Thermus	S	Asp23 family, cell envelope-related function	-	-	-	-	-	-	-	-	-	-	-	-	Asp23
E5E91_RS02000	243230.DR_0395	8.5e-223	620	COG0477@1|root,COG2814@2|Bacteria	2|Bacteria	EGP	Major facilitator Superfamily	-	-	-	-	-	-	-	-	-	-	-	-	MFS_1,Sugar_tr
E5E91_RS02010	243230.DR_0397	0	1374	COG0243@1|root,COG0243@2|Bacteria,1WIAK@1297|Deinococcus-Thermus	1297|Deinococcus-Thermus	C	Belongs to the prokaryotic molybdopterin-containing oxidoreductase family	-	-	-	-	-	-	-	-	-	-	-	-	Molybdop_Fe4S4,Molybdopterin,Molydop_binding
E5E91_RS02025	243230.DR_0400	0	1753	COG1674@1|root,COG1674@2|Bacteria,1WIUF@1297|Deinococcus-Thermus	1297|Deinococcus-Thermus	D	Belongs to the FtsK SpoIIIE SftA family	ftsK	-	-	ko:K03466	-	-	-	-	ko00000,ko03036	3.A.12	-	-	FtsK_4TM,FtsK_SpoIIIE,Ftsk_gamma
E5E91_RS02030	243230.DR_0402	3.76e-93	272	COG1310@1|root,COG1310@2|Bacteria,1WKMI@1297|Deinococcus-Thermus	1297|Deinococcus-Thermus	S	metal-dependent protease of the PAD1 JAB1 superfamily	-	-	-	-	-	-	-	-	-	-	-	-	Prok-JAB
E5E91_RS02035	243230.DR_0403	2.04e-225	621	COG1957@1|root,COG1957@2|Bacteria,1WKWY@1297|Deinococcus-Thermus	1297|Deinococcus-Thermus	F	Inosine-uridine preferring nucleoside hydrolase	-	-	3.2.2.1	ko:K01239	ko00230,ko00760,ko01100,map00230,map00760,map01100	-	R01245,R01273,R01677,R01770,R02143	RC00033,RC00063,RC00122,RC00318,RC00485	ko00000,ko00001,ko01000	-	-	-	IU_nuc_hydro
E5E91_RS02045	243230.DR_0405	0	1825	COG1523@1|root,COG1523@2|Bacteria,1WJPP@1297|Deinococcus-Thermus	1297|Deinococcus-Thermus	G	Belongs to the glycosyl hydrolase 13 family	-	-	3.2.1.41	ko:K01200	ko00500,ko01100,ko01110,map00500,map01100,map01110	-	R02111	-	ko00000,ko00001,ko01000	-	CBM48,GH13	-	AMPK1_CBM,CBM_48,DUF3372,PUD
E5E91_RS02050	243230.DR_0406	2.06e-145	410	COG1131@1|root,COG1131@2|Bacteria,1WI8V@1297|Deinococcus-Thermus	1297|Deinococcus-Thermus	V	ABC-type multidrug transport system ATPase component	-	-	3.6.3.41	ko:K02193	ko02010,map02010	M00259	-	-	ko00000,ko00001,ko00002,ko01000,ko02000	3.A.1.107	-	-	ABC_tran
E5E91_RS02095	243230.DR_0415	0	1030	COG2272@1|root,COG2272@2|Bacteria,1WI3P@1297|Deinococcus-Thermus	1297|Deinococcus-Thermus	I	Belongs to the type-B carboxylesterase lipase family	-	-	-	ko:K03929	-	-	-	-	ko00000,ko01000	-	CE10	-	COesterase
E5E91_RS02130	243230.DR_0422	1.4e-188	523	COG4106@1|root,COG4106@2|Bacteria,1WMC7@1297|Deinococcus-Thermus	1297|Deinococcus-Thermus	S	Methyltransferase domain	tam	-	2.1.1.144	ko:K00598	-	-	-	-	ko00000,ko01000	-	-	-	Methyltransf_23,Methyltransf_25,Methyltransf_31
E5E91_RS02140	243230.DR_0423	9.54e-153	428	COG4712@1|root,COG4712@2|Bacteria,1WIU2@1297|Deinococcus-Thermus	1297|Deinococcus-Thermus	S	Rad52 22 double-strand break repair protein	ddrA	GO:0001101,GO:0006139,GO:0006259,GO:0006281,GO:0006725,GO:0006807,GO:0006950,GO:0006974,GO:0007154,GO:0008150,GO:0008152,GO:0009269,GO:0009314,GO:0009414,GO:0009415,GO:0009605,GO:0009628,GO:0009987,GO:0009991,GO:0010035,GO:0010212,GO:0010332,GO:0031668,GO:0033554,GO:0034641,GO:0042221,GO:0042631,GO:0043170,GO:0044237,GO:0044238,GO:0044260,GO:0046483,GO:0050896,GO:0051716,GO:0070887,GO:0071214,GO:…	-	-	-	-	-	-	-	-	-	-	Rad52_Rad22
E5E91_RS02155	243230.DR_0426	4.18e-155	435	COG0118@1|root,COG0118@2|Bacteria,1WJJ9@1297|Deinococcus-Thermus	1297|Deinococcus-Thermus	E	IGPS catalyzes the conversion of PRFAR and glutamine to IGP, AICAR and glutamate. The HisH subunit provides the glutamine amidotransferase activity that produces the ammonia necessary to HisF for the synthesis of IGP and AICAR	hisH	-	-	ko:K02501	ko00340,ko01100,ko01110,ko01230,map00340,map01100,map01110,map01230	M00026	R04558	RC00010,RC01190,RC01943	ko00000,ko00001,ko00002,ko01000	-	-	-	GATase
E5E91_RS02165	243230.DR_0428	1.55e-80	239	COG3695@1|root,COG3695@2|Bacteria	2|Bacteria	L	enzyme binding	ogt	-	2.1.1.63	ko:K00567,ko:K07443	-	-	-	-	ko00000,ko01000,ko03400	-	-	-	DNA_binding_1,YjbR
E5E91_RS02170	243230.DR_0429	1.3e-160	452	COG2010@1|root,COG2010@2|Bacteria	2|Bacteria	C	Cytochrome c	-	-	-	-	-	-	-	-	-	-	-	-	Cytochrome_CBB3
E5E91_RS02180	243230.DR_0431	9.11e-180	499	COG0500@1|root,COG2226@2|Bacteria	2|Bacteria	Q	methyltransferase	-	GO:0001101,GO:0001666,GO:0003674,GO:0003824,GO:0005575,GO:0005622,GO:0005623,GO:0005737,GO:0005829,GO:0006873,GO:0006875,GO:0006879,GO:0006950,GO:0007154,GO:0008150,GO:0008152,GO:0008168,GO:0008757,GO:0009267,GO:0009605,GO:0009628,GO:0009719,GO:0009725,GO:0009751,GO:0009987,GO:0009991,GO:0010033,GO:0010106,GO:0014070,GO:0016740,GO:0016741,GO:0019725,GO:0030003,GO:0031667,GO:0031668,GO:0031669,GO:…	-	-	-	-	-	-	-	-	-	-	Methyltransf_25,Methyltransf_31,TPMT
E5E91_RS02185	243230.DR_0432	4.3e-143	404	COG2197@1|root,COG2197@2|Bacteria,1WI4W@1297|Deinococcus-Thermus	1297|Deinococcus-Thermus	T	Response regulator containing a CheY-like receiver domain and an HTH DNA-binding domain	-	-	-	-	-	-	-	-	-	-	-	-	GerE,Response_reg
E5E91_RS02225	243230.DR_0439	1.76e-94	275	COG0316@1|root,COG0316@2|Bacteria,1WKA9@1297|Deinococcus-Thermus	1297|Deinococcus-Thermus	S	Belongs to the HesB IscA family	hesB	-	-	ko:K13628	-	-	-	-	ko00000,ko03016	-	-	-	Fe-S_biosyn
E5E91_RS02240	243230.DR_0442	4.46e-254	697	COG2805@1|root,COG2805@2|Bacteria,1WI5S@1297|Deinococcus-Thermus	1297|Deinococcus-Thermus	NU	Tfp pilus assembly protein pilus retraction ATPase PilT	-	-	-	ko:K02669	-	-	-	-	ko00000,ko02035,ko02044	3.A.15.2	-	-	T2SSE
E5E91_RS02250	243230.DR_0444	1.57e-279	764	COG0438@1|root,COG0438@2|Bacteria,1WI1R@1297|Deinococcus-Thermus	1297|Deinococcus-Thermus	M	PFAM Glycosyl transferase, group 1	-	-	-	-	-	-	-	-	-	-	-	-	Glyco_transf_4,Glycos_transf_1
E5E91_RS02255	243230.DR_0445	1.27e-141	400	COG5504@1|root,COG5504@2|Bacteria	2|Bacteria	O	Zn-dependent protease	-	-	-	-	-	-	-	-	-	-	-	-	DUF2268
E5E91_RS02260	243230.DR_0446	9.27e-73	218	COG2329@1|root,COG2329@2|Bacteria,1WK6V@1297|Deinococcus-Thermus	1297|Deinococcus-Thermus	S	involved in biosynthesis of extracellular polysaccharides	-	-	-	-	-	-	-	-	-	-	-	-	ABM
E5E91_RS02280	243230.DR_0450	1.35e-202	560	COG2120@1|root,COG2120@2|Bacteria,1WM7E@1297|Deinococcus-Thermus	1297|Deinococcus-Thermus	S	GlcNAc-PI de-N-acetylase	-	-	3.5.1.103	ko:K15525	-	-	-	-	ko00000,ko01000	-	-	-	PIG-L
E5E91_RS02285	243230.DR_0451	0	898	COG0174@1|root,COG0174@2|Bacteria	2|Bacteria	E	glutamine synthetase	glnA	-	6.3.1.2	ko:K01915	ko00220,ko00250,ko00630,ko00910,ko01100,ko01120,ko01230,ko02020,ko04217,ko04724,ko04727,map00220,map00250,map00630,map00910,map01100,map01120,map01230,map02020,map04217,map04724,map04727	-	R00253	RC00010,RC02798	ko00000,ko00001,ko01000,ko04147	-	-	-	Gln-synt_C,Gln-synt_N
E5E91_RS02295	243230.DR_0453	2.49e-85	255	COG4290@1|root,COG4290@2|Bacteria	2|Bacteria	F	endoribonuclease activity	rnaSA	GO:0005575,GO:0005576	3.1.27.3	ko:K01167,ko:K15125	ko05133,map05133	-	-	-	ko00000,ko00001,ko00536,ko01000,ko03016,ko03019	-	-	-	Ribonuclease
E5E91_RS02300	243230.DR_0454	2.82e-196	544	COG1968@1|root,COG1968@2|Bacteria,1WI57@1297|Deinococcus-Thermus	1297|Deinococcus-Thermus	V	Catalyzes the dephosphorylation of undecaprenyl diphosphate (UPP). Confers resistance to bacitracin	uppP	-	3.6.1.27	ko:K06153	ko00550,map00550	-	R05627	RC00002	ko00000,ko00001,ko01000,ko01011	-	-	-	BacA
E5E91_RS02350	243230.DR_0461	1.5e-185	516	COG1521@1|root,COG1521@2|Bacteria,1WI0G@1297|Deinococcus-Thermus	1297|Deinococcus-Thermus	F	Catalyzes the phosphorylation of pantothenate (Pan), the first step in CoA biosynthesis	coaX	-	2.7.1.33	ko:K03525	ko00770,ko01100,map00770,map01100	M00120	R02971,R03018,R04391	RC00002,RC00017	ko00000,ko00001,ko00002,ko01000	-	-	-	Pan_kinase
E5E91_RS02380	243230.DR_0467	0	1113	COG1387@1|root,COG1796@1|root,COG1387@2|Bacteria,COG1796@2|Bacteria,1WII0@1297|Deinococcus-Thermus	1297|Deinococcus-Thermus	L	PFAM PHP domain	-	-	-	ko:K02347	-	-	-	-	ko00000,ko03400	-	-	-	DNA_pol_B_thumb,HHH_5,HHH_8,PHP
E5E91_RS02390	243230.DR_0469	1.43e-134	380	COG4636@1|root,COG4636@2|Bacteria,1WJQG@1297|Deinococcus-Thermus	1297|Deinococcus-Thermus	S	Putative restriction endonuclease	-	-	-	-	-	-	-	-	-	-	-	-	Uma2
E5E91_RS02395	243230.DR_0470	4.91e-199	550	COG1387@1|root,COG1387@2|Bacteria,1WIU9@1297|Deinococcus-Thermus	1297|Deinococcus-Thermus	E	TIGRFAM histidinol phosphate phosphatase HisJ family	-	GO:0000105,GO:0003674,GO:0003824,GO:0004401,GO:0005575,GO:0005622,GO:0005623,GO:0005737,GO:0006082,GO:0006520,GO:0006547,GO:0006725,GO:0006793,GO:0006796,GO:0006807,GO:0008150,GO:0008152,GO:0008652,GO:0009058,GO:0009987,GO:0016053,GO:0016311,GO:0016787,GO:0016788,GO:0016791,GO:0018130,GO:0019438,GO:0019752,GO:0034641,GO:0042578,GO:0043436,GO:0044237,GO:0044238,GO:0044249,GO:0044281,GO:0044283,GO:…	3.1.3.15	ko:K04486	ko00340,ko01100,ko01110,ko01230,map00340,map01100,map01110,map01230	M00026	R03013	RC00017	ko00000,ko00001,ko00002,ko01000	-	-	-	PHP,PHP_C
E5E91_RS02405	243230.DR_0472	1.02e-278	763	COG0477@1|root,COG2814@2|Bacteria,1WJQ8@1297|Deinococcus-Thermus	1297|Deinococcus-Thermus	EGP	PFAM Major Facilitator Superfamily	-	-	-	ko:K08151	-	M00668	-	-	ko00000,ko00002,ko01504,ko02000	2.A.1.2.38,2.A.1.2.39,2.A.1.2.4,2.A.1.2.41,2.A.1.2.68,2.A.1.2.75	-	-	MFS_1,Sugar_tr
E5E91_RS02420	243230.DR_0475	0	1018	COG0488@1|root,COG0488@2|Bacteria,1WJA0@1297|Deinococcus-Thermus	1297|Deinococcus-Thermus	S	COGs COG0488 ATPase components of ABC transporter with duplicated ATPase domains	-	-	-	-	-	-	-	-	-	-	-	-	ABC_tran,ABC_tran_Xtn
E5E91_RS02440	243230.DR_0479	0	1338	COG0744@1|root,COG0744@2|Bacteria,1WIVF@1297|Deinococcus-Thermus	1297|Deinococcus-Thermus	M	PFAM Penicillin binding protein transpeptidase domain	-	-	-	-	-	-	-	-	-	-	-	-	Transgly,Transpeptidase
E5E91_RS02460	243230.DR_0483	3.66e-99	287	COG3012@1|root,COG3012@2|Bacteria	2|Bacteria	-	-	ychJ	-	-	ko:K07039,ko:K09858	-	-	-	-	ko00000	-	-	-	SEC-C,UPF0149
E5E91_RS02465	243230.DR_0484	5.22e-227	625	COG0790@1|root,COG0790@2|Bacteria	2|Bacteria	S	beta-lactamase activity	-	-	-	ko:K07126	-	-	-	-	ko00000	-	-	-	Sel1
E5E91_RS02470	243230.DR_0485	0	980	COG0008@1|root,COG0008@2|Bacteria,1WJBD@1297|Deinococcus-Thermus	1297|Deinococcus-Thermus	J	Catalyzes the attachment of glutamate to tRNA(Glu) in a two-step reaction glutamate is first activated by ATP to form Glu-AMP and then transferred to the acceptor end of tRNA(Glu)	gltX	-	6.1.1.17	ko:K01885	ko00860,ko00970,ko01100,ko01110,ko01120,map00860,map00970,map01100,map01110,map01120	M00121,M00359,M00360	R05578	RC00055,RC00523	ko00000,ko00001,ko00002,ko01000,ko01007,ko02048,ko03016	-	-	-	tRNA-synt_1c
E5E91_RS02480	243230.DR_0487	2.55e-269	739	COG4591@1|root,COG4591@2|Bacteria,1WJ3B@1297|Deinococcus-Thermus	1297|Deinococcus-Thermus	M	ABC-type transport system involved in lipoprotein release permease component	-	-	-	ko:K09808	ko02010,map02010	M00255	-	-	ko00000,ko00001,ko00002,ko02000	3.A.1.125	-	-	FtsX,MacB_PCD
E5E91_RS02490	243230.DR_0490	1.15e-158	444	COG2039@1|root,COG2039@2|Bacteria,1WIEM@1297|Deinococcus-Thermus	1297|Deinococcus-Thermus	O	Removes 5-oxoproline from various penultimate amino acid residues except L-proline	pcp	GO:0006508,GO:0006807,GO:0008150,GO:0008152,GO:0019538,GO:0043170,GO:0044238,GO:0071704,GO:1901564	3.4.19.3	ko:K01304	-	-	-	-	ko00000,ko01000,ko01002	-	-	-	Peptidase_C15
E5E91_RS02495	243230.DR_0491	1.97e-185	515	COG0693@1|root,COG0693@2|Bacteria	2|Bacteria	S	protein deglycation	-	-	1.11.1.6,3.5.1.124	ko:K03781,ko:K05520	ko00380,ko00630,ko01110,ko01130,ko01200,ko04011,ko04016,ko04068,ko04146,ko04211,ko04212,ko04213,ko05014,map00380,map00630,map01110,map01130,map01200,map04011,map04016,map04068,map04146,map04211,map04212,map04213,map05014	M00532	R00009,R00602,R02670	RC00034,RC00767,RC02141,RC02755	ko00000,ko00001,ko00002,ko01000,ko01002	-	-	-	DJ-1_PfpI,ThiJ_like
E5E91_RS02505	243230.DR_0493	1.75e-207	573	COG0266@1|root,COG0266@2|Bacteria,1WJ25@1297|Deinococcus-Thermus	1297|Deinococcus-Thermus	L	Involved in base excision repair of DNA damaged by oxidation or by mutagenic agents. Acts as DNA glycosylase that recognizes and removes damaged bases. Has a preference for oxidized purines, such as 7,8-dihydro-8-oxoguanine (8-oxoG). Has AP (apurinic apyrimidinic) lyase activity and introduces nicks in the DNA strand. Cleaves the DNA backbone by beta-delta elimination to generate a single-strand …	fpg	-	3.2.2.23,4.2.99.18	ko:K10563	ko03410,map03410	-	-	-	ko00000,ko00001,ko01000,ko03400	-	-	-	Fapy_DNA_glyco,H2TH,zf-FPG_IleRS
E5E91_RS02515	243230.DR_0495	1.2e-158	444	COG0259@1|root,COG0259@2|Bacteria,1WJYQ@1297|Deinococcus-Thermus	1297|Deinococcus-Thermus	H	Catalyzes the oxidation of either pyridoxine 5'- phosphate (PNP) or pyridoxamine 5'-phosphate (PMP) into pyridoxal 5'-phosphate (PLP)	pdxH	-	1.4.3.5	ko:K00275	ko00750,ko01100,ko01120,map00750,map01100,map01120	M00124	R00277,R00278,R01710,R01711	RC00048,RC00116	ko00000,ko00001,ko00002,ko01000	-	-	-	PNP_phzG_C,Putative_PNPOx
E5E91_RS02520	243230.DR_0496	0	884	COG0493@1|root,COG0493@2|Bacteria,1WKX0@1297|Deinococcus-Thermus	1297|Deinococcus-Thermus	E	COG0493 NADPH-dependent glutamate synthase beta chain and related	-	-	1.18.1.2,1.19.1.1	ko:K00528	-	-	R10159	-	ko00000,ko01000	-	-	-	NAD_binding_9,Pyr_redox_2
E5E91_RS02525	243230.DR_0497	4.99e-154	433	COG1760@1|root,COG1760@2|Bacteria,1WIC1@1297|Deinococcus-Thermus	1297|Deinococcus-Thermus	E	TIGRFAM L-serine dehydratase, iron-sulfur-dependent, beta subunit	-	-	4.3.1.17	ko:K01752	ko00260,ko00270,ko01100,ko01110,ko01130,ko01200,ko01230,map00260,map00270,map01100,map01110,map01130,map01200,map01230	-	R00220,R00590	RC00331,RC02600	ko00000,ko00001,ko01000	-	-	-	ACT,SDH_beta
E5E91_RS02540	243230.DR_0498	0	988	COG0728@1|root,COG0728@2|Bacteria,1WJEQ@1297|Deinococcus-Thermus	1297|Deinococcus-Thermus	S	TIGRFAM integral membrane protein MviN	murJ	-	-	ko:K03980	-	-	-	-	ko00000,ko01011,ko02000	2.A.66.4	-	-	MVIN
E5E91_RS02545	243230.DR_0499	3.41e-206	572	COG2084@1|root,COG2084@2|Bacteria,1WIBK@1297|Deinococcus-Thermus	1297|Deinococcus-Thermus	I	PFAM NAD binding domain of 6-phosphogluconate dehydrogenase	-	-	1.1.1.31	ko:K00020	ko00280,ko01100,map00280,map01100	-	R05066	RC00099	ko00000,ko00001,ko01000	-	-	-	NAD_binding_11,NAD_binding_2
E5E91_RS02550	243230.DR_0500	4.72e-206	570	COG1307@1|root,COG1307@2|Bacteria	2|Bacteria	S	lipid binding	purD	-	-	-	-	-	-	-	-	-	-	-	DegV
E5E91_RS02555	243230.DR_0501	8.47e-264	723	COG0167@1|root,COG0167@2|Bacteria,1WI2W@1297|Deinococcus-Thermus	1297|Deinococcus-Thermus	F	Catalyzes the conversion of dihydroorotate to orotate with quinone as electron acceptor	pyrD	-	1.3.5.2	ko:K00254	ko00240,ko01100,map00240,map01100	M00051	R01868	RC00051	ko00000,ko00001,ko00002,ko01000	-	-	-	DHO_dh
E5E91_RS02560	243230.DR_0502	1.71e-276	757	COG2872@1|root,COG2872@2|Bacteria,1WIB4@1297|Deinococcus-Thermus	1297|Deinococcus-Thermus	S	metal-dependent hydrolase related to alanyl-tRNA synthetase HxxxH domain	-	-	6.1.1.7	ko:K01872	ko00970,map00970	M00359,M00360	R03038	RC00055,RC00523	ko00000,ko00001,ko00002,ko01000,ko01007,ko03016	-	-	-	DHHA1,tRNA-synt_2c,tRNA_SAD
E5E91_RS02575	243230.DR_0505	0	1116	COG0737@1|root,COG0737@2|Bacteria,1WI46@1297|Deinococcus-Thermus	1297|Deinococcus-Thermus	F	Belongs to the 5'-nucleotidase family	-	-	3.1.3.5	ko:K01081	ko00230,ko00240,ko00760,ko01100,ko01110,map00230,map00240,map00760,map01100,map01110	-	R00183,R00511,R00963,R01126,R01227,R01569,R01664,R01968,R02088,R02102,R02323,R02719,R03346	RC00017	ko00000,ko00001,ko01000	-	-	-	5_nucleotid_C,Metallophos
E5E91_RS02585	243230.DR_0507	0	2666	COG0587@1|root,COG0587@2|Bacteria,1WIA2@1297|Deinococcus-Thermus	1297|Deinococcus-Thermus	L	DNA polymerase III alpha subunit	dnaE	-	2.7.7.7	ko:K02337	ko00230,ko00240,ko01100,ko03030,ko03430,ko03440,map00230,map00240,map01100,map03030,map03430,map03440	M00260	R00375,R00376,R00377,R00378	RC02795	ko00000,ko00001,ko00002,ko01000,ko03032,ko03400	-	-	-	DNA_pol3_alpha,HHH_6,Intein_splicing,LAGLIDADG_3,PHP,tRNA_anti-codon
E5E91_RS02590	243230.DR_0508	2.7e-225	622	COG1715@1|root,COG1715@2|Bacteria	2|Bacteria	V	Restriction endonuclease	mrr	-	-	ko:K07448	-	-	-	-	ko00000,ko02048	-	-	-	Mrr_N,Mrr_cat
E5E91_RS02600	243230.DR_0510	1.48e-135	384	COG3829@1|root,COG3829@2|Bacteria	2|Bacteria	T	transcription factor binding	ppsR	-	2.1.1.80,2.7.13.3,3.1.1.61	ko:K03406,ko:K10125,ko:K13924	ko02020,ko02030,map02020,map02030	M00504,M00506	-	-	ko00000,ko00001,ko00002,ko01000,ko01001,ko02022,ko02035	-	-	-	CheR,CheR_N,GAF,GAF_2,HATPase_c,HTH_8,HisKA,HisKA_3,PAS,PAS_3,PAS_4,PAS_8,PAS_9,Response_reg
E5E91_RS02610	243230.DR_0512	1.22e-198	552	COG0697@1|root,COG0697@2|Bacteria,1WI4X@1297|Deinococcus-Thermus	1297|Deinococcus-Thermus	EG	PFAM EamA-like transporter family	-	-	-	-	-	-	-	-	-	-	-	-	EamA
E5E91_RS02620	243230.DR_0513	2.9e-293	803	COG0582@1|root,COG0582@2|Bacteria	2|Bacteria	L	DNA integration	-	-	-	-	-	-	-	-	-	-	-	-	Phage_int_SAM_3,Phage_integrase
E5E91_RS02735	243230.DR_0536	6.21e-141	398	COG1360@1|root,COG1360@2|Bacteria	2|Bacteria	N	Flagellar Motor Protein	-	-	-	ko:K02557	ko02030,ko02040,map02030,map02040	-	-	-	ko00000,ko00001,ko02000,ko02035	1.A.30.1	-	-	MotB_plug,OmpA
E5E91_RS02760	243230.DR_0541	1.51e-193	536	COG1801@1|root,COG1801@2|Bacteria	2|Bacteria	L	Protein of unknown function DUF72	-	-	-	-	-	-	-	-	-	-	-	-	DUF72
E5E91_RS02765	243230.DR_0542	7.78e-165	460	COG0584@1|root,COG0584@2|Bacteria,1WK5D@1297|Deinococcus-Thermus	1297|Deinococcus-Thermus	C	glycerophosphoryl diester phosphodiesterase	-	-	3.1.4.46	ko:K01126	ko00564,map00564	-	R01030,R01470	RC00017,RC00425	ko00000,ko00001,ko01000	-	-	-	GDPD
E5E91_RS02770	243230.DR_0543	4.46e-156	438	COG4221@1|root,COG4221@2|Bacteria,1WJK7@1297|Deinococcus-Thermus	1297|Deinococcus-Thermus	S	Short-chain Dehydrogenase reductase	-	-	-	-	-	-	-	-	-	-	-	-	adh_short
E5E91_RS02790	243230.DR_0547	3.37e-290	795	COG3011@1|root,COG3011@2|Bacteria	2|Bacteria	CH	Protein conserved in bacteria	-	-	-	-	-	-	-	-	-	-	-	-	DUF393
E5E91_RS02815	243230.DR_0552	1.25e-147	415	COG1564@1|root,COG1564@2|Bacteria,1WK71@1297|Deinococcus-Thermus	1297|Deinococcus-Thermus	H	PFAM Thiamin pyrophosphokinase catalytic	-	-	2.7.6.2	ko:K00949	ko00730,ko01100,map00730,map01100	-	R00619	RC00002,RC00017	ko00000,ko00001,ko01000	-	-	-	TPK_B1_binding,TPK_catalytic
E5E91_RS02825	243230.DR_0554	8.96e-158	443	2E3QH@1|root,32YNE@2|Bacteria,1WNB7@1297|Deinococcus-Thermus	1297|Deinococcus-Thermus	-	-	-	-	-	-	-	-	-	-	-	-	-	-	-
E5E91_RS02830	243230.DR_0555	1.18e-313	855	COG0001@1|root,COG0001@2|Bacteria,1WJ8G@1297|Deinococcus-Thermus	1297|Deinococcus-Thermus	H	PFAM aminotransferase class-III	hemL	-	5.4.3.8	ko:K01845	ko00860,ko01100,ko01110,ko01120,map00860,map01100,map01110,map01120	M00121	R02272	RC00677	ko00000,ko00001,ko00002,ko01000,ko01007	-	-	-	Aminotran_3
E5E91_RS02845	243230.DR_0558	8.24e-249	681	COG0180@1|root,COG0180@2|Bacteria,1WI8T@1297|Deinococcus-Thermus	1297|Deinococcus-Thermus	J	PFAM tRNA synthetases class I (W and Y)	trpS	-	6.1.1.2	ko:K01867	ko00970,map00970	M00359,M00360	R03664	RC00055,RC00523	ko00000,ko00001,ko00002,ko01000,ko01007,ko03016	-	-	-	tRNA-synt_1b
E5E91_RS02865	243230.DR_0560	1.74e-239	660	COG1651@1|root,COG1651@2|Bacteria	2|Bacteria	O	Required for disulfide bond formation in some periplasmic proteins. Acts by transferring its disulfide bond to other proteins and is reduced in the process	-	-	3.4.17.19	ko:K01299	-	-	-	-	ko00000,ko01000,ko01002	-	-	-	Thioredoxin_4
E5E91_RS02895	243230.DR_0566	6.29e-120	342	COG2947@1|root,COG2947@2|Bacteria,1WJVZ@1297|Deinococcus-Thermus	1297|Deinococcus-Thermus	S	COGs COG2947 conserved	-	-	-	-	-	-	-	-	-	-	-	-	EVE
E5E91_RS02900	243230.DR_0567	0	1018	COG1171@1|root,COG1171@2|Bacteria,1WJZG@1297|Deinococcus-Thermus	1297|Deinococcus-Thermus	E	Catalyzes the anaerobic formation of alpha-ketobutyrate and ammonia from threonine in a two-step reaction. The first step involved a dehydration of threonine and a production of enamine intermediates (aminocrotonate), which tautomerizes to its imine form (iminobutyrate). Both intermediates are unstable and short- lived. The second step is the nonenzymatic hydrolysis of the enamine imine intermedi…	ilvA	-	4.3.1.19	ko:K01754	ko00260,ko00290,ko01100,ko01110,ko01130,ko01200,ko01230,map00260,map00290,map01100,map01110,map01130,map01200,map01230	M00570	R00220,R00996	RC00418,RC02600	ko00000,ko00001,ko00002,ko01000	-	-	-	PALP,Thr_dehydrat_C
E5E91_RS02905	243230.DR_0568	1.6e-118	339	COG0503@1|root,COG0503@2|Bacteria,1WI2I@1297|Deinococcus-Thermus	1297|Deinococcus-Thermus	F	COGs COG0503 Adenine guanine phosphoribosyltransferase and related PRPP-binding protein	-	-	2.4.2.7	ko:K00759	ko00230,ko01100,map00230,map01100	-	R00190,R01229,R04378	RC00063	ko00000,ko00001,ko01000,ko04147	-	-	-	Pribosyltran
E5E91_RS02930	243230.DR_0570	2.07e-60	186	COG0607@1|root,COG0607@2|Bacteria	2|Bacteria	P	Catalyzes the ATP-dependent transfer of a sulfur to tRNA to produce 4-thiouridine in position 8 of tRNAs, which functions as a near-UV photosensor. Also catalyzes the transfer of sulfur to the sulfur carrier protein ThiS, forming ThiS-thiocarboxylate. This is a step in the synthesis of thiazole, in the thiamine biosynthesis pathway. The sulfur is donated as persulfide by IscS	-	-	-	-	-	-	-	-	-	-	-	-	Rhodanese
E5E91_RS02940	243230.DR_0572	7.68e-292	798	COG2385@1|root,COG2385@2|Bacteria,1WJB9@1297|Deinococcus-Thermus	1297|Deinococcus-Thermus	D	PFAM Stage II sporulation	-	-	-	ko:K06381	-	-	-	-	ko00000	-	-	-	SpoIID
E5E91_RS02955	243230.DR_0575	0	1680	COG0653@1|root,COG0653@2|Bacteria,1WIQJ@1297|Deinococcus-Thermus	1297|Deinococcus-Thermus	U	Part of the Sec protein translocase complex. Interacts with the SecYEG preprotein conducting channel. Has a central role in coupling the hydrolysis of ATP to the transfer of proteins into and across the cell membrane, serving as an ATP-driven molecular motor driving the stepwise translocation of polypeptide chains across the membrane	secA	GO:0000166,GO:0003674,GO:0003824,GO:0005215,GO:0005488,GO:0005524,GO:0005575,GO:0005622,GO:0005623,GO:0005737,GO:0005829,GO:0005886,GO:0005887,GO:0006810,GO:0008104,GO:0008144,GO:0008150,GO:0008320,GO:0008565,GO:0015031,GO:0015399,GO:0015405,GO:0015440,GO:0015450,GO:0015462,GO:0015833,GO:0016020,GO:0016021,GO:0016462,GO:0016787,GO:0016817,GO:0016818,GO:0016887,GO:0017076,GO:0017111,GO:0022804,GO:…	-	ko:K03070	ko02024,ko03060,ko03070,map02024,map03060,map03070	M00335	-	-	ko00000,ko00001,ko00002,ko02044	3.A.5.1,3.A.5.10,3.A.5.2,3.A.5.4	-	-	SEC-C,SecA_DEAD,SecA_PP_bind,SecA_SW
E5E91_RS02960	243230.DR_0576	2.89e-175	489	COG0565@1|root,COG0565@2|Bacteria,1WJDP@1297|Deinococcus-Thermus	1297|Deinococcus-Thermus	J	Catalyzes the formation of 2'O-methylated cytidine (Cm32) or 2'O-methylated uridine (Um32) at position 32 in tRNA	trmJ	-	-	ko:K02533	-	-	-	-	ko00000,ko01000,ko03016	-	-	-	SpoU_methylase
E5E91_RS02965	243230.DR_0577	0	1088	COG2203@1|root,COG4585@1|root,COG2203@2|Bacteria,COG4585@2|Bacteria,1WIV0@1297|Deinococcus-Thermus	1297|Deinococcus-Thermus	T	Histidine kinase-, DNA gyrase B-, and HSP90-like ATPase	-	-	-	-	-	-	-	-	-	-	-	-	GAF,GAF_2,GAF_3,HATPase_c,HisKA_3
E5E91_RS02980	1288484.APCS01000067_gene2677	4.51e-204	565	COG0110@1|root,COG0110@2|Bacteria,1WIDJ@1297|Deinococcus-Thermus	1297|Deinococcus-Thermus	S	COGs COG0110 Acetyltransferase (isoleucine patch superfamily)	-	-	2.3.1.18	ko:K00633	-	-	-	-	ko00000,ko01000	-	-	-	Hexapep
E5E91_RS02990	319795.Dgeo_0257	1.1e-84	256	2F6QC@1|root,33Z6N@2|Bacteria	2|Bacteria	-	-	-	-	-	-	-	-	-	-	-	-	-	-	DinB_2
E5E91_RS03000	243230.DR_0584	1e-217	600	COG0788@1|root,COG0788@2|Bacteria,1WJ8C@1297|Deinococcus-Thermus	1297|Deinococcus-Thermus	F	Catalyzes the hydrolysis of 10-formyltetrahydrofolate (formyl-FH4) to formate and tetrahydrofolate (FH4)	purU	-	3.5.1.10	ko:K01433	ko00630,ko00670,map00630,map00670	-	R00944	RC00026,RC00111	ko00000,ko00001,ko01000	-	-	-	ACT,Formyl_trans_N
E5E91_RS03005	243230.DR_0585	5.19e-259	711	COG2309@1|root,COG2309@2|Bacteria,1WI2X@1297|Deinococcus-Thermus	1297|Deinococcus-Thermus	E	Leucyl aminopeptidase (Aminopeptidase T)	-	-	-	ko:K19689	-	-	-	-	ko00000,ko01000,ko01002	-	-	-	Peptidase_M29
E5E91_RS03010	243230.DR_0586	4.93e-76	228	COG2127@1|root,COG2127@2|Bacteria	2|Bacteria	T	Involved in the modulation of the specificity of the ClpAP-mediated ATP-dependent protein degradation	clpS	-	-	ko:K06891	-	-	-	-	ko00000	-	-	-	ClpS
E5E91_RS03030	243230.DR_0590	1.56e-70	212	COG0759@1|root,COG0759@2|Bacteria	2|Bacteria	M	Could be involved in insertion of integral membrane proteins into the membrane	-	-	-	ko:K08998	-	-	-	-	ko00000	-	-	-	Haemolytic
E5E91_RS03045	243230.DR_0593	3.65e-159	447	COG2267@1|root,COG2267@2|Bacteria,1WNDX@1297|Deinococcus-Thermus	1297|Deinococcus-Thermus	I	Serine aminopeptidase, S33	-	-	-	-	-	-	-	-	-	-	-	-	Abhydrolase_1,Abhydrolase_6
E5E91_RS03050	243230.DR_0594	0	916	COG0297@1|root,COG0297@2|Bacteria,1WIW3@1297|Deinococcus-Thermus	1297|Deinococcus-Thermus	G	Synthesizes alpha-1,4-glucan chains using ADP-glucose	glgA	GO:0003674,GO:0003824,GO:0016740,GO:0016757	2.4.1.21	ko:K00703	ko00500,ko01100,ko01110,ko02026,map00500,map01100,map01110,map02026	M00565	R02421	RC00005	ko00000,ko00001,ko00002,ko01000,ko01003	-	GT5	-	Glyco_trans_1_4,Glyco_transf_5,Glycos_transf_1
E5E91_RS03060	243230.DR_0595	1.97e-92	272	COG1917@1|root,COG1917@2|Bacteria	2|Bacteria	L	Cupin 2, conserved barrel domain protein	-	-	-	-	-	-	-	-	-	-	-	-	AraC_binding,Cupin_2,Cupin_7,DUF4437
E5E91_RS03065	243230.DR_0596	4.19e-239	657	COG2255@1|root,COG2255@2|Bacteria,1WJBX@1297|Deinococcus-Thermus	1297|Deinococcus-Thermus	L	The RuvA-RuvB complex in the presence of ATP renatures cruciform structure in supercoiled DNA with palindromic sequence, indicating that it may promote strand exchange reactions in homologous recombination. RuvAB is a helicase that mediates the Holliday junction migration by localized denaturation and reannealing	ruvB	-	3.6.4.12	ko:K03551	ko03440,map03440	-	-	-	ko00000,ko00001,ko01000,ko03400	-	-	-	RuvB_C,RuvB_N
E5E91_RS03070	243230.DR_0597	7.46e-157	440	COG1999@1|root,COG1999@2|Bacteria,1WIFH@1297|Deinococcus-Thermus	1297|Deinococcus-Thermus	S	protein SCO1 SenC PrrC involved in biogenesis of respiratory and photosynthetic systems	-	-	-	ko:K07152	-	-	-	-	ko00000,ko03029	-	-	-	SCO1-SenC
E5E91_RS03080	243230.DR_0599	3.97e-197	546	COG2746@1|root,COG2746@2|Bacteria	2|Bacteria	V	aminoglycoside 3-N-acetyltransferase activity	aacC	-	2.3.1.81	ko:K00662	-	-	-	-	ko00000,ko01000,ko01504	-	-	-	Antibiotic_NAT
E5E91_RS03125	243230.DR_0608	1.52e-142	402	COG1246@1|root,COG1246@2|Bacteria,1WNDY@1297|Deinococcus-Thermus	1297|Deinococcus-Thermus	E	Acetyltransferase (GNAT) family	-	-	-	-	-	-	-	-	-	-	-	-	Acetyltransf_1
E5E91_RS03135	243230.DR_0609	6.22e-52	166	COG0645@1|root,COG0645@2|Bacteria	2|Bacteria	S	AAA domain	-	-	-	ko:K07028	-	-	-	-	ko00000	-	-	-	AAA_33
E5E91_RS03145	243230.DR_0611	2.89e-253	693	COG2141@1|root,COG2141@2|Bacteria	2|Bacteria	C	COG2141 Coenzyme F420-dependent N5,N10-methylene tetrahydromethanopterin reductase and related flavin-dependent oxidoreductases	luxA_2	-	-	-	-	-	-	-	-	-	-	-	Bac_luciferase
E5E91_RS03150	243230.DR_0612	0	1056	COG4187@1|root,COG4187@2|Bacteria,1WM58@1297|Deinococcus-Thermus	1297|Deinococcus-Thermus	E	Peptidase family M20/M25/M40	-	-	-	-	-	-	-	-	-	-	-	-	Peptidase_M20
E5E91_RS03165	243230.DR_0615	2.76e-220	608	COG0583@1|root,COG0583@2|Bacteria,1WJ7F@1297|Deinococcus-Thermus	1297|Deinococcus-Thermus	K	LysR family	-	-	-	ko:K21757	-	-	-	-	ko00000,ko03000	-	-	-	HTH_1,LysR_substrate
E5E91_RS03175	243230.DR_0617	0	1916	COG1026@1|root,COG1026@2|Bacteria,1WMAV@1297|Deinococcus-Thermus	1297|Deinococcus-Thermus	S	Peptidase M16C associated	-	-	-	ko:K06972	-	-	-	-	ko00000,ko01000,ko01002	-	-	-	M16C_assoc,Peptidase_M16,Peptidase_M16_C
E5E91_RS03185	243230.DR_0619	1.37e-99	289	COG1576@1|root,COG1576@2|Bacteria,1WJZ2@1297|Deinococcus-Thermus	1297|Deinococcus-Thermus	J	Specifically methylates the pseudouridine at position 1915 (m3Psi1915) in 23S rRNA	rlmH	-	2.1.1.177	ko:K00783	-	-	-	-	ko00000,ko01000,ko03009	-	-	-	SPOUT_MTase
E5E91_RS03195	243230.DR_0621	7.03e-220	607	COG0714@1|root,COG0714@2|Bacteria,1WJ11@1297|Deinococcus-Thermus	1297|Deinococcus-Thermus	S	PFAM ATPase family associated with various cellular activities (AAA)	-	-	-	ko:K03924	-	-	-	-	ko00000,ko01000	-	-	-	AAA_3
E5E91_RS03205	243230.DR_0623	7.99e-274	749	COG0436@1|root,COG0436@2|Bacteria,1WIMB@1297|Deinococcus-Thermus	1297|Deinococcus-Thermus	E	aminotransferase class I and II	-	-	2.6.1.1	ko:K00812	ko00220,ko00250,ko00270,ko00330,ko00350,ko00360,ko00400,ko00401,ko00950,ko00960,ko01100,ko01110,ko01130,ko01210,ko01230,map00220,map00250,map00270,map00330,map00350,map00360,map00400,map00401,map00950,map00960,map01100,map01110,map01130,map01210,map01230	-	R00355,R00694,R00734,R00896,R02433,R02619,R05052	RC00006	ko00000,ko00001,ko01000,ko01007	-	-	-	Aminotran_1_2
E5E91_RS03225	243230.DR_0626	3.24e-283	775	COG0707@1|root,COG0707@2|Bacteria,1WI43@1297|Deinococcus-Thermus	1297|Deinococcus-Thermus	M	Cell wall formation. Catalyzes the transfer of a GlcNAc subunit on undecaprenyl-pyrophosphoryl-MurNAc-pentapeptide (lipid intermediate I) to form undecaprenyl-pyrophosphoryl-MurNAc- (pentapeptide)GlcNAc (lipid intermediate II)	murG	-	2.4.1.227	ko:K02563	ko00550,ko01100,ko01502,ko04112,map00550,map01100,map01502,map04112	-	R05032,R05662	RC00005,RC00049	ko00000,ko00001,ko01000,ko01011	-	GT28	-	Glyco_tran_28_C,Glyco_transf_28
E5E91_RS03255	243230.DR_0632	1.93e-242	665	COG3021@1|root,COG3021@2|Bacteria	2|Bacteria	S	interspecies interaction between organisms	-	-	-	-	-	-	-	-	-	-	-	-	Exo_endo_phos
E5E91_RS03310	243230.DR_0642	7.88e-116	332	COG0669@1|root,COG0669@2|Bacteria,1WI5C@1297|Deinococcus-Thermus	1297|Deinococcus-Thermus	H	Reversibly transfers an adenylyl group from ATP to 4'- phosphopantetheine, yielding dephospho-CoA (dPCoA) and pyrophosphate	coaD	-	2.7.7.3	ko:K00954	ko00770,ko01100,map00770,map01100	M00120	R03035	RC00002	ko00000,ko00001,ko00002,ko01000	-	-	-	CTP_transf_like
E5E91_RS03315	243230.DR_0643	1.87e-127	362	COG0742@1|root,COG0742@2|Bacteria,1WI24@1297|Deinococcus-Thermus	1297|Deinococcus-Thermus	L	TIGRFAM RNA methyltransferase, RsmD family	-	-	-	-	-	-	-	-	-	-	-	-	Cons_hypoth95
E5E91_RS03335	243230.DR_0647	0	842	COG0464@1|root,COG3063@1|root,COG0464@2|Bacteria,COG3063@2|Bacteria	2|Bacteria	NU	photosynthesis	-	-	-	ko:K13525	ko04141,ko05134,map04141,map05134	M00400,M00403	-	-	ko00000,ko00001,ko00002,ko03019,ko04131,ko04147	3.A.16.1	-	-	AAA,TPR_16,TPR_8
E5E91_RS03350	243230.DR_0651	2.66e-219	604	COG0010@1|root,COG0010@2|Bacteria,1WI2B@1297|Deinococcus-Thermus	1297|Deinococcus-Thermus	E	Belongs to the arginase family	rocF	-	3.5.3.1	ko:K01476	ko00220,ko00330,ko01100,ko01110,ko01130,ko01230,ko05146,map00220,map00330,map01100,map01110,map01130,map01230,map05146	M00029,M00134	R00551	RC00024,RC00329	ko00000,ko00001,ko00002,ko01000	-	-	-	Arginase
E5E91_RS03360	243230.DR_0653	4.5e-124	353	COG1670@1|root,COG1670@2|Bacteria	2|Bacteria	J	COG1670 acetyltransferases, including N-acetylases of ribosomal proteins	-	-	-	-	-	-	-	-	-	-	-	-	Acetyltransf_3
E5E91_RS03365	243230.DR_0654	4.68e-233	640	COG0596@1|root,COG0596@2|Bacteria,1WI77@1297|Deinococcus-Thermus	1297|Deinococcus-Thermus	S	PFAM alpha beta hydrolase fold	-	-	3.4.11.5	ko:K01259	ko00330,map00330	-	R00135	-	ko00000,ko00001,ko01000,ko01002	-	-	-	Abhydrolase_1,Abhydrolase_6
E5E91_RS03385	243230.DR_0658	9.43e-238	654	COG0491@1|root,COG0491@2|Bacteria	2|Bacteria	GM	Thiolesterase that catalyzes the hydrolysis of S-D- lactoyl-glutathione to form glutathione and D-lactic acid	yflN	-	-	-	-	-	-	-	-	-	-	-	Lactamase_B
E5E91_RS03390	243230.DR_0659	2.22e-182	507	COG2761@1|root,COG2761@2|Bacteria	2|Bacteria	Q	protein disulfide oxidoreductase activity	dsbA	-	-	-	-	-	-	-	-	-	-	-	DSBA
E5E91_RS03455	1476583.DEIPH_ctg004orf0101	3.47e-32	119	2A1SB@1|root,30Q0Y@2|Bacteria,1WKTM@1297|Deinococcus-Thermus	1297|Deinococcus-Thermus	-	-	-	-	-	-	-	-	-	-	-	-	-	-	-
E5E91_RS03530	1121382.JQKG01000100_gene2827	8.97e-93	287	COG3335@1|root,COG3415@1|root,COG3335@2|Bacteria,COG3415@2|Bacteria	2|Bacteria	L	Transposase	-	-	-	ko:K07494	-	-	-	-	ko00000	-	-	-	DDE_3,HTH_23,HTH_33
E5E91_RS03555	1121378.KB899695_gene3080	1.06e-55	186	2CCYR@1|root,32RG3@2|Bacteria	2|Bacteria	-	-	-	-	-	-	-	-	-	-	-	-	-	-	-
E5E91_RS03580	243230.DR_0696	6.63e-54	170	COG0636@1|root,COG0636@2|Bacteria	2|Bacteria	C	ATP hydrolysis coupled proton transport	atpE	GO:0003674,GO:0003824,GO:0005215,GO:0005575,GO:0005622,GO:0005623,GO:0006139,GO:0006163,GO:0006164,GO:0006725,GO:0006753,GO:0006754,GO:0006793,GO:0006796,GO:0006807,GO:0006810,GO:0006811,GO:0006812,GO:0008150,GO:0008152,GO:0008324,GO:0009058,GO:0009117,GO:0009123,GO:0009124,GO:0009126,GO:0009127,GO:0009141,GO:0009142,GO:0009144,GO:0009145,GO:0009150,GO:0009152,GO:0009156,GO:0009161,GO:0009165,GO:…	-	ko:K02110,ko:K02124	ko00190,ko00195,ko01100,map00190,map00195,map01100	M00157,M00159	-	-	ko00000,ko00001,ko00002,ko00194	3.A.2.1,3.A.2.2,3.A.2.3	-	-	ATP-synt_C
E5E91_RS03590	243230.DR_0698	5.33e-224	619	COG1527@1|root,COG1527@2|Bacteria,1WIV8@1297|Deinococcus-Thermus	1297|Deinococcus-Thermus	C	Produces ATP from ADP in the presence of a proton gradient across the membrane	atpC	-	-	ko:K02119	ko00190,ko01100,map00190,map01100	M00159	-	-	ko00000,ko00001,ko00002	3.A.2.2,3.A.2.3	-	-	vATP-synt_AC39
E5E91_RS03600	243230.DR_0700	0	1152	COG1155@1|root,COG1155@2|Bacteria,1WI10@1297|Deinococcus-Thermus	1297|Deinococcus-Thermus	C	Produces ATP from ADP in the presence of a proton gradient across the membrane. The V-type alpha chain is a catalytic subunit	atpA	GO:0003674,GO:0003824,GO:0005215,GO:0005575,GO:0005623,GO:0005886,GO:0006810,GO:0006811,GO:0006812,GO:0008150,GO:0008324,GO:0015075,GO:0015077,GO:0015078,GO:0015318,GO:0015399,GO:0015405,GO:0015672,GO:0016020,GO:0016462,GO:0016787,GO:0016817,GO:0016818,GO:0016887,GO:0017111,GO:0019829,GO:0022804,GO:0022853,GO:0022857,GO:0022890,GO:0034220,GO:0036442,GO:0042623,GO:0042625,GO:0042626,GO:0043492,GO:…	3.6.3.14,3.6.3.15	ko:K02117	ko00190,ko01100,map00190,map01100	M00159	-	-	ko00000,ko00001,ko00002,ko01000	3.A.2.2,3.A.2.3	-	-	ATP-synt_ab,ATP-synt_ab_N,ATP-synt_ab_Xtn
E5E91_RS03615	243230.DR_0703	5.5e-111	318	COG4297@1|root,COG4297@2|Bacteria	2|Bacteria	S	beta-cyclopiazonate dehydrogenase activity	-	-	-	-	-	-	-	-	-	-	-	-	Cupin_1,Cupin_2
E5E91_RS03690	243230.DR_0718	6.31e-79	234	COG0853@1|root,COG0853@2|Bacteria,1WJY0@1297|Deinococcus-Thermus	1297|Deinococcus-Thermus	H	Catalyzes the pyruvoyl-dependent decarboxylation of aspartate to produce beta-alanine	panD	-	4.1.1.11	ko:K01579	ko00410,ko00770,ko01100,ko01110,map00410,map00770,map01100,map01110	M00119	R00489	RC00299	ko00000,ko00001,ko00002,ko01000	-	-	-	Asp_decarbox
E5E91_RS03695	243230.DR_0719	0	884	COG2203@1|root,COG2206@1|root,COG2203@2|Bacteria,COG2206@2|Bacteria,1WM8J@1297|Deinococcus-Thermus	1297|Deinococcus-Thermus	T	HD domain	-	-	-	-	-	-	-	-	-	-	-	-	HD,HD_5
E5E91_RS03700	243230.DR_0720	2.04e-145	410	COG1309@1|root,COG1309@2|Bacteria,1WKAB@1297|Deinococcus-Thermus	1297|Deinococcus-Thermus	K	WHG domain	-	-	-	-	-	-	-	-	-	-	-	-	TetR_N,WHG
E5E91_RS03705	243230.DR_0721	4.12e-52	164	COG4891@1|root,COG4891@2|Bacteria	2|Bacteria	K	PFAM Polyketide cyclase dehydrase	-	-	-	-	-	-	-	-	-	-	-	-	Polyketide_cyc2
E5E91_RS03720	243230.DR_0724	0	1169	COG3947@1|root,COG3947@2|Bacteria	2|Bacteria	T	sequence-specific DNA binding	-	-	-	-	-	-	-	-	-	-	-	-	BTAD
E5E91_RS03730	243230.DR_0727	5.43e-89	261	2BC4U@1|root,325PM@2|Bacteria,1WJT2@1297|Deinococcus-Thermus	1297|Deinococcus-Thermus	S	PFAM NADH-quinone oxidoreductase chain 15	-	-	-	-	-	-	-	-	-	-	-	-	NADH_Oxid_Nqo15
E5E91_RS03735	243230.DR_0728	1.38e-222	613	COG0524@1|root,COG0524@2|Bacteria,1WKDK@1297|Deinococcus-Thermus	1297|Deinococcus-Thermus	G	PFAM pfkB family carbohydrate kinase	-	-	2.7.1.4	ko:K00847	ko00051,ko00500,ko00520,ko01100,map00051,map00500,map00520,map01100	-	R00760,R00867,R03920	RC00002,RC00017	ko00000,ko00001,ko01000	-	-	-	PfkB
E5E91_RS03740	243230.DR_0729	1.16e-154	436	COG0546@1|root,COG0546@2|Bacteria	2|Bacteria	S	glycolate biosynthetic process	-	-	3.1.3.18	ko:K01091,ko:K07058	ko00630,ko01100,ko01110,ko01130,map00630,map01100,map01110,map01130	-	R01334	RC00017	ko00000,ko00001,ko01000	-	-	-	HAD_2
E5E91_RS03755	243230.DR_0732	6.56e-185	514	COG0107@1|root,COG0107@2|Bacteria,1WJ30@1297|Deinococcus-Thermus	1297|Deinococcus-Thermus	E	IGPS catalyzes the conversion of PRFAR and glutamine to IGP, AICAR and glutamate. The HisF subunit catalyzes the cyclization activity that produces IGP and AICAR from PRFAR using the ammonia provided by the HisH subunit	hisF	GO:0000107,GO:0003674,GO:0003824,GO:0016740,GO:0016757,GO:0016763	-	ko:K02500	ko00340,ko01100,ko01110,ko01230,map00340,map01100,map01110,map01230	M00026	R04558	RC00010,RC01190,RC01943	ko00000,ko00001,ko00002,ko01000	-	-	-	His_biosynth
E5E91_RS03770	243230.DR_0735	7.89e-154	432	COG1309@1|root,COG1309@2|Bacteria	2|Bacteria	K	transcriptional regulator	-	-	-	-	-	-	-	-	-	-	-	-	TetR_C_6,TetR_N
E5E91_RS03800	243230.DR_0742	3.32e-104	302	COG1438@1|root,COG1438@2|Bacteria,1WK2G@1297|Deinococcus-Thermus	1297|Deinococcus-Thermus	K	Regulates arginine biosynthesis genes	argR	-	-	ko:K03402	-	-	-	-	ko00000,ko03000	-	-	-	Arg_repressor,Arg_repressor_C
E5E91_RS03805	1121377.KB906401_gene3632	1.1e-155	437	COG0745@1|root,COG0745@2|Bacteria,1WJF4@1297|Deinococcus-Thermus	1297|Deinococcus-Thermus	K	Response regulators consisting of a CheY-like receiver domain and a winged-helix DNA-binding domain	-	-	-	ko:K02483	-	-	-	-	ko00000,ko02022	-	-	-	Response_reg,Trans_reg_C
E5E91_RS03810	243230.DR_0744	0	967	COG3850@1|root,COG5002@1|root,COG3850@2|Bacteria,COG5002@2|Bacteria,1WNDZ@1297|Deinococcus-Thermus	1297|Deinococcus-Thermus	T	Histidine kinase-, DNA gyrase B-, and HSP90-like ATPase	-	-	-	-	-	-	-	-	-	-	-	-	HAMP,HATPase_c,HisKA
E5E91_RS03815	243230.DR_0745	9.78e-257	704	COG0265@1|root,COG0265@2|Bacteria,1WI8R@1297|Deinococcus-Thermus	1297|Deinococcus-Thermus	O	peptidase S1 and S6, chymotrypsin Hap	-	-	-	-	-	-	-	-	-	-	-	-	PDZ_2,Trypsin_2
E5E91_RS03830	243230.DR_0748	6.32e-170	475	COG0566@1|root,COG0566@2|Bacteria,1WIZZ@1297|Deinococcus-Thermus	1297|Deinococcus-Thermus	J	Belongs to the class IV-like SAM-binding methyltransferase superfamily. RNA methyltransferase TrmH family	-	-	2.1.1.185	ko:K03218	-	-	-	-	ko00000,ko01000,ko03009	-	-	-	SpoU_methylase,SpoU_sub_bind
E5E91_RS03835	1288484.APCS01000056_gene2832	1.85e-85	254	COG1863@1|root,COG1863@2|Bacteria,1WKP6@1297|Deinococcus-Thermus	1297|Deinococcus-Thermus	P	Multisubunit Na H antiporter MnhE subunit	-	-	-	ko:K05569	-	-	-	-	ko00000,ko02000	2.A.63.1,2.A.63.2	-	-	MNHE
E5E91_RS03850	243230.DR_0752	8.43e-181	504	COG2894@1|root,COG2894@2|Bacteria,1WIPY@1297|Deinococcus-Thermus	1297|Deinococcus-Thermus	D	Belongs to the ParA family	minD	-	-	ko:K03609	-	-	-	-	ko00000,ko03036,ko04812	-	-	-	AAA_31,CbiA
E5E91_RS03855	243230.DR_0753	1.87e-159	448	COG1651@1|root,COG1651@2|Bacteria,1WJ5S@1297|Deinococcus-Thermus	1297|Deinococcus-Thermus	O	PFAM DSBA-like thioredoxin domain	dsbA	-	-	-	-	-	-	-	-	-	-	-	Thioredoxin_4
E5E91_RS03875	243230.DR_0757	4.07e-272	746	COG0372@1|root,COG0372@2|Bacteria,1WI65@1297|Deinococcus-Thermus	1297|Deinococcus-Thermus	C	Belongs to the citrate synthase family	gltA	-	2.3.3.1	ko:K01647	ko00020,ko00630,ko01100,ko01110,ko01120,ko01130,ko01200,ko01210,ko01230,map00020,map00630,map01100,map01110,map01120,map01130,map01200,map01210,map01230	M00009,M00010,M00012,M00740	R00351	RC00004,RC00067	br01601,ko00000,ko00001,ko00002,ko01000	-	-	-	Citrate_synt
E5E91_RS03880	243230.DR_0758	4.94e-211	581	COG1801@1|root,COG1801@2|Bacteria,1WJK8@1297|Deinococcus-Thermus	1297|Deinococcus-Thermus	S	COGs COG1801 conserved	-	-	-	-	-	-	-	-	-	-	-	-	DUF72
E5E91_RS03885	243230.DR_0759	6.38e-259	709	COG1485@1|root,COG1485@2|Bacteria,1WIJB@1297|Deinococcus-Thermus	1297|Deinococcus-Thermus	S	PFAM AFG1-like ATPase	-	-	-	ko:K06916	-	-	-	-	ko00000,ko03036	-	-	-	AFG1_ATPase
E5E91_RS03895	243230.DR_0761	5.17e-203	562	COG0639@1|root,COG0639@2|Bacteria,1WJXV@1297|Deinococcus-Thermus	1297|Deinococcus-Thermus	T	metallophosphoesterase	-	-	-	-	-	-	-	-	-	-	-	-	Metallophos_2
E5E91_RS03905	1288484.APCS01000051_gene152	1.29e-123	352	COG3981@1|root,COG3981@2|Bacteria	2|Bacteria	S	Acetyltransferase (GNAT) domain	-	-	-	-	-	-	-	-	-	-	-	-	Acetyltransf_1,Acetyltransf_3
E5E91_RS03910	1288484.APCS01000051_gene153	2.5e-175	488	COG0321@1|root,COG0321@2|Bacteria,1WIJ7@1297|Deinococcus-Thermus	1297|Deinococcus-Thermus	H	Catalyzes the transfer of endogenously produced octanoic acid from octanoyl-acyl-carrier-protein onto the lipoyl domains of lipoate-dependent enzymes. Lipoyl-ACP can also act as a substrate although octanoyl-ACP is likely to be the physiological substrate	lipB	GO:0006464,GO:0006807,GO:0008150,GO:0008152,GO:0009249,GO:0009987,GO:0010467,GO:0018065,GO:0018193,GO:0018205,GO:0019538,GO:0036211,GO:0043170,GO:0043412,GO:0044237,GO:0044238,GO:0044260,GO:0044267,GO:0051604,GO:0071704,GO:1901564	2.3.1.181	ko:K03801	ko00785,ko01100,map00785,map01100	-	R07766,R07769	RC00039,RC00992,RC02867	ko00000,ko00001,ko01000	-	-	-	BPL_LplA_LipB
E5E91_RS03920	243230.DR_0766	0	884	COG1520@1|root,COG1520@2|Bacteria	2|Bacteria	S	amino acid activation for nonribosomal peptide biosynthetic process	bamB	GO:0003674,GO:0003824,GO:0005488,GO:0005515,GO:0005575,GO:0005623,GO:0008104,GO:0008150,GO:0008152,GO:0009279,GO:0009987,GO:0016020,GO:0016043,GO:0016491,GO:0019867,GO:0022607,GO:0030312,GO:0030313,GO:0031224,GO:0031230,GO:0031241,GO:0031246,GO:0031975,GO:0032991,GO:0033036,GO:0034613,GO:0042802,GO:0043163,GO:0043165,GO:0044085,GO:0044091,GO:0044425,GO:0044462,GO:0044464,GO:0045184,GO:0045229,GO:…	-	ko:K17713	-	-	-	-	ko00000,ko02000	1.B.33.1	-	-	PQQ_2,PQQ_3
E5E91_RS03930	243230.DR_0768	2.37e-307	838	COG0770@1|root,COG0770@2|Bacteria,1WIQ1@1297|Deinococcus-Thermus	1297|Deinococcus-Thermus	M	Involved in cell wall formation. Catalyzes the final step in the synthesis of UDP-N-acetylmuramoyl-pentapeptide, the precursor of murein	-	-	6.3.2.10	ko:K01929	ko00300,ko00550,ko01100,ko01502,map00300,map00550,map01100,map01502	-	R04573,R04617	RC00064,RC00141	ko00000,ko00001,ko01000,ko01011	-	-	-	Mur_ligase,Mur_ligase_C,Mur_ligase_M
E5E91_RS03960	243230.DR_0774	9.41e-274	765	COG1450@1|root,COG1450@2|Bacteria,1WJEU@1297|Deinococcus-Thermus	1297|Deinococcus-Thermus	NU	Type II and III secretion system protein	pilQ	-	-	ko:K02453,ko:K02666	ko03070,ko05111,map03070,map05111	M00331	-	-	ko00000,ko00001,ko00002,ko02035,ko02044	3.A.15,3.A.15.2	-	-	Secretin,Secretin_N
E5E91_RS03965	243230.DR_0775	4.29e-275	754	COG0082@1|root,COG0082@2|Bacteria,1WJ05@1297|Deinococcus-Thermus	1297|Deinococcus-Thermus	E	Catalyzes the anti-1,4-elimination of the C-3 phosphate and the C-6 proR hydrogen from 5-enolpyruvylshikimate-3-phosphate (EPSP) to yield chorismate, which is the branch point compound that serves as the starting substrate for the three terminal pathways of aromatic amino acid biosynthesis. This reaction introduces a second double bond into the aromatic ring system	aroC	GO:0000166,GO:0003674,GO:0003824,GO:0004107,GO:0005488,GO:0005575,GO:0005622,GO:0005623,GO:0005737,GO:0005829,GO:0006082,GO:0006520,GO:0006725,GO:0006807,GO:0008150,GO:0008152,GO:0008652,GO:0009058,GO:0009072,GO:0009073,GO:0009423,GO:0009987,GO:0010181,GO:0016053,GO:0016829,GO:0016835,GO:0016838,GO:0019438,GO:0019752,GO:0032553,GO:0036094,GO:0043167,GO:0043168,GO:0043436,GO:0043648,GO:0043650,GO:…	4.2.3.5	ko:K01736	ko00400,ko01100,ko01110,ko01130,ko01230,map00400,map01100,map01110,map01130,map01230	M00022	R01714	RC00586	ko00000,ko00001,ko00002,ko01000	-	-	-	Chorismate_synt
E5E91_RS03970	243230.DR_0776	3.29e-141	400	COG0703@1|root,COG0703@2|Bacteria,1WI00@1297|Deinococcus-Thermus	1297|Deinococcus-Thermus	E	Catalyzes the specific phosphorylation of the 3-hydroxyl group of shikimic acid using ATP as a cosubstrate	aroK	GO:0000287,GO:0003674,GO:0003824,GO:0004765,GO:0005488,GO:0006082,GO:0006520,GO:0006725,GO:0006793,GO:0006796,GO:0006807,GO:0008150,GO:0008152,GO:0008652,GO:0009058,GO:0009072,GO:0009073,GO:0009987,GO:0016053,GO:0016301,GO:0016310,GO:0016740,GO:0016772,GO:0016773,GO:0019438,GO:0019632,GO:0019752,GO:0032787,GO:0043167,GO:0043169,GO:0043436,GO:0044237,GO:0044238,GO:0044249,GO:0044281,GO:0044283,GO:…	2.7.1.71	ko:K00891	ko00400,ko01100,ko01110,ko01130,ko01230,map00400,map01100,map01110,map01130,map01230	M00022	R02412	RC00002,RC00078	ko00000,ko00001,ko00002,ko01000	-	-	-	SKI
E5E91_RS03980	243230.DR_0778	7.69e-100	289	COG0757@1|root,COG0757@2|Bacteria,1WK38@1297|Deinococcus-Thermus	1297|Deinococcus-Thermus	E	Catalyzes a trans-dehydration via an enolate intermediate	aroQ	-	4.2.1.10	ko:K03786	ko00400,ko01100,ko01110,ko01130,ko01230,map00400,map01100,map01110,map01130,map01230	M00022	R03084	RC00848	ko00000,ko00001,ko00002,ko01000	-	-	-	DHquinase_II
E5E91_RS04005	243230.DR_0783	1.02e-112	323	COG1051@1|root,COG1051@2|Bacteria	2|Bacteria	F	GDP-mannose mannosyl hydrolase activity	-	-	-	-	-	-	-	-	-	-	-	-	NUDIX
E5E91_RS04010	243230.DR_0784	5.39e-102	295	COG1051@1|root,COG1051@2|Bacteria	2|Bacteria	F	GDP-mannose mannosyl hydrolase activity	-	-	-	-	-	-	-	-	-	-	-	-	NUDIX
E5E91_RS04020	243230.DR_0786	1.54e-171	480	COG1587@1|root,COG1587@2|Bacteria	2|Bacteria	H	uroporphyrinogen-III synthase activity	-	-	2.1.1.107,4.2.1.75	ko:K01719,ko:K13542	ko00860,ko01100,ko01110,ko01120,map00860,map01100,map01110,map01120	M00121	R03165,R03194	RC00003,RC00871,RC01861	ko00000,ko00001,ko00002,ko01000	-	-	-	HEM4,TP_methylase
E5E91_RS04025	243230.DR_0787	1.32e-161	453	COG2302@1|root,COG2302@2|Bacteria,1WIRS@1297|Deinococcus-Thermus	1297|Deinococcus-Thermus	S	protein, contains S4-like domain	-	-	-	-	-	-	-	-	-	-	-	-	S4
E5E91_RS04030	243230.DR_0788	5.92e-262	719	COG0683@1|root,COG0683@2|Bacteria,1WI02@1297|Deinococcus-Thermus	1297|Deinococcus-Thermus	E	ABC-type branched-chain amino acid transport	-	-	-	ko:K01999	ko02010,ko02024,map02010,map02024	M00237	-	-	ko00000,ko00001,ko00002,ko02000	3.A.1.4	-	-	Peripla_BP_6
E5E91_RS04035	243230.DR_0789	1.69e-230	634	COG0031@1|root,COG0031@2|Bacteria,1WJ3S@1297|Deinococcus-Thermus	1297|Deinococcus-Thermus	E	Belongs to the cysteine synthase cystathionine beta- synthase family	cysK	-	2.5.1.47	ko:K01738	ko00270,ko00920,ko01100,ko01110,ko01120,ko01130,ko01200,ko01230,map00270,map00920,map01100,map01110,map01120,map01130,map01200,map01230	M00021	R00897,R03601,R04859	RC00020,RC02814,RC02821	ko00000,ko00001,ko00002,ko01000	-	-	-	PALP
E5E91_RS04040	243230.DR_0790	0	1074	COG0344@1|root,COG5322@1|root,COG0344@2|Bacteria,COG5322@2|Bacteria,1WIFC@1297|Deinococcus-Thermus	1297|Deinococcus-Thermus	I	Catalyzes the transfer of an acyl group from acyl- phosphate (acyl-PO(4)) to glycerol-3-phosphate (G3P) to form lysophosphatidic acid (LPA). This enzyme utilizes acyl-phosphate as fatty acyl donor, but not acyl-CoA or acyl-ACP	-	-	-	-	-	-	-	-	-	-	-	-	G3P_acyltransf,Shikimate_DH
E5E91_RS04050	243230.DR_0792	4.76e-293	805	COG0534@1|root,COG0534@2|Bacteria,1WM9Z@1297|Deinococcus-Thermus	1297|Deinococcus-Thermus	V	MATE efflux family protein	-	-	-	-	-	-	-	-	-	-	-	-	MatE
E5E91_RS04055	243230.DR_0793	3.4e-131	372	COG0262@1|root,COG0262@2|Bacteria	2|Bacteria	H	dihydrofolate reductase activity	FolA	-	-	-	-	-	-	-	-	-	-	-	RibD_C
E5E91_RS04060	243230.DR_0794	1.59e-305	835	COG4992@1|root,COG4992@2|Bacteria,1WI5J@1297|Deinococcus-Thermus	1297|Deinococcus-Thermus	E	Catalyzes the transfer of the amino group of L-glutamate to LysW -aminoadipate 6-semialdehyde, generating LysW -gamma-L- lysine	lysJ	GO:0003674,GO:0005488,GO:0005515,GO:0008144,GO:0019842,GO:0030170,GO:0036094,GO:0042802,GO:0043167,GO:0043168,GO:0048037,GO:0050662,GO:0070279,GO:0097159,GO:1901363	-	ko:K05830	ko00220,ko00300,ko01100,ko01110,ko01130,ko01210,ko01230,map00220,map00300,map01100,map01110,map01130,map01210,map01230	M00031,M00763	R09778,R10932	RC00006,RC00062	ko00000,ko00001,ko00002,ko01000,ko01007	-	-	-	Aminotran_3
E5E91_RS04070	243230.DR_0796	3.14e-138	390	COG1670@1|root,COG1670@2|Bacteria	2|Bacteria	J	COG1670 acetyltransferases, including N-acetylases of ribosomal proteins	-	-	-	ko:K07023	-	-	-	-	ko00000	-	-	-	Acetyltransf_3
E5E91_RS04080	243230.DR_0798	3.12e-152	426	COG1670@1|root,COG1670@2|Bacteria	2|Bacteria	J	COG1670 acetyltransferases, including N-acetylases of ribosomal proteins	-	-	-	ko:K07023	-	-	-	-	ko00000	-	-	-	Acetyltransf_3
E5E91_RS04085	243230.DR_0799	6.56e-273	747	COG0673@1|root,COG0673@2|Bacteria	2|Bacteria	S	inositol 2-dehydrogenase activity	yjhC	-	1.1.99.28	ko:K00118	-	-	-	-	ko00000,ko01000	-	-	-	GFO_IDH_MocA,GFO_IDH_MocA_C
E5E91_RS04095	243230.DR_0801	7.44e-297	810	COG0654@1|root,COG0654@2|Bacteria	2|Bacteria	CH	COG0654 2-polyprenyl-6-methoxyphenol hydroxylase and related FAD-dependent oxidoreductases	crtL	-	5.5.1.19	ko:K06443	ko00906,ko01100,ko01110,map00906,map01100,map01110	M00097	R03824,R04801,R05341,R06962,R07856	RC01004,RC01964	ko00000,ko00001,ko00002,ko01000	-	-	-	Lycopene_cycl
E5E91_RS04105	243230.DR_0804	1.29e-196	545	COG1595@1|root,COG1595@2|Bacteria	2|Bacteria	K	DNA-templated transcription, initiation	-	-	-	ko:K03088	-	-	-	-	ko00000,ko03021	-	-	-	Sigma70_r2,Sigma70_r4_2
E5E91_RS04110	243230.DR_0805	4.16e-51	164	COG1826@1|root,COG1826@2|Bacteria,1WKJM@1297|Deinococcus-Thermus	1297|Deinococcus-Thermus	U	Part of the twin-arginine translocation (Tat) system that transports large folded proteins containing a characteristic twin-arginine motif in their signal peptide across membranes. TatA could form the protein-conducting channel of the Tat system	-	-	-	ko:K03116	ko03060,ko03070,map03060,map03070	M00336	-	-	ko00000,ko00001,ko00002,ko02044	2.A.64	-	-	MttA_Hcf106
E5E91_RS04120	243230.DR_0807	5.38e-232	638	COG0682@1|root,COG0682@2|Bacteria,1WJCB@1297|Deinococcus-Thermus	1297|Deinococcus-Thermus	M	Transfers the N-acyl diglyceride group on what will become the N-terminal cysteine of membrane lipoproteins	lgt	-	-	ko:K13292	-	-	-	-	ko00000,ko01000	-	-	-	LGT
E5E91_RS04125	243230.DR_0808	0	931	COG1207@1|root,COG1207@2|Bacteria,1WIYX@1297|Deinococcus-Thermus	1297|Deinococcus-Thermus	M	Catalyzes the last two sequential reactions in the de novo biosynthetic pathway for UDP-N-acetylglucosamine (UDP- GlcNAc). The C-terminal domain catalyzes the transfer of acetyl group from acetyl coenzyme A to glucosamine-1-phosphate (GlcN-1-P) to produce N-acetylglucosamine-1-phosphate (GlcNAc-1-P), which is converted into UDP-GlcNAc by the transfer of uridine 5- monophosphate (from uridine 5-tr…	glmU	-	2.3.1.157,2.7.7.23	ko:K04042	ko00520,ko01100,ko01130,map00520,map01100,map01130	M00362	R00416,R05332	RC00002,RC00004,RC00166	ko00000,ko00001,ko00002,ko01000	-	-	-	Hexapep,NTP_transf_3
E5E91_RS04130	243230.DR_0809	8.68e-201	558	COG0382@1|root,COG0382@2|Bacteria	2|Bacteria	H	Catalyzes the prenylation of para-hydroxybenzoate (PHB) with an all-trans polyprenyl group. Mediates the second step in the final reaction sequence of ubiquinone-8 (UQ-8) biosynthesis, which is the condensation of the polyisoprenoid side chain with PHB, generating the first membrane-bound Q intermediate 3- octaprenyl-4-hydroxybenzoate	ubiA	-	2.5.1.133,2.5.1.62	ko:K04040,ko:K20616	ko00860,ko01100,ko01110,map00860,map01100,map01110	-	R06284,R09067,R11514,R11517	RC00020	ko00000,ko00001,ko01000,ko01006	-	-	-	UbiA
E5E91_RS04140	243230.DR_0811	1.03e-72	218	COG3169@1|root,COG3169@2|Bacteria	2|Bacteria	S	Protein conserved in bacteria	-	-	-	ko:K09922	-	-	-	-	ko00000	-	-	-	DMT_6
E5E91_RS04160	243230.DR_0815	2.65e-158	446	COG1802@1|root,COG1802@2|Bacteria,1WINB@1297|Deinococcus-Thermus	1297|Deinococcus-Thermus	K	Transcriptional regulator, GntR family	gntR	-	-	-	-	-	-	-	-	-	-	-	FCD,GntR
E5E91_RS04165	243230.DR_0816	1.97e-96	281	COG1285@1|root,COG1285@2|Bacteria,1WMQN@1297|Deinococcus-Thermus	1297|Deinococcus-Thermus	S	MgtC family	-	-	-	ko:K07507	-	-	-	-	ko00000,ko02000	9.B.20	-	-	MgtC
E5E91_RS04175	1288484.APCS01000069_gene2635	6.32e-86	253	2E7PI@1|root,33254@2|Bacteria	2|Bacteria	-	-	-	-	-	-	-	-	-	-	-	-	-	-	-
E5E91_RS04180	243230.DR_0819	4.31e-176	490	COG1381@1|root,COG1381@2|Bacteria,1WIC0@1297|Deinococcus-Thermus	1297|Deinococcus-Thermus	L	Involved in DNA repair and RecF pathway recombination	recO	-	-	ko:K03584	ko03440,map03440	-	-	-	ko00000,ko00001,ko03400	-	-	-	RecO_C,RecO_N
E5E91_RS04190	243230.DR_0821	6.55e-210	587	COG0657@1|root,COG0657@2|Bacteria	2|Bacteria	I	acetylesterase activity	-	-	-	-	-	-	-	-	-	-	-	-	Abhydrolase_3,Peptidase_S9
E5E91_RS04195	243230.DR_0822	1.78e-167	469	COG1028@1|root,COG1028@2|Bacteria,1WJHI@1297|Deinococcus-Thermus	1297|Deinococcus-Thermus	IQ	COGs COG1028 Dehydrogenase with different specificities (related to short-chain alcohol dehydrogenase)	-	-	1.1.1.100	ko:K00059	ko00061,ko00333,ko00780,ko01040,ko01100,ko01130,ko01212,map00061,map00333,map00780,map01040,map01100,map01130,map01212	M00083,M00572	R04533,R04534,R04536,R04543,R04566,R04953,R04964,R07759,R07763,R10116,R10120,R11671	RC00029,RC00117	ko00000,ko00001,ko00002,ko01000,ko01004	-	-	-	adh_short_C2
E5E91_RS04200	243230.DR_0823	7.49e-199	551	COG1940@1|root,COG1940@2|Bacteria,1WKZ2@1297|Deinococcus-Thermus	1297|Deinococcus-Thermus	GK	ROK family	ppgK	-	2.7.1.63	ko:K00886	ko00010,ko00520,ko01100,ko01110,ko01120,ko01130,ko01200,map00010,map00520,map01100,map01110,map01120,map01130,map01200	M00001,M00549	R02187,R02189	RC00017	ko00000,ko00001,ko00002,ko01000	-	-	-	ROK
E5E91_RS04205	243230.DR_0824	2.15e-291	796	COG0402@1|root,COG0402@2|Bacteria,1WIN1@1297|Deinococcus-Thermus	1297|Deinococcus-Thermus	F	COGs COG0402 Cytosine deaminase and related metal-dependent hydrolase	-	-	3.5.4.40	ko:K20810	ko00130,ko01110,map00130,map01110	-	R10695	RC00477	ko00000,ko00001,ko01000	-	-	-	Amidohydro_1
E5E91_RS04215	243230.DR_0826	5.3e-240	660	COG0618@1|root,COG0618@2|Bacteria,1WJ01@1297|Deinococcus-Thermus	1297|Deinococcus-Thermus	S	phosphoesterase RecJ domain protein	-	-	3.1.13.3,3.1.3.7	ko:K06881	ko00920,ko01100,ko01120,map00920,map01100,map01120	-	R00188,R00508	RC00078	ko00000,ko00001,ko01000,ko03400	-	-	-	DHH,DHHA1
E5E91_RS04245	243230.DR_0832	1.03e-206	572	COG0451@1|root,COG0451@2|Bacteria,1WMV8@1297|Deinococcus-Thermus	1297|Deinococcus-Thermus	GM	NAD(P)H-binding	-	-	-	-	-	-	-	-	-	-	-	-	-
E5E91_RS04255	243230.DR_0833	3.24e-220	607	COG0123@1|root,COG0123@2|Bacteria,1WI7G@1297|Deinococcus-Thermus	1297|Deinococcus-Thermus	BQ	COGs COG0123 Deacetylase including yeast histone deacetylase and acetoin utilization protein	-	-	-	-	-	-	-	-	-	-	-	-	Hist_deacetyl
E5E91_RS04270	243230.DR_0836	4.81e-253	694	COG2380@1|root,COG2380@2|Bacteria,1WJ40@1297|Deinococcus-Thermus	1297|Deinococcus-Thermus	S	COGs COG2380 conserved	-	-	-	ko:K09785	-	-	-	-	ko00000	-	-	-	NurA
E5E91_RS04310	243230.DR_0844	0	1383	COG1331@1|root,COG1331@2|Bacteria,1WI7F@1297|Deinococcus-Thermus	1297|Deinococcus-Thermus	O	Highly conserved protein containing a thioredoxin domain	-	-	-	ko:K06888	-	-	-	-	ko00000	-	-	-	GlcNAc_2-epim,Thioredox_DsbH
E5E91_RS04320	243230.DR_0846	9.11e-128	362	COG1225@1|root,COG1225@2|Bacteria,1WI9E@1297|Deinococcus-Thermus	1297|Deinococcus-Thermus	O	alkyl hydroperoxide reductase Thiol specific antioxidant Mal allergen	-	-	1.11.1.15	ko:K03564	-	-	-	-	ko00000,ko01000	-	-	-	AhpC-TSA
E5E91_RS04325	1288484.APCS01000003_gene511	4.16e-93	272	COG2050@1|root,COG2050@2|Bacteria	2|Bacteria	Q	thiolester hydrolase activity	-	-	-	-	-	-	-	-	-	-	-	-	4HBT
E5E91_RS04330	243230.DR_0848	1.48e-251	692	COG0739@1|root,COG1388@1|root,COG0739@2|Bacteria,COG1388@2|Bacteria,1WJ1A@1297|Deinococcus-Thermus	1297|Deinococcus-Thermus	M	PFAM Peptidase family M23	-	-	-	-	-	-	-	-	-	-	-	-	LysM,Peptidase_M23
E5E91_RS04345	243230.DR_0851	4.42e-211	584	COG0382@1|root,COG0382@2|Bacteria,1WI4B@1297|Deinococcus-Thermus	1297|Deinococcus-Thermus	H	COGs COG0382 4-hydroxybenzoate polyprenyltransferase and related prenyltransferase	-	-	2.5.1.39	ko:K03179	ko00130,ko01100,ko01110,map00130,map01100,map01110	M00117	R05000,R05615	RC00209,RC02895	ko00000,ko00001,ko00002,ko01000,ko01006	-	-	-	UbiA
E5E91_RS04365	243230.DR_0854	5.18e-109	314	COG2018@1|root,COG2018@2|Bacteria,1WJYW@1297|Deinococcus-Thermus	1297|Deinococcus-Thermus	S	PFAM Roadblock LC7	-	-	-	-	-	-	-	-	-	-	-	-	Robl_LC7
E5E91_RS04370	243230.DR_0855	0	1130	COG4632@1|root,COG4632@2|Bacteria	2|Bacteria	-	-	-	-	-	-	-	-	-	-	-	-	-	-	Cu_amine_oxidN1,NAGPA
E5E91_RS04375	243230.DR_0856	2.32e-135	383	COG0847@1|root,COG0847@2|Bacteria,1WJES@1297|Deinococcus-Thermus	1297|Deinococcus-Thermus	L	DNA polymerase III, epsilon subunit	-	-	2.7.7.7	ko:K02342	ko00230,ko00240,ko01100,ko03030,ko03430,ko03440,map00230,map00240,map01100,map03030,map03430,map03440	M00260	R00375,R00376,R00377,R00378	RC02795	ko00000,ko00001,ko00002,ko01000,ko03032,ko03400	-	-	-	PAS_8,RNase_T
E5E91_RS04380	1288484.APCS01000003_gene502	2.52e-178	506	COG1266@1|root,COG1266@2|Bacteria	2|Bacteria	V	CAAX protease self-immunity	-	-	-	ko:K07052,ko:K09696	ko02010,ko02020,map02010,map02020	M00253	-	-	ko00000,ko00001,ko00002,ko02000	3.A.1.115	-	-	Abi
E5E91_RS04390	243230.DR_0859	7.39e-113	323	COG0684@1|root,COG0684@2|Bacteria,1WJUS@1297|Deinococcus-Thermus	1297|Deinococcus-Thermus	H	Catalyzes the aldol cleavage of 4-hydroxy-4-methyl-2- oxoglutarate (HMG) into 2 molecules of pyruvate. Also contains a secondary oxaloacetate (OAA) decarboxylase activity due to the common pyruvate enolate transition state formed following C-C bond cleavage in the retro-aldol and decarboxylation reactions	-	-	4.1.3.17	ko:K02553,ko:K10218	ko00362,ko00660,ko01120,map00362,map00660,map01120	-	R00008,R00350	RC00067,RC00502,RC01205	ko00000,ko00001,ko01000,ko03019	-	-	-	RraA-like
E5E91_RS04400	243230.DR_0861	0	1113	COG1233@1|root,COG1233@2|Bacteria,1WI9M@1297|Deinococcus-Thermus	1297|Deinococcus-Thermus	Q	Phytoene dehydrogenase	-	-	1.3.99.26,1.3.99.28,1.3.99.29,1.3.99.31	ko:K10027	ko00906,ko01100,ko01110,map00906,map01100,map01110	-	R04787,R04798,R04800,R09691,R09692	RC01214,RC02088,RC02605	ko00000,ko00001,ko01000	-	-	-	Amino_oxidase
E5E91_RS04410	1288484.APCS01000001_gene636	6.75e-126	366	2DTBK@1|root,33JK5@2|Bacteria	2|Bacteria	S	Putative Actinobacterial Holin-X, holin superfamily III	-	-	-	-	-	-	-	-	-	-	-	-	Phage_holin_3_6
E5E91_RS04420	243230.DR_0865	1.04e-94	275	COG0735@1|root,COG0735@2|Bacteria,1WJYT@1297|Deinococcus-Thermus	1297|Deinococcus-Thermus	P	Belongs to the Fur family	-	-	-	ko:K03711	-	-	-	-	ko00000,ko03000	-	-	-	FUR
E5E91_RS04440	1288484.APCS01000001_gene630	6.9e-96	283	2EAFX@1|root,334J9@2|Bacteria,1WMVW@1297|Deinococcus-Thermus	1297|Deinococcus-Thermus	-	-	-	-	-	-	-	-	-	-	-	-	-	-	-
E5E91_RS04465	243230.DR_0874	2.06e-178	496	2997X@1|root,2ZWB6@2|Bacteria	2|Bacteria	-	-	-	-	-	-	-	-	-	-	-	-	-	-	-
E5E91_RS04475	243230.DR_0876	5.04e-114	326	COG1051@1|root,COG1051@2|Bacteria,1WN40@1297|Deinococcus-Thermus	1297|Deinococcus-Thermus	F	PFAM NUDIX hydrolase	-	-	-	-	-	-	-	-	-	-	-	-	NUDIX
E5E91_RS04485	243230.DR_0878	4.13e-122	348	COG0503@1|root,COG0503@2|Bacteria,1WJ7U@1297|Deinococcus-Thermus	1297|Deinococcus-Thermus	F	COGs COG0503 Adenine guanine phosphoribosyltransferase and related PRPP-binding protein	-	-	2.4.2.7	ko:K00759	ko00230,ko01100,map00230,map01100	-	R00190,R01229,R04378	RC00063	ko00000,ko00001,ko01000,ko04147	-	-	-	Pribosyltran
E5E91_RS04515	243230.DR_0885	3.91e-46	149	COG2212@1|root,COG2212@2|Bacteria	2|Bacteria	P	antiporter activity	mrpF	-	-	ko:K05563,ko:K05570	-	-	-	-	ko00000,ko02000	2.A.63.1,2.A.63.2	-	iSB619.SA_RS03360,iYO844.BSU31650	MrpF_PhaF
E5E91_RS04530	243230.DR_0888	1.41e-165	464	COG1652@1|root,COG2823@1|root,COG1652@2|Bacteria,COG2823@2|Bacteria,1WMGB@1297|Deinococcus-Thermus	1297|Deinococcus-Thermus	S	bacterial OsmY and nodulation domain	-	-	-	-	-	-	-	-	-	-	-	-	BON,LysM
E5E91_RS04535	243230.DR_0889	2.4e-48	155	294SY@1|root,2ZS64@2|Bacteria,1WN7N@1297|Deinococcus-Thermus	1297|Deinococcus-Thermus	S	Domain of unknown function (DUF1844)	-	-	-	-	-	-	-	-	-	-	-	-	DUF1844
E5E91_RS04550	243230.DR_0892	5.32e-248	682	COG0642@1|root,COG0642@2|Bacteria,1WNE1@1297|Deinococcus-Thermus	1297|Deinococcus-Thermus	T	Histidine kinase	-	-	-	-	-	-	-	-	-	-	-	-	HATPase_c,HisKA
E5E91_RS04555	243230.DR_0893	1.23e-139	397	COG0670@1|root,COG0670@2|Bacteria	2|Bacteria	M	Belongs to the BI1 family	ybhL	GO:0005575,GO:0005623,GO:0005886,GO:0016020,GO:0044464,GO:0071944	-	ko:K06890	-	-	-	-	ko00000	-	-	-	Bax1-I
E5E91_RS04560	243230.DR_0894	3.05e-280	775	COG3881@1|root,COG3881@2|Bacteria	2|Bacteria	S	PRC-barrel domain	yrrD	-	-	-	-	-	-	-	-	-	-	-	PRC
E5E91_RS04580	243230.DR_0897	2.51e-103	301	arCOG13559@1|root,33239@2|Bacteria	2|Bacteria	S	Protein of unknown function (DUF2721)	-	-	-	-	-	-	-	-	-	-	-	-	DUF2721
E5E91_RS04585	243230.DR_0898	3.74e-266	731	COG0628@1|root,COG0628@2|Bacteria,1WIXU@1297|Deinococcus-Thermus	1297|Deinococcus-Thermus	S	COGs COG0628 permease	-	-	-	-	-	-	-	-	-	-	-	-	AI-2E_transport
E5E91_RS04590	243230.DR_0899	1.5e-128	365	COG0328@1|root,COG0328@2|Bacteria,1WK56@1297|Deinococcus-Thermus	1297|Deinococcus-Thermus	L	Endonuclease that specifically degrades the RNA of RNA- DNA hybrids	rnhA	-	3.1.26.4	ko:K03469	ko03030,map03030	-	-	-	ko00000,ko00001,ko01000,ko03032	-	-	-	RNase_H
E5E91_RS04595	243230.DR_0900	1.15e-96	281	2BVWJ@1|root,32X1D@2|Bacteria,1WKGE@1297|Deinococcus-Thermus	1297|Deinococcus-Thermus	S	Protein of unknown function (DUF3197)	-	-	-	-	-	-	-	-	-	-	-	-	DUF3197
E5E91_RS04630	1288484.APCS01000001_gene597	8.89e-146	415	COG4700@1|root,COG4700@2|Bacteria	2|Bacteria	T	PFAM Protein kinase domain	-	-	-	ko:K08309	-	-	-	-	ko00000,ko01000,ko01011	-	GH23	-	GerE,PLDc_N,TPR_16,TPR_19,TPR_4,TPR_6,TPR_8
E5E91_RS04665	243230.DR_0917	0	907	2EBSX@1|root,335SM@2|Bacteria,1WIKC@1297|Deinococcus-Thermus	1297|Deinococcus-Thermus	S	Domain of unknown function (DUF4129)	-	-	-	-	-	-	-	-	-	-	-	-	DUF4129
E5E91_RS04685	243230.DR_0921	3.32e-284	776	COG0626@1|root,COG0626@2|Bacteria,1WJNP@1297|Deinococcus-Thermus	1297|Deinococcus-Thermus	E	PFAM Cys Met metabolism PLP-dependent enzyme	-	-	4.4.1.11	ko:K01761	ko00270,ko00450,map00270,map00450	-	R00654,R04770	RC00196,RC00348,RC01209,RC01210	ko00000,ko00001,ko01000	-	-	-	Cys_Met_Meta_PP
E5E91_RS04700	243230.DR_0922	2.1e-270	740	COG1960@1|root,COG1960@2|Bacteria	2|Bacteria	I	acyl-CoA dehydrogenase activity	-	-	-	ko:K06446	ko00930,ko01100,ko01120,map00930,map01100,map01120	-	R06943	RC00052	ko00000,ko00001,ko01000	-	-	-	Acyl-CoA_dh_1,Acyl-CoA_dh_M,Acyl-CoA_dh_N
E5E91_RS04705	243230.DR_0923	4.28e-67	202	COG2343@1|root,COG2343@2|Bacteria,1WN4Q@1297|Deinococcus-Thermus	1297|Deinococcus-Thermus	S	Domain of unknown function (DUF427)	-	-	-	-	-	-	-	-	-	-	-	-	NTP_transf_9
E5E91_RS04720	243230.DR_0926	6.76e-270	741	COG1668@1|root,COG1668@2|Bacteria,1WIWF@1297|Deinococcus-Thermus	1297|Deinococcus-Thermus	CP	ABC-type Na efflux pump, permease component	natB	-	-	ko:K09696	ko02010,ko02020,map02010,map02020	M00253	-	-	ko00000,ko00001,ko00002,ko02000	3.A.1.115	-	-	ABC2_membrane_2,ABC2_membrane_3
E5E91_RS04725	243230.DR_0927	8.61e-167	467	COG4555@1|root,COG4555@2|Bacteria,1WIIB@1297|Deinococcus-Thermus	1297|Deinococcus-Thermus	CP	ABC transporter	-	-	3.6.3.7	ko:K09697	ko02010,ko02020,map02010,map02020	M00253	-	-	ko00000,ko00001,ko00002,ko01000,ko02000	3.A.1.115	-	-	ABC_tran
E5E91_RS04730	243230.DR_0928	2.82e-197	548	COG0177@1|root,COG0177@2|Bacteria	2|Bacteria	L	DNA repair enzyme that has both DNA N-glycosylase activity and AP-lyase activity. The DNA N-glycosylase activity releases various damaged pyrimidines from DNA by cleaving the N- glycosidic bond, leaving an AP (apurinic apyrimidinic) site. The AP-lyase activity cleaves the phosphodiester bond 3' to the AP site by a beta-elimination, leaving a 3'-terminal unsaturated sugar and a product with a term…	nth	-	4.2.99.18	ko:K10773	ko03410,map03410	-	-	-	ko00000,ko00001,ko01000,ko03400	-	-	-	EndIII_4Fe-2S,HhH-GPD
E5E91_RS04735	243230.DR_0929	2.22e-59	182	COG1254@1|root,COG1254@2|Bacteria	2|Bacteria	C	Belongs to the acylphosphatase family	acyP	GO:0003674,GO:0003824,GO:0003998,GO:0006950,GO:0008150,GO:0009266,GO:0009408,GO:0009628,GO:0016787,GO:0016817,GO:0016818,GO:0050896	3.6.1.7	ko:K01512	ko00620,ko00627,ko01120,map00620,map00627,map01120	-	R00317,R01421,R01515	RC00043	ko00000,ko00001,ko01000	-	-	iSB619.SA_RS07020,iSBO_1134.SBO_2263,iSF_1195.SF0969,iSFxv_1172.SFxv_1053,iS_1188.S1036	Acylphosphatase
E5E91_RS04750	243230.DR_0932	7.5e-222	613	COG0142@1|root,COG0142@2|Bacteria,1WI93@1297|Deinococcus-Thermus	1297|Deinococcus-Thermus	H	Belongs to the FPP GGPP synthase family	-	-	2.5.1.90	ko:K02523	ko00900,ko01110,map00900,map01110	-	R09248	RC00279	ko00000,ko00001,ko01000,ko01006	-	-	-	polyprenyl_synt
E5E91_RS04755	243230.DR_0933	0	1328	COG0366@1|root,COG0366@2|Bacteria,1WIXP@1297|Deinococcus-Thermus	1297|Deinococcus-Thermus	G	PFAM alpha amylase, catalytic	-	-	2.4.1.4	ko:K05341	ko00500,map00500	-	R01823	RC00028	ko00000,ko00001,ko01000	-	GH13	-	Alpha-amylase
E5E91_RS04760	243230.DR_0934	8.4e-169	473	COG0789@1|root,COG0789@2|Bacteria,1WJ4G@1297|Deinococcus-Thermus	1297|Deinococcus-Thermus	K	PFAM MerR family regulatory protein	-	-	-	ko:K13640	-	-	-	-	ko00000,ko03000	-	-	-	MerR_1
E5E91_RS04770	243230.DR_0936	5.19e-251	688	COG0820@1|root,COG0820@2|Bacteria,1WICE@1297|Deinococcus-Thermus	1297|Deinococcus-Thermus	J	Specifically methylates position 2 of adenine 2503 in 23S rRNA and position 2 of adenine 37 in tRNAs	rlmN	GO:0000154,GO:0001510,GO:0003674,GO:0003824,GO:0006139,GO:0006364,GO:0006396,GO:0006399,GO:0006400,GO:0006725,GO:0006807,GO:0008033,GO:0008150,GO:0008152,GO:0008168,GO:0008173,GO:0008175,GO:0008649,GO:0008757,GO:0009451,GO:0009987,GO:0010467,GO:0016070,GO:0016072,GO:0016740,GO:0016741,GO:0022613,GO:0030488,GO:0031167,GO:0032259,GO:0034470,GO:0034641,GO:0034660,GO:0042254,GO:0043170,GO:0043412,GO:…	2.1.1.192	ko:K06941	-	-	-	-	ko00000,ko01000,ko03009	-	-	-	Radical_SAM
E5E91_RS04795	243230.DR_0941	2.59e-302	825	COG0133@1|root,COG0133@2|Bacteria,1WJ0N@1297|Deinococcus-Thermus	1297|Deinococcus-Thermus	E	The beta subunit is responsible for the synthesis of L- tryptophan from indole and L-serine	trpB	GO:0000162,GO:0005575,GO:0005622,GO:0005623,GO:0005737,GO:0006082,GO:0006520,GO:0006568,GO:0006576,GO:0006586,GO:0006725,GO:0006807,GO:0008150,GO:0008152,GO:0008652,GO:0009058,GO:0009072,GO:0009073,GO:0009308,GO:0009309,GO:0009987,GO:0016053,GO:0018130,GO:0019438,GO:0019752,GO:0034641,GO:0042401,GO:0042430,GO:0042435,GO:0043436,GO:0044106,GO:0044237,GO:0044238,GO:0044249,GO:0044271,GO:0044281,GO:…	4.2.1.20	ko:K01696	ko00260,ko00400,ko01100,ko01110,ko01130,ko01230,map00260,map00400,map01100,map01110,map01130,map01230	M00023	R00674,R02340,R02722	RC00209,RC00210,RC00700,RC00701,RC02868	ko00000,ko00001,ko00002,ko01000	-	-	-	PALP
E5E91_RS04805	243230.DR_0943	3.92e-76	226	COG1547@1|root,COG1547@2|Bacteria,1WKCC@1297|Deinococcus-Thermus	1297|Deinococcus-Thermus	S	Domain of unknown function (DUF309)	-	-	-	ko:K09763	-	-	-	-	ko00000	-	-	-	DUF309
E5E91_RS04810	243230.DR_0944	9e-76	227	COG3118@1|root,COG3118@2|Bacteria,1WK9V@1297|Deinococcus-Thermus	1297|Deinococcus-Thermus	O	Belongs to the thioredoxin family	-	-	-	ko:K03671	ko04621,ko05418,map04621,map05418	-	-	-	ko00000,ko00001,ko03110	-	-	-	Thioredoxin
E5E91_RS04825	1288484.APCS01000001_gene559	4.51e-77	231	COG1335@1|root,COG1335@2|Bacteria	2|Bacteria	Q	hydrolase activity, acting on carbon-nitrogen (but not peptide) bonds, in linear amides	-	-	3.5.1.19	ko:K08281	ko00760,ko01100,map00760,map01100	-	R01268	RC00100	ko00000,ko00001,ko01000	-	-	-	Isochorismatase
E5E91_RS04830	243230.DR_0948	1.41e-112	322	COG0526@1|root,COG0526@2|Bacteria	2|Bacteria	CO	cell redox homeostasis	-	-	-	-	-	-	-	-	-	-	-	-	AhpC-TSA
E5E91_RS04875	243230.DR_0957	0	997	COG3845@1|root,COG3845@2|Bacteria,1WIKU@1297|Deinococcus-Thermus	1297|Deinococcus-Thermus	S	ABC transporter	-	-	3.6.3.17	ko:K02056	-	M00221	-	-	ko00000,ko00002,ko01000,ko02000	3.A.1.2	-	-	ABC_tran
E5E91_RS04900	243230.DR_0962	8.52e-146	411	COG0431@1|root,COG0431@2|Bacteria	2|Bacteria	S	FMN reductase (NADPH) activity	ssuE	GO:0000166,GO:0003674,GO:0003824,GO:0005488,GO:0005575,GO:0005622,GO:0005623,GO:0005737,GO:0005829,GO:0006082,GO:0006520,GO:0006568,GO:0006569,GO:0006576,GO:0006586,GO:0006725,GO:0006766,GO:0006767,GO:0006790,GO:0006805,GO:0006807,GO:0006950,GO:0006974,GO:0007154,GO:0008150,GO:0008152,GO:0008752,GO:0009056,GO:0009063,GO:0009072,GO:0009074,GO:0009111,GO:0009267,GO:0009308,GO:0009310,GO:0009410,GO:…	1.5.1.38,1.5.1.45	ko:K00299,ko:K16902	ko00380,ko00740,ko00920,ko01100,map00380,map00740,map00920,map01100	-	R05706,R07210,R09517,R09520,R09748,R10206	RC00046,RC00126,RC01779,RC02556	ko00000,ko00001,ko01000	-	-	iAF1260.b0937,iB21_1397.B21_00948,iBWG_1329.BWG_0789,iE2348C_1286.E2348C_0930,iECBD_1354.ECBD_2658,iECB_1328.ECB_00941,iECDH10B_1368.ECDH10B_1007,iECDH1ME8569_1439.ECDH1ME8569_0888,iECD_1391.ECD_00941,iECIAI1_1343.ECIAI1_0978,iECO103_1326.ECO103_0982,iECW_1372.ECW_m1047,iEKO11_1354.EKO11_2893,iETEC_1333.ETEC_1005,iEcDH1_1363.EcDH1_2706,iEcE24377_1341.EcE24377A_1052,iEcHS_1320.EcHS_A1046,iEcolC_13…	FMN_red
E5E91_RS04905	243230.DR_0963	5.08e-255	701	COG0002@1|root,COG0002@2|Bacteria,1WIZ3@1297|Deinococcus-Thermus	1297|Deinococcus-Thermus	E	Catalyzes the NADPH-dependent reduction of LysW - aminoadipate 6-phosphate to yield LysW -aminoadipate 6- semialdehyde	lysY	-	-	ko:K05829	ko00220,ko00300,ko01100,ko01110,ko01210,ko01230,map00220,map00300,map01100,map01110,map01210,map01230	M00031,M00763	R09777,R10931	RC00684	ko00000,ko00001,ko00002,ko01000	-	-	-	Semialdhyde_dh,Semialdhyde_dhC
E5E91_RS04910	243230.DR_0964	0	1025	COG2939@1|root,COG2939@2|Bacteria,1WJMU@1297|Deinococcus-Thermus	1297|Deinococcus-Thermus	E	Serine carboxypeptidase	-	-	-	-	-	-	-	-	-	-	-	-	Peptidase_S10
E5E91_RS04935	243230.DR_0969	6.52e-307	837	COG5316@1|root,COG5316@2|Bacteria,1WIUV@1297|Deinococcus-Thermus	1297|Deinococcus-Thermus	S	COGs COG5316 conserved	-	-	-	-	-	-	-	-	-	-	-	-	DUF4139
E5E91_RS04945	243230.DR_0971	1.01e-174	488	COG2086@1|root,COG2086@2|Bacteria,1WIZ1@1297|Deinococcus-Thermus	1297|Deinococcus-Thermus	C	Electron transfer flavoprotein, beta subunit	-	-	-	ko:K03521	-	-	-	-	ko00000	-	-	-	ETF
E5E91_RS04960	243230.DR_0974	1.1e-133	379	COG0563@1|root,COG0563@2|Bacteria	2|Bacteria	F	adenylate kinase activity	adk	-	2.7.4.3	ko:K00939	ko00230,ko00730,ko01100,ko01110,ko01130,map00230,map00730,map01100,map01110,map01130	M00049	R00127,R01547,R11319	RC00002	ko00000,ko00001,ko00002,ko01000,ko04147	-	-	-	AAA_18,ADK,ADK_lid
E5E91_RS05010	243230.DR_0982	1.51e-133	379	COG1994@1|root,COG1994@2|Bacteria,1WJBS@1297|Deinococcus-Thermus	1297|Deinococcus-Thermus	S	PFAM Peptidase family M50	-	-	-	-	-	-	-	-	-	-	-	-	Peptidase_M50
E5E91_RS05025	243230.DR_0985	8.01e-205	568	COG1281@1|root,COG1281@2|Bacteria,1WJ1Y@1297|Deinococcus-Thermus	1297|Deinococcus-Thermus	O	Redox regulated molecular chaperone. Protects both thermally unfolding and oxidatively damaged proteins from irreversible aggregation. Plays an important role in the bacterial defense system toward oxidative stress	hslO	-	-	ko:K04083	-	-	-	-	ko00000,ko03110	-	-	-	HSP33
E5E91_RS05030	243230.DR_0986	0	1134	COG0747@1|root,COG0747@2|Bacteria,1WIIW@1297|Deinococcus-Thermus	1297|Deinococcus-Thermus	E	PFAM Bacterial extracellular solute-binding proteins, family 5 Middle	-	-	-	ko:K02035	ko02024,map02024	M00239	-	-	ko00000,ko00001,ko00002,ko02000	3.A.1.5	-	-	SBP_bac_5
E5E91_RS05035	243230.DR_0987	1.74e-153	432	COG2197@1|root,COG2197@2|Bacteria,1WI4W@1297|Deinococcus-Thermus	1297|Deinococcus-Thermus	T	Response regulator containing a CheY-like receiver domain and an HTH DNA-binding domain	-	-	-	-	-	-	-	-	-	-	-	-	GerE,Response_reg
E5E91_RS05045	243230.DR_0989	2.12e-102	298	COG2825@1|root,COG2825@2|Bacteria	2|Bacteria	M	unfolded protein binding	ompH	-	-	ko:K06142	-	-	-	-	ko00000	-	-	-	OmpH
E5E91_RS05050	243230.DR_0990	1.45e-143	405	COG0517@1|root,COG0517@2|Bacteria,1WI6I@1297|Deinococcus-Thermus	1297|Deinococcus-Thermus	S	PFAM CBS domain	-	-	-	ko:K04767	-	-	-	-	ko00000	-	-	-	CBS
E5E91_RS05055	243230.DR_0991	4.79e-277	758	COG0075@1|root,COG0075@2|Bacteria,1WI2A@1297|Deinococcus-Thermus	1297|Deinococcus-Thermus	E	PFAM aminotransferase class V	-	-	-	-	-	-	-	-	-	-	-	-	Aminotran_5
E5E91_RS05060	243230.DR_0992	0	875	COG0446@1|root,COG0446@2|Bacteria,1WI5H@1297|Deinococcus-Thermus	1297|Deinococcus-Thermus	P	PFAM FAD-dependent pyridine nucleotide-disulphide oxidoreductase	-	-	-	-	-	-	-	-	-	-	-	-	Pyr_redox_2,Pyr_redox_dim
E5E91_RS05075	243230.DR_0995	1.25e-78	233	COG2018@1|root,COG2018@2|Bacteria,1WKQZ@1297|Deinococcus-Thermus	1297|Deinococcus-Thermus	S	Roadblock/LC7 domain	-	-	-	ko:K07131	-	-	-	-	ko00000	-	-	-	Robl_LC7
E5E91_RS05100	243230.DR_1001	8.97e-260	712	COG1605@1|root,COG2876@1|root,COG1605@2|Bacteria,COG2876@2|Bacteria,1WJ86@1297|Deinococcus-Thermus	1297|Deinococcus-Thermus	E	chorismate mutase domain of gram positive AroA protein	-	-	2.5.1.54,5.4.99.5	ko:K13853	ko00400,ko01100,ko01110,ko01130,ko01230,map00400,map01100,map01110,map01130,map01230	M00022,M00024,M00025	R01715,R01826	RC00435,RC03116	ko00000,ko00001,ko00002,ko01000	-	-	-	CM_2,DAHP_synth_1
E5E91_RS05105	243230.DR_1002	2.26e-104	301	COG2346@1|root,COG2346@2|Bacteria	2|Bacteria	O	COG2346, Truncated hemoglobins	yjbI	-	-	ko:K06886	-	-	-	-	ko00000	-	-	-	Bac_globin
E5E91_RS05130	243230.DR_1007	5.77e-113	324	COG0494@1|root,COG0494@2|Bacteria,1WK99@1297|Deinococcus-Thermus	1297|Deinococcus-Thermus	L	Belongs to the Nudix hydrolase family	-	-	3.6.1.13	ko:K01515	ko00230,map00230	-	R01054	RC00002	ko00000,ko00001,ko01000	-	-	-	NUDIX
E5E91_RS05145	243230.DR_1011	1.48e-216	597	COG2107@1|root,COG2107@2|Bacteria,1WICQ@1297|Deinococcus-Thermus	1297|Deinococcus-Thermus	S	Catalyzes the conversion of cyclic dehypoxanthine futalosine (cyclic DHFL) into 1,4-dihydroxy-6-naphthoate, a step in the biosynthesis of menaquinone (MK, vitamin K2)	mqnD	-	-	ko:K11785	ko00130,ko01110,map00130,map01110	-	R08589	RC02330	ko00000,ko00001,ko01000	-	-	-	VitK2_biosynth
E5E91_RS05150	243230.DR_1012	9.59e-216	596	COG1131@1|root,COG1131@2|Bacteria,1WIF3@1297|Deinococcus-Thermus	1297|Deinococcus-Thermus	V	ABC-type multidrug transport system ATPase component	-	-	-	ko:K01990	-	M00254	-	-	ko00000,ko00002,ko02000	3.A.1	-	-	ABC_tran
E5E91_RS05160	1288484.APCS01000083_gene2199	1.35e-204	580	COG0671@1|root,COG0671@2|Bacteria,1WMJ0@1297|Deinococcus-Thermus	1297|Deinococcus-Thermus	I	PAP2 superfamily	-	-	-	-	-	-	-	-	-	-	-	-	PAP2
E5E91_RS05165	243230.DR_1016	1.17e-303	830	COG0486@1|root,COG0486@2|Bacteria,1WI11@1297|Deinococcus-Thermus	1297|Deinococcus-Thermus	S	Exhibits a very high intrinsic GTPase hydrolysis rate. Involved in the addition of a carboxymethylaminomethyl (cmnm) group at the wobble position (U34) of certain tRNAs, forming tRNA- cmnm(5)s(2)U34	mnmE	-	-	ko:K03650	-	-	R08701	RC00053,RC00209,RC00870	ko00000,ko01000,ko03016	-	-	-	MMR_HSR1,MnmE_helical,TrmE_N
E5E91_RS05175	243230.DR_1017	3.98e-187	520	COG0566@1|root,COG0566@2|Bacteria,1WJ5I@1297|Deinococcus-Thermus	1297|Deinococcus-Thermus	J	Belongs to the class IV-like SAM-binding methyltransferase superfamily. RNA methyltransferase TrmH family	-	-	-	ko:K03437	-	-	-	-	ko00000,ko03016	-	-	-	SpoU_methylase,SpoU_sub_bind,TSNR_N
E5E91_RS05190	243230.DR_1020	0	1125	COG0465@1|root,COG0465@2|Bacteria,1WIQ8@1297|Deinococcus-Thermus	1297|Deinococcus-Thermus	O	Acts as a processive, ATP-dependent zinc metallopeptidase for both cytoplasmic and membrane proteins. Plays a role in the quality control of integral membrane proteins	-	-	-	ko:K03798	-	M00742	-	-	ko00000,ko00002,ko01000,ko01002,ko03110	-	-	-	AAA,FtsH_ext,Peptidase_M41
E5E91_RS05195	243230.DR_1021	5.55e-116	332	2CAX4@1|root,32R5N@2|Bacteria	2|Bacteria	S	Domain of unknown function (DUF4384)	-	-	-	-	-	-	-	-	-	-	-	-	DUF4384
E5E91_RS05265	243230.DR_1035	8.75e-198	548	COG0411@1|root,COG0411@2|Bacteria,1WJG8@1297|Deinococcus-Thermus	1297|Deinococcus-Thermus	E	Branched-chain amino acid ATP-binding cassette transporter	-	-	-	ko:K01995	ko02010,ko02024,map02010,map02024	M00237	-	-	ko00000,ko00001,ko00002,ko02000	3.A.1.4	-	-	ABC_tran,BCA_ABC_TP_C
E5E91_RS05320	243230.DR_1047	1.22e-97	284	COG0526@1|root,COG0526@2|Bacteria	2|Bacteria	CO	cell redox homeostasis	-	-	-	ko:K03671	ko04621,ko05418,map04621,map05418	-	-	-	ko00000,ko00001,ko03110	-	-	-	Thioredoxin,Thioredoxin_3
E5E91_RS05340	243230.DR_1051	3.28e-133	377	COG2258@1|root,COG2258@2|Bacteria	2|Bacteria	C	MOSC domain	-	-	-	-	-	-	-	-	-	-	-	-	MOSC
E5E91_RS05345	243230.DR_1052	1.95e-159	447	COG2521@1|root,COG2521@2|Bacteria	2|Bacteria	AJ	methyltransferase	-	-	2.1.1.113,2.1.1.72	ko:K00590,ko:K07319	-	-	-	-	ko00000,ko01000,ko02048	-	-	-	Methyltransf_11,N6_N4_Mtase
E5E91_RS05350	1288484.APCS01000010_gene1009	1.6e-162	456	COG1073@1|root,COG1073@2|Bacteria	2|Bacteria	S	thiolester hydrolase activity	yfhR3	-	-	ko:K06889	-	-	-	-	ko00000	-	-	-	Abhydrolase_1,Hydrolase_4,Peptidase_S9
E5E91_RS05365	243230.DR_1056	1.34e-280	771	COG0477@1|root,COG2814@2|Bacteria,1WJCM@1297|Deinococcus-Thermus	1297|Deinococcus-Thermus	EGP	PFAM Major Facilitator Superfamily	-	-	-	-	-	-	-	-	-	-	-	-	MFS_1,Sugar_tr
E5E91_RS05385	1288484.APCS01000066_gene2718	1.53e-201	561	COG1703@1|root,COG1703@2|Bacteria,1WINN@1297|Deinococcus-Thermus	1297|Deinococcus-Thermus	E	TIGRFAM LAO AO transport system ATPase	-	-	-	ko:K07588	-	-	-	-	ko00000,ko01000	-	-	-	ArgK
E5E91_RS05395	745776.DGo_CA1679	7.9e-67	206	29AZZ@1|root,3196E@2|Bacteria	2|Bacteria	-	-	-	-	-	-	-	-	-	-	-	-	-	-	-
E5E91_RS05400	243230.DR_1062	1.36e-261	718	COG2348@1|root,COG2348@2|Bacteria,1WI0T@1297|Deinococcus-Thermus	1297|Deinococcus-Thermus	V	Methicillin resistance protein	murM	-	-	-	-	-	-	-	-	-	-	-	FemAB
E5E91_RS05405	243230.DR_1063	1.19e-220	611	COG0760@1|root,COG0760@2|Bacteria,1WJ16@1297|Deinococcus-Thermus	1297|Deinococcus-Thermus	O	peptidylprolyl isomerase	-	-	5.2.1.8	ko:K03769	-	-	-	-	ko00000,ko01000,ko03110	-	-	-	Rotamase,Rotamase_3,SurA_N_3
E5E91_RS05435	1304874.JAFY01000002_gene922	7.41e-10	61.6	2E74N@1|root,33K25@2|Bacteria,3TBVS@508458|Synergistetes	508458|Synergistetes	-	-	-	-	-	-	-	-	-	-	-	-	-	-	-
E5E91_RS05445	243230.DR_1071	1.92e-75	224	COG2350@1|root,COG2350@2|Bacteria	2|Bacteria	S	YCII-related domain	-	-	-	-	-	-	-	-	-	-	-	-	YCII
E5E91_RS05450	243230.DR_1072	7.12e-275	753	COG0183@1|root,COG0183@2|Bacteria,1WID7@1297|Deinococcus-Thermus	1297|Deinococcus-Thermus	I	Belongs to the thiolase family	-	-	2.3.1.9	ko:K00626	ko00071,ko00072,ko00280,ko00310,ko00362,ko00380,ko00620,ko00630,ko00640,ko00650,ko00720,ko00900,ko01100,ko01110,ko01120,ko01130,ko01200,ko01212,ko02020,map00071,map00072,map00280,map00310,map00362,map00380,map00620,map00630,map00640,map00650,map00720,map00900,map01100,map01110,map01120,map01130,map01200,map01212,map02020	M00088,M00095,M00373,M00374,M00375	R00238,R01177	RC00004,RC00326	ko00000,ko00001,ko00002,ko01000,ko04147	-	-	-	Thiolase_C,Thiolase_N
E5E91_RS05460	1288484.APCS01000110_gene1150	2.65e-34	119	COG0764@1|root,COG0764@2|Bacteria	2|Bacteria	I	3-hydroxyoctanoyl-[acyl-carrier-protein] dehydratase activity	-	-	4.2.1.59	ko:K02372	ko00061,ko00780,ko01100,ko01212,map00061,map00780,map01100,map01212	M00083,M00572	R04428,R04535,R04537,R04544,R04568,R04954,R04965,R07764,R10117,R10121	RC00831,RC01095	ko00000,ko00001,ko00002,ko01000,ko01004	-	-	-	FabA
E5E91_RS05465	243230.DR_1074	2.1e-98	290	COG0764@1|root,COG0764@2|Bacteria,1WJSA@1297|Deinococcus-Thermus	1297|Deinococcus-Thermus	I	Involved in unsaturated fatty acids biosynthesis. Catalyzes the dehydration of short chain beta-hydroxyacyl-ACPs and long chain saturated and unsaturated beta-hydroxyacyl-ACPs	fabZ	-	4.2.1.59	ko:K02372	ko00061,ko00780,ko01100,ko01212,map00061,map00780,map01100,map01212	M00083,M00572	R04428,R04535,R04537,R04544,R04568,R04954,R04965,R07764,R10117,R10121	RC00831,RC01095	ko00000,ko00001,ko00002,ko01000,ko01004	-	-	-	FabA
E5E91_RS05485	243230.DR_1078	1.55e-175	491	COG2227@1|root,COG2227@2|Bacteria,1WK2D@1297|Deinococcus-Thermus	1297|Deinococcus-Thermus	H	Nodulation protein S (NodS)	-	-	-	-	-	-	-	-	-	-	-	-	Methyltransf_25
E5E91_RS05495	243230.DR_1080	7.44e-151	424	COG1215@1|root,COG1215@2|Bacteria,1WIHQ@1297|Deinococcus-Thermus	1297|Deinococcus-Thermus	M	PFAM Glycosyl transferase family 2	-	-	-	-	-	-	-	-	-	-	-	-	Glycos_transf_2
E5E91_RS05500	243230.DR_1081	6.58e-161	451	COG1309@1|root,COG1309@2|Bacteria	2|Bacteria	K	transcriptional regulator	-	-	-	-	-	-	-	-	-	-	-	-	TetR_N
E5E91_RS05525	243230.DR_1086	2.07e-252	693	COG0787@1|root,COG0787@2|Bacteria,1WI6U@1297|Deinococcus-Thermus	1297|Deinococcus-Thermus	E	Catalyzes the interconversion of L-alanine and D- alanine. May also act on other amino acids	alr	-	5.1.1.1	ko:K01775	ko00473,ko01100,ko01502,map00473,map01100,map01502	-	R00401	RC00285	ko00000,ko00001,ko01000,ko01011	-	-	-	Ala_racemase_C,Ala_racemase_N
E5E91_RS05540	243230.DR_1089	6.07e-252	692	COG1195@1|root,COG1195@2|Bacteria,1WIVX@1297|Deinococcus-Thermus	1297|Deinococcus-Thermus	L	it is required for DNA replication and normal SOS inducibility. RecF binds preferentially to single-stranded, linear DNA. It also seems to bind ATP	recF	GO:0000731,GO:0006139,GO:0006259,GO:0006281,GO:0006302,GO:0006725,GO:0006807,GO:0006950,GO:0006974,GO:0008150,GO:0008152,GO:0009058,GO:0009059,GO:0009987,GO:0018130,GO:0019438,GO:0033554,GO:0034641,GO:0034645,GO:0034654,GO:0043170,GO:0044237,GO:0044238,GO:0044249,GO:0044260,GO:0044271,GO:0046483,GO:0050896,GO:0051716,GO:0071704,GO:0071897,GO:0090304,GO:1901360,GO:1901362,GO:1901576	-	ko:K03629	ko03440,map03440	-	-	-	ko00000,ko00001,ko03400	-	-	-	AAA_23,SMC_N
E5E91_RS05550	1288484.APCS01000066_gene2708	7.89e-94	276	2CPJB@1|root,32SJ9@2|Bacteria	2|Bacteria	-	-	-	-	-	-	-	-	-	-	-	-	-	-	-
E5E91_RS05575	243230.DR_1096	2.95e-312	852	COG0128@1|root,COG0128@2|Bacteria,1WI9P@1297|Deinococcus-Thermus	1297|Deinococcus-Thermus	E	Catalyzes the transfer of the enolpyruvyl moiety of phosphoenolpyruvate (PEP) to the 5-hydroxyl of shikimate-3- phosphate (S3P) to produce enolpyruvyl shikimate-3-phosphate and inorganic phosphate	aroA	GO:0003674,GO:0003824,GO:0003866,GO:0006082,GO:0008150,GO:0008152,GO:0009058,GO:0009423,GO:0009987,GO:0016053,GO:0016740,GO:0016765,GO:0019752,GO:0043436,GO:0043648,GO:0043650,GO:0044237,GO:0044249,GO:0044281,GO:0044283,GO:0046394,GO:0046417,GO:0071704,GO:1901576	2.5.1.19	ko:K00800	ko00400,ko01100,ko01110,ko01130,ko01230,map00400,map01100,map01110,map01130,map01230	M00022	R03460	RC00350	ko00000,ko00001,ko00002,ko01000	-	-	-	EPSP_synthase
E5E91_RS05585	243230.DR_1098	3.5e-249	684	arCOG10517@1|root,31Y5Z@2|Bacteria	2|Bacteria	-	-	-	-	-	-	-	-	-	-	-	-	-	-	-
E5E91_RS05595	243230.DR_1100	1.88e-223	615	COG1054@1|root,COG1054@2|Bacteria	2|Bacteria	J	Belongs to the UPF0176 family	IV02_04005	-	-	ko:K07146	-	-	-	-	ko00000	-	-	-	Rhodanese
E5E91_RS05600	243230.DR_1101	2.6e-184	512	COG0500@1|root,COG2226@2|Bacteria	2|Bacteria	Q	methyltransferase	-	-	-	-	-	-	-	-	-	-	-	-	Methyltransf_11
E5E91_RS05605	243230.DR_1102	2.84e-201	561	COG1230@1|root,COG1230@2|Bacteria,1WMEY@1297|Deinococcus-Thermus	1297|Deinococcus-Thermus	P	Cation efflux family	-	-	-	ko:K16264	-	-	-	-	ko00000,ko02000	2.A.4.1	-	-	Cation_efflux
E5E91_RS05610	243230.DR_1103	0	1190	COG0488@1|root,COG0488@2|Bacteria,1WM9N@1297|Deinococcus-Thermus	1297|Deinococcus-Thermus	S	COGs COG0488 ATPase components of ABC transporter with duplicated ATPase domains	-	-	-	ko:K06158	-	-	-	-	ko00000,ko03012	-	-	-	ABC_tran,ABC_tran_Xtn
E5E91_RS05615	243230.DR_1104	1.55e-65	199	COG3860@1|root,COG3860@2|Bacteria	2|Bacteria	-	-	-	-	-	-	-	-	-	-	-	-	-	-	DUF2087
E5E91_RS05640	243230.DR_1109	2.66e-221	610	COG0540@1|root,COG0540@2|Bacteria,1WJE3@1297|Deinococcus-Thermus	1297|Deinococcus-Thermus	F	Belongs to the ATCase OTCase family	pyrB	GO:0003674,GO:0003824,GO:0004070,GO:0005575,GO:0005622,GO:0005623,GO:0005737,GO:0006139,GO:0006220,GO:0006221,GO:0006725,GO:0006753,GO:0006793,GO:0006796,GO:0006807,GO:0008150,GO:0008152,GO:0009058,GO:0009117,GO:0009165,GO:0009218,GO:0009220,GO:0009259,GO:0009260,GO:0009987,GO:0016740,GO:0016741,GO:0016743,GO:0018130,GO:0019438,GO:0019637,GO:0019693,GO:0034641,GO:0034654,GO:0044237,GO:0044238,GO:…	2.1.3.2	ko:K00609	ko00240,ko00250,ko01100,map00240,map00250,map01100	M00051	R01397	RC00064,RC02850	ko00000,ko00001,ko00002,ko01000	-	-	-	OTCace,OTCace_N
E5E91_RS05670	243230.DR_1115	1.08e-289	790	COG5479@1|root,COG5479@2|Bacteria,1WMPI@1297|Deinococcus-Thermus	1297|Deinococcus-Thermus	M	Domain of unknown function (DUF4384)	-	-	-	-	-	-	-	-	-	-	-	-	DUF4384,LGFP
E5E91_RS05685	243230.DR_1118	5.35e-225	622	COG4956@1|root,COG4956@2|Bacteria,1WJH8@1297|Deinococcus-Thermus	1297|Deinococcus-Thermus	S	Integral membrane protein (PIN domain superfamily)	-	-	-	-	-	-	-	-	-	-	-	-	PIN,TRAM
E5E91_RS05690	243230.DR_1119	3.43e-181	503	COG1768@1|root,COG1768@2|Bacteria,1WIWW@1297|Deinococcus-Thermus	1297|Deinococcus-Thermus	S	PFAM Calcineurin-like phosphoesterase	-	-	-	ko:K07099	-	-	-	-	ko00000	-	-	-	Metallophos
E5E91_RS05700	243230.DR_1120	9.84e-270	739	COG3426@1|root,COG3426@2|Bacteria,1WJVS@1297|Deinococcus-Thermus	1297|Deinococcus-Thermus	C	Belongs to the acetokinase family	buk	-	2.7.2.7	ko:K00929	ko00650,ko01100,map00650,map01100	-	R01688	RC00002,RC00043	ko00000,ko00001,ko01000	-	-	-	Acetate_kinase
E5E91_RS05710	243230.DR_1122	2.58e-255	701	COG0287@1|root,COG0287@2|Bacteria,1WII2@1297|Deinococcus-Thermus	1297|Deinococcus-Thermus	E	prephenate dehydrogenase	tyrA	-	1.3.1.12	ko:K04517	ko00400,ko00401,ko01100,ko01110,ko01130,ko01230,map00400,map00401,map01100,map01110,map01130,map01230	M00025	R01728	RC00125	ko00000,ko00001,ko00002,ko01000	-	-	-	ACT,PDH
E5E91_RS05765	243230.DR_1133	3.76e-290	791	COG0407@1|root,COG0407@2|Bacteria,1WIHR@1297|Deinococcus-Thermus	1297|Deinococcus-Thermus	H	Catalyzes the decarboxylation of four acetate groups of uroporphyrinogen-III to yield coproporphyrinogen-III	hemE	GO:0003674,GO:0003824,GO:0004853,GO:0005575,GO:0005622,GO:0005623,GO:0005737,GO:0005829,GO:0006725,GO:0006778,GO:0006779,GO:0006783,GO:0006807,GO:0008150,GO:0008152,GO:0009058,GO:0009987,GO:0016829,GO:0016830,GO:0016831,GO:0018130,GO:0019438,GO:0033013,GO:0033014,GO:0034641,GO:0042168,GO:0042440,GO:0044237,GO:0044249,GO:0044271,GO:0044424,GO:0044444,GO:0044464,GO:0046148,GO:0046483,GO:0051186,GO:…	4.1.1.37	ko:K01599	ko00860,ko01100,ko01110,map00860,map01100,map01110	M00121	R03197,R04972	RC00872	ko00000,ko00001,ko00002,ko01000	-	-	-	URO-D
E5E91_RS05800	243230.DR_1141	0	1021	COG0366@1|root,COG0366@2|Bacteria,1WIU5@1297|Deinococcus-Thermus	1297|Deinococcus-Thermus	G	PFAM alpha amylase, catalytic	-	-	3.2.1.133,3.2.1.135,3.2.1.54	ko:K01208	ko00500,ko01100,map00500,map01100	-	R02112,R03122,R11262	-	ko00000,ko00001,ko01000	-	GH13	-	Alpha-amylase,DUF3459,Malt_amylase_C
E5E91_RS05820	243230.DR_1145	0	1177	COG0481@1|root,COG0481@2|Bacteria,1WIX4@1297|Deinococcus-Thermus	1297|Deinococcus-Thermus	M	Required for accurate and efficient protein synthesis under certain stress conditions. May act as a fidelity factor of the translation reaction, by catalyzing a one-codon backward translocation of tRNAs on improperly translocated ribosomes. Back- translocation proceeds from a post-translocation (POST) complex to a pre-translocation (PRE) complex, thus giving elongation factor G a second chance to…	lepA	-	-	ko:K03596	ko05134,map05134	-	-	-	ko00000,ko00001	-	-	-	EFG_C,EFG_II,GTP_EFTU,GTP_EFTU_D2,LepA_C
E5E91_RS05830	243230.DR_1147	1.65e-209	579	COG0077@1|root,COG0077@2|Bacteria,1WIGR@1297|Deinococcus-Thermus	1297|Deinococcus-Thermus	E	Prephenate dehydratase	pheA	-	4.2.1.51,5.4.99.5	ko:K04518,ko:K14170	ko00400,ko01100,ko01110,ko01130,ko01230,map00400,map01100,map01110,map01130,map01230	M00024,M00025	R00691,R01373,R01715	RC00360,RC03116	ko00000,ko00001,ko00002,ko01000	-	-	-	ACT,PDT
E5E91_RS05835	243230.DR_1148	4.04e-110	317	COG0490@1|root,COG0490@2|Bacteria,1WJS3@1297|Deinococcus-Thermus	1297|Deinococcus-Thermus	P	regulatory, ligand-binding protein related to C-terminal domains of K channels	-	-	-	ko:K07228	-	-	-	-	ko00000	-	-	-	TrkA_C
E5E91_RS05845	243230.DR_1150	0	935	COG0621@1|root,COG0621@2|Bacteria,1WJB1@1297|Deinococcus-Thermus	1297|Deinococcus-Thermus	J	Catalyzes the methylthiolation of N6- (dimethylallyl)adenosine (i(6)A), leading to the formation of 2- methylthio-N6-(dimethylallyl)adenosine (ms(2)i(6)A) at position 37 in tRNAs that read codons beginning with uridine	miaB	-	2.8.4.3	ko:K06168	-	-	R10645,R10646,R10647	RC00003,RC00980,RC03221,RC03222	ko00000,ko01000,ko03016	-	-	-	Radical_SAM,TRAM,UPF0004
E5E91_RS05895	243230.DR_1159	1.48e-119	342	COG1846@1|root,COG1846@2|Bacteria	2|Bacteria	K	DNA-binding transcription factor activity	-	-	-	-	-	-	-	-	-	-	-	-	MarR,MarR_2
E5E91_RS05910	243230.DR_1162	2.03e-100	292	COG0782@1|root,COG0782@2|Bacteria,1WJEV@1297|Deinococcus-Thermus	1297|Deinococcus-Thermus	K	Necessary for efficient RNA polymerase transcription elongation past template-encoded arresting sites. The arresting sites in DNA have the property of trapping a certain fraction of elongating RNA polymerases that pass through, resulting in locked ternary complexes. Cleavage of the nascent transcript by cleavage factors such as GreA or GreB allows the resumption of elongation from the new 3'termi…	greA	-	-	ko:K03624	-	-	-	-	ko00000,ko03021	-	-	-	GreA_GreB,GreA_GreB_N
E5E91_RS05925	243230.DR_1165	9.16e-69	209	COG1950@1|root,COG1950@2|Bacteria,1WK5E@1297|Deinococcus-Thermus	1297|Deinococcus-Thermus	S	PFAM membrane protein of	-	-	-	ko:K08972	-	-	-	-	ko00000	-	-	-	Phage_holin_4_2
E5E91_RS05930	243230.DR_1166	2.54e-132	375	2BNVD@1|root,32HJ9@2|Bacteria,1WJPR@1297|Deinococcus-Thermus	1297|Deinococcus-Thermus	-	-	-	-	-	-	-	-	-	-	-	-	-	-	-
E5E91_RS05935	243230.DR_1167	1.13e-122	352	COG0586@1|root,COG0586@2|Bacteria,1WKPB@1297|Deinococcus-Thermus	1297|Deinococcus-Thermus	S	SNARE associated Golgi protein	-	-	-	ko:K03975	-	-	-	-	ko00000	-	-	-	SNARE_assoc
E5E91_RS05960	243230.DR_1172	1.68e-59	199	COG5412@1|root,COG5412@2|Bacteria	2|Bacteria	N	phage tail tape measure protein	-	-	-	-	-	-	-	-	-	-	-	-	PhageMin_Tail
E5E91_RS05965	243230.DR_1173	2.54e-215	596	COG0169@1|root,COG0169@2|Bacteria,1WIM8@1297|Deinococcus-Thermus	1297|Deinococcus-Thermus	E	Involved in the biosynthesis of the chorismate, which leads to the biosynthesis of aromatic amino acids. Catalyzes the reversible NADPH linked reduction of 3-dehydroshikimate (DHSA) to yield shikimate (SA)	aroE	GO:0000166,GO:0003674,GO:0005488,GO:0036094,GO:0048037,GO:0050661,GO:0050662,GO:0097159,GO:1901265,GO:1901363	1.1.1.25	ko:K00014	ko00400,ko01100,ko01110,ko01130,ko01230,map00400,map01100,map01110,map01130,map01230	M00022	R02413	RC00206	ko00000,ko00001,ko00002,ko01000	-	-	-	Shikimate_DH,Shikimate_dh_N
E5E91_RS05985	243230.DR_1177	1.83e-92	270	COG1765@1|root,COG1765@2|Bacteria,1WJW4@1297|Deinococcus-Thermus	1297|Deinococcus-Thermus	O	redox protein regulator of disulfide bond formation	-	-	-	ko:K07397	-	-	-	-	ko00000	-	-	-	OsmC
E5E91_RS05995	243230.DR_1179	0	1072	COG1502@1|root,COG1502@2|Bacteria	2|Bacteria	I	Catalyzes the reversible phosphatidyl group transfer from one phosphatidylglycerol molecule to another to form cardiolipin (CL) (diphosphatidylglycerol) and glycerol	-	-	-	ko:K06131	ko00564,ko01100,map00564,map01100	-	R07390	RC00017	ko00000,ko00001,ko01000	-	-	-	PLDc_2
E5E91_RS06015	243230.DR_1183	1.76e-139	395	COG1694@1|root,COG3956@2|Bacteria,1WK1U@1297|Deinococcus-Thermus	1297|Deinococcus-Thermus	S	TIGRFAM MazG family protein	-	-	3.6.1.66	ko:K02428	ko00230,map00230	-	R00426,R00720,R01855,R02100,R02720,R03531	RC00002	ko00000,ko00001,ko01000	-	-	-	MazG
E5E91_RS06025	243230.DR_1185	3.57e-222	615	COG3895@1|root,COG3895@2|Bacteria,1WIA5@1297|Deinococcus-Thermus	1297|Deinococcus-Thermus	S	PFAM PEGA domain	-	-	-	-	-	-	-	-	-	-	-	-	DUF4384,PEGA
E5E91_RS06035	243230.DR_1187	1.07e-166	470	COG0861@1|root,COG0861@2|Bacteria,1WI6V@1297|Deinococcus-Thermus	1297|Deinococcus-Thermus	P	Membrane protein TerC, possibly involved in tellurium resistance	-	-	-	-	-	-	-	-	-	-	-	-	TerC
E5E91_RS06050	243230.DR_1190	1.77e-138	392	COG3548@1|root,COG3548@2|Bacteria	2|Bacteria	S	protein homotetramerization	-	-	-	-	-	-	-	-	-	-	-	-	DUF1211
E5E91_RS06055	243230.DR_1191	1.53e-315	859	COG0617@1|root,COG0617@2|Bacteria,1WIYJ@1297|Deinococcus-Thermus	1297|Deinococcus-Thermus	J	Poly A polymerase, head domain	-	-	2.7.7.19	ko:K00970	ko03018,map03018	-	-	-	ko00000,ko00001,ko01000,ko03019	-	-	-	HD,PolyA_pol,PolyA_pol_RNAbd
E5E91_RS06060	243230.DR_1192	3.1e-270	739	COG4850@1|root,COG4850@2|Bacteria,1WMEC@1297|Deinococcus-Thermus	1297|Deinococcus-Thermus	S	conserved protein (DUF2183)	-	-	-	-	-	-	-	-	-	-	-	-	DUF2183
E5E91_RS06070	243230.DR_1194	4.06e-113	325	2D7PJ@1|root,32TPF@2|Bacteria	2|Bacteria	S	Protein of unknown function (DUF1999)	-	-	-	-	-	-	-	-	-	-	-	-	DUF1999
E5E91_RS06100	243230.DR_1201	0	1868	COG0457@1|root,COG0457@2|Bacteria,1WI8P@1297|Deinococcus-Thermus	1297|Deinococcus-Thermus	U	Tetratricopeptide repeat	-	-	-	-	-	-	-	-	-	-	-	-	TPR_8
E5E91_RS06110	243230.DR_1203	1.25e-188	523	COG2120@1|root,COG2120@2|Bacteria,1WIWN@1297|Deinococcus-Thermus	1297|Deinococcus-Thermus	S	GlcNAc-PI de-N-acetylase	lmbE	-	-	-	-	-	-	-	-	-	-	-	PIG-L
E5E91_RS06115	243230.DR_1204	4.1e-91	268	COG0599@1|root,COG0599@2|Bacteria	2|Bacteria	S	peroxiredoxin activity	pcaC	-	3.1.1.24,4.1.1.44	ko:K01055,ko:K01607,ko:K14727	ko00362,ko01100,ko01120,ko01220,map00362,map01100,map01120,map01220	M00568	R02991,R03470	RC00825,RC00938	ko00000,ko00001,ko00002,ko01000	-	-	-	Abhydrolase_1,CMD
E5E91_RS06120	243230.DR_1205	7.7e-149	419	COG0274@1|root,COG0274@2|Bacteria,1WI7Y@1297|Deinococcus-Thermus	1297|Deinococcus-Thermus	F	Catalyzes a reversible aldol reaction between acetaldehyde and D-glyceraldehyde 3-phosphate to generate 2-deoxy- D-ribose 5-phosphate	deoC	GO:0003674,GO:0003824,GO:0004139,GO:0005975,GO:0006139,GO:0006725,GO:0006753,GO:0006793,GO:0006796,GO:0006807,GO:0008150,GO:0008152,GO:0009056,GO:0009058,GO:0009117,GO:0009166,GO:0009262,GO:0009264,GO:0009987,GO:0016052,GO:0016829,GO:0016830,GO:0016832,GO:0018130,GO:0019438,GO:0019439,GO:0019637,GO:0034404,GO:0034641,GO:0034654,GO:0034655,GO:0044237,GO:0044238,GO:0044248,GO:0044249,GO:0044270,GO:…	4.1.2.4	ko:K01619	ko00030,map00030	-	R01066	RC00436,RC00437	ko00000,ko00001,ko01000	-	-	-	DeoC
E5E91_RS06135	243230.DR_1208	1.09e-120	343	COG1225@1|root,COG1225@2|Bacteria	2|Bacteria	O	peroxiredoxin activity	-	-	1.11.1.15	ko:K03564	-	-	-	-	ko00000,ko01000	-	-	-	AhpC-TSA
E5E91_RS06140	243230.DR_1209	1.75e-115	330	COG1225@1|root,COG1225@2|Bacteria	2|Bacteria	O	peroxiredoxin activity	-	-	1.11.1.15	ko:K03564	-	-	-	-	ko00000,ko01000	-	-	-	AhpC-TSA
E5E91_RS06170	243230.DR_1215	4.02e-201	557	COG0777@1|root,COG0777@2|Bacteria,1WIB7@1297|Deinococcus-Thermus	1297|Deinococcus-Thermus	I	Component of the acetyl coenzyme A carboxylase (ACC) complex. Biotin carboxylase (BC) catalyzes the carboxylation of biotin on its carrier protein (BCCP) and then the CO(2) group is transferred by the transcarboxylase to acetyl-CoA to form malonyl- CoA	accD	-	2.1.3.15,6.4.1.2	ko:K01963	ko00061,ko00620,ko00640,ko00720,ko01100,ko01110,ko01120,ko01130,ko01200,ko01212,map00061,map00620,map00640,map00720,map01100,map01110,map01120,map01130,map01200,map01212	M00082,M00376	R00742,R04386	RC00040,RC00253,RC00367	ko00000,ko00001,ko00002,ko01000	-	-	-	Carboxyl_trans
E5E91_RS06180	243230.DR_1217	6.89e-168	469	COG1414@1|root,COG1414@2|Bacteria,1WJRD@1297|Deinococcus-Thermus	1297|Deinococcus-Thermus	K	Transcriptional regulator, IclR family	-	-	-	-	-	-	-	-	-	-	-	-	HTH_IclR,IclR
E5E91_RS06195	243230.DR_1220	8.12e-48	152	COG1918@1|root,COG1918@2|Bacteria,1WKS4@1297|Deinococcus-Thermus	1297|Deinococcus-Thermus	P	FeoA	-	-	-	ko:K04758	-	-	-	-	ko00000,ko02000	-	-	-	FeoA
E5E91_RS06200	1288484.APCS01000074_gene1990	2.45e-192	538	28MQK@1|root,2ZAZF@2|Bacteria,1WI05@1297|Deinococcus-Thermus	1297|Deinococcus-Thermus	-	-	-	-	-	-	-	-	-	-	-	-	-	-	-
E5E91_RS06225	1288484.APCS01000074_gene1995	3.4e-147	416	COG1215@1|root,COG1215@2|Bacteria,1WIAI@1297|Deinococcus-Thermus	1297|Deinococcus-Thermus	M	PFAM Glycosyl transferase family 2	-	-	-	-	-	-	-	-	-	-	-	-	Glycos_transf_2
E5E91_RS06235	243230.DR_1226	4.16e-239	660	COG0726@1|root,COG0726@2|Bacteria	2|Bacteria	G	polysaccharide deacetylase	-	-	-	-	-	-	-	-	-	-	-	-	Polysacc_deac_1
E5E91_RS06240	1288484.APCS01000074_gene1998	0	1644	COG4585@1|root,COG4585@2|Bacteria,1WJNH@1297|Deinococcus-Thermus	1297|Deinococcus-Thermus	T	Histidine kinase-, DNA gyrase B-, and HSP90-like ATPase	-	-	-	-	-	-	-	-	-	-	-	-	GAF,GAF_2,GAF_3,HATPase_c,HATPase_c_2,HisKA_3,PAS,PAS_4,PAS_8
E5E91_RS06245	243230.DR_1230	5.11e-157	441	28SQN@1|root,2ZF0Q@2|Bacteria,1WIW1@1297|Deinococcus-Thermus	1297|Deinococcus-Thermus	S	Domain of unknown function (DUF4388)	-	-	-	-	-	-	-	-	-	-	-	-	DUF4388
E5E91_RS06265	243230.DR_1234	3.82e-204	565	COG4968@1|root,COG4968@2|Bacteria,1WKEE@1297|Deinococcus-Thermus	1297|Deinococcus-Thermus	NU	Prepilin-type N-terminal cleavage methylation domain	-	-	-	-	-	-	-	-	-	-	-	-	N_methyl
E5E91_RS06270	243230.DR_1235	0	1044	COG0699@1|root,COG0699@2|Bacteria,1WJ2N@1297|Deinococcus-Thermus	1297|Deinococcus-Thermus	S	TIGRFAM Small GTP-binding protein domain	-	-	-	-	-	-	-	-	-	-	-	-	Dynamin_N
E5E91_RS06275	243230.DR_1236	5.52e-205	569	COG0053@1|root,COG0053@2|Bacteria,1WI3N@1297|Deinococcus-Thermus	1297|Deinococcus-Thermus	P	Belongs to the cation diffusion facilitator (CDF) transporter (TC 2.A.4) family	czrB	-	-	-	-	-	-	-	-	-	-	-	Cation_efflux,ZT_dimer
E5E91_RS06310	1121378.KB899699_gene1840	5.12e-116	340	COG0515@1|root,COG0515@2|Bacteria,1WMNK@1297|Deinococcus-Thermus	1297|Deinococcus-Thermus	KLT	Protein tyrosine kinase	-	-	2.7.11.1	ko:K08884,ko:K12132	-	-	-	-	ko00000,ko01000,ko01001	-	-	-	Pkinase
E5E91_RS06325	243230.DR_1246	2.86e-245	674	COG0006@1|root,COG0006@2|Bacteria,1WIXQ@1297|Deinococcus-Thermus	1297|Deinococcus-Thermus	E	PFAM Metallopeptidase family M24	-	-	3.4.11.9,3.4.13.9	ko:K01262,ko:K01271	-	-	-	-	ko00000,ko01000,ko01002	-	-	-	Creatinase_N,Peptidase_M24
E5E91_RS06355	243230.DR_1252	1.25e-306	834	COG1748@1|root,COG1748@2|Bacteria	2|Bacteria	E	saccharopine dehydrogenase activity	LYS1	-	1.5.1.7	ko:K00290	ko00300,ko00310,ko01100,ko01110,ko01130,ko01230,map00300,map00310,map01100,map01110,map01130,map01230	M00030,M00032	R00715	RC00217,RC01532	ko00000,ko00001,ko00002,ko01000	-	-	iAF987.Gmet_0902	Sacchrp_dh_C,Sacchrp_dh_NADP
E5E91_RS06370	243230.DR_1255	4.07e-272	745	COG1960@1|root,COG1960@2|Bacteria,1WITX@1297|Deinococcus-Thermus	1297|Deinococcus-Thermus	I	PFAM Acyl-CoA dehydrogenase, C-terminal domain	-	-	-	-	-	-	-	-	-	-	-	-	Acyl-CoA_dh_1,Acyl-CoA_dh_M,Acyl-CoA_dh_N
E5E91_RS06390	243230.DR_1260	2.42e-182	506	COG0639@1|root,COG0639@2|Bacteria,1WMHM@1297|Deinococcus-Thermus	1297|Deinococcus-Thermus	T	metallophosphoesterase	-	-	-	-	-	-	-	-	-	-	-	-	Metallophos_2
E5E91_RS06395	243230.DR_1261	3.66e-54	169	COG3798@1|root,COG3798@2|Bacteria	2|Bacteria	O	Protein conserved in bacteria	-	-	-	-	-	-	-	-	-	-	-	-	DUF2171
E5E91_RS06430	243230.DR_1266	0	1021	COG0442@1|root,COG0442@2|Bacteria,1WJ9C@1297|Deinococcus-Thermus	1297|Deinococcus-Thermus	J	Catalyzes the attachment of proline to tRNA(Pro) in a two-step reaction proline is first activated by ATP to form Pro- AMP and then transferred to the acceptor end of tRNA(Pro)	proS	GO:0003674,GO:0003824,GO:0004812,GO:0004827,GO:0005575,GO:0005622,GO:0005623,GO:0005737,GO:0006082,GO:0006139,GO:0006399,GO:0006412,GO:0006418,GO:0006433,GO:0006518,GO:0006520,GO:0006725,GO:0006807,GO:0008150,GO:0008152,GO:0009058,GO:0009059,GO:0009987,GO:0010467,GO:0016070,GO:0016874,GO:0016875,GO:0017101,GO:0019538,GO:0019752,GO:0032991,GO:0034641,GO:0034645,GO:0034660,GO:0043038,GO:0043039,GO:…	6.1.1.15	ko:K01881	ko00970,map00970	M00359,M00360	R03661	RC00055,RC00523	ko00000,ko00001,ko00002,ko01000,ko01007,ko03016	-	-	-	HGTP_anticodon,ProRS-C_1,tRNA-synt_2b
E5E91_RS06435	1121924.ATWH01000014_gene3453	8.18e-53	172	COG0457@1|root,COG0457@2|Bacteria,2IFNE@201174|Actinobacteria,4FPIP@85023|Microbacteriaceae	201174|Actinobacteria	S	Tetratrico peptide repeat	-	-	-	-	-	-	-	-	-	-	-	-	TPR_5
E5E91_RS06440	243230.DR_1268	1.43e-72	221	COG2318@1|root,COG2318@2|Bacteria,1WKK4@1297|Deinococcus-Thermus	1297|Deinococcus-Thermus	S	DinB superfamily	-	-	-	-	-	-	-	-	-	-	-	-	DinB_2
E5E91_RS06460	243230.DR_1271	4.7e-195	540	COG0778@1|root,COG0778@2|Bacteria,1WKXZ@1297|Deinococcus-Thermus	1297|Deinococcus-Thermus	C	Nitroreductase family	-	-	-	-	-	-	-	-	-	-	-	-	Nitroreductase
E5E91_RS06475	243230.DR_1274	2.3e-127	363	COG0632@1|root,COG0632@2|Bacteria,1WKAU@1297|Deinococcus-Thermus	1297|Deinococcus-Thermus	L	The RuvA-RuvB complex in the presence of ATP renatures cruciform structure in supercoiled DNA with palindromic sequence, indicating that it may promote strand exchange reactions in homologous recombination. RuvAB is a helicase that mediates the Holliday junction migration by localized denaturation and reannealing. RuvA stimulates, in the presence of DNA, the weak ATPase activity of RuvB	ruvA	-	3.6.4.12	ko:K03550	ko03440,map03440	-	-	-	ko00000,ko00001,ko01000,ko03400	-	-	-	HHH_5,RuvA_C,RuvA_N
E5E91_RS06480	243230.DR_1275	5.39e-62	190	COG0721@1|root,COG0721@2|Bacteria	2|Bacteria	J	Allows the formation of correctly charged Asn-tRNA(Asn) or Gln-tRNA(Gln) through the transamidation of misacylated Asp- tRNA(Asn) or Glu-tRNA(Gln) in organisms which lack either or both of asparaginyl-tRNA or glutaminyl-tRNA synthetases. The reaction takes place in the presence of glutamine and ATP through an activated phospho-Asp-tRNA(Asn) or phospho-Glu-tRNA(Gln)	gatC	-	6.3.5.6,6.3.5.7	ko:K02435	ko00970,ko01100,map00970,map01100	-	R03905,R04212	RC00010	ko00000,ko00001,ko01000,ko03029	-	-	iAF987.Gmet_0076	Glu-tRNAGln
E5E91_RS06510	243230.DR_1281	1.4e-191	530	COG1692@1|root,COG1692@2|Bacteria,1WIJV@1297|Deinococcus-Thermus	1297|Deinococcus-Thermus	S	TIGRFAM metallophosphoesterase, MG_246 BB_0505 family	-	-	-	ko:K09769	-	-	-	-	ko00000	-	-	-	YmdB
E5E91_RS06535	243230.DR_1287	1.55e-131	379	COG2353@1|root,COG2353@2|Bacteria,1WMZ2@1297|Deinococcus-Thermus	1297|Deinococcus-Thermus	S	YceI-like domain	-	-	-	-	-	-	-	-	-	-	-	-	YceI
E5E91_RS06545	243230.DR_1289	0	1622	COG0514@1|root,COG0514@2|Bacteria	2|Bacteria	L	ATP-dependent DNA helicase (RecQ)	recQ	GO:0003674,GO:0003676,GO:0003677,GO:0003678,GO:0003824,GO:0004003,GO:0004386,GO:0005488,GO:0005575,GO:0005622,GO:0005623,GO:0005657,GO:0005694,GO:0005737,GO:0006139,GO:0006259,GO:0006281,GO:0006310,GO:0006725,GO:0006807,GO:0006950,GO:0006974,GO:0006996,GO:0008026,GO:0008094,GO:0008150,GO:0008152,GO:0008270,GO:0009295,GO:0009378,GO:0009987,GO:0016043,GO:0016462,GO:0016787,GO:0016817,GO:0016818,GO:…	3.6.4.12	ko:K03654	ko03018,map03018	-	-	-	ko00000,ko00001,ko01000,ko03400	-	-	-	DEAD,HRDC,HTH_40,Helicase_C,RQC,RecQ_Zn_bind
E5E91_RS06555	243230.DR_1291	0	1053	COG0111@1|root,COG0111@2|Bacteria,1WJ6E@1297|Deinococcus-Thermus	1297|Deinococcus-Thermus	E	D-isomer specific 2-hydroxyacid dehydrogenase	-	-	1.1.1.399,1.1.1.95	ko:K00058	ko00260,ko00680,ko01100,ko01120,ko01130,ko01200,ko01230,map00260,map00680,map01100,map01120,map01130,map01200,map01230	M00020	R01513	RC00031	ko00000,ko00001,ko00002,ko01000,ko04147	-	-	-	2-Hacid_dh,2-Hacid_dh_C,ACT
E5E91_RS06560	243230.DR_1292	1.38e-186	519	COG0521@1|root,COG0521@2|Bacteria,1WIRM@1297|Deinococcus-Thermus	1297|Deinococcus-Thermus	H	Molybdenum cofactor biosynthesis protein B	-	-	2.7.7.75	ko:K03638	ko00790,ko01100,map00790,map01100	-	R09726	RC00002	ko00000,ko00001,ko01000	-	-	-	MoCF_biosynth
E5E91_RS06575	243230.DR_1295	1.54e-184	516	COG5006@1|root,COG5006@2|Bacteria	2|Bacteria	S	threonine efflux transmembrane transporter activity	rhtA	GO:0003333,GO:0003674,GO:0005215,GO:0005342,GO:0005575,GO:0005623,GO:0005886,GO:0006810,GO:0006811,GO:0006812,GO:0006820,GO:0006855,GO:0006865,GO:0008150,GO:0008324,GO:0008509,GO:0008514,GO:0015075,GO:0015171,GO:0015175,GO:0015179,GO:0015195,GO:0015238,GO:0015318,GO:0015562,GO:0015565,GO:0015711,GO:0015804,GO:0015807,GO:0015826,GO:0015849,GO:0015893,GO:0016020,GO:0022857,GO:0034220,GO:0034639,GO:…	-	ko:K11939	-	-	-	-	ko00000,ko02000	2.A.7.3.6	-	iNRG857_1313.NRG857_03645	EamA
E5E91_RS06600	243230.DR_1300	3.48e-150	424	COG0785@1|root,COG0785@2|Bacteria,1WJ3U@1297|Deinococcus-Thermus	1297|Deinococcus-Thermus	O	PFAM cytochrome c biogenesis protein, transmembrane region	ccdA	-	-	ko:K06196	-	-	-	-	ko00000,ko02000	5.A.1.2	-	-	DsbD
E5E91_RS06635	243230.DR_1307	2.77e-282	775	COG0477@1|root,COG2814@2|Bacteria,1WM8T@1297|Deinococcus-Thermus	1297|Deinococcus-Thermus	EGP	Major Facilitator Superfamily	-	-	-	ko:K08162	-	-	-	-	ko00000,ko02000	2.A.1.2.21	-	-	MFS_1
E5E91_RS06660	243230.DR_1311	1.68e-188	523	COG0024@1|root,COG0024@2|Bacteria,1WI2V@1297|Deinococcus-Thermus	1297|Deinococcus-Thermus	J	TIGRFAM methionine aminopeptidase, type I	map	-	3.4.11.18	ko:K01265	-	-	-	-	ko00000,ko01000,ko01002	-	-	-	Peptidase_M24
E5E91_RS06670	243230.DR_1313	5.9e-238	655	COG2008@1|root,COG2008@2|Bacteria,1WI4F@1297|Deinococcus-Thermus	1297|Deinococcus-Thermus	E	PFAM aromatic amino acid beta-eliminating lyase threonine aldolase	-	-	4.1.2.48	ko:K01620	ko00260,ko01100,ko01110,ko01120,ko01130,ko01230,map00260,map01100,map01110,map01120,map01130,map01230	-	R00751,R06171	RC00312,RC00372	ko00000,ko00001,ko01000	-	-	-	Beta_elim_lyase
E5E91_RS06685	243230.DR_1316	0	999	COG4799@1|root,COG4799@2|Bacteria,1WI9K@1297|Deinococcus-Thermus	1297|Deinococcus-Thermus	I	Acetyl-CoA carboxylase, carboxyltransferase component (subunits alpha and beta)	-	-	-	-	-	-	-	-	-	-	-	-	Carboxyl_trans
E5E91_RS06710	243230.DR_1321	3.34e-155	434	COG0681@1|root,COG0681@2|Bacteria	2|Bacteria	U	signal peptide processing	lepB	GO:0005575,GO:0005576,GO:0005623,GO:0005886,GO:0005887,GO:0008150,GO:0016020,GO:0016021,GO:0031224,GO:0031226,GO:0040007,GO:0044425,GO:0044459,GO:0044464,GO:0071944	3.4.21.89	ko:K03100,ko:K13280	ko02024,ko03060,map02024,map03060	-	-	-	ko00000,ko00001,ko01000,ko01002	-	-	-	Peptidase_S24,Peptidase_S26
E5E91_RS06720	243230.DR_1323	2.47e-223	615	COG0130@1|root,COG0130@2|Bacteria,1WI1H@1297|Deinococcus-Thermus	1297|Deinococcus-Thermus	J	Responsible for synthesis of pseudouridine from uracil- 55 in the psi GC loop of transfer RNAs	truB	GO:0001522,GO:0003674,GO:0003824,GO:0006139,GO:0006396,GO:0006399,GO:0006400,GO:0006725,GO:0006807,GO:0008033,GO:0008150,GO:0008152,GO:0009451,GO:0009982,GO:0009987,GO:0010467,GO:0016070,GO:0016071,GO:0016556,GO:0016853,GO:0016866,GO:0034470,GO:0034641,GO:0034660,GO:0043170,GO:0043412,GO:0044237,GO:0044238,GO:0046483,GO:0071704,GO:0090304,GO:1901360,GO:1990481	5.4.99.25	ko:K03177	-	-	-	-	ko00000,ko01000,ko03016	-	-	-	TruB-C_2,TruB_C_2,TruB_N
E5E91_RS06725	243230.DR_1324	4.42e-290	794	COG0477@1|root,COG2814@2|Bacteria,1WJC5@1297|Deinococcus-Thermus	1297|Deinococcus-Thermus	EGP	Major facilitator superfamily	-	-	-	-	-	-	-	-	-	-	-	-	MFS_3
E5E91_RS06735	243230.DR_1326	2.45e-190	530	COG2945@1|root,COG2945@2|Bacteria,1WJGN@1297|Deinococcus-Thermus	1297|Deinococcus-Thermus	S	Alpha/beta hydrolase family	-	-	-	-	-	-	-	-	-	-	-	-	Abhydrolase_5
E5E91_RS06740	243230.DR_1327	3.52e-302	828	COG0477@1|root,COG0477@2|Bacteria,1WI3M@1297|Deinococcus-Thermus	1297|Deinococcus-Thermus	EGP	Fungal trichothecene efflux pump (TRI12)	-	-	-	-	-	-	-	-	-	-	-	-	MFS_1
E5E91_RS06750	243230.DR_1329	1.44e-184	513	COG0561@1|root,COG0561@2|Bacteria,1WJUR@1297|Deinococcus-Thermus	1297|Deinococcus-Thermus	S	TIGRFAM Cof subfamily of IIB subfamily of haloacid dehalogenase superfamily	-	-	-	-	-	-	-	-	-	-	-	-	Hydrolase_3
E5E91_RS06755	243230.DR_1330	1.27e-210	582	COG0384@1|root,COG0384@2|Bacteria,1WJJW@1297|Deinococcus-Thermus	1297|Deinococcus-Thermus	S	phenazine biosynthesis protein PhzF family	phzF	-	5.3.3.17	ko:K06998	ko00405,ko01130,ko02024,map00405,map01130,map02024	M00835	-	-	ko00000,ko00001,ko00002,ko01000	-	-	-	PhzC-PhzF
E5E91_RS06765	1288484.APCS01000005_gene1179	5.12e-316	865	COG1472@1|root,COG1472@2|Bacteria	2|Bacteria	G	Belongs to the glycosyl hydrolase 3 family	ybbD	-	3.2.1.52	ko:K01207	ko00520,ko00531,ko01100,ko01501,map00520,map00531,map01100,map01501	M00628	R00022,R05963,R07809,R07810,R10831	RC00049	ko00000,ko00001,ko00002,ko01000	-	-	-	Glyco_hydro_3
E5E91_RS06835	243230.DR_1349	4.24e-307	837	COG0124@1|root,COG0124@2|Bacteria,1WIQ4@1297|Deinococcus-Thermus	1297|Deinococcus-Thermus	J	tRNA synthetase class II core domain (G, H, P, S and T)	hisS	GO:0005575,GO:0005622,GO:0005623,GO:0005737,GO:0044424,GO:0044464	6.1.1.21	ko:K01892	ko00970,map00970	M00359,M00360	R03655	RC00055,RC00523	ko00000,ko00001,ko00002,ko01000,ko01007,ko03016	-	-	-	HGTP_anticodon,tRNA-synt_His
E5E91_RS06840	243230.DR_1350	5.27e-282	770	COG0075@1|root,COG0075@2|Bacteria,1WI2G@1297|Deinococcus-Thermus	1297|Deinococcus-Thermus	E	Aminotransferase, class V	-	-	2.6.1.44,2.6.1.45,2.6.1.51	ko:K00830	ko00250,ko00260,ko00630,ko00680,ko01100,ko01110,ko01120,ko01130,ko01200,ko04146,map00250,map00260,map00630,map00680,map01100,map01110,map01120,map01130,map01200,map04146	M00346,M00532	R00369,R00372,R00585,R00588	RC00006,RC00008,RC00018	ko00000,ko00001,ko00002,ko01000,ko01007	-	-	-	Aminotran_5
E5E91_RS06850	243230.DR_1352	5.27e-190	527	COG0596@1|root,COG0596@2|Bacteria,1WJF2@1297|Deinococcus-Thermus	1297|Deinococcus-Thermus	S	Serine aminopeptidase, S33	-	-	-	-	-	-	-	-	-	-	-	-	Abhydrolase_1
E5E91_RS06855	243230.DR_1353	0	961	COG0815@1|root,COG0815@2|Bacteria,1WI7B@1297|Deinococcus-Thermus	1297|Deinococcus-Thermus	M	Transfers the fatty acyl group on membrane lipoproteins	lnt	-	-	ko:K03820	-	-	-	-	ko00000,ko01000	-	GT2	-	CN_hydrolase
E5E91_RS06860	243230.DR_1354	0	1196	COG0322@1|root,COG0322@2|Bacteria,1WJD8@1297|Deinococcus-Thermus	1297|Deinococcus-Thermus	L	The UvrABC repair system catalyzes the recognition and processing of DNA lesions. UvrC both incises the 5' and 3' sides of the lesion. The N-terminal half is responsible for the 3' incision and the C-terminal half is responsible for the 5' incision	uvrC	GO:0005575,GO:0005622,GO:0005623,GO:0006950,GO:0006974,GO:0008150,GO:0009380,GO:0009987,GO:0032991,GO:0033554,GO:0044424,GO:0044464,GO:0050896,GO:0051716,GO:1902494,GO:1905347,GO:1905348,GO:1990391	-	ko:K03703	ko03420,map03420	-	-	-	ko00000,ko00001,ko03400	-	-	-	GIY-YIG,HHH_5,UVR,UvrC_HhH_N
E5E91_RS06895	243230.DR_1361	2.7e-208	576	COG0791@1|root,COG0791@2|Bacteria	2|Bacteria	M	cysteine-type peptidase activity	ykfC	-	3.4.14.13	ko:K20742,ko:K21471	-	-	-	-	ko00000,ko01000,ko01002,ko01011	-	-	-	NLPC_P60,SH3_3
E5E91_RS06905	243230.DR_1363	3.5e-220	607	COG1597@1|root,COG1597@2|Bacteria,1WMGG@1297|Deinococcus-Thermus	1297|Deinococcus-Thermus	I	PFAM Diacylglycerol kinase, catalytic	-	-	-	-	-	-	-	-	-	-	-	-	DAGK_cat
E5E91_RS06925	243230.DR_1367	9.62e-204	565	COG0214@1|root,COG0214@2|Bacteria,1WIZR@1297|Deinococcus-Thermus	1297|Deinococcus-Thermus	H	Catalyzes the formation of pyridoxal 5'-phosphate from ribose 5-phosphate (RBP), glyceraldehyde 3-phosphate (G3P) and ammonia. The ammonia is provided by the PdxT subunit. Can also use ribulose 5-phosphate and dihydroxyacetone phosphate as substrates, resulting from enzyme-catalyzed isomerization of RBP and G3P, respectively	pdxS	-	4.3.3.6	ko:K06215	ko00750,map00750	-	R07456	RC00010,RC01783,RC03043	ko00000,ko00001,ko01000	-	-	-	SOR_SNZ
E5E91_RS06955	243230.DR_1373	6.09e-176	491	COG0614@1|root,COG0614@2|Bacteria,1WK02@1297|Deinococcus-Thermus	1297|Deinococcus-Thermus	P	ABC-type Fe3 -hydroxamate transport system, periplasmic component	-	-	-	ko:K02016	ko02010,map02010	M00240	-	-	ko00000,ko00001,ko00002,ko02000	3.A.1.14	-	-	Peripla_BP_2
E5E91_RS06965	243230.DR_1375	0	1122	COG0366@1|root,COG0366@2|Bacteria,1WI07@1297|Deinococcus-Thermus	1297|Deinococcus-Thermus	G	PFAM alpha amylase, catalytic	-	-	3.2.1.1,3.2.1.20	ko:K01176,ko:K01187	ko00052,ko00500,ko01100,ko04973,map00052,map00500,map01100,map04973	-	R00028,R00801,R00802,R02108,R02112,R06087,R06088,R11262	RC00028,RC00049,RC00077	ko00000,ko00001,ko01000	-	GH13,GH31	-	Alpha-amylase,DUF3459,Malt_amylase_C
E5E91_RS06970	243230.DR_1376	7.47e-123	350	COG0634@1|root,COG0634@2|Bacteria,1WIPM@1297|Deinococcus-Thermus	1297|Deinococcus-Thermus	F	Belongs to the purine pyrimidine phosphoribosyltransferase family	hpt	-	2.4.2.8	ko:K00760	ko00230,ko00983,ko01100,ko01110,map00230,map00983,map01100,map01110	-	R00190,R01132,R01229,R02142,R08237,R08238,R08245	RC00063,RC00122	ko00000,ko00001,ko01000	-	-	-	Pribosyltran
E5E91_RS06980	243230.DR_1378	9.04e-117	333	COG0229@1|root,COG0229@2|Bacteria,1WMZM@1297|Deinococcus-Thermus	1297|Deinococcus-Thermus	O	methionine sulfoxide reductase	msrB	-	1.8.4.12	ko:K07305	-	-	-	-	ko00000,ko01000	-	-	-	SelR
E5E91_RS06985	243230.DR_1379	2.75e-129	367	COG1309@1|root,COG1309@2|Bacteria	2|Bacteria	K	transcriptional regulator	-	-	-	ko:K21961	-	-	-	-	ko00000,ko03000	-	-	-	TetR_N
E5E91_RS06990	243230.DR_1380	3.95e-167	468	28P5I@1|root,2ZC0G@2|Bacteria	2|Bacteria	S	Protein of unknown function (DUF981)	-	-	-	-	-	-	-	-	-	-	-	-	DUF981
E5E91_RS07000	243230.DR_1384	5.77e-122	349	COG1309@1|root,COG1309@2|Bacteria	2|Bacteria	K	transcriptional regulator	-	-	-	ko:K21961	-	-	-	-	ko00000,ko03000	-	-	-	TetR_N
E5E91_RS07005	243230.DR_1385	4.24e-109	314	COG3652@1|root,COG3652@2|Bacteria	2|Bacteria	S	Domain of unknown function (DUF4142)	-	-	-	ko:K08995	-	-	-	-	ko00000	-	-	-	DUF2383,DUF4142
E5E91_RS07015	243230.DR_1387	7.49e-243	670	COG0860@1|root,COG0860@2|Bacteria,1WJ7B@1297|Deinococcus-Thermus	1297|Deinococcus-Thermus	M	N-acetylmuramoyl-L-alanine amidase	-	-	3.5.1.28	ko:K01448	ko01503,map01503	M00727	R04112	RC00064,RC00141	ko00000,ko00001,ko00002,ko01000,ko01011,ko03036	-	-	-	AMIN,Amidase_3
E5E91_RS07020	243230.DR_1388	2.79e-145	410	COG1452@1|root,COG1452@2|Bacteria,1WINA@1297|Deinococcus-Thermus	1297|Deinococcus-Thermus	M	involved in the assembly of lipopolysaccharide (LPS) at the surface of the outer membrane	-	-	-	-	-	-	-	-	-	-	-	-	-
E5E91_RS07025	243230.DR_1389	5.06e-141	399	COG1040@1|root,COG1040@2|Bacteria,1WKB1@1297|Deinococcus-Thermus	1297|Deinococcus-Thermus	S	PFAM Phosphoribosyl transferase domain	-	-	-	-	-	-	-	-	-	-	-	-	Pribosyltran
E5E91_RS07040	1288484.APCS01000046_gene105	8.3e-206	571	COG5322@1|root,COG5322@2|Bacteria,1WI86@1297|Deinococcus-Thermus	1297|Deinococcus-Thermus	S	oxidoreductase activity	-	-	-	-	-	-	-	-	-	-	-	-	-
E5E91_RS07050	243230.DR_1394	3.95e-252	692	COG0150@1|root,COG0150@2|Bacteria,1WIP0@1297|Deinococcus-Thermus	1297|Deinococcus-Thermus	F	PFAM AIR synthase related protein, N-terminal domain	purM	-	6.3.3.1	ko:K01933	ko00230,ko01100,ko01110,ko01130,map00230,map01100,map01110,map01130	M00048	R04208	RC01100	ko00000,ko00001,ko00002,ko01000	-	-	-	AIRS,AIRS_C
E5E91_RS07055	243230.DR_1395	8.44e-237	651	COG0142@1|root,COG0142@2|Bacteria,1WIQI@1297|Deinococcus-Thermus	1297|Deinococcus-Thermus	H	Belongs to the FPP GGPP synthase family	-	-	2.5.1.1,2.5.1.10,2.5.1.29	ko:K13789	ko00900,ko01100,ko01110,ko01130,map00900,map01100,map01110,map01130	M00364,M00366	R01658,R02003,R02061	RC00279	ko00000,ko00001,ko00002,ko01000,ko01006	-	-	-	polyprenyl_synt
E5E91_RS07065	243230.DR_1397	5.29e-195	540	COG3741@1|root,COG3741@2|Bacteria	2|Bacteria	E	N-formylglutamate amidohydrolase	-	-	3.5.3.8	ko:K01479	ko00340,ko01100,map00340,map01100	M00045	R02285	RC00221,RC00681	ko00000,ko00001,ko00002,ko01000	-	-	-	FGase
E5E91_RS07075	243230.DR_1399	3.86e-191	530	COG0778@1|root,COG0778@2|Bacteria,1WIMQ@1297|Deinococcus-Thermus	1297|Deinococcus-Thermus	C	PFAM Nitroreductase	-	-	-	-	-	-	-	-	-	-	-	-	Nitroreductase
E5E91_RS07085	243230.DR_1401	2.08e-155	439	COG0036@1|root,COG0036@2|Bacteria,1WI8K@1297|Deinococcus-Thermus	1297|Deinococcus-Thermus	G	PFAM Ribulose-phosphate 3 epimerase family	rpe	-	5.1.3.1	ko:K01783	ko00030,ko00040,ko00710,ko01100,ko01110,ko01120,ko01130,ko01200,ko01230,map00030,map00040,map00710,map01100,map01110,map01120,map01130,map01200,map01230	M00004,M00007	R01529	RC00540	ko00000,ko00001,ko00002,ko01000	-	-	-	Ribul_P_3_epim
E5E91_RS07090	243230.DR_1402	1.56e-141	400	COG1309@1|root,COG1309@2|Bacteria,1WJVP@1297|Deinococcus-Thermus	1297|Deinococcus-Thermus	K	PFAM Bacterial regulatory proteins, tetR family	-	-	-	-	-	-	-	-	-	-	-	-	TetR_N
E5E91_RS07095	243230.DR_1403	3.54e-199	551	COG0596@1|root,COG1506@1|root,COG0596@2|Bacteria,COG1506@2|Bacteria	2|Bacteria	E	serine-type peptidase activity	pip	-	1.11.1.10,3.1.1.24	ko:K00433,ko:K01055	ko00362,ko01100,ko01120,ko01220,map00362,map01100,map01120,map01220	M00568	R02991	RC00825	ko00000,ko00001,ko00002,ko01000	-	-	-	Abhydrolase_1,Abhydrolase_6
E5E91_RS07110	243230.DR_1407	8.95e-188	530	COG4625@1|root,COG4625@2|Bacteria,1WJ2S@1297|Deinococcus-Thermus	1297|Deinococcus-Thermus	S	pathogenesis	-	-	-	-	-	-	-	-	-	-	-	-	Dockerin_1,He_PIG
E5E91_RS07120	243230.DR_1410	4.85e-296	807	COG0019@1|root,COG0019@2|Bacteria	2|Bacteria	E	diaminopimelate decarboxylase activity	nspC	GO:0003674,GO:0003824,GO:0005488,GO:0005515,GO:0006576,GO:0006595,GO:0006596,GO:0006807,GO:0008144,GO:0008150,GO:0008152,GO:0008216,GO:0008295,GO:0009058,GO:0009308,GO:0009309,GO:0009987,GO:0016829,GO:0016830,GO:0016831,GO:0019842,GO:0030170,GO:0034641,GO:0036094,GO:0042401,GO:0042710,GO:0042802,GO:0042803,GO:0043167,GO:0043168,GO:0044010,GO:0044106,GO:0044237,GO:0044249,GO:0044271,GO:0044764,GO:…	4.1.1.96	ko:K13747	ko00330,ko01100,map00330,map01100	-	R09081,R09082	RC00299	ko00000,ko00001,ko01000	-	-	-	Orn_DAP_Arg_deC
E5E91_RS07125	243230.DR_1411	0	1078	COG0471@1|root,COG0490@1|root,COG0471@2|Bacteria,COG0490@2|Bacteria,1WMCG@1297|Deinococcus-Thermus	1297|Deinococcus-Thermus	P	Citrate transporter	-	-	-	-	-	-	-	-	-	-	-	-	CitMHS,TrkA_C
E5E91_RS07135	709986.Deima_2594	5.87e-18	92	2DZPT@1|root,32VFP@2|Bacteria	2|Bacteria	-	-	-	-	-	-	-	-	-	-	-	-	-	-	-
E5E91_RS07140	243230.DR_1415	0	973	COG4992@1|root,COG4992@2|Bacteria,1WMAN@1297|Deinococcus-Thermus	1297|Deinococcus-Thermus	E	Belongs to the class-III pyridoxal-phosphate-dependent aminotransferase family	-	-	2.6.1.13,2.6.1.82	ko:K00819,ko:K09251	ko00330,ko01100,ko01110,ko01130,map00330,map01100,map01110,map01130	-	R00667,R01155	RC00006,RC00062	ko00000,ko00001,ko01000,ko01007	-	-	-	Aminotran_3
E5E91_RS07160	243230.DR_1418	2.65e-89	262	COG0745@1|root,COG0745@2|Bacteria,1WIDH@1297|Deinococcus-Thermus	1297|Deinococcus-Thermus	T	response regulator	-	-	-	-	-	-	-	-	-	-	-	-	Response_reg
E5E91_RS07165	243230.DR_1419	9.62e-142	399	COG1428@1|root,COG1428@2|Bacteria	2|Bacteria	F	Deoxynucleoside kinase	-	-	-	-	-	-	-	-	-	-	-	-	-
E5E91_RS07170	243230.DR_1420	4.86e-179	501	COG0548@1|root,COG0548@2|Bacteria,1WIHT@1297|Deinococcus-Thermus	1297|Deinococcus-Thermus	E	Belongs to the acetylglutamate kinase family. LysZ subfamily	lysZ	GO:0003674,GO:0003824,GO:0003991,GO:0005488,GO:0006082,GO:0006520,GO:0006525,GO:0006526,GO:0006793,GO:0006796,GO:0006807,GO:0008150,GO:0008152,GO:0008652,GO:0009058,GO:0009064,GO:0009084,GO:0009987,GO:0016053,GO:0016301,GO:0016310,GO:0016597,GO:0016740,GO:0016772,GO:0016774,GO:0019752,GO:0031406,GO:0034618,GO:0036094,GO:0043167,GO:0043168,GO:0043169,GO:0043177,GO:0043436,GO:0044237,GO:0044238,GO:…	-	ko:K05828	ko00220,ko00300,ko01100,ko01110,ko01210,ko01230,map00220,map00300,map01100,map01110,map01210,map01230	M00031,M00763	R09776,R10930	RC00002,RC00043	ko00000,ko00001,ko00002,ko01000	-	-	-	AA_kinase
E5E91_RS07185	243230.DR_1423	4.14e-67	205	COG3870@1|root,COG3870@2|Bacteria,1WK0D@1297|Deinococcus-Thermus	1297|Deinococcus-Thermus	S	COGs COG3870 conserved	-	-	-	-	-	-	-	-	-	-	-	-	CdAMP_rec
E5E91_RS07195	243230.DR_1425	1.15e-146	414	COG5497@1|root,COG5497@2|Bacteria	2|Bacteria	S	Predicted secreted protein (DUF2259)	-	-	-	-	-	-	-	-	-	-	-	-	DUF2259
E5E91_RS07200	243230.DR_1426	1.37e-179	501	COG0134@1|root,COG0134@2|Bacteria,1WI5W@1297|Deinococcus-Thermus	1297|Deinococcus-Thermus	E	Belongs to the TrpC family	trpC	GO:0003674,GO:0003824,GO:0004425,GO:0016829,GO:0016830,GO:0016831	4.1.1.48	ko:K01609	ko00400,ko01100,ko01110,ko01130,ko01230,map00400,map01100,map01110,map01130,map01230	M00023	R03508	RC00944	ko00000,ko00001,ko00002,ko01000	-	-	-	IGPS
E5E91_RS07205	243230.DR_1427	3.39e-195	540	COG0681@1|root,COG0681@2|Bacteria,1WMJR@1297|Deinococcus-Thermus	1297|Deinococcus-Thermus	U	Signal peptidase, peptidase S26	-	-	3.4.21.89	ko:K03100	ko02024,ko03060,map02024,map03060	-	-	-	ko00000,ko00001,ko01000,ko01002	-	-	-	Peptidase_S26
E5E91_RS07225	243230.DR_1431	1.37e-296	811	COG0151@1|root,COG0151@2|Bacteria,1WIXZ@1297|Deinococcus-Thermus	1297|Deinococcus-Thermus	F	Belongs to the GARS family	purD	-	6.3.4.13	ko:K01945	ko00230,ko01100,ko01110,ko01130,map00230,map01100,map01110,map01130	M00048	R04144	RC00090,RC00166	ko00000,ko00001,ko00002,ko01000	-	-	-	GARS_A,GARS_C,GARS_N
E5E91_RS07240	243230.DR_1434	1.51e-200	555	COG1660@1|root,COG1660@2|Bacteria,1WISB@1297|Deinococcus-Thermus	1297|Deinococcus-Thermus	S	Displays ATPase and GTPase activities	-	-	-	ko:K06958	-	-	-	-	ko00000,ko03019	-	-	-	ATP_bind_2
E5E91_RS07250	243230.DR_1436	2.58e-192	535	COG0395@1|root,COG0395@2|Bacteria,1WJ8H@1297|Deinococcus-Thermus	1297|Deinococcus-Thermus	G	ABC-type sugar transport system, permease component	-	-	-	ko:K10238	ko02010,map02010	M00204	-	-	ko00000,ko00001,ko00002,ko02000	3.A.1.1.17	-	-	BPD_transp_1
E5E91_RS07280	243230.DR_1442	1.2e-201	557	COG2340@1|root,COG2340@2|Bacteria	2|Bacteria	S	peptidase inhibitor activity	-	-	-	-	-	-	-	-	-	-	-	-	CAP
E5E91_RS07290	243230.DR_1444	5.49e-281	769	COG3705@1|root,COG3705@2|Bacteria,1WJEW@1297|Deinococcus-Thermus	1297|Deinococcus-Thermus	E	Required for the first step of histidine biosynthesis. May allow the feedback regulation of ATP phosphoribosyltransferase activity by histidine	hisZ	-	-	ko:K02502	ko00340,ko01100,ko01110,ko01230,map00340,map01100,map01110,map01230	M00026	R01071	RC02819,RC03200	ko00000,ko00001,ko00002	-	-	-	tRNA-synt_His
E5E91_RS07305	1288484.APCS01000102_gene1293	0	1612	COG1470@1|root,COG1572@1|root,COG1470@2|Bacteria,COG1572@2|Bacteria	2|Bacteria	NU	bacterial-type flagellum-dependent cell motility	-	-	-	-	-	-	-	-	-	-	-	-	NPCBM
E5E91_RS07320	243230.DR_1451	7.88e-159	446	COG0775@1|root,COG0775@2|Bacteria,1WIAV@1297|Deinococcus-Thermus	1297|Deinococcus-Thermus	E	Catalyzes the irreversible cleavage of the glycosidic bond in both 5'-methylthioadenosine (MTA) and S- adenosylhomocysteine (SAH AdoHcy) to adenine and the corresponding thioribose, 5'-methylthioribose and S-ribosylhomocysteine, respectively	-	-	3.2.2.9	ko:K01243	ko00270,ko01100,ko01230,map00270,map01100,map01230	M00034,M00609	R00194,R01401	RC00063,RC00318	ko00000,ko00001,ko00002,ko01000	-	-	-	PNP_UDP_1
E5E91_RS07325	243230.DR_1452	1.3e-306	833	COG1168@1|root,COG1168@2|Bacteria,1WI5E@1297|Deinococcus-Thermus	1297|Deinococcus-Thermus	E	Bifunctional PLP-dependent enzyme with beta-cystathionase and maltose regulon repressor activities	-	-	4.4.1.8	ko:K14155	ko00270,ko00450,ko01100,ko01110,ko01230,map00270,map00450,map01100,map01110,map01230	-	R00782,R01286,R02408,R04941	RC00056,RC00069,RC00382,RC00488,RC00710,RC01245,RC02303	ko00000,ko00001,ko01000,ko01007	-	-	-	Aminotran_1_2
E5E91_RS07330	1121378.KB899723_gene189	2.99e-57	183	COG3415@1|root,COG3415@2|Bacteria	2|Bacteria	L	Transposase	-	-	-	-	-	-	-	-	-	-	-	-	DDE_3,HTH_23,HTH_29,HTH_32,HTH_33
E5E91_RS07355	243230.DR_1457	7.96e-89	261	COG2832@1|root,COG2832@2|Bacteria,1WK7X@1297|Deinococcus-Thermus	1297|Deinococcus-Thermus	S	Protein of unknown function (DUF454)	-	-	-	ko:K09790	-	-	-	-	ko00000	-	-	-	DUF454
E5E91_RS07365	243230.DR_1459	0	1128	COG1404@1|root,COG1404@2|Bacteria,1WKW6@1297|Deinococcus-Thermus	1297|Deinococcus-Thermus	O	S53, subtilisin kexin sedolisin	-	-	-	-	-	-	-	-	-	-	-	-	Peptidase_S8
E5E91_RS07390	243230.DR_1467	5e-176	491	COG4221@1|root,COG4221@2|Bacteria,1WIDQ@1297|Deinococcus-Thermus	1297|Deinococcus-Thermus	S	Belongs to the short-chain dehydrogenases reductases (SDR) family	-	-	-	-	-	-	-	-	-	-	-	-	adh_short
E5E91_RS07395	243230.DR_1468	6.04e-94	275	COG0691@1|root,COG0691@2|Bacteria,1WJSI@1297|Deinococcus-Thermus	1297|Deinococcus-Thermus	O	Required for rescue of stalled ribosomes mediated by trans-translation. Binds to transfer-messenger RNA (tmRNA), required for stable association of tmRNA with ribosomes. tmRNA and SmpB together mimic tRNA shape, replacing the anticodon stem-loop with SmpB. tmRNA is encoded by the ssrA gene	smpB	-	-	ko:K03664	-	-	-	-	ko00000	-	-	-	SmpB
E5E91_RS07415	243230.DR_1472	0	981	COG0366@1|root,COG0366@2|Bacteria	2|Bacteria	G	hydrolase activity, hydrolyzing O-glycosyl compounds	susA	GO:0003674,GO:0003824,GO:0004553,GO:0005575,GO:0005623,GO:0005886,GO:0016020,GO:0016787,GO:0016798,GO:0031216,GO:0044464,GO:0071944	3.2.1.1,3.2.1.135	ko:K01176,ko:K21575	ko00500,ko01100,ko04973,map00500,map01100,map04973	-	R02108,R02112,R11262	-	ko00000,ko00001,ko01000	-	GH13	-	Alpha-amylase,Cyc-maltodext_C,Cyc-maltodext_N
E5E91_RS07445	243230.DR_1477	0	1036	COG0497@1|root,COG0497@2|Bacteria,1WI2N@1297|Deinococcus-Thermus	1297|Deinococcus-Thermus	L	May be involved in recombinational repair of damaged DNA	recN	GO:0003674,GO:0005488,GO:0005515,GO:0042802	-	ko:K03631	-	-	-	-	ko00000,ko03400	-	-	-	AAA_23,SMC_N
E5E91_RS07475	243230.DR_1483	1.04e-187	526	2BAXE@1|root,324D4@2|Bacteria	2|Bacteria	-	-	-	-	-	-	-	-	-	-	-	-	-	-	-
E5E91_RS07500	243230.DR_1488	3.55e-281	768	COG1316@1|root,COG1316@2|Bacteria,1WIV7@1297|Deinococcus-Thermus	1297|Deinococcus-Thermus	K	TIGRFAM cell envelope-related function transcriptional attenuator common domain	-	-	-	-	-	-	-	-	-	-	-	-	LytR_C,LytR_cpsA_psr
E5E91_RS07515	243230.DR_1491	0	868	COG0793@1|root,COG0793@2|Bacteria	2|Bacteria	M	Belongs to the peptidase S41A family	-	-	3.4.21.102	ko:K03797	-	-	-	-	ko00000,ko01000,ko01002	-	-	-	PDZ,PDZ_2,Peptidase_S41
E5E91_RS07520	243230.DR_1492	0	918	COG1007@1|root,COG1007@2|Bacteria,1WIS0@1297|Deinococcus-Thermus	1297|Deinococcus-Thermus	C	NDH-1 shuttles electrons from NADH, via FMN and iron- sulfur (Fe-S) centers, to quinones in the respiratory chain. The immediate electron acceptor for the enzyme in this species is believed to be a menaquinone. Couples the redox reaction to proton translocation (for every two electrons transferred, four hydrogen ions are translocated across the cytoplasmic membrane), and thus conserves the redox …	nuoN	GO:0005575,GO:0005623,GO:0005886,GO:0016020,GO:0044464,GO:0071944	1.6.5.3	ko:K00343	ko00190,ko01100,map00190,map01100	M00144	R11945	RC00061	ko00000,ko00001,ko00002,ko01000	3.D.1	-	-	Proton_antipo_M
E5E91_RS07550	243230.DR_1498	7.46e-279	763	COG1005@1|root,COG1005@2|Bacteria,1WIZF@1297|Deinococcus-Thermus	1297|Deinococcus-Thermus	C	NDH-1 shuttles electrons from NADH, via FMN and iron- sulfur (Fe-S) centers, to quinones in the respiratory chain. The immediate electron acceptor for the enzyme in this species is believed to be ubiquinone. Couples the redox reaction to proton translocation (for every two electrons transferred, four hydrogen ions are translocated across the cytoplasmic membrane), and thus conserves the redox ene…	nuoH	GO:0005575,GO:0005623,GO:0005886,GO:0016020,GO:0044464,GO:0071944	1.6.5.3	ko:K00337	ko00190,ko01100,map00190,map01100	M00144	R11945	RC00061	ko00000,ko00001,ko00002,ko01000	3.D.1	-	-	NADHdh
E5E91_RS07590	243230.DR_1506	6.58e-69	210	COG0838@1|root,COG0838@2|Bacteria,1WK04@1297|Deinococcus-Thermus	1297|Deinococcus-Thermus	C	NDH-1 shuttles electrons from NADH, via FMN and iron- sulfur (Fe-S) centers, to quinones in the respiratory chain. The immediate electron acceptor for the enzyme in this species is believed to be a menaquinone. Couples the redox reaction to proton translocation (for every two electrons transferred, four hydrogen ions are translocated across the cytoplasmic membrane), and thus conserves the redox …	nuoA	GO:0005575,GO:0005623,GO:0005886,GO:0016020,GO:0044464,GO:0071944	1.6.5.3	ko:K00330	ko00190,ko01100,map00190,map01100	M00144	R11945	RC00061	ko00000,ko00001,ko00002,ko01000	3.D.1	-	-	Oxidored_q4
E5E91_RS07600	243230.DR_1508	8.77e-282	770	COG0743@1|root,COG0743@2|Bacteria,1WIZ2@1297|Deinococcus-Thermus	1297|Deinococcus-Thermus	I	Catalyzes the NADP-dependent rearrangement and reduction of 1-deoxy-D-xylulose-5-phosphate (DXP) to 2-C-methyl-D-erythritol 4-phosphate (MEP)	dxr	GO:0000166,GO:0003674,GO:0003824,GO:0005488,GO:0006081,GO:0006082,GO:0006090,GO:0006629,GO:0006644,GO:0006720,GO:0006721,GO:0006793,GO:0006796,GO:0008150,GO:0008152,GO:0008299,GO:0008610,GO:0008654,GO:0009058,GO:0009240,GO:0009987,GO:0016114,GO:0016491,GO:0016614,GO:0016616,GO:0019288,GO:0019637,GO:0019682,GO:0019752,GO:0030145,GO:0030604,GO:0032787,GO:0036094,GO:0043167,GO:0043168,GO:0043169,GO:…	1.1.1.267	ko:K00099	ko00900,ko01100,ko01110,ko01130,map00900,map01100,map01110,map01130	M00096	R05688	RC01452	ko00000,ko00001,ko00002,ko01000	-	-	-	DXPR_C,DXP_redisom_C,DXP_reductoisom
E5E91_RS07625	243230.DR_1513	8.33e-184	511	COG0052@1|root,COG0052@2|Bacteria,1WIAA@1297|Deinococcus-Thermus	1297|Deinococcus-Thermus	J	Belongs to the universal ribosomal protein uS2 family	rpsB	GO:0003674,GO:0003735,GO:0005198,GO:0005575,GO:0005622,GO:0005623,GO:0005737,GO:0005829,GO:0005840,GO:0006412,GO:0006518,GO:0006807,GO:0008150,GO:0008152,GO:0009058,GO:0009059,GO:0009987,GO:0010467,GO:0015935,GO:0019538,GO:0022626,GO:0022627,GO:0032991,GO:0034641,GO:0034645,GO:0043043,GO:0043170,GO:0043226,GO:0043228,GO:0043229,GO:0043232,GO:0043603,GO:0043604,GO:0044237,GO:0044238,GO:0044249,GO:…	-	ko:K02967	ko03010,map03010	M00178,M00179	-	-	br01610,ko00000,ko00001,ko00002,ko03011	-	-	-	Ribosomal_S2
E5E91_RS07665	243230.DR_1521	5.27e-196	543	COG2264@1|root,COG2264@2|Bacteria,1WJ0S@1297|Deinococcus-Thermus	1297|Deinococcus-Thermus	J	Ribosomal protein L11 methyltransferase	prmA	-	-	ko:K02687	-	-	-	-	ko00000,ko01000,ko03009	-	-	-	PrmA
E5E91_RS07670	243230.DR_1522	2.02e-175	490	COG0345@1|root,COG0345@2|Bacteria,1WIGB@1297|Deinococcus-Thermus	1297|Deinococcus-Thermus	E	Catalyzes the reduction of 1-pyrroline-5-carboxylate (PCA) to L-proline	proC	GO:0005575,GO:0005622,GO:0005623,GO:0005737,GO:0044424,GO:0044464	1.5.1.2	ko:K00286	ko00330,ko01100,ko01110,ko01130,ko01230,map00330,map01100,map01110,map01130,map01230	M00015	R01248,R01251,R03291,R03293	RC00054,RC00083	ko00000,ko00001,ko00002,ko01000	-	-	-	F420_oxidored,P5CR_dimer
E5E91_RS07675	1121382.JQKG01000100_gene2827	6.34e-93	287	COG3335@1|root,COG3415@1|root,COG3335@2|Bacteria,COG3415@2|Bacteria	2|Bacteria	L	Transposase	-	-	-	ko:K07494	-	-	-	-	ko00000	-	-	-	DDE_3,HTH_23,HTH_33
E5E91_RS07680	243230.DR_1524	0	1074	COG0405@1|root,COG0405@2|Bacteria,1WI9V@1297|Deinococcus-Thermus	1297|Deinococcus-Thermus	E	PFAM Gamma-glutamyltranspeptidase	-	-	2.3.2.2,3.4.19.13	ko:K00681	ko00430,ko00460,ko00480,ko01100,map00430,map00460,map00480,map01100	-	R00494,R01262,R01687,R03867,R03916,R03970,R03971,R04935	RC00064,RC00090,RC00096	ko00000,ko00001,ko01000,ko01002	-	-	-	G_glu_transpept
E5E91_RS07690	243230.DR_1526	2.78e-202	562	COG0030@1|root,COG0030@2|Bacteria,1WIX5@1297|Deinococcus-Thermus	1297|Deinococcus-Thermus	J	Specifically dimethylates two adjacent adenosines (A1518 and A1519) in the loop of a conserved hairpin near the 3'-end of 16S rRNA in the 30S particle. May play a critical role in biogenesis of 30S subunits	ksgA	GO:0000154,GO:0000179,GO:0001510,GO:0003674,GO:0003824,GO:0005575,GO:0005622,GO:0005623,GO:0005737,GO:0006139,GO:0006364,GO:0006396,GO:0006725,GO:0006807,GO:0008150,GO:0008152,GO:0008168,GO:0008170,GO:0008173,GO:0008649,GO:0008757,GO:0009451,GO:0009987,GO:0010467,GO:0016070,GO:0016072,GO:0016433,GO:0016740,GO:0016741,GO:0022613,GO:0031167,GO:0032259,GO:0034470,GO:0034641,GO:0034660,GO:0042254,GO:…	2.1.1.182	ko:K02528	-	-	R10716	RC00003,RC03257	ko00000,ko01000,ko03009	-	-	-	RrnaAD
E5E91_RS07695	1288484.APCS01000009_gene788	8.06e-122	356	COG0457@1|root,COG0457@2|Bacteria,1WI76@1297|Deinococcus-Thermus	1297|Deinococcus-Thermus	S	Tetratricopeptide TPR_2 repeat protein	-	-	-	-	-	-	-	-	-	-	-	-	TPR_1,TPR_11,TPR_16,TPR_2,TPR_8
E5E91_RS07705	243230.DR_1530	2.49e-95	278	COG1487@1|root,COG1487@2|Bacteria	2|Bacteria	S	nuclease activity	-	-	-	-	-	-	-	-	-	-	-	-	PIN
E5E91_RS07715	243230.DR_1532	0	2084	COG1197@1|root,COG1197@2|Bacteria,1WIRU@1297|Deinococcus-Thermus	1297|Deinococcus-Thermus	L	Couples transcription and DNA repair by recognizing RNA polymerase (RNAP) stalled at DNA lesions. Mediates ATP-dependent release of RNAP and its truncated transcript from the DNA, and recruitment of nucleotide excision repair machinery to the damaged site	mfd	-	-	ko:K03723	ko03420,map03420	-	-	-	ko00000,ko00001,ko01000,ko03400	-	-	-	CarD_CdnL_TRCF,DEAD,Helicase_C,TRCF
E5E91_RS07730	243230.DR_1535	1.32e-275	752	COG0596@1|root,COG0596@2|Bacteria	2|Bacteria	S	hydrolase activity, acting on ester bonds	-	-	-	-	-	-	-	-	-	-	-	-	Abhydrolase_4
E5E91_RS07740	243230.DR_1537	2.81e-203	562	COG2267@1|root,COG2267@2|Bacteria,1WNE6@1297|Deinococcus-Thermus	1297|Deinococcus-Thermus	I	Alpha/beta hydrolase family	-	-	-	-	-	-	-	-	-	-	-	-	Hydrolase_4
E5E91_RS07755	243230.DR_1540	2.61e-308	840	COG0538@1|root,COG0538@2|Bacteria,1WIQQ@1297|Deinococcus-Thermus	1297|Deinococcus-Thermus	C	TIGRFAM isocitrate dehydrogenase, NADP-dependent, prokaryotic type	-	-	1.1.1.42	ko:K00031	ko00020,ko00480,ko00720,ko01100,ko01110,ko01120,ko01130,ko01200,ko01210,ko01230,ko04146,map00020,map00480,map00720,map01100,map01110,map01120,map01130,map01200,map01210,map01230,map04146	M00009,M00010,M00173,M00740	R00267,R00268,R01899	RC00001,RC00084,RC00114,RC00626,RC02801	br01601,ko00000,ko00001,ko00002,ko01000	-	-	-	Iso_dh
E5E91_RS07765	243230.DR_1542	0	1097	COG4799@1|root,COG4799@2|Bacteria,1WIFX@1297|Deinococcus-Thermus	1297|Deinococcus-Thermus	I	Acetyl-CoA carboxylase, carboxyltransferase component (subunits alpha and beta)	-	-	-	-	-	-	-	-	-	-	-	-	Carboxyl_trans
E5E91_RS07785	243230.DR_1546	2.91e-132	374	COG2032@1|root,COG2032@2|Bacteria,1WMZH@1297|Deinococcus-Thermus	1297|Deinococcus-Thermus	P	Destroys radicals which are normally produced within the cells and which are toxic to biological systems	sodC	GO:0000302,GO:0000303,GO:0000305,GO:0003674,GO:0003824,GO:0004784,GO:0005488,GO:0005507,GO:0005575,GO:0005576,GO:0005615,GO:0006801,GO:0006950,GO:0006979,GO:0008150,GO:0008152,GO:0008270,GO:0009636,GO:0009987,GO:0010035,GO:0016209,GO:0016491,GO:0016721,GO:0019430,GO:0033554,GO:0034599,GO:0034614,GO:0042221,GO:0043167,GO:0043169,GO:0044237,GO:0044421,GO:0046872,GO:0046914,GO:0050896,GO:0051716,GO:…	1.15.1.1	ko:K04565	ko04146,ko04213,ko05014,ko05016,ko05020,map04146,map04213,map05014,map05016,map05020	-	-	-	ko00000,ko00001,ko01000	-	-	-	Sod_Cu
E5E91_RS07810	243230.DR_1551	1.87e-311	849	COG0793@1|root,COG0793@2|Bacteria,1WIKF@1297|Deinococcus-Thermus	1297|Deinococcus-Thermus	M	Belongs to the peptidase S41A family	-	-	3.4.21.102	ko:K03797	-	-	-	-	ko00000,ko01000,ko01002	-	-	-	PDZ,PDZ_2,Peptidase_S41
E5E91_RS07830	243230.DR_1555	1e-281	771	COG0438@1|root,COG0438@2|Bacteria,1WI3Z@1297|Deinococcus-Thermus	1297|Deinococcus-Thermus	M	PFAM Glycosyl transferase, group 1	-	-	-	ko:K00754	-	-	-	-	ko00000,ko01000	-	GT4	-	Glyco_transf_4,Glycos_transf_1
E5E91_RS07835	243230.DR_1556	0	1033	COG4585@1|root,COG4585@2|Bacteria,1WM3F@1297|Deinococcus-Thermus	1297|Deinococcus-Thermus	T	Histidine kinase-, DNA gyrase B-, and HSP90-like ATPase	-	-	-	-	-	-	-	-	-	-	-	-	HATPase_c,HisKA_3,Sensor
E5E91_RS07855	243230.DR_1560	1.02e-217	601	COG1597@1|root,COG1597@2|Bacteria,1WI0N@1297|Deinococcus-Thermus	1297|Deinococcus-Thermus	I	PFAM Diacylglycerol kinase, catalytic	bmrU	-	-	-	-	-	-	-	-	-	-	-	DAGK_cat
E5E91_RS07865	243230.DR_1562	5.4e-227	630	COG0472@1|root,COG0472@2|Bacteria,1WI6H@1297|Deinococcus-Thermus	1297|Deinococcus-Thermus	M	PFAM Glycosyl transferase family 4	-	-	2.7.8.33,2.7.8.35	ko:K02851	-	-	R08856	RC00002	ko00000,ko01000,ko01003,ko01005	-	-	-	Glycos_transf_4
E5E91_RS07870	243230.DR_1563	9.37e-142	400	COG0035@1|root,COG0035@2|Bacteria,1WJ1N@1297|Deinococcus-Thermus	1297|Deinococcus-Thermus	F	Catalyzes the conversion of uracil and 5-phospho-alpha- D-ribose 1-diphosphate (PRPP) to UMP and diphosphate	upp	GO:0003674,GO:0003824,GO:0004849,GO:0005575,GO:0005622,GO:0005623,GO:0005737,GO:0005829,GO:0006139,GO:0006206,GO:0006213,GO:0006220,GO:0006221,GO:0006222,GO:0006725,GO:0006753,GO:0006793,GO:0006796,GO:0006807,GO:0008150,GO:0008152,GO:0008655,GO:0009058,GO:0009112,GO:0009116,GO:0009117,GO:0009119,GO:0009123,GO:0009124,GO:0009129,GO:0009130,GO:0009156,GO:0009161,GO:0009163,GO:0009165,GO:0009173,GO:…	2.4.2.9	ko:K00761	ko00240,ko01100,map00240,map01100	-	R00966	RC00063	ko00000,ko00001,ko01000	-	-	-	UPRTase
E5E91_RS07880	243230.DR_1565	7.02e-229	631	COG2206@1|root,COG2206@2|Bacteria	2|Bacteria	T	PFAM metal-dependent phosphohydrolase, HD sub domain	-	-	-	-	-	-	-	-	-	-	-	-	HD,HD_5
E5E91_RS07885	1288484.APCS01000197_gene784	2.81e-159	448	COG0727@1|root,COG0727@2|Bacteria	2|Bacteria	S	metal cluster binding	-	-	-	ko:K06940	-	-	-	-	ko00000	-	-	-	CxxCxxCC
E5E91_RS07915	745776.DGo_CA0467	0	1148	COG3973@1|root,COG3973@2|Bacteria	2|Bacteria	L	AAA domain	-	-	3.6.4.12	ko:K03657	ko03420,ko03430,map03420,map03430	-	-	-	ko00000,ko00001,ko01000,ko03400	-	-	-	AAA_19,UvrD-helicase,UvrD_C,UvrD_C_2
E5E91_RS07925	243230.DR_1574	1.54e-152	429	COG0688@1|root,COG0688@2|Bacteria	2|Bacteria	I	phosphatidylethanolamine metabolic process	psd	-	4.1.1.65	ko:K01613	ko00564,ko01100,ko01110,map00564,map01100,map01110	M00093	R02055	RC00299	ko00000,ko00001,ko00002,ko01000	-	-	-	PS_Dcarbxylase
E5E91_RS07950	243230.DR_1579	9.86e-314	855	COG1167@1|root,COG1167@2|Bacteria	2|Bacteria	K	transaminase activity	aspT	-	-	ko:K00375	-	-	-	-	ko00000,ko03000	-	-	-	Aminotran_MocR
E5E91_RS07965	243230.DR_1581	3.6e-242	666	COG4586@1|root,COG4586@2|Bacteria,1WJ1U@1297|Deinococcus-Thermus	1297|Deinococcus-Thermus	S	transport system ATPase component	-	-	-	ko:K01990	-	M00254	-	-	ko00000,ko00002,ko02000	3.A.1	-	-	ABC_tran
E5E91_RS07990	243230.DR_1586	1.63e-196	549	COG0796@1|root,COG0796@2|Bacteria,1WI52@1297|Deinococcus-Thermus	1297|Deinococcus-Thermus	M	Provides the (R)-glutamate required for cell wall biosynthesis	murI	GO:0000270,GO:0003674,GO:0003824,GO:0006022,GO:0006023,GO:0006024,GO:0006807,GO:0008150,GO:0008152,GO:0008881,GO:0009058,GO:0009059,GO:0009252,GO:0009273,GO:0009987,GO:0016853,GO:0016854,GO:0016855,GO:0030203,GO:0034645,GO:0036361,GO:0042546,GO:0043170,GO:0044036,GO:0044038,GO:0044085,GO:0044237,GO:0044249,GO:0044260,GO:0047661,GO:0070589,GO:0071554,GO:0071704,GO:0071840,GO:1901135,GO:1901137,GO:…	5.1.1.3	ko:K01776	ko00471,ko01100,map00471,map01100	-	R00260	RC00302	ko00000,ko00001,ko01000,ko01011	-	-	-	Asp_Glu_race
E5E91_RS08000	243230.DR_1588	7.16e-280	766	COG1167@1|root,COG1167@2|Bacteria,1WI26@1297|Deinococcus-Thermus	1297|Deinococcus-Thermus	EK	COG1167 Transcriptional regulators containing a DNA-binding HTH domain and an aminotransferase domain (MocR family) and their eukaryotic orthologs	-	-	-	ko:K05825	ko00300,ko01100,ko01130,ko01210,map00300,map01100,map01130,map01210	-	R01939	RC00006	ko00000,ko00001,ko01000	-	-	-	Aminotran_1_2
E5E91_RS08045	1288484.APCS01000015_gene1444	0	1224	COG2356@1|root,COG3591@1|root,COG2356@2|Bacteria,COG3591@2|Bacteria	2|Bacteria	E	Belongs to the peptidase S1B family	-	-	-	-	-	-	-	-	-	-	-	-	DUF1524,Endonuclease_1,Trypsin_2
E5E91_RS08070	745776.DGo_CA1675	1.06e-131	376	COG0745@1|root,COG0745@2|Bacteria,1WJA6@1297|Deinococcus-Thermus	1297|Deinococcus-Thermus	T	Transcriptional regulatory protein, C terminal	-	-	-	-	-	-	-	-	-	-	-	-	Response_reg,Trans_reg_C
E5E91_RS08085	1288484.APCS01000015_gene1447	8.99e-111	320	2EAPD@1|root,334RU@2|Bacteria,1WJVX@1297|Deinococcus-Thermus	1297|Deinococcus-Thermus	S	DinB superfamily	-	-	-	-	-	-	-	-	-	-	-	-	DinB_2
E5E91_RS08090	243230.DR_1609	9.83e-185	513	COG0179@1|root,COG0179@2|Bacteria,1WJ13@1297|Deinococcus-Thermus	1297|Deinococcus-Thermus	Q	COGs COG0179 2-keto-4-pentenoate hydratase 2-oxohepta-3-ene-1 7-dioic acid hydratase (catechol pathway)	-	-	-	-	-	-	-	-	-	-	-	-	DUF2437,FAA_hydrolase
E5E91_RS08110	243230.DR_1613	3.41e-71	214	COG0640@1|root,COG0640@2|Bacteria,1WK64@1297|Deinococcus-Thermus	1297|Deinococcus-Thermus	K	PFAM Bacterial regulatory protein, arsR family	-	-	-	-	-	-	-	-	-	-	-	-	HTH_20
E5E91_RS08125	243230.DR_1616	8.39e-195	546	COG4371@1|root,COG4371@2|Bacteria,1WIFU@1297|Deinococcus-Thermus	1297|Deinococcus-Thermus	S	Protein of unknown function (DUF1517)	-	-	-	-	-	-	-	-	-	-	-	-	DUF1517
E5E91_RS08130	243230.DR_1617	9.58e-132	374	COG0503@1|root,COG0503@2|Bacteria	2|Bacteria	F	purine ribonucleoside salvage	xpt	GO:0003674,GO:0003824,GO:0006139,GO:0006166,GO:0006725,GO:0006807,GO:0008150,GO:0008152,GO:0009058,GO:0009116,GO:0009119,GO:0009163,GO:0009987,GO:0016740,GO:0016757,GO:0016763,GO:0018130,GO:0019438,GO:0034404,GO:0034641,GO:0034654,GO:0042278,GO:0042451,GO:0042455,GO:0043094,GO:0043101,GO:0043174,GO:0044237,GO:0044238,GO:0044249,GO:0044271,GO:0044281,GO:0044283,GO:0046128,GO:0046129,GO:0046483,GO:…	2.4.2.22,2.4.2.7	ko:K00759,ko:K03816	ko00230,ko01100,ko01110,map00230,map01100,map01110	-	R00190,R01229,R02142,R04378	RC00063,RC00122	ko00000,ko00001,ko01000,ko04147	-	-	iYO844.BSU22070	Pribosyltran
E5E91_RS08135	243230.DR_1619	0	1018	COG2720@1|root,COG2720@2|Bacteria,1WM1R@1297|Deinococcus-Thermus	1297|Deinococcus-Thermus	V	vancomycin resistance protein	-	-	-	-	-	-	-	-	-	-	-	-	PG_binding_4,VanW
E5E91_RS08145	243230.DR_1621	8.34e-83	244	COG0537@1|root,COG0537@2|Bacteria,1WK6X@1297|Deinococcus-Thermus	1297|Deinococcus-Thermus	FG	COG0537 Diadenosine tetraphosphate (Ap4A) hydrolase and other HIT family	-	-	-	ko:K02503	-	-	-	-	ko00000,ko04147	-	-	-	HIT
E5E91_RS08155	243230.DR_1623	8.7e-239	659	2DR9X@1|root,33AUW@2|Bacteria,1WJ2Y@1297|Deinococcus-Thermus	1297|Deinococcus-Thermus	S	PrcB C-terminal	-	-	-	-	-	-	-	-	-	-	-	-	PrcB_C
E5E91_RS08165	243230.DR_1625	0	933	COG0154@1|root,COG0154@2|Bacteria,1WM3B@1297|Deinococcus-Thermus	1297|Deinococcus-Thermus	J	COGs COG0154 Asp-tRNAAsn Glu-tRNAGln amidotransferase A subunit and related amidase	-	-	3.5.1.4	ko:K01426	ko00330,ko00360,ko00380,ko00627,ko00643,ko01120,map00330,map00360,map00380,map00627,map00643,map01120	-	R02540,R03096,R03180,R03909,R05551,R05590	RC00010,RC00100,RC00950,RC01025	ko00000,ko00001,ko01000	-	-	-	Amidase
E5E91_RS08170	243230.DR_1626	8.41e-268	731	COG0115@1|root,COG0115@2|Bacteria	2|Bacteria	E	branched-chain-amino-acid transaminase activity	ilvE	-	2.6.1.42	ko:K00826	ko00270,ko00280,ko00290,ko00770,ko01100,ko01110,ko01130,ko01210,ko01230,map00270,map00280,map00290,map00770,map01100,map01110,map01130,map01210,map01230	M00019,M00036,M00119,M00570	R01090,R01214,R02199,R10991	RC00006,RC00036	ko00000,ko00001,ko00002,ko01000,ko01007	-	-	-	Aminotran_4
E5E91_RS08175	243230.DR_1627	0	1188	COG1164@1|root,COG1164@2|Bacteria,1WMEU@1297|Deinococcus-Thermus	1297|Deinococcus-Thermus	E	oligoendopeptidase F	-	-	-	ko:K08602	-	-	-	-	ko00000,ko01000,ko01002	-	-	-	Peptidase_M3,Peptidase_M3_N
E5E91_RS08190	243230.DR_1630	4.07e-172	481	COG1811@1|root,COG1811@2|Bacteria,1WIGU@1297|Deinococcus-Thermus	1297|Deinococcus-Thermus	S	Na channel or pump	-	-	-	ko:K07150	-	-	-	-	ko00000	-	-	-	DUF554
E5E91_RS08200	243230.DR_1631	1.2e-272	746	COG2357@1|root,COG2357@2|Bacteria	2|Bacteria	S	guanosine tetraphosphate metabolic process	-	-	2.7.6.5	ko:K07816	ko00230,map00230	-	R00429	RC00002,RC00078	ko00000,ko00001,ko01000	-	-	-	RelA_SpoT
E5E91_RS08215	243230.DR_1634	5.17e-278	768	COG4254@1|root,COG4254@2|Bacteria	2|Bacteria	UW	PFAM FecR protein	-	-	-	-	-	-	-	-	-	-	-	-	Big_2,FecR,fn3
E5E91_RS08220	243230.DR_1635	0	1155	COG0488@1|root,COG0488@2|Bacteria,1WJA0@1297|Deinococcus-Thermus	1297|Deinococcus-Thermus	S	COGs COG0488 ATPase components of ABC transporter with duplicated ATPase domains	-	-	-	ko:K06158	-	-	-	-	ko00000,ko03012	-	-	-	ABC_tran,ABC_tran_CTD,ABC_tran_Xtn
E5E91_RS08225	243230.DR_1636	1.21e-72	218	COG2329@1|root,COG2329@2|Bacteria,1WN1E@1297|Deinococcus-Thermus	1297|Deinococcus-Thermus	S	Antibiotic biosynthesis monooxygenase	yczJ	-	-	-	-	-	-	-	-	-	-	-	ABM
E5E91_RS08235	243230.DR_1638	1.32e-125	358	COG2096@1|root,COG2096@2|Bacteria,1WJ8A@1297|Deinococcus-Thermus	1297|Deinococcus-Thermus	S	PFAM Cobalamin adenosyltransferase	-	-	2.5.1.17	ko:K00798	ko00860,ko01100,map00860,map01100	M00122	R01492,R05220,R07268	RC00533	ko00000,ko00001,ko00002,ko01000	-	-	-	Cob_adeno_trans
E5E91_RS08265	243230.DR_1645	6.38e-180	500	COG1922@1|root,COG1922@2|Bacteria,1WIE4@1297|Deinococcus-Thermus	1297|Deinococcus-Thermus	M	Belongs to the glycosyltransferase 26 family	-	-	2.4.1.187	ko:K05946	ko05111,map05111	-	-	-	ko00000,ko00001,ko01000,ko01003	-	GT26	-	Glyco_tran_WecB
E5E91_RS08270	243230.DR_1646	2.21e-160	451	COG0664@1|root,COG0664@2|Bacteria,1WIWX@1297|Deinococcus-Thermus	1297|Deinococcus-Thermus	K	COGs COG0664 cAMP-binding protein - catabolite gene activator and regulatory subunit of cAMP-dependent protein kinase	-	-	-	ko:K10914	ko02020,ko02024,ko02025,ko02026,ko05111,map02020,map02024,map02025,map02026,map05111	-	-	-	ko00000,ko00001,ko03000	-	-	-	HTH_Crp_2,cNMP_binding
E5E91_RS08275	1288484.APCS01000015_gene1478	3.55e-310	853	COG4365@1|root,COG4365@2|Bacteria,1WIHE@1297|Deinococcus-Thermus	1297|Deinococcus-Thermus	S	Belongs to the BshC family	bshC	-	-	ko:K22136	-	-	-	-	ko00000	-	-	-	BshC
E5E91_RS08280	243230.DR_1648	9.88e-168	470	COG1126@1|root,COG1126@2|Bacteria,1WI0Q@1297|Deinococcus-Thermus	1297|Deinococcus-Thermus	E	ABC-type polar amino acid transport system ATPase component	-	-	-	ko:K09972	ko02010,map02010	M00232	-	-	ko00000,ko00001,ko00002,ko01000,ko02000	3.A.1.3.17,3.A.1.3.18,3.A.1.3.7,3.A.1.3.8	-	-	ABC_tran
E5E91_RS08300	243230.DR_0667	8.71e-100	289	COG1943@1|root,COG1943@2|Bacteria	2|Bacteria	L	Transposase	tlpA2	-	-	ko:K07491	-	-	-	-	ko00000	-	-	-	Y1_Tnp
E5E91_RS08315	243230.DR_1655	8.4e-224	618	COG0715@1|root,COG0715@2|Bacteria,1WIC3@1297|Deinococcus-Thermus	1297|Deinococcus-Thermus	P	ABC transporter substrate-binding protein	-	-	-	ko:K02051	-	M00188	-	-	ko00000,ko00002,ko02000	3.A.1.16,3.A.1.17	-	-	NMT1_2
E5E91_RS08335	243230.DR_1659	0	1381	COG0339@1|root,COG0339@2|Bacteria,1WM8B@1297|Deinococcus-Thermus	1297|Deinococcus-Thermus	E	Peptidase family M3	-	-	3.4.24.70	ko:K01414	-	-	-	-	ko00000,ko01000,ko01002	-	-	-	Peptidase_M3
E5E91_RS08345	243230.DR_1661	1.05e-58	182	COG2359@1|root,COG2359@2|Bacteria,1WK5A@1297|Deinococcus-Thermus	1297|Deinococcus-Thermus	S	Stage V sporulation protein S	-	-	-	ko:K06416	-	-	-	-	ko00000	-	-	-	SpoVS
E5E91_RS08375	243230.DR_1666	4.55e-149	420	COG0569@1|root,COG0569@2|Bacteria,1WITK@1297|Deinococcus-Thermus	1297|Deinococcus-Thermus	P	COG0569 K transport systems NAD-binding component	-	-	-	ko:K03499	-	-	-	-	ko00000,ko02000	2.A.38.1,2.A.38.4	-	-	TrkA_C,TrkA_N
E5E91_RS08385	243230.DR_1668	0	905	COG0168@1|root,COG0168@2|Bacteria	2|Bacteria	P	Low-affinity potassium transport system. Interacts with trk system potassium uptake protein TrkA	trkH	-	-	ko:K03498	-	-	-	-	ko00000,ko02000	2.A.38.1,2.A.38.4	-	-	TrkH
E5E91_RS08390	243230.DR_1669	1.09e-272	745	COG0116@1|root,COG0116@2|Bacteria,1WKJG@1297|Deinococcus-Thermus	1297|Deinococcus-Thermus	L	RNA methylase family UPF0020	-	-	-	ko:K07444	-	-	-	-	ko00000,ko01000	-	-	-	THUMP,UPF0020
E5E91_RS08405	243230.DR_1672	6.1e-168	469	COG4121@1|root,COG4121@2|Bacteria,1WICJ@1297|Deinococcus-Thermus	1297|Deinococcus-Thermus	S	S-adenosyl-L-methionine-dependent methyltransferase	-	-	-	-	-	-	-	-	-	-	-	-	Methyltransf_30
E5E91_RS08415	243230.DR_1674	2.83e-237	652	COG0473@1|root,COG0473@2|Bacteria,1WIIK@1297|Deinococcus-Thermus	1297|Deinococcus-Thermus	CE	Isocitrate isopropylmalate dehydrogenase	hicd	GO:0003674,GO:0003824,GO:0006082,GO:0006520,GO:0006553,GO:0006807,GO:0008150,GO:0008152,GO:0008652,GO:0009058,GO:0009066,GO:0009067,GO:0009085,GO:0009987,GO:0016053,GO:0016491,GO:0016614,GO:0016616,GO:0019752,GO:0019878,GO:0043436,GO:0044237,GO:0044238,GO:0044249,GO:0044281,GO:0044283,GO:0046394,GO:0047046,GO:0055114,GO:0071704,GO:1901564,GO:1901566,GO:1901576,GO:1901605,GO:1901607	1.1.1.87	ko:K05824	ko00300,ko01100,ko01120,ko01130,ko01210,ko01230,map00300,map01100,map01120,map01130,map01210,map01230	M00030,M00433	R01934,R01936,R04862	RC00084,RC00114,RC00626	br01601,ko00000,ko00001,ko00002,ko01000	-	-	-	Iso_dh
E5E91_RS08450	243230.DR_1681	9.16e-178	495	COG0445@1|root,COG0445@2|Bacteria,1WJ4C@1297|Deinococcus-Thermus	1297|Deinococcus-Thermus	D	NAD FAD-utilizing enzyme apparently involved in cell division	-	-	-	-	-	-	-	-	-	-	-	-	GIDA
E5E91_RS08460	243230.DR_1683	4.09e-141	399	COG2808@1|root,COG2808@2|Bacteria,1WMN5@1297|Deinococcus-Thermus	1297|Deinococcus-Thermus	K	transcriptional regulator	-	-	-	ko:K07734	-	-	-	-	ko00000,ko03000	-	-	-	FMN_bind_2
E5E91_RS08465	243230.DR_1684	2.4e-223	615	COG0564@1|root,COG0564@2|Bacteria	2|Bacteria	J	pseudouridine synthase activity	-	GO:0000154,GO:0000455,GO:0001522,GO:0003674,GO:0003824,GO:0006139,GO:0006364,GO:0006396,GO:0006399,GO:0006400,GO:0006725,GO:0006807,GO:0008033,GO:0008150,GO:0008152,GO:0009451,GO:0009982,GO:0009987,GO:0010467,GO:0016070,GO:0016072,GO:0016853,GO:0016866,GO:0022613,GO:0031118,GO:0031119,GO:0034470,GO:0034641,GO:0034660,GO:0042254,GO:0043170,GO:0043412,GO:0044085,GO:0044237,GO:0044238,GO:0046483,GO:…	5.4.99.23	ko:K06180	-	-	-	-	ko00000,ko01000,ko03009	-	-	-	PseudoU_synth_2,Rhodanese
E5E91_RS08470	243230.DR_1685	1.25e-141	400	COG1192@1|root,COG1192@2|Bacteria	2|Bacteria	D	plasmid maintenance	parA	-	-	ko:K03496	-	-	-	-	ko00000,ko03036,ko04812	-	-	-	AAA_31,CbiA,MipZ
E5E91_RS08480	243230.DR_1687	1.55e-224	617	COG0008@1|root,COG0008@2|Bacteria,1WMKI@1297|Deinococcus-Thermus	1297|Deinococcus-Thermus	J	Catalyzes the tRNA-independent activation of glutamate in presence of ATP and the subsequent transfer of glutamate onto a tRNA(Asp). Glutamate is transferred on the 2-amino-5-(4,5- dihydroxy-2-cyclopenten-1-yl) moiety of the queuosine in the wobble position of the QUC anticodon	gluQ	-	6.1.1.17	ko:K01885	ko00860,ko00970,ko01100,ko01110,ko01120,map00860,map00970,map01100,map01110,map01120	M00121,M00359,M00360	R05578	RC00055,RC00523	ko00000,ko00001,ko00002,ko01000,ko01007,ko02048,ko03016	-	-	-	tRNA-synt_1c
E5E91_RS08495	243230.DR_1690	1.35e-210	583	COG0324@1|root,COG0324@2|Bacteria,1WIBB@1297|Deinococcus-Thermus	1297|Deinococcus-Thermus	J	Catalyzes the transfer of a dimethylallyl group onto the adenine at position 37 in tRNAs that read codons beginning with uridine, leading to the formation of N6-(dimethylallyl)adenosine (i(6)A)	miaA	GO:0003674,GO:0003824,GO:0006139,GO:0006396,GO:0006399,GO:0006400,GO:0006725,GO:0006807,GO:0008033,GO:0008150,GO:0008152,GO:0009451,GO:0009987,GO:0010467,GO:0016070,GO:0016740,GO:0016765,GO:0034470,GO:0034641,GO:0034660,GO:0043170,GO:0043412,GO:0044237,GO:0044238,GO:0046483,GO:0052381,GO:0071704,GO:0090304,GO:0140098,GO:0140101,GO:1901360	2.5.1.75	ko:K00791	ko00908,ko01100,ko01110,map00908,map01100,map01110	-	R01122	RC02820	ko00000,ko00001,ko01000,ko01006,ko03016	-	-	-	IPPT
E5E91_RS08500	243230.DR_1691	1.8e-103	300	COG0071@1|root,COG0071@2|Bacteria,1WKFR@1297|Deinococcus-Thermus	1297|Deinococcus-Thermus	O	Belongs to the small heat shock protein (HSP20) family	-	-	-	ko:K13993	ko04141,map04141	-	-	-	ko00000,ko00001,ko03110	-	-	-	HSP20
E5E91_RS08515	243230.DR_1694	1.79e-273	749	COG1092@1|root,COG1092@2|Bacteria,1WI3V@1297|Deinococcus-Thermus	1297|Deinococcus-Thermus	J	SAM-dependent methyltransferase	-	-	2.1.1.191	ko:K06969	-	-	-	-	ko00000,ko01000,ko03009	-	-	-	Met_10,Methyltrans_SAM
E5E91_RS08525	243230.DR_1696	0	1056	COG0323@1|root,COG0323@2|Bacteria,1WJ4A@1297|Deinococcus-Thermus	1297|Deinococcus-Thermus	L	This protein is involved in the repair of mismatches in DNA. It is required for dam-dependent methyl-directed DNA mismatch repair. May act as a molecular matchmaker , a protein that promotes the formation of a stable complex between two or more DNA-binding proteins in an ATP-dependent manner without itself being part of a final effector complex	mutL	GO:0003674,GO:0003676,GO:0003677,GO:0003697,GO:0003824,GO:0005488,GO:0005575,GO:0005622,GO:0005623,GO:0006139,GO:0006259,GO:0006281,GO:0006298,GO:0006725,GO:0006807,GO:0006950,GO:0006974,GO:0008150,GO:0008152,GO:0009987,GO:0016462,GO:0016787,GO:0016817,GO:0016818,GO:0016887,GO:0017111,GO:0032300,GO:0032991,GO:0033554,GO:0034641,GO:0043170,GO:0044237,GO:0044238,GO:0044260,GO:0044424,GO:0044464,GO:…	-	ko:K03572	ko03430,map03430	-	-	-	ko00000,ko00001,ko03400	-	-	-	DNA_mis_repair,HATPase_c,HATPase_c_3,MutL_C
E5E91_RS08535	243230.DR_1698	4.5e-234	644	COG0042@1|root,COG0042@2|Bacteria,1WJ8R@1297|Deinococcus-Thermus	1297|Deinococcus-Thermus	J	Catalyzes the synthesis of 5,6-dihydrouridine (D), a modified base found in the D-loop of most tRNAs, via the reduction of the C5-C6 double bond in target uridines. Specifically modifies U20 and U20a in tRNAs	dusA	GO:0000049,GO:0000166,GO:0002943,GO:0003674,GO:0003676,GO:0003723,GO:0003824,GO:0005488,GO:0006139,GO:0006396,GO:0006399,GO:0006400,GO:0006725,GO:0006807,GO:0008033,GO:0008150,GO:0008152,GO:0009451,GO:0009987,GO:0010181,GO:0010467,GO:0016070,GO:0016491,GO:0016627,GO:0017150,GO:0032553,GO:0034470,GO:0034641,GO:0034660,GO:0036094,GO:0043167,GO:0043168,GO:0043170,GO:0043412,GO:0044237,GO:0044238,GO:…	-	ko:K05539	-	-	-	-	ko00000,ko01000,ko03016	-	-	-	Dus
E5E91_RS08545	243230.DR_1700	8.35e-191	535	COG1028@1|root,COG1028@2|Bacteria,1WM2Z@1297|Deinococcus-Thermus	1297|Deinococcus-Thermus	IQ	Belongs to the short-chain dehydrogenases reductases (SDR) family	-	-	-	-	-	-	-	-	-	-	-	-	adh_short
E5E91_RS08560	243230.DR_1703	6.48e-244	669	COG0483@1|root,COG0483@2|Bacteria	2|Bacteria	G	inositol monophosphate 1-phosphatase activity	-	-	3.1.3.25	ko:K01092	ko00521,ko00562,ko01100,ko04070,map00521,map00562,map01100,map04070	M00131	R01185,R01186,R01187	RC00078	ko00000,ko00001,ko00002,ko01000	-	-	-	Inositol_P
E5E91_RS08570	243230.DR_1704	4.78e-271	743	COG1364@1|root,COG1364@2|Bacteria,1WJ29@1297|Deinococcus-Thermus	1297|Deinococcus-Thermus	E	Catalyzes two activities which are involved in the cyclic version of arginine biosynthesis the synthesis of N- acetylglutamate from glutamate and acetyl-CoA as the acetyl donor, and of ornithine by transacetylation between N(2)-acetylornithine and glutamate	argJ	GO:0003674,GO:0003824,GO:0004042,GO:0004358,GO:0006082,GO:0006520,GO:0006525,GO:0006526,GO:0006591,GO:0006592,GO:0006807,GO:0008080,GO:0008150,GO:0008152,GO:0008652,GO:0009058,GO:0009064,GO:0009084,GO:0009987,GO:0016053,GO:0016407,GO:0016410,GO:0016740,GO:0016746,GO:0016747,GO:0019752,GO:0043436,GO:0044237,GO:0044238,GO:0044249,GO:0044281,GO:0044283,GO:0046394,GO:0071704,GO:1901564,GO:1901566,GO:…	2.3.1.1,2.3.1.35	ko:K00620	ko00220,ko01100,ko01110,ko01130,ko01210,ko01230,map00220,map01100,map01110,map01130,map01210,map01230	M00028	R00259,R02282	RC00004,RC00064	ko00000,ko00001,ko00002,ko01000	-	-	-	ArgJ
E5E91_RS08575	243230.DR_1705	2.53e-139	394	COG1011@1|root,COG1011@2|Bacteria	2|Bacteria	S	phosphatase activity	-	-	-	ko:K07025	-	-	-	-	ko00000	-	-	-	HAD_2
E5E91_RS08585	243230.DR_1707	0	1800	COG0258@1|root,COG0749@1|root,COG0258@2|Bacteria,COG0749@2|Bacteria,1WIA1@1297|Deinococcus-Thermus	1297|Deinococcus-Thermus	L	In addition to polymerase activity, this DNA polymerase exhibits 5'-3' exonuclease activity	polA	GO:0003674,GO:0003824,GO:0003887,GO:0004518,GO:0004527,GO:0005575,GO:0005622,GO:0005623,GO:0005737,GO:0006139,GO:0006259,GO:0006260,GO:0006261,GO:0006281,GO:0006725,GO:0006807,GO:0006950,GO:0006974,GO:0008150,GO:0008152,GO:0008409,GO:0009058,GO:0009059,GO:0009987,GO:0016740,GO:0016772,GO:0016779,GO:0016787,GO:0016788,GO:0018130,GO:0019438,GO:0033554,GO:0034061,GO:0034641,GO:0034645,GO:0034654,GO:…	2.7.7.7	ko:K02335	ko00230,ko00240,ko01100,ko03030,ko03410,ko03420,ko03440,map00230,map00240,map01100,map03030,map03410,map03420,map03440	-	R00375,R00376,R00377,R00378	RC02795	ko00000,ko00001,ko01000,ko03032,ko03400	-	-	-	5_3_exonuc,5_3_exonuc_N,DNA_pol_A,Taq-exonuc
E5E91_RS08595	243230.DR_1709	7.87e-303	827	COG1914@1|root,COG1914@2|Bacteria,1WJFM@1297|Deinococcus-Thermus	1297|Deinococcus-Thermus	P	H( )-stimulated, divalent metal cation uptake system	mntH	-	-	ko:K03322	-	-	-	-	ko00000,ko02000	2.A.55.2.6,2.A.55.3	-	-	Nramp
E5E91_RS08615	243230.DR_1713	5.25e-150	421	COG2360@1|root,COG2360@2|Bacteria,1WM22@1297|Deinococcus-Thermus	1297|Deinococcus-Thermus	O	Functions in the N-end rule pathway of protein degradation where it conjugates Leu, Phe and, less efficiently, Met from aminoacyl-tRNAs to the N-termini of proteins containing an N-terminal arginine or lysine	aat	GO:0003674,GO:0003824,GO:0005575,GO:0005622,GO:0005623,GO:0005737,GO:0008914,GO:0016740,GO:0016746,GO:0016755,GO:0044424,GO:0044464,GO:0140096	2.3.2.6	ko:K00684	-	-	R03813,R11443,R11444	RC00055,RC00064	ko00000,ko01000	-	-	-	Leu_Phe_trans
E5E91_RS08625	243230.DR_1715	1.58e-88	259	COG3603@1|root,COG3603@2|Bacteria,1WN1I@1297|Deinococcus-Thermus	1297|Deinococcus-Thermus	S	COGs COG3603 conserved	-	-	-	ko:K09707	-	-	-	-	ko00000	-	-	-	ACT_7
E5E91_RS08645	243230.DR_1719	2.47e-197	547	2EJ97@1|root,33D0D@2|Bacteria	2|Bacteria	-	-	-	-	-	-	-	-	-	-	-	-	-	-	-
E5E91_RS08660	1489678.RDMS_00915	4.83e-113	333	COG3335@1|root,COG3335@2|Bacteria	2|Bacteria	L	DDE superfamily endonuclease	-	-	-	ko:K07494	-	-	-	-	ko00000	-	-	-	DDE_3,HTH_33
E5E91_RS08665	243230.DR_1722	1.9e-132	375	COG4636@1|root,COG4636@2|Bacteria,1WIPB@1297|Deinococcus-Thermus	1297|Deinococcus-Thermus	S	Putative restriction endonuclease	-	-	-	-	-	-	-	-	-	-	-	-	Uma2
E5E91_RS08675	243230.DR_1724	1.24e-313	855	COG1231@1|root,COG1231@2|Bacteria	2|Bacteria	E	oxidoreductase activity	-	-	-	-	-	-	-	-	-	-	-	-	Amino_oxidase
E5E91_RS08680	243230.DR_1725	4.85e-187	520	COG2319@1|root,COG2319@2|Bacteria	2|Bacteria	S	anaphase-promoting complex binding	-	-	-	ko:K21440	-	-	-	-	ko00000,ko04131	-	-	-	DUF1863,F-box-like,OmpA,TIR_2,VWA,WD40
E5E91_RS08705	243230.DR_1730	9.37e-294	803	COG0247@1|root,COG0247@2|Bacteria,1WIQB@1297|Deinococcus-Thermus	1297|Deinococcus-Thermus	C	4Fe-4S dicluster domain	glcF	-	-	ko:K11473	ko00630,ko01100,ko01110,ko01120,ko01130,map00630,map01100,map01110,map01120,map01130	-	R00475	RC00042	ko00000,ko00001	-	-	-	CCG,Fer4_7,Fer4_8
E5E91_RS08735	243230.DR_1736	0	1272	COG0737@1|root,COG0737@2|Bacteria	2|Bacteria	F	nucleotide catabolic process	cpdB	GO:0003674,GO:0003824,GO:0004112,GO:0005575,GO:0005623,GO:0006139,GO:0006725,GO:0006753,GO:0006793,GO:0006796,GO:0006807,GO:0006950,GO:0006974,GO:0008081,GO:0008150,GO:0008152,GO:0008252,GO:0008254,GO:0008663,GO:0009056,GO:0009058,GO:0009117,GO:0009166,GO:0009987,GO:0016311,GO:0016787,GO:0016788,GO:0016791,GO:0018130,GO:0019438,GO:0019439,GO:0019637,GO:0030288,GO:0030313,GO:0031975,GO:0033554,GO:…	3.1.3.6,3.1.4.16	ko:K01119	ko00230,ko00240,map00230,map00240	-	R01562,R01877,R02148,R02370,R03537,R03538,R03929,R05135	RC00078,RC00296	ko00000,ko00001,ko01000	-	-	iEC55989_1330.EC55989_4773,iECH74115_1262.ECH74115_5730,iECNA114_1301.ECNA114_4436,iECSP_1301.ECSP_5315,iECW_1372.ECW_m4577,iECs_1301.ECs5191,iEKO11_1354.EKO11_4095,iEcE24377_1341.EcE24377A_4783,iG2583_1286.G2583_5043,iWFL_1372.ECW_m4577,iZ_1308.Z5824	5_nucleotid_C,Metallophos
E5E91_RS08755	243230.DR_1740	4e-297	814	COG0036@1|root,COG0036@2|Bacteria	2|Bacteria	G	ribulose-phosphate 3-epimerase activity	-	-	-	-	-	-	-	-	-	-	-	-	CDRN,Ribul_P_3_epim
E5E91_RS08760	243230.DR_1741	2.48e-79	237	2ES9N@1|root,33JUD@2|Bacteria	2|Bacteria	-	-	-	-	-	-	-	-	-	-	-	-	-	-	-
E5E91_RS08765	243230.DR_1742	0	1098	COG0166@1|root,COG0166@2|Bacteria,1WIGN@1297|Deinococcus-Thermus	1297|Deinococcus-Thermus	G	Belongs to the GPI family	pgi	-	5.3.1.9	ko:K01810	ko00010,ko00030,ko00500,ko00520,ko01100,ko01110,ko01120,ko01130,ko01200,map00010,map00030,map00500,map00520,map01100,map01110,map01120,map01130,map01200	M00001,M00004,M00114	R02739,R02740,R03321	RC00376,RC00563	ko00000,ko00001,ko00002,ko01000,ko04147	-	-	-	PGI
E5E91_RS08770	243230.DR_1743	2.14e-269	739	COG0477@1|root,COG2814@2|Bacteria,1WJAR@1297|Deinococcus-Thermus	1297|Deinococcus-Thermus	EGP	PFAM Major Facilitator Superfamily	-	-	-	ko:K08223	-	-	-	-	ko00000,ko02000	2.A.1.35	-	-	MFS_1,Sugar_tr
E5E91_RS08780	243230.DR_1745	4.08e-122	348	COG1755@1|root,COG1755@2|Bacteria,1WMPA@1297|Deinococcus-Thermus	1297|Deinococcus-Thermus	S	Isoprenylcysteine carboxyl methyltransferase	-	-	-	ko:K16168	-	-	-	-	ko00000,ko01008	-	-	-	ICMT
E5E91_RS08790	243230.DR_1747	2.24e-209	580	COG1703@1|root,COG1703@2|Bacteria,1WINN@1297|Deinococcus-Thermus	1297|Deinococcus-Thermus	E	TIGRFAM LAO AO transport system ATPase	-	-	-	ko:K07588	-	-	-	-	ko00000,ko01000	-	-	-	ArgK
E5E91_RS08800	243230.DR_1749	1.51e-140	397	COG0791@1|root,COG1388@1|root,COG0791@2|Bacteria,COG1388@2|Bacteria,1WJI4@1297|Deinococcus-Thermus	1297|Deinococcus-Thermus	M	Cell wall-associated hydrolase (invasion-associated protein)	-	-	-	-	-	-	-	-	-	-	-	-	LysM,NLPC_P60
E5E91_RS08815	243230.DR_1752	0	1041	COG0038@1|root,COG0569@1|root,COG0038@2|Bacteria,COG0569@2|Bacteria,1WK48@1297|Deinococcus-Thermus	1297|Deinococcus-Thermus	P	Chloride channel protein EriC	-	-	-	ko:K03281	-	-	-	-	ko00000	2.A.49	-	-	TrkA_C,Voltage_CLC
E5E91_RS08825	1288484.APCS01000010_gene1060	8.03e-128	365	COG0850@1|root,COG0850@2|Bacteria,1WJZP@1297|Deinococcus-Thermus	1297|Deinococcus-Thermus	D	Cell division inhibitor that blocks the formation of polar Z ring septums. Rapidly oscillates between the poles of the cell to destabilize FtsZ filaments that have formed before they mature into polar Z rings. Prevents FtsZ polymerization	minC	-	-	ko:K03610	-	-	-	-	ko00000,ko03036,ko04812	-	-	-	MinC_C
E5E91_RS08845	243230.DR_1757	2e-239	657	COG0551@1|root,COG0551@2|Bacteria	2|Bacteria	L	DNA topological change	-	-	-	-	-	-	-	-	-	-	-	-	NERD,zf-C4_Topoisom
E5E91_RS08850	243230.DR_1758	3.03e-278	760	COG0019@1|root,COG0019@2|Bacteria,1WISC@1297|Deinococcus-Thermus	1297|Deinococcus-Thermus	E	Specifically catalyzes the decarboxylation of meso- diaminopimelate (meso-DAP) to L-lysine	lysA	-	4.1.1.20	ko:K01586	ko00300,ko01100,ko01110,ko01120,ko01130,ko01230,map00300,map01100,map01110,map01120,map01130,map01230	M00016,M00525,M00526,M00527	R00451	RC00299	ko00000,ko00001,ko00002,ko01000	-	-	-	Orn_Arg_deC_N,Orn_DAP_Arg_deC
E5E91_RS08855	243230.DR_1759	4.04e-287	784	COG0482@1|root,COG0482@2|Bacteria,1WI3S@1297|Deinococcus-Thermus	1297|Deinococcus-Thermus	J	Catalyzes the 2-thiolation of uridine at the wobble position (U34) of tRNA, leading to the formation of s(2)U34	mnmA	-	2.8.1.13	ko:K00566	ko04122,map04122	-	R08700	RC02313,RC02315	ko00000,ko00001,ko01000,ko03016	-	-	-	tRNA_Me_trans
E5E91_RS08870	1121378.KB899723_gene189	2.99e-57	183	COG3415@1|root,COG3415@2|Bacteria	2|Bacteria	L	Transposase	-	-	-	-	-	-	-	-	-	-	-	-	DDE_3,HTH_23,HTH_29,HTH_32,HTH_33
E5E91_RS08880	243230.DR_1763	7.57e-164	460	COG1030@1|root,COG1030@2|Bacteria,1WKAY@1297|Deinococcus-Thermus	1297|Deinococcus-Thermus	-	-	-	-	-	-	-	-	-	-	-	-	-	-	-
E5E91_RS08890	243230.DR_1765	6.65e-133	378	COG2128@1|root,COG2128@2|Bacteria,1WJIC@1297|Deinococcus-Thermus	1297|Deinococcus-Thermus	S	Antioxidant protein with alkyl hydroperoxidase activity. Required for the reduction of the AhpC active site cysteine residues and for the regeneration of the AhpC enzyme activity	-	-	-	-	-	-	-	-	-	-	-	-	CMD
E5E91_RS08895	243230.DR_1766	4.93e-147	413	COG0512@1|root,COG0512@2|Bacteria,1WIYK@1297|Deinococcus-Thermus	1297|Deinococcus-Thermus	EH	TIGRFAM glutamine amidotransferase of anthranilate synthase or aminodeoxychorismate synthase	-	-	4.1.3.27	ko:K01658	ko00400,ko00405,ko01100,ko01110,ko01130,ko01230,ko02024,ko02025,map00400,map00405,map01100,map01110,map01130,map01230,map02024,map02025	M00023	R00985,R00986	RC00010,RC02148,RC02414	ko00000,ko00001,ko00002,ko01000	-	-	-	GATase
E5E91_RS08905	243230.DR_1768	1.34e-92	272	2FFDW@1|root,347BH@2|Bacteria,1WKUG@1297|Deinococcus-Thermus	1297|Deinococcus-Thermus	-	-	-	-	-	-	-	-	-	-	-	-	-	-	-
E5E91_RS08930	243230.DR_1773	7.09e-66	225	COG1413@1|root,COG1413@2|Bacteria	2|Bacteria	C	deoxyhypusine monooxygenase activity	-	-	-	-	-	-	-	-	-	-	-	-	HEAT_2,LRV
E5E91_RS08940	243230.DR_1775	0	1471	COG0210@1|root,COG0210@2|Bacteria,1WI0I@1297|Deinococcus-Thermus	1297|Deinococcus-Thermus	L	PFAM UvrD REP helicase	uvrD	-	3.6.4.12	ko:K03657	ko03420,ko03430,map03420,map03430	-	-	-	ko00000,ko00001,ko01000,ko03400	-	-	-	DUF3553,UvrD-helicase,UvrD_C
E5E91_RS09005	243230.DR_1789	7.01e-234	644	COG0564@1|root,COG0564@2|Bacteria,1WI0R@1297|Deinococcus-Thermus	1297|Deinococcus-Thermus	J	Responsible for synthesis of pseudouridine from uracil	rluD	-	5.4.99.23	ko:K06180	-	-	-	-	ko00000,ko01000,ko03009	-	-	-	PseudoU_synth_2,S4
E5E91_RS09090	243230.DR_1805	7.82e-239	656	2DNJS@1|root,32XV0@2|Bacteria	2|Bacteria	-	-	-	-	-	-	-	-	-	-	-	-	-	-	-
E5E91_RS09095	243230.DR_1806	2.39e-60	186	COG1669@1|root,COG1669@2|Bacteria,1WKPG@1297|Deinococcus-Thermus	1297|Deinococcus-Thermus	S	Nucleotidyltransferase domain	-	-	-	ko:K07075	-	-	-	-	ko00000	-	-	-	NTP_transf_2
E5E91_RS09105	243230.DR_1808	0	878	COG0232@1|root,COG0232@2|Bacteria,1WI39@1297|Deinococcus-Thermus	1297|Deinococcus-Thermus	F	Belongs to the dGTPase family. Type 2 subfamily	-	GO:0003674,GO:0003824,GO:0006139,GO:0006163,GO:0006195,GO:0006203,GO:0006725,GO:0006753,GO:0006793,GO:0006796,GO:0006807,GO:0008150,GO:0008152,GO:0008832,GO:0009056,GO:0009058,GO:0009117,GO:0009141,GO:0009143,GO:0009144,GO:0009146,GO:0009151,GO:0009155,GO:0009166,GO:0009200,GO:0009204,GO:0009215,GO:0009217,GO:0009262,GO:0009264,GO:0009394,GO:0009987,GO:0016787,GO:0016788,GO:0016793,GO:0018130,GO:…	3.1.5.1	ko:K01129	ko00230,map00230	-	R01856	RC00017	ko00000,ko00001,ko01000	-	-	-	HD,HD_assoc
E5E91_RS09125	1288484.APCS01000039_gene1629	4.09e-233	644	COG0404@1|root,COG0404@2|Bacteria,1WI4H@1297|Deinococcus-Thermus	1297|Deinococcus-Thermus	E	The glycine cleavage system catalyzes the degradation of glycine	gcvT	-	2.1.2.10	ko:K00605	ko00260,ko00630,ko00670,ko01100,ko01110,ko01130,ko01200,map00260,map00630,map00670,map01100,map01110,map01130,map01200	M00532	R01221,R02300,R04125	RC00022,RC00069,RC00183,RC02834	ko00000,ko00001,ko00002,ko01000	-	-	-	GCV_T,GCV_T_C
E5E91_RS09135	243230.DR_1814	3.06e-96	281	COG1514@1|root,COG1514@2|Bacteria	2|Bacteria	J	Hydrolyzes RNA 2',3'-cyclic phosphodiester to an RNA 2'- phosphomonoester	-	-	-	-	-	-	-	-	-	-	-	-	2_5_RNA_ligase2
E5E91_RS09155	243230.DR_1818	1.74e-88	259	COG3895@1|root,COG3895@2|Bacteria	2|Bacteria	O	Periplasmic Protein	-	-	-	-	-	-	-	-	-	-	-	-	DUF4232,LprI,MliC
E5E91_RS09185	1288484.APCS01000039_gene1641	3.18e-201	557	COG0491@1|root,COG0491@2|Bacteria,1WJMW@1297|Deinococcus-Thermus	1297|Deinococcus-Thermus	S	Metallo-beta-lactamase superfamily	-	-	-	-	-	-	-	-	-	-	-	-	Lactamase_B
E5E91_RS09195	243230.DR_1825	2.26e-39	132	COG1314@1|root,COG1314@2|Bacteria,1WKMK@1297|Deinococcus-Thermus	1297|Deinococcus-Thermus	U	PFAM Preprotein translocase SecG subunit	-	-	-	ko:K03075	ko02024,ko03060,ko03070,map02024,map03060,map03070	M00335	-	-	ko00000,ko00001,ko00002,ko02044	3.A.5.1,3.A.5.2	-	-	SecG
E5E91_RS09200	243230.DR_1826	2.2e-291	798	COG0014@1|root,COG0014@2|Bacteria,1WI50@1297|Deinococcus-Thermus	1297|Deinococcus-Thermus	E	Catalyzes the NADPH-dependent reduction of L-glutamate 5-phosphate into L-glutamate 5-semialdehyde and phosphate. The product spontaneously undergoes cyclization to form 1-pyrroline-5- carboxylate	proA	GO:0003674,GO:0003824,GO:0004350,GO:0008150,GO:0008152,GO:0016491,GO:0016620,GO:0016903,GO:0055114	1.2.1.41	ko:K00147	ko00330,ko00332,ko01100,ko01110,ko01130,ko01230,map00330,map00332,map01100,map01110,map01130,map01230	M00015	R03313	RC00684	ko00000,ko00001,ko00002,ko01000	-	-	-	Aldedh
E5E91_RS09205	243230.DR_1827	4.67e-258	707	COG0263@1|root,COG0263@2|Bacteria,1WI1M@1297|Deinococcus-Thermus	1297|Deinococcus-Thermus	E	Catalyzes the transfer of a phosphate group to glutamate to form L-glutamate 5-phosphate	proB	GO:0003674,GO:0003824,GO:0004349,GO:0005575,GO:0005622,GO:0005623,GO:0005737,GO:0005829,GO:0006082,GO:0006520,GO:0006560,GO:0006561,GO:0006793,GO:0006796,GO:0006807,GO:0008150,GO:0008152,GO:0008652,GO:0009058,GO:0009064,GO:0009084,GO:0009987,GO:0016053,GO:0016301,GO:0016310,GO:0016740,GO:0016772,GO:0016774,GO:0018130,GO:0019202,GO:0019752,GO:0043436,GO:0044237,GO:0044238,GO:0044249,GO:0044281,GO:…	2.7.2.11	ko:K00931	ko00330,ko00332,ko01100,ko01130,ko01230,map00330,map00332,map01100,map01130,map01230	M00015	R00239	RC00002,RC00043	ko00000,ko00001,ko00002,ko01000	-	-	-	AA_kinase,PUA
E5E91_RS09230	243230.DR_1832	4.36e-155	434	2BP2E@1|root,32HSZ@2|Bacteria,1WK53@1297|Deinococcus-Thermus	1297|Deinococcus-Thermus	S	Protein of unknown function (DUF2847)	ytxJ	-	-	-	-	-	-	-	-	-	-	-	Colicin_immun,DUF2847
E5E91_RS09240	243230.DR_1834	2.92e-232	639	COG1092@1|root,COG1092@2|Bacteria	2|Bacteria	J	Specifically methylates the guanine in position 2445 (m2G2445) and the guanine in position 2069 (m7G2069) of 23S rRNA	-	-	2.1.1.191	ko:K06969	-	-	-	-	ko00000,ko01000,ko03009	-	-	-	Methyltrans_SAM,PseudoU_synth_2
E5E91_RS09250	243230.DR_1836	3.41e-312	852	COG0541@1|root,COG0541@2|Bacteria,1WII8@1297|Deinococcus-Thermus	1297|Deinococcus-Thermus	U	Involved in targeting and insertion of nascent membrane proteins into the cytoplasmic membrane. Binds to the hydrophobic signal sequence of the ribosome-nascent chain (RNC) as it emerges from the ribosomes. The SRP-RNC complex is then targeted to the cytoplasmic membrane where it interacts with the SRP receptor FtsY	ffh	-	3.6.5.4	ko:K03106	ko02024,ko03060,ko03070,map02024,map03060,map03070	M00335	-	-	ko00000,ko00001,ko00002,ko01000,ko02044	3.A.5.1,3.A.5.2,3.A.5.7,3.A.5.8,3.A.5.9	-	-	SRP54,SRP54_N,SRP_SPB
E5E91_RS09260	243230.DR_1838	0	1496	COG0317@1|root,COG0317@2|Bacteria,1WID2@1297|Deinococcus-Thermus	1297|Deinococcus-Thermus	KT	In eubacteria ppGpp (guanosine 3'-diphosphate 5-' diphosphate) is a mediator of the stringent response that coordinates a variety of cellular activities in response to changes in nutritional abundance	-	-	2.7.6.5	ko:K00951	ko00230,map00230	-	R00429	RC00002,RC00078	ko00000,ko00001,ko01000	-	-	-	ACT_4,HD_4,RelA_SpoT,TGS
E5E91_RS09265	243230.DR_1839	9.13e-76	227	COG0545@1|root,COG0545@2|Bacteria,1WN0D@1297|Deinococcus-Thermus	1297|Deinococcus-Thermus	O	Peptidyl-prolyl cis-trans isomerase	-	-	5.2.1.8	ko:K01802,ko:K03772	-	-	-	-	ko00000,ko01000,ko03110	-	-	-	FKBP_C
E5E91_RS09275	243230.DR_1841	1.16e-107	310	COG2259@1|root,COG2259@2|Bacteria	2|Bacteria	S	methylamine metabolic process	catD	-	-	ko:K15977	-	-	-	-	ko00000	-	-	-	DoxX
E5E91_RS09285	243230.DR_1843	3.56e-199	552	COG2362@1|root,COG2362@2|Bacteria	2|Bacteria	E	D-aminopeptidase	dppA	-	-	ko:K16203	-	-	-	-	ko00000,ko01000,ko01002	3.A.1.5.2	-	-	Peptidase_M55
E5E91_RS09290	243230.DR_1844	1.29e-63	194	COG2388@1|root,COG2388@2|Bacteria,1WMZW@1297|Deinococcus-Thermus	1297|Deinococcus-Thermus	S	GCN5-related N-acetyl-transferase	-	-	-	ko:K06975	-	-	-	-	ko00000	-	-	-	Acetyltransf_CG
E5E91_RS09300	243230.DR_1846	8.58e-65	197	COG1695@1|root,COG1695@2|Bacteria	2|Bacteria	K	negative regulation of transcription, DNA-templated	-	-	-	-	-	-	-	-	-	-	-	-	PadR
E5E91_RS09310	243230.DR_1848	0	1481	COG0296@1|root,COG0296@2|Bacteria	2|Bacteria	G	1,4-alpha-glucan branching enzyme activity	glgB	GO:0000271,GO:0003674,GO:0003824,GO:0003844,GO:0005575,GO:0005623,GO:0005886,GO:0005975,GO:0005976,GO:0005977,GO:0005978,GO:0006073,GO:0006091,GO:0006112,GO:0008150,GO:0008152,GO:0009058,GO:0009059,GO:0009250,GO:0009987,GO:0015980,GO:0016020,GO:0016051,GO:0016740,GO:0016757,GO:0016758,GO:0033692,GO:0034637,GO:0034645,GO:0040007,GO:0043170,GO:0044042,GO:0044237,GO:0044238,GO:0044249,GO:0044260,GO:…	2.4.1.18	ko:K00700	ko00500,ko01100,ko01110,map00500,map01100,map01110	M00565	R02110	-	ko00000,ko00001,ko00002,ko01000,ko04147	-	CBM48,GH13	-	Alpha-amylase,Alpha-amylase_C,CBM_48
E5E91_RS09325	243230.DR_1851	3.28e-179	499	COG0515@1|root,COG0515@2|Bacteria,1WIBZ@1297|Deinococcus-Thermus	1297|Deinococcus-Thermus	KLT	Serine threonine protein kinase	-	-	-	-	-	-	-	-	-	-	-	-	Pkinase
E5E91_RS09330	243230.DR_1852	6.32e-237	653	28IC9@1|root,2Z8EN@2|Bacteria,1WIM1@1297|Deinococcus-Thermus	1297|Deinococcus-Thermus	S	Bacterial phospho-glucose isomerase C-terminal SIS domain	-	-	-	-	-	-	-	-	-	-	-	-	bact-PGI_C
E5E91_RS09340	243230.DR_1855	9.11e-84	247	COG1555@1|root,COG1555@2|Bacteria,1WK8Y@1297|Deinococcus-Thermus	1297|Deinococcus-Thermus	L	DNA uptake protein and related DNA-binding	-	-	-	ko:K02237	-	M00429	-	-	ko00000,ko00002,ko02044	3.A.11.1,3.A.11.2	-	-	HHH_3,SLBB
E5E91_RS09345	243230.DR_1856	0	907	COG0154@1|root,COG0154@2|Bacteria,1WIG3@1297|Deinococcus-Thermus	1297|Deinococcus-Thermus	J	Allows the formation of correctly charged Gln-tRNA(Gln) through the transamidation of misacylated Glu-tRNA(Gln) in organisms which lack glutaminyl-tRNA synthetase. The reaction takes place in the presence of glutamine and ATP through an activated gamma-phospho-Glu-tRNA(Gln)	gatA	-	6.3.5.6,6.3.5.7	ko:K02433	ko00970,ko01100,map00970,map01100	-	R03905,R04212	RC00010	ko00000,ko00001,ko01000,ko03029	-	-	-	Amidase
E5E91_RS09355	243230.DR_1858	1.14e-174	487	COG0730@1|root,COG0730@2|Bacteria	2|Bacteria	S	response to heat	yfcA	GO:0005575,GO:0005623,GO:0005886,GO:0006950,GO:0008150,GO:0009266,GO:0009408,GO:0009628,GO:0016020,GO:0044464,GO:0050896,GO:0071944	-	ko:K07090,ko:K07120,ko:K11312	-	-	-	-	ko00000	-	-	-	TauE
E5E91_RS09360	1288484.APCS01000018_gene1925	1.63e-140	402	2E4UX@1|root,32ZPA@2|Bacteria,1WJ9S@1297|Deinococcus-Thermus	1297|Deinococcus-Thermus	S	Domain of unknown function (DUF4388)	-	-	-	-	-	-	-	-	-	-	-	-	DUF4388
E5E91_RS09375	243230.DR_1863	1.01e-276	758	COG1459@1|root,COG1459@2|Bacteria,1WIU3@1297|Deinococcus-Thermus	1297|Deinococcus-Thermus	NU	PFAM Bacterial type II secretion system protein F domain	pilC	-	-	ko:K02653	-	-	-	-	ko00000,ko02035,ko02044	3.A.15.2	-	-	T2SSF
E5E91_RS09380	243230.DR_1864	8.38e-69	209	COG2363@1|root,COG2363@2|Bacteria	2|Bacteria	S	Protein of unknown function (DUF423)	ygdD	GO:0005575,GO:0005623,GO:0005886,GO:0016020,GO:0044464,GO:0071944	-	-	-	-	-	-	-	-	-	-	DUF423
E5E91_RS09410	243230.DR_1870	3.47e-182	508	COG0237@1|root,COG0237@2|Bacteria,1WJ3R@1297|Deinococcus-Thermus	1297|Deinococcus-Thermus	H	dephospho-CoA kinase activity	-	-	-	-	-	-	-	-	-	-	-	-	-
E5E91_RS09425	1489678.RDMS_08135	3.46e-38	153	COG0515@1|root,COG0515@2|Bacteria,1WK14@1297|Deinococcus-Thermus	1297|Deinococcus-Thermus	KLT	serine threonine protein kinase	-	-	-	-	-	-	-	-	-	-	-	-	PEGA
E5E91_RS09435	243230.DR_1875	4.37e-143	405	COG2364@1|root,COG2364@2|Bacteria	2|Bacteria	-	-	-	-	-	ko:K07149	-	-	-	-	ko00000	-	-	-	-
E5E91_RS09445	243230.DR_1877	1.21e-125	362	COG1787@1|root,COG1787@2|Bacteria,1WN9F@1297|Deinococcus-Thermus	1297|Deinococcus-Thermus	V	Restriction endonuclease	-	-	-	ko:K07448	-	-	-	-	ko00000,ko02048	-	-	-	Mrr_cat
E5E91_RS09450	243230.DR_1878	0	957	COG0516@1|root,COG0517@1|root,COG0516@2|Bacteria,COG0517@2|Bacteria,1WICK@1297|Deinococcus-Thermus	1297|Deinococcus-Thermus	F	Catalyzes the conversion of inosine 5'-phosphate (IMP) to xanthosine 5'-phosphate (XMP), the first committed and rate- limiting step in the de novo synthesis of guanine nucleotides, and therefore plays an important role in the regulation of cell growth	guaB	-	1.1.1.205	ko:K00088	ko00230,ko00983,ko01100,ko01110,map00230,map00983,map01100,map01110	M00050	R01130,R08240	RC00143,RC02207	ko00000,ko00001,ko00002,ko01000,ko04147	-	-	-	CBS,IMPDH,NMO
E5E91_RS09455	243230.DR_1879	3.35e-146	413	COG2862@1|root,COG2862@2|Bacteria	2|Bacteria	S	Uncharacterized protein family, UPF0114	-	-	-	-	-	-	-	-	-	-	-	-	UPF0114
E5E91_RS09460	243230.DR_1880	2.72e-162	453	COG1272@1|root,COG1272@2|Bacteria,1WK6W@1297|Deinococcus-Thermus	1297|Deinococcus-Thermus	S	TIGRFAM channel protein, hemolysin III family	-	-	-	ko:K11068	-	-	-	-	ko00000,ko02042	-	-	-	HlyIII
E5E91_RS09520	243230.DR_1892	6.64e-139	393	COG0237@1|root,COG0237@2|Bacteria,1WK2X@1297|Deinococcus-Thermus	1297|Deinococcus-Thermus	F	Catalyzes the phosphorylation of the 3'-hydroxyl group of dephosphocoenzyme A to form coenzyme A	coaE	GO:0003674,GO:0003824,GO:0004140,GO:0006139,GO:0006163,GO:0006164,GO:0006725,GO:0006732,GO:0006753,GO:0006793,GO:0006796,GO:0006807,GO:0008150,GO:0008152,GO:0009058,GO:0009108,GO:0009117,GO:0009150,GO:0009152,GO:0009165,GO:0009259,GO:0009260,GO:0009987,GO:0015936,GO:0015937,GO:0016301,GO:0016310,GO:0016740,GO:0016772,GO:0016773,GO:0018130,GO:0019438,GO:0019637,GO:0019693,GO:0033865,GO:0033866,GO:…	2.7.1.24	ko:K00859	ko00770,ko01100,map00770,map01100	M00120	R00130	RC00002,RC00078	ko00000,ko00001,ko00002,ko01000	-	-	-	CoaE
E5E91_RS09525	243230.DR_1893	3.92e-174	493	COG0652@1|root,COG0652@2|Bacteria,1WIFK@1297|Deinococcus-Thermus	1297|Deinococcus-Thermus	O	PPIases accelerate the folding of proteins. It catalyzes the cis-trans isomerization of proline imidic peptide bonds in oligopeptides	-	-	5.2.1.8	ko:K01802	-	-	-	-	ko00000,ko01000	-	-	-	Pro_isomerase
E5E91_RS09535	243230.DR_1895	1.21e-261	718	COG0686@1|root,COG0686@2|Bacteria,1WIQ6@1297|Deinococcus-Thermus	1297|Deinococcus-Thermus	C	Belongs to the AlaDH PNT family	-	-	1.4.1.1	ko:K00259	ko00250,ko00430,ko01100,map00250,map00430,map01100	-	R00396	RC00008	ko00000,ko00001,ko01000	-	-	-	AlaDh_PNT_C,AlaDh_PNT_N
E5E91_RS09550	243230.DR_1898	0	843	COG2256@1|root,COG2256@2|Bacteria,1WIIM@1297|Deinococcus-Thermus	1297|Deinococcus-Thermus	L	ATPase family associated with various cellular activities (AAA)	rarA	-	-	ko:K07478	-	-	-	-	ko00000	-	-	-	AAA,AAA_assoc_2,MgsA_C
E5E91_RS09560	243230.DR_1899	1.27e-134	381	COG2318@1|root,COG2318@2|Bacteria	2|Bacteria	S	DinB family	-	-	-	-	-	-	-	-	-	-	-	-	DUF1572
E5E91_RS09575	243230.DR_1902	0	1392	COG0507@1|root,COG0507@2|Bacteria,1WK3W@1297|Deinococcus-Thermus	1297|Deinococcus-Thermus	L	DNA-dependent ATPase and ATP-dependent 5'-3' DNA helicase. Has no activity on blunt DNA or DNA with 3'-overhangs, requires at least 10 bases of 5'-ssDNA for helicase activity	recD2	GO:0003674,GO:0003676,GO:0003677,GO:0003678,GO:0003824,GO:0004003,GO:0004386,GO:0005488,GO:0006996,GO:0008026,GO:0008094,GO:0008150,GO:0009987,GO:0016043,GO:0016462,GO:0016787,GO:0016817,GO:0016818,GO:0016887,GO:0017111,GO:0032392,GO:0032508,GO:0042623,GO:0043139,GO:0043141,GO:0051276,GO:0070035,GO:0071103,GO:0071840,GO:0097159,GO:0140097,GO:1901363	3.1.11.5	ko:K03581	ko03440,map03440	-	-	-	ko00000,ko00001,ko01000,ko03400	-	-	-	AAA_30,HHH_4,HHH_5,UvrD_C_2
E5E91_RS09590	243230.DR_1905	7.33e-164	459	COG2186@1|root,COG2186@2|Bacteria	2|Bacteria	K	Transcriptional regulator	-	-	-	ko:K05799	-	-	-	-	ko00000,ko03000	-	-	-	FCD,GntR
E5E91_RS09620	243230.DR_1911	4.69e-238	655	28JN3@1|root,2Z9EI@2|Bacteria	2|Bacteria	S	Ion transport 2 domain protein	-	-	-	-	-	-	-	-	-	-	-	-	Ion_trans_2
E5E91_RS09640	243230.DR_1915	4.27e-275	751	COG0412@1|root,COG1073@1|root,COG0412@2|Bacteria,COG1073@2|Bacteria	2|Bacteria	S	thiolester hydrolase activity	-	-	3.1.1.45	ko:K01061,ko:K06889	ko00361,ko00364,ko00623,ko01100,ko01110,ko01120,ko01130,map00361,map00364,map00623,map01100,map01110,map01120,map01130	-	R03893,R05510,R05511,R06835,R06838,R08120,R08121,R09136,R09220,R09222	RC01018,RC01906,RC01907,RC02441,RC02467,RC02468,RC02674,RC02675,RC02686	ko00000,ko00001,ko01000	-	-	-	Asp_protease_2,Chlorophyllase2,DLH,Hydrolase_4
E5E91_RS09645	243230.DR_1916	0	1511	COG1200@1|root,COG1200@2|Bacteria,1WIPT@1297|Deinococcus-Thermus	1297|Deinococcus-Thermus	L	Critical role in recombination and DNA repair. Helps process Holliday junction intermediates to mature products by catalyzing branch migration. Has a DNA unwinding activity characteristic of a DNA helicase with a 3'- to 5'- polarity. Unwinds branched duplex DNA (Y-DNA)	recG	-	3.6.4.12	ko:K03655	ko03440,map03440	-	-	-	ko00000,ko00001,ko01000,ko03400	-	-	-	DEAD,Helicase_C,RecG_wedge
E5E91_RS09650	243230.DR_1917	5.06e-193	535	COG3153@1|root,COG3153@2|Bacteria	2|Bacteria	S	transferase activity, transferring acyl groups	-	-	-	-	-	-	-	-	-	-	-	-	Acetyltransf_1,Acetyltransf_6,Acetyltransf_9
E5E91_RS09680	1288484.APCS01000018_gene1984	2.78e-235	656	COG5316@1|root,COG5316@2|Bacteria	2|Bacteria	-	-	muiA	-	-	-	-	-	-	-	-	-	-	-	DUF4139,DUF4140,F5_F8_type_C
E5E91_RS09685	243230.DR_1925	1.11e-96	281	COG4270@1|root,COG4270@2|Bacteria	2|Bacteria	-	-	-	-	-	-	-	-	-	-	-	-	-	-	DoxX,DoxX_2
E5E91_RS09695	243230.DR_1927	1.22e-106	306	COG1943@1|root,COG1943@2|Bacteria,1WMSP@1297|Deinococcus-Thermus	1297|Deinococcus-Thermus	L	COGs COG1943 Transposase and inactivated derivatives	-	-	-	ko:K07491	-	-	-	-	ko00000	-	-	-	Y1_Tnp
E5E91_RS09715	243230.DR_1935	1.03e-234	646	COG2390@1|root,COG2390@2|Bacteria,1WMUX@1297|Deinococcus-Thermus	1297|Deinococcus-Thermus	K	Putative sugar-binding domain	-	-	-	-	-	-	-	-	-	-	-	-	Sugar-bind
E5E91_RS09735	243230.DR_1938	3.9e-179	500	COG4221@1|root,COG4221@2|Bacteria,1WID9@1297|Deinococcus-Thermus	1297|Deinococcus-Thermus	S	Belongs to the short-chain dehydrogenases reductases (SDR) family	-	-	-	-	-	-	-	-	-	-	-	-	adh_short
E5E91_RS09775	243230.DR_1946	3.37e-249	683	COG0332@1|root,COG0332@2|Bacteria,1WI7T@1297|Deinococcus-Thermus	1297|Deinococcus-Thermus	I	Catalyzes the condensation reaction of fatty acid synthesis by the addition to an acyl acceptor of two carbons from malonyl-ACP. Catalyzes the first condensation reaction which initiates fatty acid synthesis and may therefore play a role in governing the total rate of fatty acid production. Possesses both acetoacetyl-ACP synthase and acetyl transacylase activities. Its substrate specificity deter…	fabH	GO:0003674,GO:0003824,GO:0006082,GO:0006629,GO:0006631,GO:0008150,GO:0008152,GO:0009987,GO:0016740,GO:0016746,GO:0016747,GO:0019752,GO:0032787,GO:0033818,GO:0043436,GO:0044237,GO:0044238,GO:0044255,GO:0044281,GO:0071704	2.3.1.180	ko:K00648	ko00061,ko01100,ko01212,map00061,map01100,map01212	M00082,M00083	R10707	RC00004,RC02729,RC02888	ko00000,ko00001,ko00002,ko01000,ko01004	-	-	-	ACP_syn_III,ACP_syn_III_C
E5E91_RS09780	243230.DR_1947	2.01e-238	657	COG0332@1|root,COG0332@2|Bacteria,1WI7T@1297|Deinococcus-Thermus	1297|Deinococcus-Thermus	I	Catalyzes the condensation reaction of fatty acid synthesis by the addition to an acyl acceptor of two carbons from malonyl-ACP. Catalyzes the first condensation reaction which initiates fatty acid synthesis and may therefore play a role in governing the total rate of fatty acid production. Possesses both acetoacetyl-ACP synthase and acetyl transacylase activities. Its substrate specificity deter…	fabH	GO:0003674,GO:0003824,GO:0006082,GO:0006629,GO:0006631,GO:0008150,GO:0008152,GO:0009987,GO:0016740,GO:0016746,GO:0016747,GO:0019752,GO:0032787,GO:0033818,GO:0043436,GO:0044237,GO:0044238,GO:0044255,GO:0044281,GO:0071704	2.3.1.180	ko:K00648	ko00061,ko01100,ko01212,map00061,map01100,map01212	M00082,M00083	R10707	RC00004,RC02729,RC02888	ko00000,ko00001,ko00002,ko01000,ko01004	-	-	-	ACP_syn_III,ACP_syn_III_C
E5E91_RS09790	243230.DR_1949	7.21e-150	421	COG0164@1|root,COG0164@2|Bacteria,1WITM@1297|Deinococcus-Thermus	1297|Deinococcus-Thermus	L	Endonuclease that specifically degrades the RNA of RNA- DNA hybrids	rnhB	-	3.1.26.4	ko:K03470	ko03030,map03030	-	-	-	ko00000,ko00001,ko01000,ko03032	-	-	-	RNase_HII
E5E91_RS09830	926554.KI912662_gene1256	1.07e-30	114	2EBTY@1|root,335TG@2|Bacteria	2|Bacteria	-	-	-	-	-	-	-	-	-	-	-	-	-	-	YbjN
E5E91_RS09845	243230.DR_1960	9.11e-281	768	COG0183@1|root,COG0183@2|Bacteria	2|Bacteria	I	Belongs to the thiolase family	phaA	GO:0003674,GO:0003824,GO:0003988,GO:0006082,GO:0006629,GO:0006631,GO:0006635,GO:0008150,GO:0008152,GO:0009056,GO:0009062,GO:0009987,GO:0016042,GO:0016054,GO:0016408,GO:0016740,GO:0016746,GO:0016747,GO:0019395,GO:0019752,GO:0030258,GO:0032787,GO:0034440,GO:0043436,GO:0044237,GO:0044238,GO:0044242,GO:0044248,GO:0044255,GO:0044281,GO:0044282,GO:0046395,GO:0055114,GO:0071704,GO:0072329,GO:1901575	2.3.1.9	ko:K00626	ko00071,ko00072,ko00280,ko00310,ko00362,ko00380,ko00620,ko00630,ko00640,ko00650,ko00720,ko00900,ko01100,ko01110,ko01120,ko01130,ko01200,ko01212,ko02020,map00071,map00072,map00280,map00310,map00362,map00380,map00620,map00630,map00640,map00650,map00720,map00900,map01100,map01110,map01120,map01130,map01200,map01212,map02020	M00088,M00095,M00373,M00374,M00375	R00238,R01177	RC00004,RC00326	ko00000,ko00001,ko00002,ko01000,ko04147	-	-	-	Thiolase_C,Thiolase_N
E5E91_RS09850	1288484.APCS01000037_gene1678	2.25e-104	307	COG0666@1|root,COG0666@2|Bacteria	2|Bacteria	G	response to abiotic stimulus	-	-	-	-	-	-	-	-	-	-	-	-	Ank,Ank_2,Ank_3,Ank_4,Ank_5
E5E91_RS09875	243230.DR_1966	2.06e-183	509	COG1496@1|root,COG1496@2|Bacteria,1WI9I@1297|Deinococcus-Thermus	1297|Deinococcus-Thermus	S	Belongs to the multicopper oxidase YfiH RL5 family	-	GO:0003674,GO:0005488,GO:0005507,GO:0043167,GO:0043169,GO:0046872,GO:0046914	-	ko:K05810	-	-	-	-	ko00000,ko01000	-	-	-	Cu-oxidase_4
E5E91_RS09880	243230.DR_1967	4.3e-186	517	COG0623@1|root,COG0623@2|Bacteria,1WI4K@1297|Deinococcus-Thermus	1297|Deinococcus-Thermus	I	Enoyl- acyl-carrier-protein reductase NADH	fabL	-	1.3.1.10,1.3.1.9	ko:K00208	ko00061,ko00333,ko00780,ko01100,ko01130,ko01212,map00061,map00333,map00780,map01100,map01130,map01212	M00083,M00572	R01404,R04429,R04430,R04724,R04725,R04955,R04956,R04958,R04959,R04961,R04962,R04966,R04967,R04969,R04970,R07765,R10118,R10122,R11671	RC00052,RC00076,RC00120	ko00000,ko00001,ko00002,ko01000,ko01004	-	-	-	adh_short_C2
E5E91_RS09890	243230.DR_1969	2.56e-79	235	COG1733@1|root,COG1733@2|Bacteria,1WJYB@1297|Deinococcus-Thermus	1297|Deinococcus-Thermus	K	transcriptional regulator	-	-	-	-	-	-	-	-	-	-	-	-	HxlR
E5E91_RS09900	243230.DR_1971	1.86e-256	706	COG0738@1|root,COG0738@2|Bacteria	2|Bacteria	G	Major facilitator superfamily	-	-	-	-	-	-	-	-	-	-	-	-	MFS_1
E5E91_RS09925	243230.DR_1976	0	1423	COG1193@1|root,COG1193@2|Bacteria,1WIC7@1297|Deinococcus-Thermus	1297|Deinococcus-Thermus	L	Endonuclease that is involved in the suppression of homologous recombination and may therefore have a key role in the control of bacterial genetic diversity	mutS2	-	-	ko:K07456	ko03430,map03430	-	-	-	ko00000,ko00001,ko03400	-	-	-	MutS_V,Smr
E5E91_RS09935	243230.DR_1978	1.09e-209	580	COG0454@1|root,COG0456@2|Bacteria,1WMYB@1297|Deinococcus-Thermus	1297|Deinococcus-Thermus	K	FR47-like protein	-	-	-	-	-	-	-	-	-	-	-	-	Acetyltransf_1
E5E91_RS09950	243230.DR_1981	3.84e-121	346	2B3SK@1|root,31WG7@2|Bacteria,1WK8J@1297|Deinococcus-Thermus	1297|Deinococcus-Thermus	-	-	-	-	-	-	-	-	-	-	-	-	-	-	HD
E5E91_RS09955	243230.DR_1982	2.51e-236	649	COG0492@1|root,COG0492@2|Bacteria,1WI0B@1297|Deinococcus-Thermus	1297|Deinococcus-Thermus	C	Belongs to the class-II pyridine nucleotide-disulfide oxidoreductase family	trxB	-	1.8.1.9	ko:K00384	ko00450,map00450	-	R02016,R03596,R09372	RC00013,RC02518,RC02873	ko00000,ko00001,ko01000	-	-	-	Pyr_redox_2
E5E91_RS09980	243230.DR_1986	1.1e-192	535	COG1307@1|root,COG1307@2|Bacteria,1WIY0@1297|Deinococcus-Thermus	1297|Deinococcus-Thermus	S	PFAM Uncharacterised protein, DegV family COG1307	-	-	-	-	-	-	-	-	-	-	-	-	DegV
E5E91_RS10005	243230.DR_1991	4.99e-247	679	COG0585@1|root,COG0585@2|Bacteria,1WJ08@1297|Deinococcus-Thermus	1297|Deinococcus-Thermus	J	Responsible for synthesis of pseudouridine from uracil- 13 in transfer RNAs	truD	GO:0001522,GO:0003674,GO:0003824,GO:0006139,GO:0006725,GO:0006807,GO:0008150,GO:0008152,GO:0009451,GO:0009982,GO:0009987,GO:0016070,GO:0016853,GO:0016866,GO:0034641,GO:0043170,GO:0043412,GO:0044237,GO:0044238,GO:0046483,GO:0071704,GO:0090304,GO:1901360	5.4.99.27	ko:K06176	-	-	-	-	ko00000,ko01000,ko03016	-	-	-	TruD
E5E91_RS10045	243230.DR_1999	6.16e-135	385	COG1280@1|root,COG1280@2|Bacteria,1WMFT@1297|Deinococcus-Thermus	1297|Deinococcus-Thermus	E	LysE type translocator	-	-	-	-	-	-	-	-	-	-	-	-	LysE
E5E91_RS10085	243230.DR_2007	1.04e-49	157	2EECB@1|root,3386M@2|Bacteria,1WKCA@1297|Deinococcus-Thermus	1297|Deinococcus-Thermus	S	Protein of unknown function (DUF3248)	-	-	-	-	-	-	-	-	-	-	-	-	DUF3248
E5E91_RS10095	243230.DR_2009	7.72e-48	153	COG1837@1|root,COG1837@2|Bacteria,1WKGN@1297|Deinococcus-Thermus	1297|Deinococcus-Thermus	S	Belongs to the UPF0109 family	-	-	-	ko:K06960	-	-	-	-	ko00000	-	-	-	KH_4
E5E91_RS10115	1288484.APCS01000072_gene304	1.03e-218	605	COG1494@1|root,COG1494@2|Bacteria,1WI3D@1297|Deinococcus-Thermus	1297|Deinococcus-Thermus	G	TIGRFAM fructose-1,6-bisphosphatase, class II	glpX	-	3.1.3.11	ko:K02446	ko00010,ko00030,ko00051,ko00680,ko00710,ko01100,ko01110,ko01120,ko01130,ko01200,map00010,map00030,map00051,map00680,map00710,map01100,map01110,map01120,map01130,map01200	M00003,M00165,M00167	R00762,R04780	RC00017	ko00000,ko00001,ko00002,ko01000	-	-	-	FBPase_glpX
E5E91_RS10125	243230.DR_2015	1.61e-292	800	COG1232@1|root,COG1232@2|Bacteria	2|Bacteria	H	protoporphyrinogen oxidase activity	hemY	-	-	-	-	-	-	-	-	-	-	-	Amino_oxidase
E5E91_RS10135	243230.DR_2017	0	927	COG0624@1|root,COG0624@2|Bacteria,1WIRQ@1297|Deinococcus-Thermus	1297|Deinococcus-Thermus	E	PFAM Peptidase family M20 M25 M40	-	-	-	-	-	-	-	-	-	-	-	-	M20_dimer,Peptidase_M20
E5E91_RS10140	709986.Deima_1090	4.89e-40	139	2A1K9@1|root,30PU8@2|Bacteria,1WJTT@1297|Deinococcus-Thermus	1297|Deinococcus-Thermus	-	-	-	-	-	-	-	-	-	-	-	-	-	-	-
E5E91_RS10145	243230.DR_2019	7.9e-246	675	COG1651@1|root,COG1651@2|Bacteria	2|Bacteria	O	Required for disulfide bond formation in some periplasmic proteins. Acts by transferring its disulfide bond to other proteins and is reduced in the process	-	-	-	-	-	-	-	-	-	-	-	-	Thioredoxin_4
E5E91_RS10160	243230.DR_2021	1.83e-127	363	COG0344@1|root,COG0344@2|Bacteria,1WJ35@1297|Deinococcus-Thermus	1297|Deinococcus-Thermus	I	Catalyzes the transfer of an acyl group from acyl- phosphate (acyl-PO(4)) to glycerol-3-phosphate (G3P) to form lysophosphatidic acid (LPA). This enzyme utilizes acyl-phosphate as fatty acyl donor, but not acyl-CoA or acyl-ACP	plsY	-	2.3.1.15	ko:K08591	ko00561,ko00564,ko01100,ko01110,map00561,map00564,map01100,map01110	M00089	R00851,R09380	RC00004,RC00039,RC00041	ko00000,ko00001,ko00002,ko01000,ko01004	-	-	-	G3P_acyltransf
E5E91_RS10165	243230.DR_2022	3.17e-111	319	COG0346@1|root,COG0346@2|Bacteria,1WJZW@1297|Deinococcus-Thermus	1297|Deinococcus-Thermus	E	PFAM Glyoxalase bleomycin resistance protein dioxygenase	-	-	5.1.99.1	ko:K05606	ko00280,ko00630,ko00640,ko00720,ko01100,ko01120,ko01200,map00280,map00630,map00640,map00720,map01100,map01120,map01200	M00373,M00375,M00376,M00741	R02765,R09979	RC00780,RC02739	ko00000,ko00001,ko00002,ko01000	-	-	-	Glyoxalase_4
E5E91_RS10180	243230.DR_2025	0	927	COG0624@1|root,COG0624@2|Bacteria,1WIJT@1297|Deinococcus-Thermus	1297|Deinococcus-Thermus	E	PFAM Peptidase family M20 M25 M40	-	-	-	-	-	-	-	-	-	-	-	-	M20_dimer,Peptidase_M20
E5E91_RS10200	1121378.KB899723_gene189	2.99e-57	183	COG3415@1|root,COG3415@2|Bacteria	2|Bacteria	L	Transposase	-	-	-	-	-	-	-	-	-	-	-	-	DDE_3,HTH_23,HTH_29,HTH_32,HTH_33
E5E91_RS10205	243230.DR_2029	1.05e-135	383	COG2306@1|root,COG2306@2|Bacteria	2|Bacteria	S	Protein of unknown function (DUF402)	-	-	-	ko:K09145	-	-	-	-	ko00000	-	-	-	DUF402
E5E91_RS10220	1288484.APCS01000093_gene1534	5.88e-234	649	COG0477@1|root,COG2814@2|Bacteria,1WN32@1297|Deinococcus-Thermus	1297|Deinococcus-Thermus	EGP	Major Facilitator Superfamily	-	-	-	-	-	-	-	-	-	-	-	-	MFS_1
E5E91_RS10230	243230.DR_2033	0	1434	COG3968@1|root,COG3968@2|Bacteria,1WM5R@1297|Deinococcus-Thermus	1297|Deinococcus-Thermus	S	glutamine synthetase	-	-	6.3.1.2	ko:K01915	ko00220,ko00250,ko00630,ko00910,ko01100,ko01120,ko01230,ko02020,ko04217,ko04724,ko04727,map00220,map00250,map00630,map00910,map01100,map01120,map01230,map02020,map04217,map04724,map04727	-	R00253	RC00010,RC02798	ko00000,ko00001,ko01000,ko04147	-	-	-	GSIII_N,Gln-synt_C
E5E91_RS10235	243230.DR_2034	6.46e-185	514	COG2746@1|root,COG2746@2|Bacteria	2|Bacteria	V	aminoglycoside 3-N-acetyltransferase activity	yokD	-	2.3.1.81	ko:K00662	-	-	-	-	ko00000,ko01000,ko01504	-	-	-	Antibiotic_NAT
E5E91_RS10245	243230.DR_2036	0	1170	COG0366@1|root,COG0366@2|Bacteria,1WJEJ@1297|Deinococcus-Thermus	1297|Deinococcus-Thermus	G	Trehalose synthase	-	-	3.2.1.1,5.4.99.16	ko:K05343	ko00500,ko01100,map00500,map01100	-	R01557,R02108,R02112,R11262	RC01816	ko00000,ko00001,ko01000	-	GH13	-	Alpha-amylase,Malt_amylase_C
E5E91_RS10260	243230.DR_2040	6.19e-229	630	COG1192@1|root,COG1192@2|Bacteria	2|Bacteria	D	plasmid maintenance	soj1	-	-	ko:K03496,ko:K12055	-	-	-	-	ko00000,ko02044,ko03036,ko04812	3.A.7.11.1	-	-	AAA_31
E5E91_RS10350	1288484.APCS01000172_gene2734	0	1041	COG1164@1|root,COG1164@2|Bacteria,1WIRX@1297|Deinococcus-Thermus	1297|Deinococcus-Thermus	E	Oligoendopeptidase, pepF M3 family	-	-	-	-	-	-	-	-	-	-	-	-	Peptidase_M3,Peptidase_M3_N
E5E91_RS10365	243230.DR_2057	1.93e-125	358	COG3597@1|root,COG3597@2|Bacteria	2|Bacteria	S	protein domain associated with	-	-	-	-	-	-	-	-	-	-	-	-	DUF533,DUF697,TerB
E5E91_RS10385	1288484.APCS01000071_gene2591	1.12e-87	258	2EI1G@1|root,33BSZ@2|Bacteria	2|Bacteria	-	-	-	-	-	-	-	-	-	-	-	-	-	-	-
E5E91_RS10390	243230.DR_2062	1.3e-239	659	COG0823@1|root,COG0823@2|Bacteria	2|Bacteria	U	Involved in the tonB-independent uptake of proteins	-	-	-	-	-	-	-	-	-	-	-	-	HYR,REJ
E5E91_RS10395	243230.DR_2063	0	1463	COG1185@1|root,COG1185@2|Bacteria,1WJ7J@1297|Deinococcus-Thermus	1297|Deinococcus-Thermus	J	Involved in mRNA degradation. Catalyzes the phosphorolysis of single-stranded polyribonucleotides processively in the 3'- to 5'-direction	pnp	-	2.7.7.8	ko:K00962	ko00230,ko00240,ko03018,map00230,map00240,map03018	M00394	R00437,R00438,R00439,R00440	RC02795	ko00000,ko00001,ko00002,ko01000,ko03016,ko03019	-	-	-	KH_1,PNPase,RNase_PH,RNase_PH_C,S1
E5E91_RS10400	243230.DR_2065	9.47e-282	769	COG1989@1|root,COG1989@2|Bacteria,1WIEB@1297|Deinococcus-Thermus	1297|Deinococcus-Thermus	NOU	Type II secretory pathway, prepilin signal peptidase PulO and related	-	-	3.4.23.43	ko:K02654	-	M00331	-	-	ko00000,ko00002,ko01000,ko01002,ko02035,ko02044	3.A.15.2	-	-	DiS_P_DiS,Peptidase_A24
E5E91_RS10420	243230.DR_2069	0	1350	COG0272@1|root,COG0272@2|Bacteria,1WJ4M@1297|Deinococcus-Thermus	1297|Deinococcus-Thermus	L	DNA ligase that catalyzes the formation of phosphodiester linkages between 5'-phosphoryl and 3'-hydroxyl groups in double-stranded DNA using NAD as a coenzyme and as the energy source for the reaction. It is essential for DNA replication and repair of damaged DNA	ligA	GO:0003674,GO:0003824,GO:0003909,GO:0003911,GO:0005575,GO:0005622,GO:0005623,GO:0005737,GO:0005829,GO:0006139,GO:0006259,GO:0006266,GO:0006281,GO:0006284,GO:0006288,GO:0006725,GO:0006807,GO:0006950,GO:0006974,GO:0008150,GO:0008152,GO:0009987,GO:0016874,GO:0016886,GO:0033554,GO:0034641,GO:0043170,GO:0044237,GO:0044238,GO:0044260,GO:0044424,GO:0044444,GO:0044464,GO:0046483,GO:0050896,GO:0051103,GO:…	6.5.1.2	ko:K01972	ko03030,ko03410,ko03420,ko03430,map03030,map03410,map03420,map03430	-	R00382	RC00005	ko00000,ko00001,ko01000,ko03032,ko03400	-	-	-	BRCT,DNA_ligase_OB,DNA_ligase_ZBD,DNA_ligase_aden,HHH_2,HHH_5
E5E91_RS10430	243230.DR_2071	3.74e-316	861	COG1109@1|root,COG1109@2|Bacteria,1WITP@1297|Deinococcus-Thermus	1297|Deinococcus-Thermus	G	Catalyzes the conversion of glucosamine-6-phosphate to glucosamine-1-phosphate	glmM	-	5.4.2.10	ko:K03431	ko00520,ko01100,ko01130,map00520,map01100,map01130	-	R02060	RC00408	ko00000,ko00001,ko01000	-	-	-	PGM_PMM_I,PGM_PMM_II,PGM_PMM_III,PGM_PMM_IV
E5E91_RS10435	243230.DR_2072	2.53e-265	726	COG3214@1|root,COG3214@2|Bacteria	2|Bacteria	J	Protein conserved in bacteria	-	-	-	ko:K09927	-	-	-	-	ko00000	-	-	-	HTH_42
E5E91_RS10450	1288484.APCS01000071_gene2577	2.72e-83	247	COG0633@1|root,COG0633@2|Bacteria,1WN1N@1297|Deinococcus-Thermus	1297|Deinococcus-Thermus	C	PFAM 2Fe-2S iron-sulfur cluster binding domain	-	-	-	-	-	-	-	-	-	-	-	-	Fer2
E5E91_RS10470	243230.DR_2079	8.84e-81	239	COG1695@1|root,COG1695@2|Bacteria	2|Bacteria	K	negative regulation of transcription, DNA-templated	-	-	-	ko:K10947	-	-	-	-	ko00000,ko03000	-	-	-	PadR
E5E91_RS10495	243230.DR_2085	3.71e-53	166	COG0695@1|root,COG0695@2|Bacteria,1WKDQ@1297|Deinococcus-Thermus	1297|Deinococcus-Thermus	O	PFAM glutaredoxin	grxA	-	1.20.4.3	ko:K18917	-	-	-	-	ko00000,ko01000	-	-	-	Glutaredoxin
E5E91_RS10500	1489678.RDMS_07305	9.05e-33	114	2BMUI@1|root,32GE2@2|Bacteria,1WKN5@1297|Deinococcus-Thermus	1297|Deinococcus-Thermus	S	Protein of unknown function (DUF2905)	-	-	-	-	-	-	-	-	-	-	-	-	DUF2905
E5E91_RS10510	243230.DR_2088	4.01e-248	684	COG4269@1|root,COG4269@2|Bacteria	2|Bacteria	T	membrane	yjgN	GO:0005575,GO:0005623,GO:0005886,GO:0016020,GO:0044464,GO:0071944	-	-	-	-	-	-	-	-	-	-	DUF898
E5E91_RS10530	243230.DR_2092	6.86e-111	319	COG0319@1|root,COG0319@2|Bacteria,1WJWJ@1297|Deinococcus-Thermus	1297|Deinococcus-Thermus	S	Single strand-specific metallo-endoribonuclease involved in late-stage 70S ribosome quality control and in maturation of the 3' terminus of the 16S rRNA	ybeY	-	-	ko:K07042	-	-	-	-	ko00000,ko03009	-	-	-	UPF0054
E5E91_RS10540	243230.DR_2094	2.32e-104	303	COG1959@1|root,COG1959@2|Bacteria,1WIBU@1297|Deinococcus-Thermus	1297|Deinococcus-Thermus	K	Transcriptional regulator, BadM Rrf2 family	-	-	-	-	-	-	-	-	-	-	-	-	Rrf2
E5E91_RS10545	243230.DR_2095	6.97e-70	219	COG2010@1|root,COG2010@2|Bacteria	2|Bacteria	C	Cytochrome c	-	-	-	-	-	-	-	-	-	-	-	-	Cytochrome_CBB3
E5E91_RS10550	243230.DR_2096	0	1048	COG0616@1|root,COG0616@2|Bacteria,1WJ0C@1297|Deinococcus-Thermus	1297|Deinococcus-Thermus	OU	signal peptide peptidase SppA, 36K type	-	-	-	ko:K04773	-	-	-	-	ko00000,ko01000,ko01002	-	-	-	Peptidase_S49
E5E91_RS10610	243230.DR_2108	0	951	COG1520@1|root,COG3831@1|root,COG1520@2|Bacteria,COG3831@2|Bacteria	2|Bacteria	S	amino acid activation for nonribosomal peptide biosynthetic process	-	-	-	-	-	-	-	-	-	-	-	-	DUF1863,PQQ_2,PQQ_3,WGR
E5E91_RS10680	243230.DR_2121	2.9e-213	592	COG0559@1|root,COG0559@2|Bacteria,1WJ0D@1297|Deinococcus-Thermus	1297|Deinococcus-Thermus	E	Belongs to the binding-protein-dependent transport system permease family	-	-	-	ko:K01997	ko02010,ko02024,map02010,map02024	M00237	-	-	ko00000,ko00001,ko00002,ko02000	3.A.1.4	-	-	BPD_transp_2
E5E91_RS10725	243230.DR_2130	0	1650	COG0826@1|root,COG0826@2|Bacteria	2|Bacteria	O	peptidase U32	-	-	-	ko:K08303	ko05120,map05120	-	-	-	ko00000,ko00001,ko01000,ko01002	-	-	-	DUF3656,Peptidase_U32
E5E91_RS10730	243230.DR_2132	3.73e-99	288	COG0589@1|root,COG0589@2|Bacteria,1WJVG@1297|Deinococcus-Thermus	1297|Deinococcus-Thermus	T	Universal stress protein	-	-	-	-	-	-	-	-	-	-	-	-	Usp
E5E91_RS10740	243230.DR_2134	8.69e-183	508	COG1137@1|root,COG1137@2|Bacteria,1WJ7Z@1297|Deinococcus-Thermus	1297|Deinococcus-Thermus	S	ABC-type (Unclassified) transport system, ATPase component	-	-	-	ko:K06861	ko02010,map02010	M00320	-	-	ko00000,ko00001,ko00002,ko01000,ko02000	1.B.42.1	-	-	ABC_tran
E5E91_RS10745	243230.DR_2135	4.21e-294	801	COG1015@1|root,COG1015@2|Bacteria,1WIH5@1297|Deinococcus-Thermus	1297|Deinococcus-Thermus	G	Phosphotransfer between the C1 and C5 carbon atoms of pentose	deoB	GO:0003674,GO:0003824,GO:0005575,GO:0005622,GO:0005623,GO:0005737,GO:0005829,GO:0008973,GO:0016853,GO:0016866,GO:0016868,GO:0044424,GO:0044444,GO:0044464	5.4.2.7	ko:K01839	ko00030,ko00230,map00030,map00230	-	R01057,R02749	RC00408	ko00000,ko00001,ko01000	-	-	-	Metalloenzyme
E5E91_RS10765	243230.DR_2139	2.03e-105	303	COG0645@1|root,COG0645@2|Bacteria	2|Bacteria	S	AAA domain	-	-	-	ko:K07028	-	-	-	-	ko00000	-	-	-	AAA_33
E5E91_RS10770	243230.DR_2140	3.49e-306	835	COG0141@1|root,COG0141@2|Bacteria,1WI7X@1297|Deinococcus-Thermus	1297|Deinococcus-Thermus	E	Catalyzes the sequential NAD-dependent oxidations of L- histidinol to L-histidinaldehyde and then to L-histidine	hisD	GO:0000105,GO:0003674,GO:0003824,GO:0004399,GO:0005575,GO:0005622,GO:0005623,GO:0005737,GO:0005829,GO:0006082,GO:0006520,GO:0006547,GO:0006725,GO:0006807,GO:0008150,GO:0008152,GO:0008652,GO:0009058,GO:0009987,GO:0016053,GO:0016491,GO:0016614,GO:0016616,GO:0018130,GO:0019438,GO:0019752,GO:0034641,GO:0043436,GO:0044237,GO:0044238,GO:0044249,GO:0044281,GO:0044283,GO:0044424,GO:0044444,GO:0044464,GO:…	1.1.1.23	ko:K00013	ko00340,ko01100,ko01110,ko01230,map00340,map01100,map01110,map01230	M00026	R01158,R01163,R03012	RC00099,RC00242,RC00463	ko00000,ko00001,ko00002,ko01000	-	-	-	Histidinol_dh
E5E91_RS10785	243230.DR_2143	1.58e-174	494	COG0330@1|root,COG0330@2|Bacteria	2|Bacteria	O	stress-induced mitochondrial fusion	qmcA	GO:0005575,GO:0005623,GO:0005886,GO:0016020,GO:0044464,GO:0071944	-	-	-	-	-	-	-	-	-	-	Band_7,Band_7_C
E5E91_RS10795	1288484.APCS01000025_gene2491	8.48e-246	686	COG1119@1|root,COG1119@2|Bacteria	2|Bacteria	P	ATPase activity	ylmA	-	3.6.3.34	ko:K02013,ko:K05776	ko02010,map02010	M00189,M00240	-	-	ko00000,ko00001,ko00002,ko01000,ko02000	3.A.1.14	-	-	ABC_tran
E5E91_RS10800	745776.DGo_CA1802	3.23e-52	185	COG1129@1|root,COG1129@2|Bacteria	2|Bacteria	G	ABC transporter	-	-	-	ko:K05776	ko02010,map02010	M00189	-	-	ko00000,ko00001,ko00002,ko02000	-	-	-	ABC_tran
E5E91_RS10805	1288484.APCS01000025_gene2493	2.66e-164	462	COG0561@1|root,COG0561@2|Bacteria	2|Bacteria	Q	phosphatase activity	-	-	-	ko:K11938	-	-	-	-	ko00000,ko01000	-	-	-	Hydrolase_3
E5E91_RS10810	243230.DR_2148	2.41e-137	389	COG1309@1|root,COG1309@2|Bacteria	2|Bacteria	K	transcriptional regulator	-	-	-	ko:K09017	-	-	-	-	ko00000,ko03000	-	-	-	TetR_N
E5E91_RS10850	243230.DR_2156	6.12e-92	268	2EEUG@1|root,338N0@2|Bacteria,1WKK3@1297|Deinococcus-Thermus	1297|Deinococcus-Thermus	S	Protein of unknown function (DUF3208)	-	-	-	-	-	-	-	-	-	-	-	-	DUF3208
E5E91_RS10865	243230.DR_2159	4.62e-156	441	COG3409@1|root,COG3409@2|Bacteria,1WN59@1297|Deinococcus-Thermus	1297|Deinococcus-Thermus	M	Putative peptidoglycan binding domain	-	-	-	-	-	-	-	-	-	-	-	-	PG_binding_1
E5E91_RS10870	243230.DR_2160	1.68e-233	643	COG0113@1|root,COG0113@2|Bacteria,1WINH@1297|Deinococcus-Thermus	1297|Deinococcus-Thermus	H	Belongs to the ALAD family	hemB	-	4.2.1.24	ko:K01698	ko00860,ko01100,ko01110,ko01120,map00860,map01100,map01110,map01120	M00121	R00036	RC00918,RC01781	ko00000,ko00001,ko00002,ko01000,ko04147	-	-	-	ALAD
E5E91_RS10875	243230.DR_2161	2.06e-125	357	COG2453@1|root,COG2453@2|Bacteria	2|Bacteria	T	phosphatase	-	-	-	-	-	-	-	-	-	-	-	-	CDKN3,Y_phosphatase
E5E91_RS10890	243230.DR_2164	6.96e-239	657	COG0761@1|root,COG0761@2|Bacteria,1WI89@1297|Deinococcus-Thermus	1297|Deinococcus-Thermus	IM	Catalyzes the conversion of 1-hydroxy-2-methyl-2-(E)- butenyl 4-diphosphate (HMBPP) into a mixture of isopentenyl diphosphate (IPP) and dimethylallyl diphosphate (DMAPP). Acts in the terminal step of the DOXP MEP pathway for isoprenoid precursor biosynthesis	ispH	-	1.17.7.4	ko:K03527	ko00900,ko01100,ko01110,ko01130,map00900,map01100,map01110,map01130	M00096	R05884,R08210	RC01137,RC01487	ko00000,ko00001,ko00002,ko01000	-	-	-	LYTB
E5E91_RS10900	1288484.APCS01000067_gene2702	8.11e-61	187	COG0607@1|root,COG0607@2|Bacteria,1WKHC@1297|Deinococcus-Thermus	1297|Deinococcus-Thermus	P	Rhodanese Homology Domain	-	-	-	-	-	-	-	-	-	-	-	-	Rhodanese
E5E91_RS10905	243230.DR_2166	9.96e-170	476	COG0813@1|root,COG0813@2|Bacteria,1WKXW@1297|Deinococcus-Thermus	1297|Deinococcus-Thermus	F	Purine-nucleoside phosphorylase	deoD	-	2.4.2.1	ko:K03784	ko00230,ko00240,ko00760,ko01100,ko01110,map00230,map00240,map00760,map01100,map01110	-	R01561,R01863,R01969,R02147,R02294,R02295,R02297,R02484,R02557,R02748,R08368,R10244	RC00033,RC00063,RC00122	ko00000,ko00001,ko01000	-	-	-	PNP_UDP_1
E5E91_RS10915	243230.DR_2168	3.86e-294	804	COG0144@1|root,COG0781@1|root,COG0144@2|Bacteria,COG0781@2|Bacteria,1WIDE@1297|Deinococcus-Thermus	1297|Deinococcus-Thermus	J	Belongs to the class I-like SAM-binding methyltransferase superfamily. RsmB NOP family	-	-	2.1.1.176	ko:K03500	-	-	-	-	ko00000,ko01000,ko03009	-	-	-	Methyltr_RsmB-F,NusB
E5E91_RS10920	243230.DR_2169	5.76e-283	776	COG0477@1|root,COG2814@2|Bacteria,1WIW6@1297|Deinococcus-Thermus	1297|Deinococcus-Thermus	EGP	Major facilitator superfamily	-	-	-	-	-	-	-	-	-	-	-	-	MFS_1,MFS_3,Sugar_tr
E5E91_RS10940	243230.DR_2173	1.58e-267	730	COG3831@1|root,COG3878@1|root,COG3831@2|Bacteria,COG3878@2|Bacteria	2|Bacteria	J	Protein conserved in bacteria	ywqG	-	-	-	-	-	-	-	-	-	-	-	DUF1963,WGR
E5E91_RS10965	243230.DR_2177	1.62e-110	317	COG0295@1|root,COG0295@2|Bacteria,1WKF5@1297|Deinococcus-Thermus	1297|Deinococcus-Thermus	F	This enzyme scavenges exogenous and endogenous cytidine and 2'-deoxycytidine for UMP synthesis	-	-	3.5.4.5	ko:K01489	ko00240,ko00983,ko01100,map00240,map00983,map01100	-	R01878,R02485,R08221	RC00074,RC00514	ko00000,ko00001,ko01000	-	-	-	dCMP_cyt_deam_1
E5E91_RS10970	243230.DR_2178	1.62e-315	859	COG0015@1|root,COG0015@2|Bacteria,1WI5V@1297|Deinococcus-Thermus	1297|Deinococcus-Thermus	F	Belongs to the lyase 1 family. Adenylosuccinate lyase subfamily	purB	GO:0003674,GO:0003824,GO:0004018,GO:0006139,GO:0006163,GO:0006164,GO:0006167,GO:0006725,GO:0006753,GO:0006793,GO:0006796,GO:0006807,GO:0008150,GO:0008152,GO:0009058,GO:0009117,GO:0009123,GO:0009124,GO:0009126,GO:0009127,GO:0009150,GO:0009152,GO:0009156,GO:0009161,GO:0009165,GO:0009167,GO:0009168,GO:0009259,GO:0009260,GO:0009987,GO:0016829,GO:0016840,GO:0016842,GO:0017144,GO:0018130,GO:0019438,GO:…	4.3.2.2	ko:K01756	ko00230,ko00250,ko01100,ko01110,ko01130,map00230,map00250,map01100,map01110,map01130	M00048,M00049	R01083,R04559	RC00379,RC00444,RC00445	ko00000,ko00001,ko00002,ko01000	-	-	-	ADSL_C,Lyase_1
E5E91_RS11000	243230.DR_2184	0	865	COG0388@1|root,COG0388@2|Bacteria,1WJ47@1297|Deinococcus-Thermus	1297|Deinococcus-Thermus	S	PFAM Nitrilase cyanide hydratase and apolipoprotein N-acyltransferase	-	-	-	-	-	-	-	-	-	-	-	-	CN_hydrolase
E5E91_RS11025	243230.DR_2186	2.34e-304	829	COG2873@1|root,COG2873@2|Bacteria,1WIA0@1297|Deinococcus-Thermus	1297|Deinococcus-Thermus	E	PFAM Cys Met metabolism PLP-dependent enzyme	-	-	2.5.1.49	ko:K01740	ko00270,ko01100,map00270,map01100	-	R01287,R04859	RC00020,RC02821,RC02848	ko00000,ko00001,ko01000	-	-	-	Cys_Met_Meta_PP
E5E91_RS11030	243230.DR_2187	0	919	COG2230@1|root,COG2230@2|Bacteria,1WJD1@1297|Deinococcus-Thermus	1297|Deinococcus-Thermus	M	COGs COG2230 Cyclopropane fatty acid synthase and related methyltransferase	-	-	2.1.1.79,2.1.1.95	ko:K00574,ko:K05928	ko00130,ko01100,ko01110,map00130,map01100,map01110	M00112	R07236,R07504,R10491,R10492	RC00003,RC01662	ko00000,ko00001,ko00002,ko01000	-	-	-	CMAS
E5E91_RS11035	243230.DR_2188	2.75e-307	837	COG2309@1|root,COG2309@2|Bacteria,1WI5P@1297|Deinococcus-Thermus	1297|Deinococcus-Thermus	E	Leucyl aminopeptidase (Aminopeptidase T)	-	-	-	ko:K19689	-	-	-	-	ko00000,ko01000,ko01002	-	-	-	Peptidase_M29
E5E91_RS11055	243230.DR_2192	3.66e-155	436	COG1136@1|root,COG1136@2|Bacteria,1WI3Q@1297|Deinococcus-Thermus	1297|Deinococcus-Thermus	V	ABC-type antimicrobial peptide transport system, ATPase component	-	-	-	ko:K09810	ko02010,map02010	M00255	-	-	ko00000,ko00001,ko00002,ko01000,ko02000	3.A.1.125	-	-	ABC_tran
E5E91_RS11060	745776.DGo_CA1536	4.32e-49	159	COG0675@1|root,COG0675@2|Bacteria,1WK57@1297|Deinococcus-Thermus	1297|Deinococcus-Thermus	L	Transposase, IS605 OrfB family	-	-	-	-	-	-	-	-	-	-	-	-	-
E5E91_RS11065	1288484.APCS01000047_gene71	6.88e-34	116	295G5@1|root,2ZSTU@2|Bacteria,1WKU6@1297|Deinococcus-Thermus	1297|Deinococcus-Thermus	S	TIGRFAM Lysine biosynthesis protein LysW	-	-	-	ko:K05826	-	M00031,M00763	-	-	ko00000,ko00001,ko00002	-	-	-	-
E5E91_RS11075	243230.DR_2195	0	1692	COG0058@1|root,COG0058@2|Bacteria,1WIR5@1297|Deinococcus-Thermus	1297|Deinococcus-Thermus	G	Alpha-glucan phosphorylase	-	-	2.4.1.1	ko:K00688	ko00500,ko01100,ko01110,ko02026,ko04217,ko04910,ko04922,ko04931,map00500,map01100,map01110,map02026,map04217,map04910,map04922,map04931	-	R02111	-	ko00000,ko00001,ko01000	-	GT35	-	DUF3417,Phosphorylase
E5E91_RS11085	243230.DR_2197	5.62e-188	523	COG0600@1|root,COG0600@2|Bacteria	2|Bacteria	P	ABC-type nitrate sulfonate bicarbonate transport system permease component	ssuC	-	-	ko:K02050	-	M00188	-	-	ko00000,ko00002,ko02000	3.A.1.16,3.A.1.17	-	-	BPD_transp_1
E5E91_RS11090	243230.DR_2198	8.01e-174	485	COG1116@1|root,COG1116@2|Bacteria,1WJMK@1297|Deinococcus-Thermus	1297|Deinococcus-Thermus	P	ABC transporter	-	-	-	ko:K02049	-	M00188	-	-	ko00000,ko00002,ko02000	3.A.1.16,3.A.1.17	-	-	ABC_tran
E5E91_RS11095	243230.DR_2199	0	1091	COG2512@1|root,COG2865@1|root,COG2512@2|Bacteria,COG2865@2|Bacteria,1WIVH@1297|Deinococcus-Thermus	1297|Deinococcus-Thermus	K	transcriptional regulator	-	-	3.6.4.12	ko:K03655	ko03440,map03440	-	-	-	ko00000,ko00001,ko01000,ko03400	-	-	-	AlbA_2,HATPase_c_4
E5E91_RS11100	243230.DR_2200	8.44e-182	520	COG0284@1|root,COG0284@2|Bacteria,1WIBQ@1297|Deinococcus-Thermus	1297|Deinococcus-Thermus	F	Belongs to the OMP decarboxylase family. Type 2 subfamily	pyrF	GO:0003674,GO:0003824,GO:0004590,GO:0006139,GO:0006206,GO:0006207,GO:0006725,GO:0006807,GO:0008150,GO:0008152,GO:0009058,GO:0009112,GO:0009987,GO:0016829,GO:0016830,GO:0016831,GO:0018130,GO:0019856,GO:0034641,GO:0044237,GO:0044238,GO:0044249,GO:0044271,GO:0044281,GO:0046112,GO:0046483,GO:0055086,GO:0071704,GO:0072527,GO:0072528,GO:1901360,GO:1901362,GO:1901564,GO:1901566,GO:1901576	4.1.1.23	ko:K01591	ko00240,ko01100,map00240,map01100	M00051	R00965	RC00409	ko00000,ko00001,ko00002,ko01000	-	-	-	OMPdecase
E5E91_RS11105	1288484.APCS01000047_gene80	4.94e-187	521	COG3342@1|root,COG3342@2|Bacteria,1WIWT@1297|Deinococcus-Thermus	1297|Deinococcus-Thermus	S	peptidoglycan binding domain	fimA	-	-	-	-	-	-	-	-	-	-	-	DUF1028,PG_binding_2
E5E91_RS11110	243230.DR_2201	1.39e-110	317	COG1959@1|root,COG1959@2|Bacteria,1WK36@1297|Deinococcus-Thermus	1297|Deinococcus-Thermus	K	transcriptional regulator	-	-	-	-	-	-	-	-	-	-	-	-	Rrf2
E5E91_RS11115	243230.DR_2202	1.13e-239	661	COG1087@1|root,COG1087@2|Bacteria,1WMCP@1297|Deinococcus-Thermus	1297|Deinococcus-Thermus	M	Belongs to the NAD(P)-dependent epimerase dehydratase family	galE	-	5.1.3.2	ko:K01784	ko00052,ko00520,ko01100,map00052,map00520,map01100	M00361,M00362,M00632	R00291,R02984	RC00289	ko00000,ko00001,ko00002,ko01000	-	-	-	Epimerase
E5E91_RS11120	243230.DR_2203	5.53e-145	408	COG1739@1|root,COG1739@2|Bacteria,1WJVU@1297|Deinococcus-Thermus	1297|Deinococcus-Thermus	S	PFAM Uncharacterised protein family UPF0029, Impact, N-terminal	-	-	-	-	-	-	-	-	-	-	-	-	DUF1949,UPF0029
E5E91_RS11145	243230.DR_2208	1.51e-91	267	COG0346@1|root,COG0346@2|Bacteria,1WK0F@1297|Deinococcus-Thermus	1297|Deinococcus-Thermus	E	glyoxalase bleomycin resistance protein dioxygenase	-	-	-	-	-	-	-	-	-	-	-	-	Glyoxalase
E5E91_RS11165	243230.DR_2211	1.69e-166	465	COG0566@1|root,COG0566@2|Bacteria,1WID3@1297|Deinococcus-Thermus	1297|Deinococcus-Thermus	J	Catalyzes the 2'-O methylation of guanosine at position 18 in tRNA	trmH	GO:0001510,GO:0002128,GO:0002938,GO:0003674,GO:0003824,GO:0006139,GO:0006396,GO:0006399,GO:0006400,GO:0006725,GO:0006807,GO:0008033,GO:0008150,GO:0008152,GO:0008168,GO:0008171,GO:0008173,GO:0008175,GO:0008757,GO:0009020,GO:0009451,GO:0009987,GO:0010467,GO:0016070,GO:0016423,GO:0016740,GO:0016741,GO:0030488,GO:0032259,GO:0034470,GO:0034641,GO:0034660,GO:0043170,GO:0043412,GO:0043414,GO:0044237,GO:…	2.1.1.34	ko:K00556	-	-	-	-	ko00000,ko01000,ko03016	-	-	-	SpoU_methylas_C,SpoU_methylase
E5E91_RS11190	243230.DR_2216	5.65e-174	486	COG2013@1|root,COG2013@2|Bacteria	2|Bacteria	S	Mitochondrial biogenesis AIM24	-	-	-	-	-	-	-	-	-	-	-	-	AIM24
E5E91_RS11245	243230.DR_2227	3.69e-297	810	COG3635@1|root,COG3635@2|Bacteria,1WJ8Z@1297|Deinococcus-Thermus	1297|Deinococcus-Thermus	G	Catalyzes the interconversion of 2-phosphoglycerate and 3-phosphoglycerate	apgM	-	5.4.2.12	ko:K15635	ko00010,ko00260,ko00680,ko01100,ko01110,ko01120,ko01130,ko01200,ko01230,map00010,map00260,map00680,map01100,map01110,map01120,map01130,map01200,map01230	M00001,M00002,M00003	R01518	RC00536	ko00000,ko00001,ko00002,ko01000	-	-	-	Metalloenzyme,PhosphMutase
E5E91_RS11270	243230.DR_2232	1.73e-182	509	2CH0A@1|root,30UHJ@2|Bacteria	2|Bacteria	-	-	-	-	-	-	-	-	-	-	-	-	-	-	-
E5E91_RS11275	243230.DR_2233	6.59e-181	503	COG0639@1|root,COG0639@2|Bacteria	2|Bacteria	T	phosphoprotein phosphatase activity	prpA3	-	3.1.3.16	ko:K01090	-	-	-	-	ko00000,ko01000	-	-	-	Metallophos_2
E5E91_RS11280	243230.DR_2234	9.77e-230	632	COG1597@1|root,COG1597@2|Bacteria,1WMEH@1297|Deinococcus-Thermus	1297|Deinococcus-Thermus	I	PFAM Diacylglycerol kinase, catalytic	-	-	-	-	-	-	-	-	-	-	-	-	DAGK_cat
E5E91_RS11305	243230.DR_2238	2.58e-172	482	COG0288@1|root,COG0288@2|Bacteria,1WKSX@1297|Deinococcus-Thermus	1297|Deinococcus-Thermus	P	Reversible hydration of carbon dioxide	-	-	4.2.1.1	ko:K01673	ko00910,map00910	-	R00132,R10092	RC02807	ko00000,ko00001,ko01000	-	-	-	Pro_CA
E5E91_RS11310	243230.DR_2239	1.64e-255	702	COG0624@1|root,COG0624@2|Bacteria,1WIBJ@1297|Deinococcus-Thermus	1297|Deinococcus-Thermus	E	PFAM Peptidase family M20 M25 M40	-	-	-	-	-	-	-	-	-	-	-	-	M20_dimer,Peptidase_M20,Peptidase_M28
E5E91_RS11320	243230.DR_2241	0	947	COG2138@1|root,COG2138@2|Bacteria	2|Bacteria	S	sirohydrochlorin cobaltochelatase activity	cbiX	-	-	-	-	-	-	-	-	-	-	-	CbiX
E5E91_RS11325	243230.DR_2242	6.45e-105	303	COG0450@1|root,COG0450@2|Bacteria,1WJFK@1297|Deinococcus-Thermus	1297|Deinococcus-Thermus	O	Redoxin	-	-	1.11.1.15	ko:K03386	ko04214,map04214	-	-	-	ko00000,ko00001,ko01000,ko04147	-	-	-	1-cysPrx_C,AhpC-TSA
E5E91_RS11350	243230.DR_2247	1.52e-99	289	COG3427@1|root,COG3427@2|Bacteria,1WMJ8@1297|Deinococcus-Thermus	1297|Deinococcus-Thermus	S	carbon monoxide dehydrogenase	-	-	-	ko:K09386	-	-	-	-	ko00000	-	-	-	COXG
E5E91_RS11365	243230.DR_2250	0	976	COG1233@1|root,COG1233@2|Bacteria,1WM51@1297|Deinococcus-Thermus	1297|Deinococcus-Thermus	Q	COG1233 Phytoene dehydrogenase and related	-	-	-	-	-	-	-	-	-	-	-	-	Amino_oxidase,DAO,FAD_binding_2,NAD_binding_8
E5E91_RS11390	243230.DR_2253	2.94e-283	773	COG2311@1|root,COG2311@2|Bacteria,1WKFD@1297|Deinococcus-Thermus	1297|Deinococcus-Thermus	S	COGs COG2311 membrane protein	-	-	-	ko:K07148	-	-	-	-	ko00000	-	-	-	DUF418
E5E91_RS11405	243230.DR_2256	0	1324	COG0021@1|root,COG0021@2|Bacteria,1WITH@1297|Deinococcus-Thermus	1297|Deinococcus-Thermus	G	Catalyzes the transfer of a two-carbon ketol group from a ketose donor to an aldose acceptor, via a covalent intermediate with the cofactor thiamine pyrophosphate	tkt	-	2.2.1.1	ko:K00615	ko00030,ko00710,ko01051,ko01100,ko01110,ko01120,ko01130,ko01200,ko01230,map00030,map00710,map01051,map01100,map01110,map01120,map01130,map01200,map01230	M00004,M00007,M00165,M00167	R01067,R01641,R01830,R06590	RC00032,RC00226,RC00571,RC01560	ko00000,ko00001,ko00002,ko01000	-	-	-	Transket_pyr,Transketolase_C,Transketolase_N
E5E91_RS11440	243230.DR_2263	7.21e-143	403	COG0783@1|root,COG0783@2|Bacteria	2|Bacteria	P	Belongs to the Dps family	-	-	-	ko:K04047	-	-	-	-	ko00000,ko03036	-	-	-	Ferritin
E5E91_RS11445	243230.DR_2264	1.41e-202	565	COG0491@1|root,COG0491@2|Bacteria,1WMIM@1297|Deinococcus-Thermus	1297|Deinococcus-Thermus	S	Metallo-beta-lactamase superfamily	-	-	-	-	-	-	-	-	-	-	-	-	Lactamase_B
E5E91_RS11450	243230.DR_2265	0	1377	COG0531@1|root,COG0531@2|Bacteria,1WIUU@1297|Deinococcus-Thermus	1297|Deinococcus-Thermus	E	amino acid	-	-	-	-	-	-	-	-	-	-	-	-	-
E5E91_RS11460	243230.DR_2267	0	1704	COG1002@1|root,COG1002@2|Bacteria	2|Bacteria	V	DNA modification	-	-	-	-	-	-	-	-	-	-	-	-	N6_Mtase
E5E91_RS11465	243230.DR_2268	6.35e-277	757	COG0436@1|root,COG0436@2|Bacteria,1WITY@1297|Deinococcus-Thermus	1297|Deinococcus-Thermus	E	PFAM Aminotransferase class I and II	-	-	-	-	-	-	-	-	-	-	-	-	Aminotran_1_2
E5E91_RS11470	243230.DR_2269	3.54e-166	464	COG0476@1|root,COG0476@2|Bacteria,1WIMK@1297|Deinococcus-Thermus	1297|Deinococcus-Thermus	H	COGs COG0476 Dinucleotide-utilizing protein involved in molybdopterin and thiamine biosynthesis family 2	-	-	2.7.7.80	ko:K21029	ko04122,map04122	-	R07459	RC00043	ko00000,ko00001,ko01000	-	-	-	ThiF
E5E91_RS11475	243230.DR_2270	9.86e-126	359	COG0344@1|root,COG0344@2|Bacteria,1WJS2@1297|Deinococcus-Thermus	1297|Deinococcus-Thermus	I	Belongs to the PlsY family	-	-	-	-	-	-	-	-	-	-	-	-	G3P_acyltransf
E5E91_RS11510	243230.DR_2278	3.11e-174	487	COG0834@1|root,COG0834@2|Bacteria,1WJD5@1297|Deinococcus-Thermus	1297|Deinococcus-Thermus	ET	COG0834 ABC-type amino acid transport signal transduction systems periplasmic component domain	-	-	-	ko:K02030	-	M00236	-	-	ko00000,ko00002,ko02000	3.A.1.3	-	-	SBP_bac_3
E5E91_RS11520	243230.DR_2280	2.02e-275	759	COG2233@1|root,COG2233@2|Bacteria,1WI3Y@1297|Deinococcus-Thermus	1297|Deinococcus-Thermus	F	PFAM Xanthine uracil vitamin C permease	-	-	-	ko:K02824	-	-	-	-	ko00000,ko02000	2.A.40.1.1,2.A.40.1.2	-	-	Xan_ur_permease
E5E91_RS11525	243230.DR_2281	6.86e-93	272	COG0571@1|root,COG0571@2|Bacteria	2|Bacteria	J	ribonuclease III activity	rnc	-	3.1.26.3	ko:K03685	ko03008,ko05205,map03008,map05205	-	-	-	ko00000,ko00001,ko01000,ko03009,ko03019,ko03036	-	-	-	Ribonucleas_3_3,dsrm
E5E91_RS11540	243230.DR_2284	4.67e-173	482	COG1121@1|root,COG1121@2|Bacteria,1WME4@1297|Deinococcus-Thermus	1297|Deinococcus-Thermus	P	COG1121 ABC-type Mn Zn transport systems ATPase component	-	-	-	ko:K09820	-	M00243	-	-	ko00000,ko00002,ko02000	3.A.1.15	-	-	ABC_tran
E5E91_RS11545	243230.DR_2285	2.35e-267	731	COG1194@1|root,COG1194@2|Bacteria,1WI9U@1297|Deinococcus-Thermus	1297|Deinococcus-Thermus	L	PFAM HhH-GPD superfamily base excision DNA repair protein	mutY	-	-	ko:K03575	ko03410,map03410	-	-	-	ko00000,ko00001,ko01000,ko03400	-	-	-	EndIII_4Fe-2S,HhH-GPD,NUDIX_4
E5E91_RS11555	243230.DR_2287	3.1e-58	180	COG1522@1|root,COG1522@2|Bacteria,1WKF0@1297|Deinococcus-Thermus	1297|Deinococcus-Thermus	K	Lrp/AsnC ligand binding domain	-	-	-	-	-	-	-	-	-	-	-	-	AsnC_trans_reg
E5E91_RS11570	243230.DR_2289	8.85e-163	457	COG0194@1|root,COG0194@2|Bacteria,1WI3H@1297|Deinococcus-Thermus	1297|Deinococcus-Thermus	F	Essential for recycling GMP and indirectly, cGMP	gmk	GO:0003674,GO:0003824,GO:0004385,GO:0005575,GO:0005622,GO:0005623,GO:0005737,GO:0005829,GO:0006139,GO:0006163,GO:0006725,GO:0006753,GO:0006793,GO:0006796,GO:0006807,GO:0008150,GO:0008152,GO:0009058,GO:0009116,GO:0009117,GO:0009119,GO:0009123,GO:0009126,GO:0009132,GO:0009135,GO:0009150,GO:0009161,GO:0009165,GO:0009167,GO:0009179,GO:0009185,GO:0009259,GO:0009987,GO:0016301,GO:0016310,GO:0016740,GO:…	2.7.4.8	ko:K00942	ko00230,ko01100,map00230,map01100	M00050	R00332,R02090	RC00002	ko00000,ko00001,ko00002,ko01000	-	-	-	Guanylate_kin
E5E91_RS11575	243230.DR_2290	3.2e-205	567	COG0101@1|root,COG0101@2|Bacteria,1WJ4J@1297|Deinococcus-Thermus	1297|Deinococcus-Thermus	J	Formation of pseudouridine at positions 38, 39 and 40 in the anticodon stem and loop of transfer RNAs	truA	GO:0001522,GO:0003674,GO:0003824,GO:0006139,GO:0006396,GO:0006399,GO:0006400,GO:0006725,GO:0006807,GO:0008033,GO:0008150,GO:0008152,GO:0009451,GO:0009982,GO:0009987,GO:0010467,GO:0016070,GO:0016853,GO:0016866,GO:0031119,GO:0034470,GO:0034641,GO:0034660,GO:0043170,GO:0043412,GO:0044237,GO:0044238,GO:0046483,GO:0071704,GO:0090304,GO:1901360	5.4.99.12	ko:K06173	-	-	-	-	ko00000,ko01000,ko03016	-	-	-	PseudoU_synth_1
E5E91_RS11580	243230.DR_2291	4.46e-255	707	COG0739@1|root,COG1388@1|root,COG0739@2|Bacteria,COG1388@2|Bacteria	2|Bacteria	M	LysM domain	MA20_41515	-	3.4.24.75	ko:K08259,ko:K21471	-	-	-	-	ko00000,ko01000,ko01002,ko01011	-	-	-	LysM,Peptidase_M23
E5E91_RS11595	243230.DR_2294	1.09e-66	202	COG1324@1|root,COG1324@2|Bacteria,1WKG6@1297|Deinococcus-Thermus	1297|Deinococcus-Thermus	P	PFAM CutA1 divalent ion tolerance protein	cutA	-	-	ko:K03926	-	-	-	-	ko00000	-	-	-	CutA1
E5E91_RS11615	243230.DR_2298	2.6e-113	325	COG0824@1|root,COG0824@2|Bacteria,1WKH6@1297|Deinococcus-Thermus	1297|Deinococcus-Thermus	S	PFAM thioesterase superfamily	-	-	-	ko:K07107	-	-	-	-	ko00000,ko01000	-	-	-	4HBT,4HBT_2
E5E91_RS11620	243230.DR_2299	0	1571	COG0457@1|root,COG5001@1|root,COG0457@2|Bacteria,COG5001@2|Bacteria	2|Bacteria	T	cyclic-guanylate-specific phosphodiesterase activity	-	-	-	-	-	-	-	-	-	-	-	-	EAL,GGDEF,TPR_12
E5E91_RS11625	243230.DR_2300	0	1748	COG0013@1|root,COG0013@2|Bacteria,1WJC8@1297|Deinococcus-Thermus	1297|Deinococcus-Thermus	J	Catalyzes the attachment of alanine to tRNA(Ala) in a two-step reaction alanine is first activated by ATP to form Ala- AMP and then transferred to the acceptor end of tRNA(Ala). Also edits incorrectly charged Ser-tRNA(Ala) and Gly-tRNA(Ala) via its editing domain	alaS	GO:0003674,GO:0003824,GO:0004812,GO:0004813,GO:0005488,GO:0005575,GO:0005622,GO:0005623,GO:0005737,GO:0005829,GO:0006082,GO:0006139,GO:0006396,GO:0006399,GO:0006400,GO:0006412,GO:0006418,GO:0006419,GO:0006518,GO:0006520,GO:0006725,GO:0006807,GO:0008033,GO:0008150,GO:0008152,GO:0009058,GO:0009059,GO:0009451,GO:0009987,GO:0010467,GO:0016070,GO:0016597,GO:0016874,GO:0016875,GO:0019538,GO:0019752,GO:…	6.1.1.7	ko:K01872	ko00970,map00970	M00359,M00360	R03038	RC00055,RC00523	ko00000,ko00001,ko00002,ko01000,ko01007,ko03016	-	-	-	DHHA1,tRNA-synt_2c,tRNA_SAD
E5E91_RS11635	243230.DR_2302	7.07e-112	321	2ECKJ@1|root,336IM@2|Bacteria	2|Bacteria	-	-	-	-	-	-	-	-	-	-	-	-	-	-	-
E5E91_RS11640	243230.DR_2303	5.91e-161	450	COG4845@1|root,COG4845@2|Bacteria	2|Bacteria	V	Chloramphenicol acetyltransferase	cat	-	2.3.1.28	ko:K19271	-	-	-	-	br01600,ko00000,ko01000,ko01504	-	-	-	CAT
E5E91_RS11645	243230.DR_2304	9.6e-254	699	COG0477@1|root,COG2814@2|Bacteria	2|Bacteria	EGP	Major facilitator Superfamily	-	-	-	-	-	-	-	-	-	-	-	-	MFS_1,MFS_3
E5E91_RS11655	243230.DR_2306	7.98e-98	285	COG0789@1|root,COG0789@2|Bacteria	2|Bacteria	K	bacterial-type RNA polymerase transcription factor activity, metal ion regulated sequence-specific DNA binding	-	-	-	-	-	-	-	-	-	-	-	-	GerE,MerR_1
E5E91_RS11665	243230.DR_2308	0	886	COG1160@1|root,COG1160@2|Bacteria,1WIBG@1297|Deinococcus-Thermus	1297|Deinococcus-Thermus	S	GTPase that plays an essential role in the late steps of ribosome biogenesis	der	-	-	ko:K03977	-	-	-	-	ko00000,ko03009	-	-	-	KH_dom-like,MMR_HSR1
E5E91_RS11685	243230.DR_2312	7.87e-218	607	COG0524@1|root,COG2771@1|root,COG0524@2|Bacteria,COG2771@2|Bacteria	2|Bacteria	K	luxR family	rbsK	-	2.7.1.15,2.7.1.83	ko:K00852,ko:K16328	ko00030,ko00240,map00030,map00240	-	R01051,R02750,R03315	RC00002,RC00017	ko00000,ko00001,ko01000	-	-	-	HTH_24,PfkB
E5E91_RS11705	243230.DR_2316	5.45e-232	639	COG1131@1|root,COG1131@2|Bacteria,1WJ0H@1297|Deinococcus-Thermus	1297|Deinococcus-Thermus	V	ABC-type multidrug transport system ATPase component	-	-	-	ko:K01990	-	M00254	-	-	ko00000,ko00002,ko02000	3.A.1	-	-	ABC_tran
E5E91_RS11710	243230.DR_2317	1.97e-228	629	COG0667@1|root,COG0667@2|Bacteria,1WJ87@1297|Deinococcus-Thermus	1297|Deinococcus-Thermus	C	PFAM aldo keto reductase	-	-	-	-	-	-	-	-	-	-	-	-	Aldo_ket_red
E5E91_RS11715	243230.DR_2318	4.28e-144	406	2EAF4@1|root,334IJ@2|Bacteria,1WJRU@1297|Deinococcus-Thermus	1297|Deinococcus-Thermus	-	-	-	-	-	-	-	-	-	-	-	-	-	-	-
E5E91_RS11730	243230.DR_2321	1.23e-75	227	COG2050@1|root,COG2050@2|Bacteria,1WK2I@1297|Deinococcus-Thermus	1297|Deinococcus-Thermus	Q	phenylacetic acid degradation protein PaaD	-	GO:0003674,GO:0003824,GO:0016289,GO:0016787,GO:0016788,GO:0016790	-	ko:K02614	ko00360,map00360	-	R09840	RC00004,RC00014	ko00000,ko00001,ko01000	-	-	-	4HBT
E5E91_RS11740	243230.DR_2326	3.21e-178	499	COG2314@1|root,COG2314@2|Bacteria	2|Bacteria	J	TM2 domain	-	-	-	-	-	-	-	-	-	-	-	-	TM2
E5E91_RS11745	243230.DR_2327	7.17e-154	432	COG0745@1|root,COG0745@2|Bacteria,1WJS1@1297|Deinococcus-Thermus	1297|Deinococcus-Thermus	T	COG0745 Response regulators consisting of a CheY-like receiver domain and a winged-helix DNA-binding domain	-	-	-	-	-	-	-	-	-	-	-	-	Response_reg,Trans_reg_C
E5E91_RS11755	243230.DR_2329	4.16e-181	508	COG2266@1|root,COG2266@2|Bacteria,1WIEX@1297|Deinococcus-Thermus	1297|Deinococcus-Thermus	H	MobA-like NTP transferase domain	-	-	-	-	-	-	-	-	-	-	-	-	NTP_transf_3
E5E91_RS11760	243230.DR_2330	3.72e-56	175	COG1146@1|root,COG1146@2|Bacteria,1WK70@1297|Deinococcus-Thermus	1297|Deinococcus-Thermus	C	4Fe-4S binding domain	-	-	-	-	-	-	-	-	-	-	-	-	Fer4
E5E91_RS11765	243230.DR_2331	2.14e-185	514	COG0639@1|root,COG0639@2|Bacteria,1WIHC@1297|Deinococcus-Thermus	1297|Deinococcus-Thermus	T	Metallophosphoesterase	-	-	3.1.3.16	ko:K01090	-	-	-	-	ko00000,ko01000	-	-	-	Metallophos_2
E5E91_RS11775	243230.DR_2333	4.42e-290	792	COG1902@1|root,COG1902@2|Bacteria,1WIIR@1297|Deinococcus-Thermus	1297|Deinococcus-Thermus	C	PFAM NADH flavin oxidoreductase NADH oxidase	-	-	-	-	-	-	-	-	-	-	-	-	Oxidored_FMN
E5E91_RS11785	243230.DR_2335	5.24e-159	446	COG2761@1|root,COG2761@2|Bacteria,1WMPB@1297|Deinococcus-Thermus	1297|Deinococcus-Thermus	Q	dithiol-disulfide isomerase involved in polyketide biosynthesis	-	-	-	-	-	-	-	-	-	-	-	-	DSBA
E5E91_RS11790	243230.DR_2336	5.17e-222	613	COG1226@1|root,COG1226@2|Bacteria,1WNE9@1297|Deinococcus-Thermus	1297|Deinococcus-Thermus	P	Ion channel	-	-	-	ko:K10716	-	-	-	-	ko00000,ko02000	1.A.1.1,1.A.1.13,1.A.1.17,1.A.1.24,1.A.1.25,1.A.1.6	-	-	Ion_trans_2,TrkA_C,TrkA_N
E5E91_RS11800	243230.DR_2338	2e-282	773	COG1058@1|root,COG1546@1|root,COG1058@2|Bacteria,COG1546@2|Bacteria,1WIX8@1297|Deinococcus-Thermus	1297|Deinococcus-Thermus	S	TIGRFAM competence damage-inducible protein CinA N-terminal domain	cinA	-	3.5.1.42	ko:K03742	ko00760,map00760	-	R02322	RC00100	ko00000,ko00001,ko01000	-	-	-	CinA,MoCF_biosynth
E5E91_RS11815	243230.DR_2341	1.3e-216	605	COG0340@1|root,COG1654@1|root,COG0340@2|Bacteria,COG1654@2|Bacteria,1WJDW@1297|Deinococcus-Thermus	1297|Deinococcus-Thermus	HK	Acts both as a biotin-- acetyl-CoA-carboxylase ligase and a repressor	birA	-	6.3.4.15	ko:K03524	ko00780,ko01100,map00780,map01100	-	R01074,R05145	RC00043,RC00070,RC00096,RC02896	ko00000,ko00001,ko01000,ko03000	-	-	-	BPL_C,BPL_LplA_LipB,HTH_11
E5E91_RS11830	243230.DR_2343	3.65e-141	400	COG2095@1|root,COG2095@2|Bacteria,1WJXY@1297|Deinococcus-Thermus	1297|Deinococcus-Thermus	U	UPF0056 membrane protein	marC	-	-	ko:K05595	-	-	-	-	ko00000,ko02000	2.A.95.1	-	-	MarC
E5E91_RS11840	243230.DR_2345	6.83e-224	616	COG1408@1|root,COG1408@2|Bacteria,1WJWG@1297|Deinococcus-Thermus	1297|Deinococcus-Thermus	S	PFAM Calcineurin-like phosphoesterase	-	-	-	ko:K07098	-	-	-	-	ko00000	-	-	-	Metallophos,Metallophos_2
E5E91_RS11845	243230.DR_2346	5.27e-292	798	COG0156@1|root,COG0156@2|Bacteria,1WIXA@1297|Deinococcus-Thermus	1297|Deinococcus-Thermus	E	Catalyzes the decarboxylative condensation of pimeloyl- acyl-carrier protein and L-alanine to produce 8-amino-7- oxononanoate (AON), acyl-carrier protein , and carbon dioxide	-	GO:0003674,GO:0003824,GO:0005488,GO:0006082,GO:0006732,GO:0006766,GO:0006767,GO:0006768,GO:0006790,GO:0006807,GO:0008144,GO:0008150,GO:0008152,GO:0008710,GO:0008890,GO:0009058,GO:0009102,GO:0009108,GO:0009110,GO:0009987,GO:0016053,GO:0016407,GO:0016408,GO:0016453,GO:0016740,GO:0016746,GO:0016747,GO:0017144,GO:0018130,GO:0019752,GO:0019842,GO:0030170,GO:0032787,GO:0034641,GO:0036094,GO:0042364,GO:…	2.3.1.29	ko:K00639	ko00260,map00260	-	R00371	RC00004,RC00394	ko00000,ko00001,ko01000,ko01007	-	-	-	Aminotran_1_2
E5E91_RS11870	243230.DR_2352	7.89e-216	596	COG0181@1|root,COG0181@2|Bacteria,1WIDD@1297|Deinococcus-Thermus	1297|Deinococcus-Thermus	H	Tetrapolymerization of the monopyrrole PBG into the hydroxymethylbilane pre-uroporphyrinogen in several discrete steps	hemC	GO:0003674,GO:0003824,GO:0004418,GO:0005575,GO:0005622,GO:0005623,GO:0005737,GO:0006725,GO:0006778,GO:0006779,GO:0006783,GO:0006807,GO:0008150,GO:0008152,GO:0009058,GO:0009987,GO:0016740,GO:0016765,GO:0018130,GO:0019438,GO:0033013,GO:0033014,GO:0034641,GO:0042168,GO:0042440,GO:0044237,GO:0044249,GO:0044271,GO:0044424,GO:0044464,GO:0046148,GO:0046483,GO:0051186,GO:0051188,GO:0071704,GO:1901360,GO:…	2.5.1.61	ko:K01749	ko00860,ko01100,ko01110,ko01120,map00860,map01100,map01110,map01120	M00121	R00084	RC02317	ko00000,ko00001,ko00002,ko01000	-	-	-	Porphobil_deam,Porphobil_deamC
E5E91_RS11880	243230.DR_2353	3.06e-237	652	COG0252@1|root,COG0252@2|Bacteria,1WNBU@1297|Deinococcus-Thermus	1297|Deinococcus-Thermus	EJ	Asparaginase	-	GO:0003674,GO:0003824,GO:0004067,GO:0005575,GO:0005622,GO:0005623,GO:0005737,GO:0005829,GO:0006082,GO:0006520,GO:0006528,GO:0006530,GO:0006807,GO:0008150,GO:0008152,GO:0009056,GO:0009063,GO:0009064,GO:0009065,GO:0009066,GO:0009068,GO:0009987,GO:0016054,GO:0016787,GO:0016810,GO:0016811,GO:0019752,GO:0032787,GO:0034641,GO:0043436,GO:0043603,GO:0044237,GO:0044238,GO:0044248,GO:0044281,GO:0044282,GO:…	3.5.1.1	ko:K01424	ko00250,ko00460,ko01100,ko01110,map00250,map00460,map01100,map01110	-	R00485	RC00010,RC02798	ko00000,ko00001,ko01000	-	-	-	Asparaginase
E5E91_RS11910	243230.DR_2359	1.79e-274	748	COG2957@1|root,COG2957@2|Bacteria,1WIGJ@1297|Deinococcus-Thermus	1297|Deinococcus-Thermus	E	Belongs to the agmatine deiminase family	-	-	3.5.3.12	ko:K10536	ko00330,ko01100,map00330,map01100	-	R01416	RC00177	ko00000,ko00001,ko01000	-	-	-	PAD_porph
E5E91_RS11925	243230.DR_2362	5.41e-159	446	COG0664@1|root,COG0664@2|Bacteria,1WIWX@1297|Deinococcus-Thermus	1297|Deinococcus-Thermus	K	COGs COG0664 cAMP-binding protein - catabolite gene activator and regulatory subunit of cAMP-dependent protein kinase	-	-	-	ko:K10914	ko02020,ko02024,ko02025,ko02026,ko05111,map02020,map02024,map02025,map02026,map05111	-	-	-	ko00000,ko00001,ko03000	-	-	-	HTH_Crp_2,cNMP_binding
E5E91_RS11965	243230.DR_2370	0	909	COG1249@1|root,COG1249@2|Bacteria,1WJBU@1297|Deinococcus-Thermus	1297|Deinococcus-Thermus	C	COG1249 Pyruvate 2-oxoglutarate dehydrogenase complex dihydrolipoamide dehydrogenase (E3)	-	-	1.8.1.4	ko:K00382	ko00010,ko00020,ko00260,ko00280,ko00620,ko00630,ko00640,ko01100,ko01110,ko01120,ko01130,ko01200,map00010,map00020,map00260,map00280,map00620,map00630,map00640,map01100,map01110,map01120,map01130,map01200	M00009,M00011,M00036,M00307,M00532	R00209,R01221,R01698,R03815,R07618,R08549	RC00004,RC00022,RC00583,RC02742,RC02833,RC02834	br01601,ko00000,ko00001,ko00002,ko01000,ko04147	-	-	-	Pyr_redox_2,Pyr_redox_dim
E5E91_RS11980	1288484.APCS01000057_gene2853	4.9e-86	254	2DR83@1|root,33AMK@2|Bacteria	2|Bacteria	-	-	-	-	-	-	-	-	-	-	-	-	-	-	-
E5E91_RS11990	243230.DR_2375	1.13e-94	278	COG0782@1|root,COG0782@2|Bacteria	2|Bacteria	K	Necessary for efficient RNA polymerase transcription elongation past template-encoded arresting sites. The arresting sites in DNA have the property of trapping a certain fraction of elongating RNA polymerases that pass through, resulting in locked ternary complexes. Cleavage of the nascent transcript by cleavage factors such as GreA or GreB allows the resumption of elongation from the new 3'termi…	-	-	-	ko:K03624,ko:K06140	-	-	-	-	ko00000,ko03000,ko03021	-	-	-	GreA_GreB,GreA_GreB_N
E5E91_RS12020	1121381.JNIV01000007_gene2184	1.03e-33	117	2DNZV@1|root,32ZZ1@2|Bacteria	2|Bacteria	-	-	-	-	-	-	-	-	-	-	-	-	-	-	-
E5E91_RS12060	243230.DR_2388	2.99e-134	380	COG0597@1|root,COG0597@2|Bacteria,1WJSK@1297|Deinococcus-Thermus	1297|Deinococcus-Thermus	MU	This protein specifically catalyzes the removal of signal peptides from prolipoproteins	lspA	-	3.4.23.36	ko:K03101	ko03060,map03060	-	-	-	ko00000,ko00001,ko01000,ko01002	-	-	-	Peptidase_A8
E5E91_RS12085	243230.DR_2393	5.89e-204	566	COG0697@1|root,COG0697@2|Bacteria,1WIES@1297|Deinococcus-Thermus	1297|Deinococcus-Thermus	EG	PFAM EamA-like transporter family	-	-	-	-	-	-	-	-	-	-	-	-	EamA
E5E91_RS12095	243230.DR_2395	2.39e-288	791	COG0025@1|root,COG0025@2|Bacteria,1WJH9@1297|Deinococcus-Thermus	1297|Deinococcus-Thermus	P	COGs COG0025 NhaP-type Na H and K H antiporter	-	-	-	ko:K03316	-	-	-	-	ko00000	2.A.36	-	-	Na_H_Exchanger
E5E91_RS12100	243230.DR_2396	5.53e-138	390	COG1309@1|root,COG1309@2|Bacteria	2|Bacteria	K	transcriptional regulator	-	-	-	ko:K21961	-	-	-	-	ko00000,ko03000	-	-	-	TetR_N
E5E91_RS12105	243230.DR_2397	2.07e-195	541	COG0496@1|root,COG0496@2|Bacteria,1WIHK@1297|Deinococcus-Thermus	1297|Deinococcus-Thermus	S	Nucleotidase that shows phosphatase activity on nucleoside 5'-monophosphates	surE	-	3.1.3.5	ko:K03787	ko00230,ko00240,ko00760,ko01100,ko01110,map00230,map00240,map00760,map01100,map01110	-	R00183,R00511,R00963,R01126,R01227,R01569,R01664,R01968,R02088,R02102,R02323,R02719,R03346	RC00017	ko00000,ko00001,ko01000	-	-	-	SurE
E5E91_RS12110	243230.DR_2398	1.41e-141	399	COG3576@1|root,COG3576@2|Bacteria,1WMW5@1297|Deinococcus-Thermus	1297|Deinococcus-Thermus	S	Pfam:Pyridox_oxidase	-	-	-	ko:K07006	-	-	-	-	ko00000	-	-	-	Putative_PNPOx
E5E91_RS12115	1288484.APCS01000064_gene675	6.24e-198	551	COG0598@1|root,COG0598@2|Bacteria,1WMRG@1297|Deinococcus-Thermus	1297|Deinococcus-Thermus	P	CorA-like Mg2+ transporter protein	-	-	-	ko:K03284	-	-	-	-	ko00000,ko02000	1.A.35.1,1.A.35.3	-	-	CorA
E5E91_RS12125	243230.DR_2400	2.74e-89	261	COG2315@1|root,COG2315@2|Bacteria	2|Bacteria	V	Protein conserved in bacteria	-	-	-	-	-	-	-	-	-	-	-	-	YjbR
E5E91_RS12145	243230.DR_2404	0	1159	COG1132@1|root,COG1132@2|Bacteria,1WIRE@1297|Deinococcus-Thermus	1297|Deinococcus-Thermus	V	COG1132 ABC-type multidrug transport system, ATPase and permease components	-	-	-	ko:K06147,ko:K06148	-	-	-	-	ko00000,ko02000	3.A.1,3.A.1.106,3.A.1.109,3.A.1.21	-	-	ABC_membrane,ABC_tran
E5E91_RS12160	243230.DR_2406	1.33e-110	318	COG2050@1|root,COG2050@2|Bacteria	2|Bacteria	Q	thiolester hydrolase activity	ydiI	-	-	-	-	-	-	-	-	-	-	-	4HBT
E5E91_RS12170	243230.DR_2408	5.91e-220	607	COG0523@1|root,COG0523@2|Bacteria,1WJPS@1297|Deinococcus-Thermus	1297|Deinococcus-Thermus	S	cobalamin synthesis protein, P47K	-	-	-	-	-	-	-	-	-	-	-	-	CobW_C,cobW
E5E91_RS12175	243230.DR_2409	1.05e-136	386	COG1403@1|root,COG1403@2|Bacteria,1WICD@1297|Deinococcus-Thermus	1297|Deinococcus-Thermus	L	PFAM HNH endonuclease	-	-	-	-	-	-	-	-	-	-	-	-	HNH_5
E5E91_RS12185	243230.DR_2412	0	1023	COG1649@1|root,COG1649@2|Bacteria	2|Bacteria	F	PFAM Uncharacterised BCR, COG1649	-	-	-	-	-	-	-	-	-	-	-	-	CarboxypepD_reg,GHL10
E5E91_RS12190	243230.DR_2413	2.89e-273	749	COG2059@1|root,COG2059@2|Bacteria,1WKZB@1297|Deinococcus-Thermus	1297|Deinococcus-Thermus	P	Chromate transporter	-	-	-	ko:K07240	-	-	-	-	ko00000,ko02000	2.A.51.1	-	-	Chromate_transp
E5E91_RS12215	1288484.APCS01000040_gene1764	2.7e-154	433	COG0745@1|root,COG0745@2|Bacteria,1WICC@1297|Deinococcus-Thermus	1297|Deinococcus-Thermus	T	Response regulators consisting of a CheY-like receiver domain and a winged-helix DNA-binding domain	-	-	-	-	-	-	-	-	-	-	-	-	Response_reg,Trans_reg_C
E5E91_RS12240	243230.DR_2423	0	1014	COG2317@1|root,COG2317@2|Bacteria,1WIBI@1297|Deinococcus-Thermus	1297|Deinococcus-Thermus	E	Broad specificity carboxypetidase that releases amino acids sequentially from the C-terminus, including neutral, aromatic, polar and basic residues	-	-	3.4.17.19	ko:K01299	-	-	-	-	ko00000,ko01000,ko01002	-	-	-	Peptidase_M32
E5E91_RS12260	1121378.KB899723_gene189	4.24e-57	183	COG3415@1|root,COG3415@2|Bacteria	2|Bacteria	L	Transposase	-	-	-	-	-	-	-	-	-	-	-	-	DDE_3,HTH_23,HTH_29,HTH_32,HTH_33
E5E91_RS12280	243230.DR_2430	4.21e-243	669	COG0795@1|root,COG0795@2|Bacteria,1WJ3V@1297|Deinococcus-Thermus	1297|Deinococcus-Thermus	S	Permease YjgP YjgQ family	-	-	-	ko:K11720	ko02010,map02010	M00320	-	-	ko00000,ko00001,ko00002,ko02000	1.B.42.1	-	-	YjgP_YjgQ
E5E91_RS12295	243230.DR_2433	1.2e-210	582	COG0388@1|root,COG0388@2|Bacteria,1WJNE@1297|Deinococcus-Thermus	1297|Deinococcus-Thermus	S	Carbon-nitrogen hydrolase	-	-	-	ko:K11206	-	-	-	-	ko00000,ko01000	-	-	-	CN_hydrolase
E5E91_RS12300	243230.DR_2434	9.8e-167	466	COG0242@1|root,COG0242@2|Bacteria,1WITT@1297|Deinococcus-Thermus	1297|Deinococcus-Thermus	J	Removes the formyl group from the N-terminal Met of newly synthesized proteins. Requires at least a dipeptide for an efficient rate of reaction. N-terminal L-methionine is a prerequisite for activity but the enzyme has broad specificity at other positions	def	GO:0003674,GO:0003824,GO:0006464,GO:0006807,GO:0008150,GO:0008152,GO:0009987,GO:0016787,GO:0016810,GO:0016811,GO:0018193,GO:0018206,GO:0019538,GO:0031365,GO:0036211,GO:0042586,GO:0043170,GO:0043412,GO:0043686,GO:0044237,GO:0044238,GO:0044260,GO:0044267,GO:0071704,GO:1901564	3.5.1.88	ko:K01462	-	-	-	-	ko00000,ko01000	-	-	-	Pep_deformylase
E5E91_RS12315	243230.DR_2437	1.06e-174	489	COG0697@1|root,COG0697@2|Bacteria,1WJM1@1297|Deinococcus-Thermus	1297|Deinococcus-Thermus	EG	EamA-like transporter family	-	-	-	-	-	-	-	-	-	-	-	-	EamA
E5E91_RS12330	243230.DR_2439	3.26e-140	395	COG2318@1|root,COG2318@2|Bacteria,1WMYT@1297|Deinococcus-Thermus	1297|Deinococcus-Thermus	S	Protein of unknown function (DUF664)	-	-	-	-	-	-	-	-	-	-	-	-	DinB
E5E91_RS12335	243230.DR_2440	2.83e-238	658	COG0042@1|root,COG0042@2|Bacteria,1WK18@1297|Deinococcus-Thermus	1297|Deinococcus-Thermus	J	Catalyzes the synthesis of 5,6-dihydrouridine (D), a modified base found in the D-loop of most tRNAs, via the reduction of the C5-C6 double bond in target uridines	-	-	-	-	-	-	-	-	-	-	-	-	Dus
E5E91_RS12345	243230.DR_2442	4.41e-167	468	COG0548@1|root,COG0548@2|Bacteria,1WI8F@1297|Deinococcus-Thermus	1297|Deinococcus-Thermus	E	Belongs to the acetylglutamate kinase family. ArgB subfamily	argB	GO:0003674,GO:0003824,GO:0003991,GO:0005488,GO:0006082,GO:0006520,GO:0006525,GO:0006526,GO:0006793,GO:0006796,GO:0006807,GO:0008150,GO:0008152,GO:0008652,GO:0009058,GO:0009064,GO:0009084,GO:0009987,GO:0016053,GO:0016301,GO:0016310,GO:0016597,GO:0016740,GO:0016772,GO:0016774,GO:0019752,GO:0031406,GO:0034618,GO:0036094,GO:0043167,GO:0043168,GO:0043169,GO:0043177,GO:0043436,GO:0044237,GO:0044238,GO:…	2.7.2.8	ko:K00930	ko00220,ko01100,ko01110,ko01130,ko01210,ko01230,map00220,map01100,map01110,map01130,map01210,map01230	M00028	R02649	RC00002,RC00043	ko00000,ko00001,ko00002,ko01000	-	-	-	AA_kinase
E5E91_RS12365	243230.DR_2447	3.22e-197	549	COG0020@1|root,COG0020@2|Bacteria,1WI97@1297|Deinococcus-Thermus	1297|Deinococcus-Thermus	I	Catalyzes the condensation of isopentenyl diphosphate (IPP) with allylic pyrophosphates generating different type of terpenoids	uppS	GO:0002094,GO:0003674,GO:0003824,GO:0004659,GO:0005575,GO:0005622,GO:0005623,GO:0005737,GO:0005829,GO:0006066,GO:0006629,GO:0006720,GO:0008150,GO:0008152,GO:0008299,GO:0008610,GO:0009058,GO:0009987,GO:0016093,GO:0016094,GO:0016740,GO:0016765,GO:0044237,GO:0044238,GO:0044249,GO:0044255,GO:0044281,GO:0044283,GO:0044424,GO:0044444,GO:0044464,GO:0046165,GO:0071704,GO:1901576,GO:1901615,GO:1901617	2.5.1.31,2.5.1.68	ko:K00806,ko:K12503	ko00900,ko01110,map00900,map01110	-	R06447,R08528	RC00279,RC02839	ko00000,ko00001,ko01000,ko01006	-	-	-	Prenyltransf
E5E91_RS12390	243230.DR_2452	3.3e-39	130	COG2608@1|root,COG2608@2|Bacteria,1WKNR@1297|Deinococcus-Thermus	1297|Deinococcus-Thermus	P	Heavy metal transport detoxification protein	-	-	-	ko:K07213	ko04978,map04978	-	-	-	ko00000,ko00001	-	-	-	HMA
E5E91_RS12395	243230.DR_2453	0	1569	COG2217@1|root,COG2217@2|Bacteria,1WJ55@1297|Deinococcus-Thermus	1297|Deinococcus-Thermus	P	ATPase P-type (Transporting), HAD superfamily, subfamily IC	pacS	-	3.6.3.54	ko:K17686	ko01524,ko04016,map01524,map04016	-	R00086	RC00002	ko00000,ko00001,ko01000	3.A.3.5	-	-	E1-E2_ATPase,HMA,Hydrolase
E5E91_RS12425	243230.DR_2459	9.62e-121	345	COG1853@1|root,COG1853@2|Bacteria,1WKCR@1297|Deinococcus-Thermus	1297|Deinococcus-Thermus	S	COGs COG1853 Conserved protein domain typically associated with flavoprotein oxygenase DIM6 NTAB family	-	-	1.5.1.36	ko:K00484	ko00350,ko00740,ko01100,ko01120,ko01220,map00350,map00740,map01100,map01120,map01220	-	R02698,R03299,R05705,R09748,R09750	RC00046,RC00126	ko00000,ko00001,ko01000	-	-	-	Flavin_Reduct
E5E91_RS12430	243230.DR_2460	8.94e-78	231	COG0727@1|root,COG0727@2|Bacteria,1WMZ7@1297|Deinococcus-Thermus	1297|Deinococcus-Thermus	S	PFAM Uncharacterised protein family (UPF0153)	-	-	-	ko:K06940	-	-	-	-	ko00000	-	-	-	-
E5E91_RS12455	243230.DR_2465	5.86e-276	754	COG0075@1|root,COG0075@2|Bacteria	2|Bacteria	E	2-aminoethylphosphonate-pyruvate transaminase activity	agxT	-	2.6.1.44,2.6.1.45,2.6.1.51	ko:K00830	ko00250,ko00260,ko00630,ko00680,ko01100,ko01110,ko01120,ko01130,ko01200,ko04146,map00250,map00260,map00630,map00680,map01100,map01110,map01120,map01130,map01200,map04146	M00346,M00532	R00369,R00372,R00585,R00588	RC00006,RC00008,RC00018	ko00000,ko00001,ko00002,ko01000,ko01007	-	-	-	Aminotran_5
E5E91_RS12465	243230.DR_2467	5.77e-123	350	COG0645@1|root,COG0645@2|Bacteria	2|Bacteria	S	AAA domain	-	-	-	ko:K07028	-	-	-	-	ko00000	-	-	-	AAA_33
E5E91_RS12505	1288484.APCS01000070_gene2620	1.37e-224	624	COG0596@1|root,COG0596@2|Bacteria	2|Bacteria	S	hydrolase activity, acting on ester bonds	-	-	-	-	-	-	-	-	-	-	-	-	Abhydrolase_4
E5E91_RS12515	1288484.APCS01000070_gene2619	0	1423	COG1024@1|root,COG1250@1|root,COG1024@2|Bacteria,COG1250@2|Bacteria,1WJ6X@1297|Deinococcus-Thermus	1297|Deinococcus-Thermus	I	PFAM Enoyl-CoA hydratase isomerase	-	-	1.1.1.35	ko:K07516	ko00071,ko00362,ko00650,ko01100,ko01120,ko01200,ko01212,map00071,map00362,map00650,map01100,map01120,map01200,map01212	M00087	R01975,R04737,R04739,R04741,R04743,R04745,R04748,R05305	RC00029,RC00117	ko00000,ko00001,ko00002,ko01000	-	-	-	3HCDH,3HCDH_N,ECH_1,ECH_2
E5E91_RS12545	243230.DR_2483	1.53e-77	231	COG1403@1|root,COG1403@2|Bacteria	2|Bacteria	V	endonuclease activity	yisB	-	-	-	-	-	-	-	-	-	-	-	HNH
E5E91_RS12550	243230.DR_2484	8.95e-167	467	COG0823@1|root,COG0823@2|Bacteria	2|Bacteria	U	Involved in the tonB-independent uptake of proteins	-	-	-	-	-	-	-	-	-	-	-	-	DUF1581,DUF1583,PD40,Peptidase_C14,PrcB_C,SLH,WD40
E5E91_RS12585	243230.DR_2491	8.22e-72	215	2CWX3@1|root,32T0I@2|Bacteria,1WKDZ@1297|Deinococcus-Thermus	1297|Deinococcus-Thermus	-	-	-	-	-	-	-	-	-	-	-	-	-	-	-
E5E91_RS12595	243230.DR_2493	1.13e-273	748	COG0624@1|root,COG0624@2|Bacteria,1WIA9@1297|Deinococcus-Thermus	1297|Deinococcus-Thermus	E	PFAM Peptidase family M20 M25 M40	-	-	3.4.17.11	ko:K01295	-	-	-	-	ko00000,ko01000,ko01002	-	-	-	M20_dimer,Peptidase_M20,Peptidase_M28
E5E91_RS12605	243230.DR_2495	1.28e-165	463	COG0106@1|root,COG0106@2|Bacteria,1WI6G@1297|Deinococcus-Thermus	1297|Deinococcus-Thermus	E	1-(5-phosphoribosyl)-5- (5-phosphoribosylamino)methylideneamino imidazole-4-carboxamide isomerase	hisA	GO:0000105,GO:0000162,GO:0003674,GO:0003824,GO:0003949,GO:0005575,GO:0005622,GO:0005623,GO:0005737,GO:0006082,GO:0006520,GO:0006547,GO:0006568,GO:0006576,GO:0006586,GO:0006725,GO:0006807,GO:0008150,GO:0008152,GO:0008652,GO:0009058,GO:0009072,GO:0009073,GO:0009308,GO:0009309,GO:0009987,GO:0016053,GO:0016853,GO:0016860,GO:0016861,GO:0018130,GO:0019438,GO:0019752,GO:0034641,GO:0042401,GO:0042430,GO:…	5.3.1.16	ko:K01814	ko00340,ko01100,ko01110,ko01230,map00340,map01100,map01110,map01230	M00026	R04640	RC00945	ko00000,ko00001,ko00002,ko01000	-	-	-	His_biosynth
E5E91_RS12610	243230.DR_2496	0	885	COG0771@1|root,COG0771@2|Bacteria,1WIZX@1297|Deinococcus-Thermus	1297|Deinococcus-Thermus	M	Cell wall formation. Catalyzes the addition of glutamate to the nucleotide precursor UDP-N-acetylmuramoyl-L-alanine (UMA)	murD	-	6.3.2.9	ko:K01925	ko00471,ko00550,ko01100,map00471,map00550,map01100	-	R02783	RC00064,RC00141	ko00000,ko00001,ko01000,ko01011	-	-	-	Mur_ligase_C,Mur_ligase_M
E5E91_RS12625	243230.DR_2499	2.1e-95	280	COG0105@1|root,COG0105@2|Bacteria,1WK29@1297|Deinococcus-Thermus	1297|Deinococcus-Thermus	F	Major role in the synthesis of nucleoside triphosphates other than ATP. The ATP gamma phosphate is transferred to the NDP beta phosphate via a ping-pong mechanism, using a phosphorylated active-site intermediate	ndk	GO:0003674,GO:0003824,GO:0004550,GO:0005575,GO:0005622,GO:0005623,GO:0006139,GO:0006163,GO:0006165,GO:0006220,GO:0006725,GO:0006753,GO:0006793,GO:0006796,GO:0006807,GO:0008150,GO:0008152,GO:0009117,GO:0009132,GO:0009987,GO:0016301,GO:0016310,GO:0016740,GO:0016772,GO:0016776,GO:0019205,GO:0019637,GO:0034641,GO:0044237,GO:0044238,GO:0044281,GO:0044464,GO:0046483,GO:0046939,GO:0055086,GO:0071704,GO:…	2.7.4.6	ko:K00940	ko00230,ko00240,ko00983,ko01100,ko01110,ko01130,ko04016,map00230,map00240,map00983,map01100,map01110,map01130,map04016	M00049,M00050,M00052,M00053	R00124,R00139,R00156,R00330,R00570,R00722,R01137,R01857,R02093,R02326,R02331,R03530,R11894,R11895	RC00002	ko00000,ko00001,ko00002,ko01000,ko04131	-	-	-	NDK
E5E91_RS12630	243230.DR_2500	4.94e-108	311	COG0574@1|root,COG0574@2|Bacteria	2|Bacteria	G	Belongs to the PEP-utilizing enzyme family	-	-	2.7.9.2	ko:K01007	ko00620,ko00680,ko00720,ko01100,ko01120,ko01200,map00620,map00680,map00720,map01100,map01120,map01200	M00173,M00374	R00199	RC00002,RC00015	ko00000,ko00001,ko00002,ko01000	-	-	-	-
E5E91_RS12635	243230.DR_2501	5.82e-250	687	COG1609@1|root,COG1609@2|Bacteria	2|Bacteria	K	purine nucleotide biosynthetic process	lacI	-	-	-	-	-	-	-	-	-	-	-	LacI,Peripla_BP_3
E5E91_RS12650	243230.DR_2504	1.2e-197	547	2AGS6@1|root,31703@2|Bacteria	2|Bacteria	-	-	-	-	-	-	-	-	-	-	-	-	-	-	-
E5E91_RS12660	243230.DR_2506	1.32e-258	707	COG2382@1|root,COG2382@2|Bacteria,1WINX@1297|Deinococcus-Thermus	1297|Deinococcus-Thermus	P	COG2382 Enterochelin esterase	-	-	-	ko:K07214	-	-	-	-	ko00000	-	-	-	Esterase
E5E91_RS12675	243230.DR_2509	1.07e-89	263	COG0816@1|root,COG0816@2|Bacteria,1WK93@1297|Deinococcus-Thermus	1297|Deinococcus-Thermus	L	Could be a nuclease involved in processing of the 5'-end of pre-16S rRNA	-	GO:0000966,GO:0000967,GO:0005575,GO:0005622,GO:0005623,GO:0005737,GO:0005829,GO:0006139,GO:0006364,GO:0006396,GO:0006725,GO:0006807,GO:0008150,GO:0008152,GO:0009987,GO:0010467,GO:0016070,GO:0016072,GO:0022613,GO:0034470,GO:0034471,GO:0034641,GO:0034660,GO:0042254,GO:0043170,GO:0044085,GO:0044237,GO:0044238,GO:0044424,GO:0044444,GO:0044464,GO:0046483,GO:0071704,GO:0071840,GO:0090304,GO:1901360	-	ko:K07447	-	-	-	-	ko00000,ko01000	-	-	-	RuvX
E5E91_RS12680	243230.DR_2510	6.85e-181	504	COG1024@1|root,COG1024@2|Bacteria,1WIYN@1297|Deinococcus-Thermus	1297|Deinococcus-Thermus	I	Enoyl-CoA hydratase isomerase	-	-	5.3.3.18	ko:K15866	ko00360,ko01120,map00360,map01120	-	R09837,R09839	RC00004,RC00326,RC02689,RC03003	ko00000,ko00001,ko01000	-	-	-	ECH_1
E5E91_RS12690	243230.DR_2512	4.71e-81	240	COG0251@1|root,COG0251@2|Bacteria,1WK0P@1297|Deinococcus-Thermus	1297|Deinococcus-Thermus	J	PFAM Endoribonuclease L-PSP	-	-	3.5.99.10	ko:K09022	-	-	R11098,R11099	RC03275,RC03354	ko00000,ko01000	-	-	-	Ribonuc_L-PSP
E5E91_RS12695	243230.DR_2513	2.31e-237	654	COG0631@1|root,COG0631@2|Bacteria,1WIBX@1297|Deinococcus-Thermus	1297|Deinococcus-Thermus	T	Serine threonine protein phosphatase	-	-	3.1.3.16	ko:K20074	-	-	-	-	ko00000,ko01000,ko01009	-	-	-	PP2C_2
E5E91_RS12710	1288484.APCS01000050_gene208	1.38e-262	724	COG0612@1|root,COG0612@2|Bacteria,1WIM9@1297|Deinococcus-Thermus	1297|Deinococcus-Thermus	S	PFAM Peptidase M16 inactive domain	-	-	-	-	-	-	-	-	-	-	-	-	Peptidase_M16,Peptidase_M16_C
E5E91_RS12715	243230.DR_2517	2.8e-232	640	COG4932@1|root,COG4932@2|Bacteria	2|Bacteria	M	domain protein	-	-	-	-	-	-	-	-	-	-	-	-	Cna_B,Collagen_bind,GramPos_pilinD1,Gram_pos_anchor
E5E91_RS12720	243230.DR_2518	0	1045	COG0515@1|root,COG1520@1|root,COG0515@2|Bacteria,COG1520@2|Bacteria,1WISP@1297|Deinococcus-Thermus	1297|Deinococcus-Thermus	KLT	Serine threonine protein kinase	-	-	2.7.11.1	ko:K12132	-	-	-	-	ko00000,ko01000,ko01001	-	-	-	PQQ_2,PQQ_3,Pkinase
E5E91_RS12740	243230.DR_2522	3.14e-226	622	COG2267@1|root,COG2267@2|Bacteria	2|Bacteria	I	carboxylic ester hydrolase activity	ytpA	GO:0003674,GO:0003824,GO:0005575,GO:0006629,GO:0008150,GO:0008152,GO:0016020,GO:0016298,GO:0016787,GO:0016788,GO:0044238,GO:0071704	3.1.1.5	ko:K01048	ko00564,map00564	-	-	-	ko00000,ko00001,ko01000	-	-	-	Hydrolase_4
E5E91_RS12745	1288484.APCS01000050_gene205	1.51e-150	430	COG0803@1|root,COG0803@2|Bacteria,1WI8I@1297|Deinococcus-Thermus	1297|Deinococcus-Thermus	P	Belongs to the bacterial solute-binding protein 9 family	-	-	-	ko:K02077,ko:K09815,ko:K09818	ko02010,map02010	M00242,M00243,M00244	-	-	ko00000,ko00001,ko00002,ko02000	3.A.1.15,3.A.1.15.3,3.A.1.15.5	-	-	ZnuA
E5E91_RS12760	243230.DR_2526	0	933	COG1249@1|root,COG1249@2|Bacteria,1WI3A@1297|Deinococcus-Thermus	1297|Deinococcus-Thermus	C	COG1249 Pyruvate 2-oxoglutarate dehydrogenase complex dihydrolipoamide dehydrogenase (E3)	-	-	1.8.1.4	ko:K00382	ko00010,ko00020,ko00260,ko00280,ko00620,ko00630,ko00640,ko01100,ko01110,ko01120,ko01130,ko01200,map00010,map00020,map00260,map00280,map00620,map00630,map00640,map01100,map01110,map01120,map01130,map01200	M00009,M00011,M00036,M00307,M00532	R00209,R01221,R01698,R03815,R07618,R08549	RC00004,RC00022,RC00583,RC02742,RC02833,RC02834	br01601,ko00000,ko00001,ko00002,ko01000,ko04147	-	-	-	Pyr_redox_2,Pyr_redox_dim
E5E91_RS12780	243230.DR_2531	1.37e-212	586	COG2897@1|root,COG2897@2|Bacteria,1WKXR@1297|Deinococcus-Thermus	1297|Deinococcus-Thermus	P	Sulfurtransferase	-	-	2.8.1.1,2.8.1.2	ko:K01011	ko00270,ko00920,ko01100,ko01120,ko04122,map00270,map00920,map01100,map01120,map04122	-	R01931,R03105,R03106	RC00214	ko00000,ko00001,ko01000	-	-	-	Rhodanese
E5E91_RS12790	1288484.APCS01000050_gene194	4.94e-248	682	2E57W@1|root,3300E@2|Bacteria	2|Bacteria	-	-	-	-	-	-	-	-	-	-	-	-	-	-	-
E5E91_RS12800	243230.DR_2535	2.21e-225	619	COG0388@1|root,COG0388@2|Bacteria,1WJGB@1297|Deinococcus-Thermus	1297|Deinococcus-Thermus	S	PFAM Nitrilase cyanide hydratase and apolipoprotein N-acyltransferase	-	-	3.5.1.53	ko:K12251	ko00330,ko01100,map00330,map01100	-	R01152	RC00096	ko00000,ko00001,ko01000	-	-	-	CN_hydrolase
E5E91_RS12820	243230.DR_2539	2.9e-159	447	COG1321@1|root,COG1321@2|Bacteria,1WIR2@1297|Deinococcus-Thermus	1297|Deinococcus-Thermus	K	Iron dependent repressor, metal binding and dimerisation domain	-	-	-	ko:K03709	-	-	-	-	ko00000,ko03000	-	-	-	Fe_dep_repr_C,Fe_dep_repress,FeoA
E5E91_RS12825	243230.DR_2540	0	980	COG1574@1|root,COG1574@2|Bacteria,1WI3B@1297|Deinococcus-Thermus	1297|Deinococcus-Thermus	S	COGs COG1574 metal-dependent hydrolase with the TIM-barrel fold	-	-	-	-	-	-	-	-	-	-	-	-	Amidohydro_3
E5E91_RS12835	243230.DR_2542	6.14e-125	359	COG0652@1|root,COG0652@2|Bacteria,1WIFK@1297|Deinococcus-Thermus	1297|Deinococcus-Thermus	O	PPIases accelerate the folding of proteins. It catalyzes the cis-trans isomerization of proline imidic peptide bonds in oligopeptides	-	-	5.2.1.8	ko:K01802	-	-	-	-	ko00000,ko01000	-	-	-	Pro_isomerase
E5E91_RS12855	243230.DR_2546	0	1286	COG4248@1|root,COG4248@2|Bacteria	2|Bacteria	NU	protein with protein kinase and helix-hairpin-helix DNA-binding domains	-	-	-	-	-	-	-	-	-	-	-	-	Pkinase
E5E91_RS12880	243230.DR_2551	1.62e-276	755	COG1073@1|root,COG1506@1|root,COG1073@2|Bacteria,COG1506@2|Bacteria	2|Bacteria	E	serine-type peptidase activity	pepX2	-	3.4.14.5	ko:K01278,ko:K06889	ko04974,map04974	-	-	-	ko00000,ko00001,ko01000,ko01002,ko04090,ko04147	-	-	-	DPPIV_N,Peptidase_S9
E5E91_RS12890	243230.DR_2553	1.04e-244	672	COG0524@1|root,COG0524@2|Bacteria,1WJRH@1297|Deinococcus-Thermus	1297|Deinococcus-Thermus	G	PFAM pfkB family carbohydrate kinase	-	-	2.7.1.15	ko:K00852	ko00030,map00030	-	R01051,R02750	RC00002,RC00017	ko00000,ko00001,ko01000	-	-	-	PfkB
E5E91_RS12900	243230.DR_2555	0	954	COG0064@1|root,COG0064@2|Bacteria,1WITU@1297|Deinococcus-Thermus	1297|Deinococcus-Thermus	J	Allows the formation of correctly charged Asn-tRNA(Asn) or Gln-tRNA(Gln) through the transamidation of misacylated Asp- tRNA(Asn) or Glu-tRNA(Gln) in organisms which lack either or both of asparaginyl-tRNA or glutaminyl-tRNA synthetases. The reaction takes place in the presence of glutamine and ATP through an activated phospho-Asp-tRNA(Asn) or phospho-Glu-tRNA(Gln)	gatB	GO:0003674,GO:0003824,GO:0006082,GO:0006139,GO:0006399,GO:0006520,GO:0006725,GO:0006807,GO:0008150,GO:0008152,GO:0009987,GO:0016070,GO:0016874,GO:0016879,GO:0016884,GO:0019752,GO:0034641,GO:0034660,GO:0043038,GO:0043039,GO:0043170,GO:0043436,GO:0044237,GO:0044238,GO:0044281,GO:0046483,GO:0050567,GO:0070681,GO:0071704,GO:0090304,GO:0140098,GO:0140101,GO:1901360,GO:1901564	6.3.5.6,6.3.5.7	ko:K02434	ko00970,ko01100,map00970,map01100	-	R03905,R04212	RC00010	ko00000,ko00001,ko01000,ko03029	-	-	-	GatB_N,GatB_Yqey
E5E91_RS12905	243230.DR_2556	7.05e-248	680	COG3947@1|root,COG3947@2|Bacteria,1WMI5@1297|Deinococcus-Thermus	1297|Deinococcus-Thermus	T	Response regulator containing CheY-like receiver and SARP domains	-	-	-	-	-	-	-	-	-	-	-	-	BTAD,Response_reg
E5E91_RS12910	243230.DR_2557	2.24e-159	446	COG0491@1|root,COG0491@2|Bacteria,1WIMP@1297|Deinococcus-Thermus	1297|Deinococcus-Thermus	S	COGs COG0491 Zn-dependent hydrolase including glyoxylase	-	-	-	-	-	-	-	-	-	-	-	-	Lactamase_B
E5E91_RS12920	243230.DR_2559	8.23e-43	140	28S0A@1|root,2ZEC6@2|Bacteria	2|Bacteria	-	-	-	-	-	-	-	-	-	-	-	-	-	-	-
E5E91_RS12930	243230.DR_2561	2.21e-38	128	COG4895@1|root,COG4895@2|Bacteria	2|Bacteria	S	conserved protein (DUF2196)	ywbE	-	-	-	-	-	-	-	-	-	-	-	DUF2196
E5E91_RS12945	243230.DR_2564	9.2e-167	467	COG0406@1|root,COG0406@2|Bacteria	2|Bacteria	G	alpha-ribazole phosphatase activity	-	-	5.4.2.11	ko:K01834	ko00010,ko00260,ko00680,ko01100,ko01110,ko01120,ko01130,ko01200,ko01230,ko04922,ko05230,map00010,map00260,map00680,map01100,map01110,map01120,map01130,map01200,map01230,map04922,map05230	M00001,M00002,M00003	R01518	RC00536	ko00000,ko00001,ko00002,ko01000,ko04131,ko04147	-	-	-	His_Phos_1
E5E91_RS12955	1288484.APCS01000081_gene2137	4.55e-92	272	COG0551@1|root,COG0551@2|Bacteria,1WK43@1297|Deinococcus-Thermus	1297|Deinococcus-Thermus	L	Protein of unknown function (DUF2726)	-	-	-	-	-	-	-	-	-	-	-	-	DUF2726
E5E91_RS12965	243230.DR_2568	0	1194	COG0018@1|root,COG0018@2|Bacteria,1WI72@1297|Deinococcus-Thermus	1297|Deinococcus-Thermus	J	Arginyl-tRNA synthetase	argS	GO:0003674,GO:0003824,GO:0004812,GO:0004814,GO:0005575,GO:0005622,GO:0005623,GO:0005737,GO:0006082,GO:0006139,GO:0006399,GO:0006412,GO:0006418,GO:0006420,GO:0006518,GO:0006520,GO:0006725,GO:0006807,GO:0008150,GO:0008152,GO:0009058,GO:0009059,GO:0009987,GO:0010467,GO:0016070,GO:0016874,GO:0016875,GO:0019538,GO:0019752,GO:0034641,GO:0034645,GO:0034660,GO:0043038,GO:0043039,GO:0043043,GO:0043170,GO:…	6.1.1.19	ko:K01887	ko00970,map00970	M00359,M00360	R03646	RC00055,RC00523	ko00000,ko00001,ko00002,ko01000,ko01007,ko03016,ko03029	-	-	-	Arg_tRNA_synt_N,DALR_1,tRNA-synt_1d
E5E91_RS12975	243230.DR_2570	5.94e-145	409	COG1399@1|root,COG1399@2|Bacteria,1WI8J@1297|Deinococcus-Thermus	1297|Deinococcus-Thermus	S	COGs COG1399 metal-binding possibly nucleic acid-binding protein	-	-	-	ko:K07040	-	-	-	-	ko00000	-	-	-	DUF177
E5E91_RS12995	1288484.APCS01000109_gene1083	1.44e-230	643	COG0285@1|root,COG0285@2|Bacteria,1WI0C@1297|Deinococcus-Thermus	1297|Deinococcus-Thermus	H	PFAM Mur ligase family, glutamate ligase domain	-	-	6.3.2.12,6.3.2.17	ko:K11754	ko00790,ko01100,map00790,map01100	M00126,M00841	R00942,R02237,R04241	RC00064,RC00090,RC00162	ko00000,ko00001,ko00002,ko01000	-	-	-	Mur_ligase_C,Mur_ligase_M
E5E91_RS13000	243230.DR_2576	1.13e-222	614	COG1227@1|root,COG1227@2|Bacteria	2|Bacteria	C	inorganic diphosphatase activity	ppaC	-	3.6.1.1	ko:K15986	ko00190,map00190	-	-	-	ko00000,ko00001,ko01000	-	-	-	DHH,DHHA2
E5E91_RS13045	243230.DR_2583	0	1154	COG0281@1|root,COG0281@2|Bacteria,1WIZY@1297|Deinococcus-Thermus	1297|Deinococcus-Thermus	C	PFAM Malic enzyme, NAD binding domain	-	-	1.1.1.38,1.1.1.40	ko:K00027,ko:K00029	ko00620,ko00710,ko01100,ko01120,ko01200,ko02020,map00620,map00710,map01100,map01120,map01200,map02020	M00169,M00172	R00214,R00216	RC00105	ko00000,ko00001,ko00002,ko01000	-	-	-	Malic_M,malic
E5E91_RS13055	243230.DR_2585	1.53e-160	450	COG1853@1|root,COG1853@2|Bacteria,1WMI6@1297|Deinococcus-Thermus	1297|Deinococcus-Thermus	S	COGs COG1853 Conserved protein domain typically associated with flavoprotein oxygenase DIM6 NTAB family	-	-	-	-	-	-	-	-	-	-	-	-	Flavin_Reduct
E5E91_RS13060	243230.DR_2586	2.94e-48	154	COG1722@1|root,COG1722@2|Bacteria	2|Bacteria	L	exodeoxyribonuclease VII activity	xseB	GO:0003674,GO:0003824,GO:0004518,GO:0004527,GO:0004529,GO:0004536,GO:0005575,GO:0005622,GO:0005623,GO:0005737,GO:0005829,GO:0006139,GO:0006259,GO:0006308,GO:0006725,GO:0006807,GO:0008150,GO:0008152,GO:0008855,GO:0009056,GO:0009057,GO:0009318,GO:0009987,GO:0016787,GO:0016788,GO:0016796,GO:0016895,GO:0019439,GO:0032991,GO:0034641,GO:0034655,GO:0043170,GO:0044237,GO:0044238,GO:0044248,GO:0044260,GO:…	3.1.11.6	ko:K03602	ko03430,map03430	-	-	-	ko00000,ko00001,ko01000,ko03400	-	-	-	Exonuc_VII_S
E5E91_RS13065	243230.DR_2587	1.14e-150	423	COG0204@1|root,COG0204@2|Bacteria,1WJXG@1297|Deinococcus-Thermus	1297|Deinococcus-Thermus	I	PFAM Phospholipid glycerol acyltransferase	-	-	2.3.1.51	ko:K00655	ko00561,ko00564,ko01100,ko01110,map00561,map00564,map01100,map01110	M00089	R02241,R09381	RC00004,RC00037,RC00039	ko00000,ko00001,ko00002,ko01000,ko01004	-	-	-	Acyltransferase
E5E91_RS13105	243230.DR_2595	1.82e-237	653	COG1028@1|root,COG1028@2|Bacteria,1WM2Z@1297|Deinococcus-Thermus	1297|Deinococcus-Thermus	IQ	Belongs to the short-chain dehydrogenases reductases (SDR) family	-	-	-	-	-	-	-	-	-	-	-	-	adh_short
E5E91_RS13115	243230.DR_2597	8.88e-273	744	COG4362@1|root,COG4362@2|Bacteria	2|Bacteria	EP	nitric-oxide synthase activity	nos	GO:0001505,GO:0003674,GO:0003824,GO:0004497,GO:0004517,GO:0006807,GO:0006809,GO:0008150,GO:0008152,GO:0009058,GO:0009987,GO:0016491,GO:0016705,GO:0016709,GO:0017144,GO:0034641,GO:0042133,GO:0042136,GO:0044237,GO:0044249,GO:0044271,GO:0046209,GO:0055114,GO:0065007,GO:0065008,GO:0072593,GO:1903409,GO:2001057	1.14.14.47	ko:K00491	ko00220,ko00330,ko01100,ko01110,map00220,map00330,map01100,map01110	-	R11711,R11712,R11713	RC00177,RC00330,RC01044	ko00000,ko00001,ko01000	-	-	-	NO_synthase
E5E91_RS13120	243230.DR_2598	7.15e-105	302	COG0432@1|root,COG0432@2|Bacteria,1WJX6@1297|Deinococcus-Thermus	1297|Deinococcus-Thermus	S	PFAM Uncharacterised protein family UPF0047	-	-	-	-	-	-	-	-	-	-	-	-	UPF0047
E5E91_RS13125	546414.Deide_02660	2.28e-180	519	2EB2V@1|root,3353M@2|Bacteria	2|Bacteria	S	Domain of unknown function (DUF4403)	MA20_01580	-	-	-	-	-	-	-	-	-	-	-	DUF4403
E5E91_RS13130	243230.DR_2600	1.27e-178	505	COG2340@1|root,COG2340@2|Bacteria	2|Bacteria	S	peptidase inhibitor activity	-	-	-	-	-	-	-	-	-	-	-	-	CAP
E5E91_RS13145	243230.DR_2602	2.52e-282	772	COG0282@1|root,COG0282@2|Bacteria,1WJKD@1297|Deinococcus-Thermus	1297|Deinococcus-Thermus	F	Catalyzes the formation of acetyl phosphate from acetate and ATP. Can also catalyze the reverse reaction	ackA	-	2.7.2.1	ko:K00925	ko00430,ko00620,ko00640,ko00680,ko00720,ko01100,ko01120,ko01200,map00430,map00620,map00640,map00680,map00720,map01100,map01120,map01200	M00357,M00579	R00315,R01353	RC00002,RC00043	ko00000,ko00001,ko00002,ko01000	-	-	-	Acetate_kinase
E5E91_RS13165	1288484.APCS01000101_gene1330	0	1347	COG1198@1|root,COG1198@2|Bacteria,1WIJZ@1297|Deinococcus-Thermus	1297|Deinococcus-Thermus	L	Involved in the restart of stalled replication forks. Recognizes and binds the arrested nascent DNA chain at stalled replication forks. It can open the DNA duplex, via its helicase activity, and promote assembly of the primosome and loading of the major replicative helicase DnaB onto DNA	priA	-	-	ko:K04066	ko03440,map03440	-	-	-	ko00000,ko00001,ko01000,ko03400	-	-	-	-
E5E91_RS13175	243230.DR_2608	9.04e-98	284	COG5496@1|root,COG5496@2|Bacteria,1WJTF@1297|Deinococcus-Thermus	1297|Deinococcus-Thermus	S	Thioesterase	-	-	-	-	-	-	-	-	-	-	-	-	-
E5E91_RS13180	243230.DR_2609	7.16e-279	765	COG1295@1|root,COG1295@2|Bacteria,1WMJT@1297|Deinococcus-Thermus	1297|Deinococcus-Thermus	S	TIGRFAM YihY family protein (not ribonuclease BN)	-	-	-	ko:K07058	-	-	-	-	ko00000	-	-	-	Virul_fac_BrkB
E5E91_RS13185	243230.DR_2610	7.41e-177	493	COG0834@1|root,COG0834@2|Bacteria,1WJD5@1297|Deinococcus-Thermus	1297|Deinococcus-Thermus	ET	COG0834 ABC-type amino acid transport signal transduction systems periplasmic component domain	-	-	-	ko:K02030	-	M00236	-	-	ko00000,ko00002,ko02000	3.A.1.3	-	-	SBP_bac_3
E5E91_RS13190	243230.DR_2611	0	1639	COG0008@1|root,COG0064@1|root,COG0008@2|Bacteria,COG0064@2|Bacteria,1WIJG@1297|Deinococcus-Thermus	1297|Deinococcus-Thermus	J	PFAM tRNA synthetases class I (E and Q), catalytic domain	glnS	-	6.1.1.18	ko:K01886	ko00970,ko01100,map00970,map01100	M00359,M00360	R03652	RC00055,RC00523	ko00000,ko00001,ko00002,ko01000,ko01007,ko03016	-	-	-	GatB_Yqey,tRNA-synt_1c,tRNA-synt_1c_C
E5E91_RS13195	243230.DR_2612	9.53e-147	413	COG0586@1|root,COG0586@2|Bacteria,1WKEG@1297|Deinococcus-Thermus	1297|Deinococcus-Thermus	S	SNARE associated Golgi protein	-	-	-	ko:K03975	-	-	-	-	ko00000	-	-	-	SNARE_assoc
E5E91_RS13200	243230.DR_2613	3.7e-163	456	COG0637@1|root,COG0637@2|Bacteria,1WJ5Z@1297|Deinococcus-Thermus	1297|Deinococcus-Thermus	S	TIGRFAM haloacid dehalogenase superfamily, subfamily IA, variant 3 with third motif having DD or ED	-	-	-	-	-	-	-	-	-	-	-	-	HAD_2
E5E91_RS13210	243230.DR_2615	1.77e-204	566	COG0413@1|root,COG0413@2|Bacteria,1WIJJ@1297|Deinococcus-Thermus	1297|Deinococcus-Thermus	H	Catalyzes the reversible reaction in which hydroxymethyl group from 5,10-methylenetetrahydrofolate is transferred onto alpha-ketoisovalerate to form ketopantoate	panB	-	2.1.2.11	ko:K00606	ko00770,ko01100,ko01110,map00770,map01100,map01110	M00119	R01226	RC00022,RC00200	ko00000,ko00001,ko00002,ko01000	-	-	-	Pantoate_transf
E5E91_RS13215	243230.DR_2616	2.59e-111	320	COG2322@1|root,COG2322@2|Bacteria,1WJTW@1297|Deinococcus-Thermus	1297|Deinococcus-Thermus	S	COGs COG2322 membrane protein	-	-	-	ko:K08976	-	-	-	-	ko00000	-	-	-	DUF420
E5E91_RS13245	243230.DR_2622	3.86e-188	521	COG0500@1|root,COG2226@2|Bacteria,1WKAF@1297|Deinococcus-Thermus	1297|Deinococcus-Thermus	Q	PFAM Methyltransferase type	-	-	-	-	-	-	-	-	-	-	-	-	Methyltransf_25
E5E91_RS13255	243230.DR_2624	3.86e-110	317	COG3415@1|root,COG3415@2|Bacteria	2|Bacteria	L	Transposase	-	-	-	-	-	-	-	-	-	-	-	-	DUF3105,HTH_Tnp_1
E5E91_RS13260	243230.DR_2625	6.53e-290	792	COG4370@1|root,COG4370@2|Bacteria,1WJEX@1297|Deinococcus-Thermus	1297|Deinococcus-Thermus	S	Protein conserved in bacteria	-	-	-	-	-	-	-	-	-	-	-	-	-
E5E91_RS13270	243230.DR_2627	0	919	COG0114@1|root,COG0114@2|Bacteria,1WJ9Q@1297|Deinococcus-Thermus	1297|Deinococcus-Thermus	C	Involved in the TCA cycle. Catalyzes the stereospecific interconversion of fumarate to L-malate	fumC	GO:0003674,GO:0003824,GO:0004333,GO:0006082,GO:0006091,GO:0006099,GO:0006101,GO:0006106,GO:0006108,GO:0008150,GO:0008152,GO:0009060,GO:0009987,GO:0015980,GO:0016829,GO:0016835,GO:0016836,GO:0016999,GO:0017144,GO:0019752,GO:0043436,GO:0043648,GO:0044237,GO:0044238,GO:0044281,GO:0045333,GO:0055114,GO:0071704,GO:0072350	4.2.1.2	ko:K01679	ko00020,ko00620,ko00720,ko01100,ko01110,ko01120,ko01130,ko01200,ko04934,ko05200,ko05211,map00020,map00620,map00720,map01100,map01110,map01120,map01130,map01200,map04934,map05200,map05211	M00009,M00011,M00173,M00376	R01082	RC00443	ko00000,ko00001,ko00002,ko01000	-	-	-	FumaraseC_C,Lyase_1
E5E91_RS13280	243230.DR_2629	3.25e-64	196	COG1695@1|root,COG1695@2|Bacteria	2|Bacteria	K	negative regulation of transcription, DNA-templated	-	-	-	-	-	-	-	-	-	-	-	-	PadR
E5E91_RS13335	243230.DR_A0001	7.14e-183	509	COG1192@1|root,COG1192@2|Bacteria,1WKFM@1297|Deinococcus-Thermus	1297|Deinococcus-Thermus	D	Cellulose biosynthesis protein BcsQ	-	-	-	ko:K03496	-	-	-	-	ko00000,ko03036,ko04812	-	-	-	AAA_31
E5E91_RS13340	243230.DR_A0002	2.31e-200	556	COG1475@1|root,COG1475@2|Bacteria	2|Bacteria	K	chromosome segregation	-	-	-	ko:K03497	-	-	-	-	ko00000,ko03000,ko03036,ko04812	-	-	-	ParBc
E5E91_RS13390	243230.DR_A0012	0	911	COG2138@1|root,COG2138@2|Bacteria	2|Bacteria	S	sirohydrochlorin cobaltochelatase activity	cbiX	-	-	-	-	-	-	-	-	-	-	-	CbiX
E5E91_RS13420	1288484.APCS01000012_gene933	0	934	COG0737@1|root,COG0737@2|Bacteria,1WI46@1297|Deinococcus-Thermus	1297|Deinococcus-Thermus	F	Belongs to the 5'-nucleotidase family	-	-	3.1.3.5,3.6.1.45	ko:K11751	ko00230,ko00240,ko00760,ko01100,ko01110,map00230,map00240,map00760,map01100,map01110	-	R00183,R00511,R00963,R01126,R01227,R01569,R01664,R01968,R02088,R02102,R02323,R02719,R03346	RC00017	ko00000,ko00001,ko01000	-	-	-	5_nucleotid_C,Metallophos
E5E91_RS13440	243230.DR_A0022	0	1352	COG4640@1|root,COG4640@2|Bacteria	2|Bacteria	KT	response to antibiotic	-	-	-	-	-	-	-	-	-	-	-	-	DUF3160,YARHG,zinc_ribbon_2
E5E91_RS13480	243230.DR_A0031	1.21e-252	693	COG0110@1|root,COG1209@1|root,COG0110@2|Bacteria,COG1209@2|Bacteria,1WI71@1297|Deinococcus-Thermus	1297|Deinococcus-Thermus	M	PFAM Nucleotidyl transferase	-	-	2.7.7.24	ko:K00973	ko00521,ko00523,ko00525,ko01130,map00521,map00523,map00525,map01130	M00793	R02328	RC00002	ko00000,ko00001,ko00002,ko01000	-	-	-	Hexapep,NTP_transferase
E5E91_RS13495	243230.DR_A0034	0	917	COG1086@1|root,COG2148@1|root,COG1086@2|Bacteria,COG2148@2|Bacteria,1WIX1@1297|Deinococcus-Thermus	1297|Deinococcus-Thermus	GM	COGs COG2148 Sugar transferase involved in lipopolysaccharide synthesis	-	-	-	-	-	-	-	-	-	-	-	-	Bac_transf,CoA_binding_3
E5E91_RS13520	243230.DR_A0039	2.28e-248	681	COG0438@1|root,COG0438@2|Bacteria,1WK9I@1297|Deinococcus-Thermus	1297|Deinococcus-Thermus	M	PFAM Glycosyl transferases group 1	-	-	-	-	-	-	-	-	-	-	-	-	Glyco_transf_4,Glycos_transf_1
E5E91_RS13555	243230.DR_A0046	1.44e-274	751	COG3307@1|root,COG3307@2|Bacteria,1WI5Q@1297|Deinococcus-Thermus	1297|Deinococcus-Thermus	M	PFAM O-Antigen	-	-	-	-	-	-	-	-	-	-	-	-	Wzy_C
E5E91_RS13565	243230.DR_A0048	3.64e-220	607	COG1482@1|root,COG1482@2|Bacteria,1WJV9@1297|Deinococcus-Thermus	1297|Deinococcus-Thermus	G	PFAM Phosphomannose isomerase type I	-	-	5.3.1.8	ko:K01809	ko00051,ko00520,ko01100,ko01110,ko01130,map00051,map00520,map01100,map01110,map01130	M00114	R01819	RC00376	ko00000,ko00001,ko00002,ko01000	-	-	-	PMI_typeI
E5E91_RS13580	243230.DR_A0051	2.7e-77	234	COG3230@1|root,COG3230@2|Bacteria	2|Bacteria	-	-	bphO	-	1.14.99.58	ko:K07215	ko00860,map00860	-	-	-	ko00000,ko00001,ko01000	-	-	-	Heme_oxygenase
E5E91_RS13585	243230.DR_A0053	4.59e-293	803	COG0183@1|root,COG0183@2|Bacteria,1WIPU@1297|Deinococcus-Thermus	1297|Deinococcus-Thermus	I	Belongs to the thiolase family	-	-	2.3.1.16,2.3.1.9	ko:K00626,ko:K00632	ko00071,ko00072,ko00280,ko00281,ko00310,ko00362,ko00380,ko00592,ko00620,ko00630,ko00640,ko00642,ko00650,ko00720,ko00900,ko01100,ko01110,ko01120,ko01130,ko01200,ko01212,ko02020,map00071,map00072,map00280,map00281,map00310,map00362,map00380,map00592,map00620,map00630,map00640,map00642,map00650,map00720,map00900,map01100,map01110,map01120,map01130,map01200,map01212,map02020	M00087,M00088,M00095,M00113,M00373,M00374,M00375	R00238,R00829,R00927,R01177,R03778,R03858,R03991,R04546,R04742,R04747,R05506,R05586,R07891,R07895,R07899,R08091,R08095	RC00004,RC00326,RC00405,RC01702,RC02728,RC02898,RC02955	ko00000,ko00001,ko00002,ko01000,ko04147	-	-	-	Thiolase_C,Thiolase_N
E5E91_RS13620	243230.DR_A0059	1.25e-134	382	COG1695@1|root,COG1695@2|Bacteria,1WN8I@1297|Deinococcus-Thermus	1297|Deinococcus-Thermus	K	Transcriptional regulator PadR-like family	-	-	-	-	-	-	-	-	-	-	-	-	PadR,Vir_act_alpha_C
E5E91_RS13625	243230.DR_A0060	1.41e-239	659	COG0596@1|root,COG0596@2|Bacteria	2|Bacteria	S	hydrolase activity, acting on ester bonds	-	-	3.8.1.5	ko:K01563	ko00361,ko00625,ko01100,ko01120,map00361,map00625,map01100,map01120	-	R05284,R05367,R05368,R05369,R05370,R07669,R07670	RC01317,RC01340,RC01341,RC02013	ko00000,ko00001,ko01000	-	-	-	Abhydrolase_1,Abhydrolase_6
E5E91_RS13635	243230.DR_A0062	1.16e-154	433	COG0454@1|root,COG0456@2|Bacteria,1WJ43@1297|Deinococcus-Thermus	1297|Deinococcus-Thermus	K	PFAM Acetyltransferase (GNAT) family	-	-	-	-	-	-	-	-	-	-	-	-	Acetyltransf_1
E5E91_RS13655	243230.DR_A0066	2.61e-260	714	COG1820@1|root,COG1820@2|Bacteria,1WJGJ@1297|Deinococcus-Thermus	1297|Deinococcus-Thermus	G	Belongs to the metallo-dependent hydrolases superfamily. NagA family	-	-	3.5.1.25	ko:K01443	ko00520,ko01130,map00520,map01130	-	R02059	RC00166,RC00300	ko00000,ko00001,ko01000	-	-	-	Amidohydro_1
E5E91_RS13665	243230.DR_A0068	3.55e-164	459	COG1788@1|root,COG1788@2|Bacteria,1WM5K@1297|Deinococcus-Thermus	1297|Deinococcus-Thermus	I	Belongs to the 3-oxoacid CoA-transferase family	-	-	2.8.3.5	ko:K01028	ko00072,ko00280,ko00650,map00072,map00280,map00650	-	R00410	RC00014	ko00000,ko00001,ko01000	-	-	-	CoA_trans
E5E91_RS13670	243230.DR_A0069	0	972	COG1236@1|root,COG1236@2|Bacteria,1WISK@1297|Deinococcus-Thermus	1297|Deinococcus-Thermus	J	exonuclease of the beta-lactamase fold involved in RNA processing	-	-	-	ko:K07576	-	-	-	-	ko00000	-	-	-	Beta-Casp,Lactamase_B,RMMBL
E5E91_RS13690	243230.DR_A0073	0	1355	COG2217@1|root,COG2217@2|Bacteria,1WI2S@1297|Deinococcus-Thermus	1297|Deinococcus-Thermus	P	ATPase, P-type (transporting), HAD superfamily, subfamily IC	cadA	-	3.6.3.3,3.6.3.5	ko:K01534	-	-	-	-	ko00000,ko01000	3.A.3.6	-	-	E1-E2_ATPase,HMA,Hydrolase
E5E91_RS13695	243230.DR_A0074	6.73e-130	373	COG1974@1|root,COG1974@2|Bacteria,1WKDJ@1297|Deinococcus-Thermus	1297|Deinococcus-Thermus	K	Represses a number of genes involved in the response to DNA damage (SOS response), including recA and lexA. In the presence of single-stranded DNA, RecA interacts with LexA causing an autocatalytic cleavage which disrupts the DNA-binding part of LexA, leading to derepression of the SOS regulon and eventually DNA repair	-	-	3.4.21.88	ko:K01356	-	M00729	-	-	ko00000,ko00002,ko01000,ko01002,ko03400	-	-	-	Peptidase_S24
E5E91_RS13850	243230.DR_A0103	2.82e-83	248	2EJJ7@1|root,33DA4@2|Bacteria	2|Bacteria	-	-	-	-	-	-	-	-	-	-	-	-	-	-	HK97-gp10_like
E5E91_RS13935	243230.DR_A0119	3.55e-172	480	COG1002@1|root,COG1002@2|Bacteria	2|Bacteria	V	DNA modification	-	-	-	-	-	-	-	-	-	-	-	-	N6_Mtase
E5E91_RS13960	243230.DR_A0123	1.83e-104	303	COG0394@1|root,COG0394@2|Bacteria,1WJVY@1297|Deinococcus-Thermus	1297|Deinococcus-Thermus	T	Low molecular weight phosphotyrosine protein phosphatase	-	-	1.20.4.1	ko:K03741	-	-	-	-	ko00000,ko01000	-	-	-	LMWPc
E5E91_RS13965	243230.DR_A0124	5.47e-178	495	COG0639@1|root,COG0639@2|Bacteria,1WMHM@1297|Deinococcus-Thermus	1297|Deinococcus-Thermus	T	metallophosphoesterase	-	-	-	-	-	-	-	-	-	-	-	-	Metallophos_2
E5E91_RS14035	243230.DR_A0139	2.08e-102	296	COG0784@1|root,COG0784@2|Bacteria	2|Bacteria	T	Response regulator, receiver	-	-	-	-	-	-	-	-	-	-	-	-	Response_reg
E5E91_RS14100	243230.DR_A0152	1.49e-176	492	COG1414@1|root,COG1414@2|Bacteria	2|Bacteria	K	Transcriptional regulator	-	-	-	-	-	-	-	-	-	-	-	-	HTH_IclR,IclR
E5E91_RS14110	243230.DR_A0154	1.3e-241	665	COG2222@1|root,COG2222@2|Bacteria,1WJKV@1297|Deinococcus-Thermus	1297|Deinococcus-Thermus	M	Glutamine-fructose-6-phosphate transaminase (Isomerizing)	-	-	2.6.1.16	ko:K00820	ko00250,ko00520,ko01100,ko01130,ko04931,map00250,map00520,map01100,map01130,map04931	-	R00768	RC00010,RC00163,RC02752	ko00000,ko00001,ko01000,ko01002	-	-	-	SIS
E5E91_RS14115	243230.DR_A0155	7.63e-237	652	COG0582@1|root,COG0582@2|Bacteria	2|Bacteria	L	DNA integration	-	-	-	ko:K03733	-	-	-	-	ko00000,ko03036	-	-	-	Phage_int_SAM_1,Phage_int_SAM_5,Phage_integrase
E5E91_RS14175	243230.DR_A0167	1.86e-134	381	COG1628@1|root,COG1628@2|Bacteria,1WMGR@1297|Deinococcus-Thermus	1297|Deinococcus-Thermus	S	Protein of unknown function DUF99	-	-	-	ko:K09120	-	-	-	-	ko00000	-	-	-	DUF99
E5E91_RS14180	243230.DR_A0168	1.25e-170	478	COG0555@1|root,COG0555@2|Bacteria,1WN1B@1297|Deinococcus-Thermus	1297|Deinococcus-Thermus	O	Binding-protein-dependent transport system inner membrane component	modB	-	-	ko:K02018,ko:K02046	ko00920,ko02010,map00920,map02010	M00185,M00189	-	-	ko00000,ko00001,ko00002,ko02000	3.A.1.6.1,3.A.1.6.3,3.A.1.8	-	-	BPD_transp_1
E5E91_RS14215	243230.DR_A0175	0	1230	COG0422@1|root,COG0422@2|Bacteria,1WIF4@1297|Deinococcus-Thermus	1297|Deinococcus-Thermus	H	Catalyzes the synthesis of the hydroxymethylpyrimidine phosphate (HMP-P) moiety of thiamine from aminoimidazole ribotide (AIR) in a radical S-adenosyl-L-methionine (SAM)-dependent reaction	thiC	GO:0005575,GO:0005622,GO:0005623,GO:0005737,GO:0005829,GO:0006725,GO:0006766,GO:0006767,GO:0006772,GO:0006790,GO:0006807,GO:0008150,GO:0008152,GO:0009058,GO:0009110,GO:0009228,GO:0009987,GO:0017144,GO:0018130,GO:0019438,GO:0034641,GO:0042364,GO:0042723,GO:0042724,GO:0044237,GO:0044249,GO:0044271,GO:0044272,GO:0044281,GO:0044283,GO:0044424,GO:0044444,GO:0044464,GO:0046483,GO:0071704,GO:0072527,GO:…	4.1.99.17	ko:K03147	ko00730,ko01100,map00730,map01100	M00127	R03472	RC03251,RC03252	ko00000,ko00001,ko00002,ko01000	-	-	-	ThiC-associated,ThiC_Rad_SAM
E5E91_RS14235	243230.DR_A0179	1.05e-185	517	COG1975@1|root,COG1975@2|Bacteria,1WJVB@1297|Deinococcus-Thermus	1297|Deinococcus-Thermus	O	XdhC and CoxI family	-	-	-	ko:K07402	-	-	-	-	ko00000	-	-	-	XdhC_C,XdhC_CoxI
E5E91_RS14250	1288484.APCS01000116_gene743	7.16e-192	534	COG4974@1|root,COG4974@2|Bacteria	2|Bacteria	L	Belongs to the 'phage' integrase family	intE	-	-	-	-	-	-	-	-	-	-	-	Phage_int_SAM_1,Phage_integrase
E5E91_RS14255	243230.DR_A0183	0	867	COG2252@1|root,COG2252@2|Bacteria,1WM47@1297|Deinococcus-Thermus	1297|Deinococcus-Thermus	S	Permease family	-	-	-	ko:K06901	-	-	-	-	ko00000,ko02000	2.A.1.40	-	-	Xan_ur_permease
E5E91_RS14260	243230.DR_A0184	1.55e-222	614	COG2240@1|root,COG2240@2|Bacteria,1WM08@1297|Deinococcus-Thermus	1297|Deinococcus-Thermus	H	Pyridoxal kinase involved in the salvage pathway of pyridoxal 5'-phosphate (PLP). Catalyzes the phosphorylation of pyridoxal to PLP	pdxY	GO:0003674,GO:0003824,GO:0005575,GO:0005622,GO:0005623,GO:0005737,GO:0005829,GO:0006081,GO:0006725,GO:0006732,GO:0006766,GO:0006767,GO:0006793,GO:0006796,GO:0006807,GO:0008150,GO:0008152,GO:0008478,GO:0009058,GO:0009108,GO:0009110,GO:0009443,GO:0009987,GO:0016301,GO:0016310,GO:0016740,GO:0016772,GO:0016773,GO:0017144,GO:0018130,GO:0019438,GO:0019637,GO:0034641,GO:0042364,GO:0042816,GO:0042819,GO:…	2.7.1.35	ko:K00868	ko00750,ko01100,map00750,map01100	-	R00174,R01909,R02493	RC00002,RC00017	ko00000,ko00001,ko01000	-	-	-	Phos_pyr_kin
E5E91_RS14265	243230.DR_A0185	0	979	COG0248@1|root,COG0248@2|Bacteria,1WIS5@1297|Deinococcus-Thermus	1297|Deinococcus-Thermus	FP	Exopolyphosphatase	-	-	3.6.1.11,3.6.1.40	ko:K01524	ko00230,map00230	-	R03409	RC00002	ko00000,ko00001,ko01000	-	-	-	HD,Ppx-GppA
E5E91_RS14275	243230.DR_A0188	0	1683	COG0178@1|root,COG0178@2|Bacteria,1WI7J@1297|Deinococcus-Thermus	1297|Deinococcus-Thermus	L	The UvrABC repair system catalyzes the recognition and processing of DNA lesions. UvrA is an ATPase and a DNA-binding protein. A damage recognition complex composed of 2 UvrA and 2 UvrB subunits scans DNA for abnormalities. When the presence of a lesion has been verified by UvrB, the UvrA molecules dissociate	-	-	-	ko:K03701	ko03420,map03420	-	-	-	ko00000,ko00001,ko03400	-	-	-	ABC_tran
E5E91_RS14360	243230.DR_A0205	0	961	COG4251@1|root,COG5278@1|root,COG4251@2|Bacteria,COG5278@2|Bacteria	2|Bacteria	T	phosphoserine phosphatase activity	-	GO:0003674,GO:0005488,GO:0005515,GO:0042802	-	-	-	-	-	-	-	-	-	-	CHASE3,HAMP,HATPase_c,HisKA
E5E91_RS14365	243230.DR_A0206	0	1158	COG1164@1|root,COG1164@2|Bacteria	2|Bacteria	E	metalloendopeptidase activity	pepF	-	-	ko:K08602	-	-	-	-	ko00000,ko01000,ko01002	-	-	-	Peptidase_M3
E5E91_RS14390	243230.DR_A0211	3.94e-180	503	COG2188@1|root,COG2188@2|Bacteria,1WJ5K@1297|Deinococcus-Thermus	1297|Deinococcus-Thermus	K	UTRA	-	-	-	ko:K03710	-	-	-	-	ko00000,ko03000	-	-	-	GntR,UTRA
E5E91_RS14405	243230.DR_A0214	1.58e-138	392	COG0655@1|root,COG0655@2|Bacteria	2|Bacteria	S	NAD(P)H dehydrogenase (quinone) activity	wrbA	GO:0003674,GO:0003824,GO:0008150,GO:0008152,GO:0016491,GO:0055114	1.6.5.2	ko:K03809	ko00130,ko01110,map00130,map01110	-	R02964,R03643,R03816	RC00819	ko00000,ko00001,ko01000	-	-	-	FMN_red
E5E91_RS14410	1121378.KB899760_gene3251	5.22e-71	219	2EACR@1|root,334GN@2|Bacteria,1WIZM@1297|Deinococcus-Thermus	1297|Deinococcus-Thermus	-	-	-	-	-	-	-	-	-	-	-	-	-	-	-
E5E91_RS14415	243230.DR_A0216	1.36e-244	671	COG1680@1|root,COG1680@2|Bacteria,1WJ1C@1297|Deinococcus-Thermus	1297|Deinococcus-Thermus	V	Beta-lactamase	-	-	-	-	-	-	-	-	-	-	-	-	Beta-lactamase
E5E91_RS14420	243230.DR_A0217	2.59e-244	674	COG2508@1|root,COG2508@2|Bacteria,1WIY3@1297|Deinococcus-Thermus	1297|Deinococcus-Thermus	QT	PucR C-terminal helix-turn-helix domain	-	-	-	-	-	-	-	-	-	-	-	-	HTH_30
E5E91_RS14525	243230.DR_A0238	0	1120	COG3573@1|root,COG3573@2|Bacteria,1WIAH@1297|Deinococcus-Thermus	1297|Deinococcus-Thermus	S	FAD binding domain	-	-	-	ko:K07077	-	-	-	-	ko00000	-	-	-	FAD_binding_2
E5E91_RS14540	243230.DR_A0241	0	947	COG2367@1|root,COG2367@2|Bacteria,1WI9D@1297|Deinococcus-Thermus	1297|Deinococcus-Thermus	V	COG2367 Beta-lactamase class A	-	-	-	-	-	-	-	-	-	-	-	-	Beta-lactamase2
E5E91_RS14555	243230.DR_A0244	9.82e-261	715	COG1032@1|root,COG1032@2|Bacteria,1WIJW@1297|Deinococcus-Thermus	1297|Deinococcus-Thermus	C	Elongator protein 3, MiaB family, Radical SAM	-	-	-	-	-	-	-	-	-	-	-	-	Radical_SAM
E5E91_RS14560	243230.DR_A0246	0	1067	COG0747@1|root,COG0747@2|Bacteria,1WIYQ@1297|Deinococcus-Thermus	1297|Deinococcus-Thermus	E	PFAM Bacterial extracellular solute-binding proteins, family 5 Middle	-	-	-	ko:K02035	ko02024,map02024	M00239	-	-	ko00000,ko00001,ko00002,ko02000	3.A.1.5	-	-	SBP_bac_5
E5E91_RS14670	243230.DR_A0270	0	984	COG1001@1|root,COG1001@2|Bacteria,1WJ41@1297|Deinococcus-Thermus	1297|Deinococcus-Thermus	F	Belongs to the metallo-dependent hydrolases superfamily. Adenine deaminase family	ade	GO:0003674,GO:0003824,GO:0006040,GO:0006044,GO:0006046,GO:0008150,GO:0008152,GO:0008448,GO:0009056,GO:0016787,GO:0016810,GO:0016811,GO:0019213,GO:0046348,GO:0071704,GO:1901071,GO:1901072,GO:1901135,GO:1901136,GO:1901575	3.5.4.2	ko:K01486	ko00230,ko01100,map00230,map01100	-	R01244	RC00477	ko00000,ko00001,ko01000	-	-	-	Adenine_deam_C,Amidohydro_1
E5E91_RS14675	243230.DR_A0271	0	842	COG0477@1|root,COG2807@1|root,COG0477@2|Bacteria,COG2807@2|Bacteria,1WNED@1297|Deinococcus-Thermus	1297|Deinococcus-Thermus	EGP	Sugar (and other) transporter	-	-	-	ko:K08369	-	-	-	-	ko00000,ko02000	2.A.1	-	-	MFS_1,Sugar_tr
E5E91_RS14715	243230.DR_A0279	6.78e-230	635	COG0577@1|root,COG0577@2|Bacteria	2|Bacteria	V	efflux transmembrane transporter activity	hrtB	GO:0005575,GO:0005623,GO:0005886,GO:0016020,GO:0044464,GO:0071944	-	ko:K02004,ko:K09813	ko02010,map02010	M00257,M00258	-	-	ko00000,ko00001,ko00002,ko02000	3.A.1	-	-	FtsX,MacB_PCD
E5E91_RS14735	243230.DR_A0284	4.22e-184	513	COG1540@1|root,COG1540@2|Bacteria,1WIZ6@1297|Deinococcus-Thermus	1297|Deinococcus-Thermus	S	Belongs to the UPF0271 (lamB) family	lamB	-	-	ko:K07160	-	-	-	-	ko00000	-	-	-	LamB_YcsF
E5E91_RS14750	1288484.APCS01000012_gene943	1.12e-305	837	COG0457@1|root,COG0457@2|Bacteria,1WIVJ@1297|Deinococcus-Thermus	1297|Deinococcus-Thermus	S	repeat protein	-	-	-	-	-	-	-	-	-	-	-	-	ANAPC5,TPR_12,TPR_16,TPR_2,TPR_8
E5E91_RS14755	243230.DR_A0290	0	1207	COG0465@1|root,COG0465@2|Bacteria,1WIXJ@1297|Deinococcus-Thermus	1297|Deinococcus-Thermus	O	Acts as a processive, ATP-dependent zinc metallopeptidase for both cytoplasmic and membrane proteins. Plays a role in the quality control of integral membrane proteins	ftsH	-	-	ko:K03798	-	M00742	-	-	ko00000,ko00002,ko01000,ko01002,ko03110	-	-	-	AAA,FtsH_ext,Peptidase_M41
E5E91_RS14760	243230.DR_A0291	1.62e-192	535	COG3836@1|root,COG3836@2|Bacteria	2|Bacteria	G	2-keto-3-deoxy-L-rhamnonate aldolase activity	hpcH	-	4.1.2.52	ko:K02510	ko00350,ko01120,map00350,map01120	-	R01645,R01647	RC00307,RC00572,RC00574,RC03057	ko00000,ko00001,ko01000	-	-	-	HpcH_HpaI
E5E91_RS14765	243230.DR_A0293	0	1899	COG2373@1|root,COG2373@2|Bacteria	2|Bacteria	U	Large extracellular alpha-helical protein	-	-	-	ko:K06894	-	-	-	-	ko00000	-	-	-	A2M,A2M_N,A2M_N_2,CarboxypepD_reg,Lipase_GDSL_2
E5E91_RS14870	243230.DR_A0317	4.76e-119	341	COG2370@1|root,COG2370@2|Bacteria,1WN7R@1297|Deinococcus-Thermus	1297|Deinococcus-Thermus	O	HupE / UreJ protein	-	-	-	ko:K03192	-	-	-	-	ko00000	-	-	-	HupE_UreJ
E5E91_RS14965	243230.DR_A0336	1.01e-215	596	COG0583@1|root,COG0583@2|Bacteria,1WIQS@1297|Deinococcus-Thermus	1297|Deinococcus-Thermus	K	Transcriptional regulator, LysR family	-	-	-	ko:K04761	ko02026,map02026	-	-	-	ko00000,ko00001,ko03000	-	-	-	HTH_1,LysR_substrate
E5E91_RS15030	243230.DR_A0347	3.72e-248	682	COG0491@1|root,COG0491@2|Bacteria	2|Bacteria	GM	Thiolesterase that catalyzes the hydrolysis of S-D- lactoyl-glutathione to form glutathione and D-lactic acid	-	-	-	-	-	-	-	-	-	-	-	-	Lactamase_B
E5E91_RS15040	243230.DR_A0349	0	1115	COG1132@1|root,COG1132@2|Bacteria	2|Bacteria	V	(ABC) transporter	msbA2	-	-	ko:K06147,ko:K11085	ko02010,map02010	-	-	-	ko00000,ko00001,ko01000,ko02000	3.A.1.106,3.A.1.109,3.A.1.21	-	-	ABC_membrane,ABC_tran
E5E91_RS15045	243230.DR_A0350	4.47e-77	232	COG0745@1|root,COG0745@2|Bacteria,1WMRZ@1297|Deinococcus-Thermus	1297|Deinococcus-Thermus	T	cheY-homologous receiver domain	-	-	-	ko:K02658	ko02020,ko02025,map02020,map02025	M00507	-	-	ko00000,ko00001,ko00002,ko02022,ko02035,ko02044	-	-	-	Response_reg
E5E91_RS15070	1288484.APCS01000122_gene735	0	1461	COG0643@1|root,COG0784@1|root,COG0643@2|Bacteria,COG0784@2|Bacteria	2|Bacteria	T	Response regulator, receiver	pilL	GO:0003674,GO:0005488,GO:0005515,GO:0019904	2.7.13.3	ko:K02487,ko:K03407,ko:K03413,ko:K06596,ko:K11526,ko:K13490	ko02020,ko02025,ko02030,map02020,map02025,map02030	M00506,M00507,M00508,M00509	-	-	ko00000,ko00001,ko00002,ko01000,ko01001,ko02022,ko02035	-	-	-	CheW,H-kinase_dim,HATPase_c,Hpt,Response_reg
E5E91_RS15090	243230.DR_A0359	6.01e-211	583	2DBJ5@1|root,2Z9IG@2|Bacteria	2|Bacteria	-	-	-	-	-	-	-	-	-	-	-	-	-	-	-
E5E91_RS15100	243230.DR_A0361	1.86e-269	737	COG0598@1|root,COG0598@2|Bacteria	2|Bacteria	P	Magnesium transport protein CorA	corA	-	-	ko:K03284	-	-	-	-	ko00000,ko02000	1.A.35.1,1.A.35.3	-	-	CorA
E5E91_RS15105	243230.DR_A0362	2.5e-124	355	COG4420@1|root,COG4420@2|Bacteria	2|Bacteria	S	Protein of unknown function (DUF1003)	-	-	-	-	-	-	-	-	-	-	-	-	DUF1003
E5E91_RS15110	243230.DR_A0363	0	933	COG1233@1|root,COG1233@2|Bacteria	2|Bacteria	Q	all-trans-retinol 13,14-reductase activity	pys	-	-	-	-	-	-	-	-	-	-	-	Amino_oxidase,NAD_binding_8
E5E91_RS15130	243230.DR_A0368	8.47e-264	724	COG0438@1|root,COG0438@2|Bacteria,1WKS7@1297|Deinococcus-Thermus	1297|Deinococcus-Thermus	M	Glycosyl transferases group 1	-	-	-	-	-	-	-	-	-	-	-	-	Glyco_trans_1_4
E5E91_RS15850	767817.Desgi_4251	4.5e-46	172	COG0574@1|root,COG0587@1|root,COG3848@1|root,COG0574@2|Bacteria,COG0587@2|Bacteria,COG3848@2|Bacteria,1UIEA@1239|Firmicutes,25EJM@186801|Clostridia,260AR@186807|Peptococcaceae	186801|Clostridia	GT	Pyruvate phosphate dikinase, PEP	ppdK	-	2.7.9.1,2.7.9.2	ko:K01006,ko:K01007	ko00620,ko00680,ko00710,ko00720,ko01100,ko01120,ko01200,map00620,map00680,map00710,map00720,map01100,map01120,map01200	M00169,M00171,M00172,M00173,M00374	R00199,R00206	RC00002,RC00015	ko00000,ko00001,ko00002,ko01000	-	-	-	PEP-utilizers,PEP-utilizers_C,PPDK_N
E5E91_RS15855	1489678.RDMS_00915	4.83e-113	333	COG3335@1|root,COG3335@2|Bacteria	2|Bacteria	L	DDE superfamily endonuclease	-	-	-	ko:K07494	-	-	-	-	ko00000	-	-	-	DDE_3,HTH_33
E5E91_RS15135	319795.Dgeo_2495	2.59e-71	226	COG1192@1|root,COG1192@2|Bacteria	2|Bacteria	D	plasmid maintenance	soj_2	-	-	ko:K03496	-	-	-	-	ko00000,ko03036,ko04812	-	-	-	AAA_31
E5E91_RS15170	745776.DGo_CA0586	3.82e-218	613	COG1797@1|root,COG1797@2|Bacteria,1WI6N@1297|Deinococcus-Thermus	1297|Deinococcus-Thermus	H	Catalyzes the ATP-dependent amidation of the two carboxylate groups at positions a and c of cobyrinate, using either L-glutamine or ammonia as the nitrogen source	cbiA	-	6.3.5.11,6.3.5.9	ko:K02224	ko00860,ko01100,ko01120,map00860,map01100,map01120	-	R05224,R05815	RC00010,RC01301	ko00000,ko00001,ko01000	-	-	-	CbiA,GATase_3
E5E91_RS15245	1121381.JNIV01000005_gene2580	5.51e-160	460	COG2267@1|root,COG2267@2|Bacteria	2|Bacteria	I	carboxylic ester hydrolase activity	-	-	-	ko:K06889	-	-	-	-	ko00000	-	-	-	BAAT_C,DLH,Hydrolase_4
E5E91_RS15250	926554.KI912633_gene4032	5.6e-109	324	COG1366@1|root,COG1366@2|Bacteria	2|Bacteria	T	antisigma factor binding	rsbR	-	-	ko:K17763	-	-	-	-	ko00000,ko03021	-	-	-	RsbRD_N,Rsbr_N,STAS
E5E91_RS15340	1121378.KB899751_gene3536	3.7e-182	528	COG2199@1|root,COG2203@1|root,COG2199@2|Bacteria,COG2203@2|Bacteria,1WMSA@1297|Deinococcus-Thermus	1297|Deinococcus-Thermus	T	Diguanylate cyclase with GAF sensor	-	-	-	-	-	-	-	-	-	-	-	-	GAF,GAF_2,GGDEF
E5E91_RS15350	745776.DGo_CA0584	3.27e-71	218	29EGU@1|root,301ES@2|Bacteria	2|Bacteria	-	-	-	-	-	-	-	-	-	-	-	-	-	-	-
E5E91_RS15395	1121382.JQKG01000100_gene2827	8.97e-93	287	COG3335@1|root,COG3415@1|root,COG3335@2|Bacteria,COG3415@2|Bacteria	2|Bacteria	L	Transposase	-	-	-	ko:K07494	-	-	-	-	ko00000	-	-	-	DDE_3,HTH_23,HTH_33
E5E91_RS15400	243230.DR_0144	1.79e-246	675	COG3385@1|root,COG3385@2|Bacteria,1WJCS@1297|Deinococcus-Thermus	1297|Deinococcus-Thermus	L	PFAM Transposase DDE domain	-	-	-	-	-	-	-	-	-	-	-	-	DDE_Tnp_1
E5E91_RS15445	1121378.KB899721_gene300	1.9e-172	497	COG1305@1|root,COG1305@2|Bacteria	2|Bacteria	E	Transglutaminase-like superfamily	-	-	-	-	-	-	-	-	-	-	-	-	7TM_transglut,NTP_transf_5,Transglut_core,Transglut_core3
E5E91_RS15470	1121378.KB899721_gene299	7.29e-23	90.5	2DRDY@1|root,33BC0@2|Bacteria	2|Bacteria	S	PFAM Coenzyme PQQ synthesis protein D (PqqD)	-	-	-	-	-	-	-	-	-	-	-	-	PqqD
E5E91_RS15495	1288484.APCS01000059_gene2808	3.15e-152	432	COG1349@1|root,COG1349@2|Bacteria,1WKFY@1297|Deinococcus-Thermus	1297|Deinococcus-Thermus	K	COG1349 Transcriptional regulators of sugar metabolism	-	-	-	-	-	-	-	-	-	-	-	-	DeoRC,HTH_DeoR
E5E91_RS15515	929712.KI912613_gene1253	1.59e-45	160	COG1028@1|root,COG1028@2|Bacteria,2I8GX@201174|Actinobacteria	201174|Actinobacteria	IQ	Short-chain dehydrogenase reductase sdr	-	-	-	-	-	-	-	-	-	-	-	-	adh_short,adh_short_C2
E5E91_RS15525	1288484.APCS01000055_gene2789	1.57e-270	752	COG0642@1|root,COG2205@2|Bacteria,1WME7@1297|Deinococcus-Thermus	1297|Deinococcus-Thermus	T	His Kinase A (phosphoacceptor) domain	-	-	-	-	-	-	-	-	-	-	-	-	HATPase_c
E5E91_RS15555	1476583.DEIPH_ctg037orf0005	1.66e-143	429	2B2PQ@1|root,31V9F@2|Bacteria	2|Bacteria	-	-	-	-	-	-	-	-	-	-	-	-	-	-	-
E5E91_RS15640	1121378.KB899761_gene3277	1.52e-110	332	COG0582@1|root,COG0582@2|Bacteria	2|Bacteria	L	DNA integration	-	-	-	-	-	-	-	-	-	-	-	-	Phage_int_SAM_1,Phage_int_SAM_5,Phage_integrase
E5E91_RS15680	1121382.JQKG01000100_gene2827	6.34e-93	287	COG3335@1|root,COG3415@1|root,COG3335@2|Bacteria,COG3415@2|Bacteria	2|Bacteria	L	Transposase	-	-	-	ko:K07494	-	-	-	-	ko00000	-	-	-	DDE_3,HTH_23,HTH_33
E5E91_RS15705	546414.Deide_15700	8.64e-198	560	COG0025@1|root,COG0025@2|Bacteria,1WJH9@1297|Deinococcus-Thermus	1297|Deinococcus-Thermus	P	COGs COG0025 NhaP-type Na H and K H antiporter	-	-	-	ko:K03316	-	-	-	-	ko00000	2.A.36	-	-	Na_H_Exchanger
E5E91_RS15715	1121378.KB899723_gene189	2.99e-57	183	COG3415@1|root,COG3415@2|Bacteria	2|Bacteria	L	Transposase	-	-	-	-	-	-	-	-	-	-	-	-	DDE_3,HTH_23,HTH_29,HTH_32,HTH_33
E5E91_RS15760	1288484.APCS01000012_gene945	4.25e-129	372	COG0861@1|root,COG0861@2|Bacteria,1WI6V@1297|Deinococcus-Thermus	1297|Deinococcus-Thermus	P	Membrane protein TerC, possibly involved in tellurium resistance	-	-	-	-	-	-	-	-	-	-	-	-	TerC
E5E91_RS15800	1489678.RDMS_00915	4.83e-113	333	COG3335@1|root,COG3335@2|Bacteria	2|Bacteria	L	DDE superfamily endonuclease	-	-	-	ko:K07494	-	-	-	-	ko00000	-	-	-	DDE_3,HTH_33
E5E91_RS15810	595536.ADVE02000001_gene3350	3.8e-32	114	2CT64@1|root,32SSN@2|Bacteria,1N7H4@1224|Proteobacteria,2UIPA@28211|Alphaproteobacteria	28211|Alphaproteobacteria	S	HicA toxin of bacterial toxin-antitoxin,	-	-	-	-	-	-	-	-	-	-	-	-	HicA_toxin
