# Supplementary material for: The −10 region adjacent to open reading frames is a common expression pattern in Deinococcus-Thermus
Source: Life Sci Alliance. 2025 Aug 11;8(11):e202503354. doi: 10.26508/lsa.202503354 (PMC12340547; doi:10.26508/lsa.202503354)
Supplement: Supplementary file 6 [file LSA-2025-03354_TableS6.xlsx]

## Sheet: Table S6
Supplementary Table 6: Genomic information of bacterial species conducting motif scanning.
Assembly Accession	Assembly Name	Organism Name	Organism Infraspecific Names Breed	Organism Infraspecific Names Strain	Organism Infraspecific Names Cultivar	Organism Infraspecific Names Ecotype	Organism Infraspecific Names Isolate	Organism Infraspecific Names Sex	Annotation Name	Assembly Stats Total Sequence Length	Assembly Level	Assembly Release Date	WGS project accession	Assembly Stats Number of Scaffolds
GCF_000006945.2	ASM694v2	Salmonella enterica subsp. enterica serovar Typhimurium str. LT2		LT2					Annotation submitted by NCBI RefSeq	4951383	Complete Genome	42382		2
GCF_000195955.2	ASM19595v2	Mycobacterium tuberculosis H37Rv		H37Rv					Annotation submitted by NCBI RefSeq	4411532	Complete Genome	41306		1
GCF_000009045.1	ASM904v1	Bacillus subtilis subsp. subtilis str. 168		168					Annotation submitted by NCBI RefSeq	4215606	Complete Genome	39889		1
GCF_009035845.1	ASM903584v1	Acinetobacter baumannii		ATCC 19606					GCF_009035845.1-RS_2024_03_30	3999136	Complete Genome	43754		3
GCF_000015785.2	ASM1578v2	Bacillus velezensis FZB42		FZB42					GCF_000015785.2-RS_2024_04_02	3918596	Complete Genome	43640		1
GCF_001457635.1	NCTC7465	Streptococcus pneumoniae		NCTC7465					GCF_001457635.1-RS_2024_10_11	2110968	Complete Genome	42085		1
GCF_000412675.1	ASM41267v1	Pseudomonas putida NBRC 14164		NBRC 14164					NCBI Prokaryotic Genome Annotation Pipeline (PGAP)	6156701	Complete Genome	41439		1
GCF_025998455.1	ASM2599845v1	Helicobacter pylori		CHC155					NCBI Prokaryotic Genome Annotation Pipeline (PGAP)	1696601	Complete Genome	44854		1
GCF_019048245.1	ASM1904824v1	Enterobacter hormaechei		FDAARGOS 1433					GCF_019048245.1-RS_2024_03_31	4915930	Complete Genome	44375		3
GCF_900186865.1	49243_F02	Stenotrophomonas maltophilia		NCTC10257					GCF_900186865.1-RS_2024_05_05	5004261	Complete Genome	42962		1
GCF_006094375.1	ASM609437v1	Staphylococcus epidermidis		ATCC 14990					GCF_006094375.1-RS_2024_04_23	2491058	Complete Genome	43622		3
GCF_006094495.1	ASM609449v1	Priestia megaterium NBRC 15308 = ATCC 14581		ATCC 14581					GCF_006094495.1-RS_2024_05_17	5746548	Complete Genome	43622		7
GCF_000196555.1	ASM19655v1	Bifidobacterium longum subsp. longum JCM 1217		JCM 1217					NCBI Prokaryotic Genome Annotation Pipeline (PGAP)	2385164	Complete Genome	40571		1
GCF_034478925.1	ASM3447892v1	Bacillus licheniformis		ATCC 14580					NCBI Prokaryotic Genome Annotation Pipeline (PGAP)	4227253	Complete Genome	45279		1
GCF_019048645.1	ASM1904864v1	Streptococcus mutans		FDAARGOS 1458					GCF_019048645.1-RS_2024_07_20	2019345	Complete Genome	44375		1
GCF_020525545.1	ASM2052554v1	Klebsiella variicola subsp. variicola		F2R9T					NCBI Prokaryotic Genome Annotation Pipeline (PGAP)	5521194	Complete Genome	44488		1
GCF_022869645.1	ASM2286964v1	Neisseria meningitidis		PartJ-Nmeningitidis-RM8376					GCF_022869645.1-RS_2024_04_26	2181327	Complete Genome	44662		1
GCF_020099175.1	ASM2009917v1	Klebsiella quasipneumoniae		FDAARGOS_1503					NCBI Prokaryotic Genome Annotation Pipeline (PGAP)	5498848	Complete Genome	44462		3
GCF_000014805.1	ASM1480v1	Aeromonas hydrophila subsp. hydrophila ATCC 7966		ATCC 7966					NCBI Prokaryotic Genome Annotation Pipeline (PGAP)	4744448	Complete Genome	39027		1
GCF_016027375.1	ASM1602737v1	Clostridium perfringens		FDAARGOS_903					GCF_016027375.1-RS_2024_10_16	3355233	Complete Genome	44179		2
GCF_000007125.1	ASM712v1	Brucella melitensis bv. 1 str. 16M		16M					GCF_000007125.1-RS_2024_03_28	3294931	Complete Genome	37253		2
GCF_030297255.1	ASM3029725v1	Burkholderia pseudomallei		GTC3P0254T					GCF_030297255.1-RS_2024_06_21	7081111	Complete Genome	45062		2
GCF_001941585.1	ASM194158v1	Legionella pneumophila		Philadelphia-1			AE		NCBI Prokaryotic Genome Annotation Pipeline (PGAP)	3409143	Complete Genome	42745		1
GCF_022811565.1	ASM2281156v1	Paenibacillus polymyxa ATCC 842		ATCC 842					GCF_022811565.1-RS_2024_04_21	5967522	Complete Genome	44655		2
GCF_000011325.1	ASM1132v1	Corynebacterium glutamicum ATCC 13032		ATCC 13032					NCBI Prokaryotic Genome Annotation Pipeline (PGAP)	3309401	Complete Genome	38035		1
GCF_020736045.1	ASM2073604v1	Haemophilus influenzae		FDAARGOS_1560					NCBI Prokaryotic Genome Annotation Pipeline (PGAP)	1890662	Complete Genome	44503		1
GCF_900475625.1	45709_F01	Levilactobacillus brevis		NCTC13768					GCF_900475625.1-RS_2024_04_07	2494328	Complete Genome	43268		1
GCF_000069185.1	ASM6918v1	Mycobacteroides abscessus ATCC 19977		ATCC 19977					NCBI Prokaryotic Genome Annotation Pipeline (PGAP)	5090491	Complete Genome	39508		2
GCF_019048385.1	ASM1904838v1	Pantoea agglomerans		FDAARGOS 1447					GCF_019048385.1-RS_2024_04_28	4692018	Complete Genome	44375		3
GCF_019048125.1	ASM1904812v1	Klebsiella aerogenes		FDAARGOS 1442					GCF_019048125.1-RS_2024_03_29	5281764	Complete Genome	44375		1
GCF_000832905.1	ASM83290v1	Heyndrickxia coagulans DSM 1 = ATCC 7050		ATCC 7050					GCF_000832905.1-RS_2024_06_16	3366995	Complete Genome	42040		1
GCF_002224265.1	ASM222426v1	Vibrio vulnificus NBRC 15645 = ATCC 27562		ATCC 27562					NCBI Prokaryotic Genome Annotation Pipeline (PGAP)	5007160	Complete Genome	42940		2
GCF_001888925.1	ASM188892v1	Lactobacillus delbrueckii subsp. jakobsenii ZN7a-9 = DSM 26046		DSM 26046					NCBI Prokaryotic Genome Annotation Pipeline (PGAP)	1891796	Complete Genome	42709		1
GCF_006094455.1	ASM609445v1	Morganella morganii subsp. morganii		ATCC 25830					GCF_006094455.1-RS_2024_03_31	3889903	Complete Genome	43622		1
GCF_000022965.1	ASM2296v1	Bifidobacterium animalis subsp. lactis DSM 10140		DSM 10140					NCBI Prokaryotic Genome Annotation Pipeline (PGAP)	1938483	Complete Genome	39983		1
GCF_000025985.1	ASM2598v1	Bacteroides fragilis NCTC 9343		NCTC 9343					NCBI Prokaryotic Genome Annotation Pipeline (PGAP)	5241700	Complete Genome	38414		2
GCF_000010505.1	ASM1050v1	Porphyromonas gingivalis ATCC 33277		ATCC 33277					NCBI Prokaryotic Genome Annotation Pipeline (PGAP)	2354886	Complete Genome	39588		1
GCF_000014445.1	ASM1444v1	Leuconostoc mesenteroides subsp. mesenteroides ATCC 8293		ATCC 8293					GCF_000014445.1-RS_2024_04_11	2075763	Complete Genome	39003		2
GCF_016026635.1	ASM1602663v1	Staphylococcus pseudintermedius		FDAARGOS_930					GCF_016026635.1-RS_2024_04_06	2562839	Complete Genome	44179		1
GCF_002950395.1	ASM295039v1	Shigella sonnei		ATCC 29930					GCF_002950395.1-RS_2024_04_16	4994001	Complete Genome	43154		2
GCF_034298135.1	ASM3429813v1	Lactobacillus acidophilus		ATCC 4356					NCBI Prokaryotic Genome Annotation Pipeline (PGAP)	1978847	Complete Genome	45272		1
GCF_028891345.1	ASM2889134v1	Xylella fastidiosa		ICMP 15197					GCF_028891345.1-RS_2024_05_06	2600197	Complete Genome	44986		2
GCF_001025175.1	ASM102517v1	Bifidobacterium breve DSM 20213 = JCM 1192		JCM 1192					NCBI Prokaryotic Genome Annotation Pipeline (PGAP)	2269415	Complete Genome	42087		1
GCF_036689615.1	ASM3668961v1	Pseudomonas chlororaphis subsp. chlororaphis		ATCC 9446					GCF_036689615.1-RS_2024_04_05	6808083	Complete Genome	45387		1
GCF_014131795.1	ASM1413179v1	Clostridium butyricum		DSM 10702					GCF_014131795.1-RS_2024_04_15	4705596	Complete Genome	44053		4
GCF_014131755.1	ASM1413175v1	Bacteroides thetaiotaomicron		DSM 2079					GCF_014131755.1-RS_2024_10_23	6304193	Complete Genome	44053		2
GCF_006739385.1	ASM673938v1	Cutibacterium acnes subsp. acnes		NBRC 107605					GCF_006739385.1-RS_2024_04_15	2494738	Complete Genome	43627		1
GCF_006094395.1	ASM609439v1	Staphylococcus haemolyticus		ATCC 29970					GCF_006094395.1-RS_2024_05_17	2572027	Complete Genome	43622		3
GCF_900636985.1	45889_C01	Klebsiella oxytoca		NCTC13727					GCF_900636985.1-RS_2024_11_26	5857964	Complete Genome	43454		1
GCF_900475555.1	44257_B01	Micrococcus luteus NCTC 2665		NCTC 2665					NCBI Prokaryotic Genome Annotation Pipeline (PGAP)	2495693	Complete Genome	43268		1
GCF_019048105.1	ASM1904810v1	Providencia rettgeri		FDAARGOS 1450					GCF_019048105.1-RS_2024_03_11	4641942	Complete Genome	44375		3
GCF_016026695.1	ASM1602669v1	Lactococcus garvieae		FDAARGOS_929					NCBI Prokaryotic Genome Annotation Pipeline (PGAP)	2084337	Complete Genome	44179		2
GCF_900560965.1	PPRCHA0	Pseudomonas protegens CHA0		CHA0					NCBI Prokaryotic Genome Annotation Pipeline (PGAP)	6868303	Complete Genome	43538		1
GCF_900476005.1	51438_H01	Aeromonas caviae		NCTC12244					NCBI Prokaryotic Genome Annotation Pipeline (PGAP)	4586140	Complete Genome	43268		1
GCF_000829055.1	ASM82905v1	Lacticaseibacillus casei DSM 20011 = JCM 1134 = ATCC 393		ATCC 393					GCF_000829055.1-RS_2024_03_28	2952961	Complete Genome	41500		3
GCF_000253175.1	ASM25317v1	Yersinia enterocolitica subsp. palearctica Y11		Y11					NCBI Prokaryotic Genome Annotation Pipeline (PGAP)	4625880	Complete Genome	40563		2
GCF_000014425.1	ASM1442v1	Lactobacillus gasseri ATCC 33323 = JCM 1131		ATCC 33323					GCF_000014425.1-RS_2024_03_27	1894360	Complete Genome	39003		1
GCF_001729805.1	ASM172980v1	Enterobacter roggenkampii		DSM 16690					NCBI Prokaryotic Genome Annotation Pipeline (PGAP)	4899997	Complete Genome	42629		2
GCF_003290385.1	ASM329038v1	Actinobacillus pleuropneumoniae		S4074					GCF_003290385.1-RS_2024_03_28	2318657	Complete Genome	43289		1
GCF_000146165.2	ASM14616v2	Shewanella oneidensis MR-1		MR-1					GCF_000146165.2-RS_2024_03_28	5131424	Complete Genome	41215		2
GCF_001750725.1	ASM175072v1	Enterobacter ludwigii		EN-119					NCBI Prokaryotic Genome Annotation Pipeline (PGAP)	4952770	Complete Genome	42646		2
GCF_000183155.1	ASM18315v1	Riemerella anatipestifer ATCC 11845 = DSM 15868		DSM 15868					GCF_000183155.1-RS_2024_09_25	2155121	Complete Genome	40505		1
GCF_002023665.2	ASM202366v2	Elizabethkingia anophelis R26		R26					GCF_002023665.2-RS_2024_09_25	4058311	Complete Genome	42996		1
GCF_001457455.1	NCTC11397	Corynebacterium diphtheriae		NCTC11397					GCF_001457455.1-RS_2024_03_30	2463666	Complete Genome	42085		1
GCF_003641185.1	ASM364118v1	Lactiplantibacillus pentosus		DSM 20314					NCBI Prokaryotic Genome Annotation Pipeline (PGAP)	3671373	Complete Genome	43388		2
GCF_018223745.1	ASM1822374v1	Clostridium beijerinckii		DSM 791					GCF_018223745.1-RS_2024_03_17	5950247	Complete Genome	44318		2
GCF_000091545.1	ASM9154v1	Thermus thermophilus HB8		HB8					NCBI Prokaryotic Genome Annotation Pipeline (PGAP)	2116056	Complete Genome	38306		3
GCF_001642675.1	ASM164267v1	Bradyrhizobium diazoefficiens USDA 110		USDA 110					GCF_001642675.1-RS_2024_06_16	9106064	Complete Genome	42502		1
GCF_022984195.1	ASM2298419v1	Synechococcus elongatus PCC 6301		PCC 6301					GCF_022984195.1-RS_2024_04_10	2749599	Complete Genome	44665		3
GCF_003019295.1	ASM301929v1	Fusobacterium nucleatum subsp. nucleatum ATCC 25586		ATCC 25586					GCF_003019295.1-RS_2024_09_23	2180101	Complete Genome	43185		1
GCF_900474615.1	40295_D02	Mammaliicoccus sciuri		NCTC12103					NCBI Prokaryotic Genome Annotation Pipeline (PGAP)	2811859	Complete Genome	43269		1
GCF_900637475.1	51108_B01	Yersinia pseudotuberculosis		NCTC10275					NCBI Prokaryotic Genome Annotation Pipeline (PGAP)	4610200	Complete Genome	43454		1
GCF_000083545.1	ASM8354v1	Methylorubrum extorquens DM4		DM4					GCF_000083545.1-RS_2024_05_15	6123851	Complete Genome	40011		3
GCF_000183385.1	ASM18338v1	Mycoplasmopsis bovis PG45		PG45					GCF_000183385.1-RS_2024_04_07	1003404	Complete Genome	40512		1
GCF_000007505.1	ASM750v1	Brucella suis 1330		1330					GCF_000007505.1-RS_2024_08_07	3315175	Complete Genome	38273		2
GCF_000007365.1	ASM736v1	Buchnera aphidicola str. Sg (Schizaphis graminum)		Sg (ex Schizaphis graminum)					NCBI Prokaryotic Genome Annotation Pipeline (PGAP)	641454	Complete Genome	37439		1
GCF_000012365.1	ASM1236v1	Burkholderia thailandensis E264		E264; ATCC 700388					NCBI Prokaryotic Genome Annotation Pipeline (PGAP)	6723972	Complete Genome	38701		2
GCF_004101845.1	ASM410184v1	Latilactobacillus curvatus JCM 1096 = DSM 20019		DSM 20019					GCF_004101845.1-RS_2024_04_27	1916521	Complete Genome	43487		2
GCF_024925465.1	ASM2492546v1	Ralstonia pseudosolanacearum		LMG 9673					NCBI Prokaryotic Genome Annotation Pipeline (PGAP)	5690309	Complete Genome	44809		2
GCF_000204255.1	ASM20425v1	Chlamydia psittaci 6BC		6BC					GCF_000204255.1-RS_2024_03_28	1179220	Complete Genome	40647		2
GCF_002706795.1	ASM270679v1	Brevibacillus laterosporus DSM 25		DSM 25					NCBI Prokaryotic Genome Annotation Pipeline (PGAP)	5400144	Complete Genome	43033		1
GCF_900637025.1	46338_H01	Streptococcus oralis ATCC 35037		NCTC 11427					GCF_900637025.1-RS_2024_03_17	1931548	Complete Genome	43454		1
GCF_034479305.1	ASM3447930v1	Shouchella clausii		ATCC 700160					NCBI Prokaryotic Genome Annotation Pipeline (PGAP)	4498248	Complete Genome	45279		1
GCF_001558415.2	ASM155841v2	Vibrio fluvialis		ATCC 33809					NCBI Prokaryotic Genome Annotation Pipeline (PGAP)	4827733	Complete Genome	43129		2
GCF_002155265.1	ASM215526v1	Corynebacterium pseudotuberculosis		ATCC 19410					GCF_002155265.1-RS_2024_08_23	2337763	Complete Genome	42877		1
GCF_000015865.1	ASM1586v1	Acetivibrio thermocellus ATCC 27405		ATCC 27405					GCF_000015865.1-RS_2024_08_23	3843301	Complete Genome	39127		1
GCF_000011905.1	ASM1190v1	Dehalococcoides mccartyi 195		195					NCBI Prokaryotic Genome Annotation Pipeline (PGAP)	1469720	Complete Genome	38359		1
GCF_000236925.1	ASM23692v1	Staphylococcus argenteus		MSHR1132					NCBI Prokaryotic Genome Annotation Pipeline (PGAP)	2787638	Complete Genome	40857		2
GCF_021216655.1	ASM2121665v1	Clavibacter michiganensis		LMG7333					GCF_021216655.1-RS_2024_03_13	3377556	Complete Genome	44546		3
GCF_000007985.2	ASM798v2	Geobacter sulfurreducens PCA		PCA					GCF_000007985.2-RS_2024_08_06	3814128	Complete Genome	41121		1
GCF_040739365.1	DSM6717	Staphylococcus capitis subsp. urealyticus		DSM 6717					GCF_040739365.1-RS_2024_07_17	2497742	Complete Genome	45491		3
GCF_009183365.2	ASM918336v2	Shewanella algae		CECT-5071					GCF_009183365.2-RS_2024_03_30	4924764	Complete Genome	44279		1
GCF_900660465.1	50648_A01-3	Mycoplasmoides pneumoniae		NCTC10119					NCBI Prokaryotic Genome Annotation Pipeline (PGAP)	823017	Complete Genome	43494		2
GCF_020097475.1	ASM2009747v1	Escherichia fergusonii		FDAARGOS_1499					GCF_020097475.1-RS_2024_11_06	4645928	Complete Genome	44462		2
GCF_002813755.1	ASM281375v1	Enterococcus mundtii		DSM 4838					NCBI Prokaryotic Genome Annotation Pipeline (PGAP)	3504528	Complete Genome	43076		2
GCF_900636475.1	42197_F01	Streptococcus anginosus		NCTC10713					NCBI Prokaryotic Genome Annotation Pipeline (PGAP)	1953654	Complete Genome	43454		1
GCF_000007805.1	ASM780v1	Pseudomonas syringae pv. tomato str. DC3000		DC3000					GCF_000007805.1-RS_2024_08_08	6538260	Complete Genome	37685		3
GCF_000010125.1	ASM1012v1	Staphylococcus saprophyticus subsp. saprophyticus ATCC 15305 = NCTC 7292		ATCC 15305					NCBI Prokaryotic Genome Annotation Pipeline (PGAP)	2577899	Complete Genome	38576		3
GCF_004063735.1	ASM406373v1	Paracoccus denitrificans		ATCC 19367					GCF_004063735.1-RS_2024_04_03	5242327	Complete Genome	43485		3
GCF_020546685.1	ASM2054668v1	Deinococcus radiodurans R1 = ATCC 13939 = DSM 20539		ATCC 13939					GCF_020546685.1-RS_2024_03_28	3279598	Complete Genome	44494		4
GCF_000092025.1	ASM9202v1	Agrobacterium fabrum str. C58		C58					GCF_000092025.1-RS_2024_04_23	5674258	Complete Genome	39391		4
GCF_000012825.1	ASM1282v1	Phocaeicola vulgatus ATCC 8482		ATCC 8482					GCF_000012825.1-RS_2024_03_28	5163189	Complete Genome	39260		1
GCF_000219215.1	ASM21921v1	Cupriavidus necator N-1		N-1					NCBI Prokaryotic Genome Annotation Pipeline (PGAP)	8480857	Complete Genome	40718		4
GCF_000021485.1	ASM2148v1	Acidithiobacillus ferrooxidans ATCC 23270		ATCC 23270					NCBI Prokaryotic Genome Annotation Pipeline (PGAP)	2982397	Complete Genome	39801		1
GCF_000227465.1	ASM22746v1	Bacillus spizizenii TU-B-10		TU-B-10					GCF_000227465.1-RS_2024_09_13	4207222	Complete Genome	40821		1
GCF_000010425.1	ASM1042v1	Bifidobacterium adolescentis ATCC 15703		ATCC 15703					NCBI Prokaryotic Genome Annotation Pipeline (PGAP)	2089645	Complete Genome	39056		1
GCF_000697965.2	ASM69796v2	Ensifer adhaerens		Casida A					NCBI Prokaryotic Genome Annotation Pipeline (PGAP)	7267502	Complete Genome	42537		3
GCF_002982115.1	ASM298211v1	Lysinibacillus sphaericus		DSM 28					GCF_002982115.1-RS_2024_08_25	4681723	Complete Genome	43167		1
GCF_001456255.1	ASM145625v1	Vibrio natriegens NBRC 15636 = ATCC 14048 = DSM 759		ATCC 14048					GCF_001456255.1-RS_2024_04_26	5175153	Complete Genome	42341		2
GCF_018389705.1	ASM1838970v1	Mycoplasma mycoides subsp. capri		PG3					NCBI Prokaryotic Genome Annotation Pipeline (PGAP)	1035494	Complete Genome	44333		1
GCF_005519465.1	ASM551946v1	Streptomyces clavuligerus		ATCC 27064					GCF_005519465.1-RS_2024_05_17	8544086	Complete Genome	43605		2
GCF_020099335.1	ASM2009933v1	Citrobacter amalonaticus		FDAARGOS_1489					GCF_020099335.1-RS_2024_11_06	5071999	Complete Genome	44462		3
GCF_000590865.3	ASM59086v3	Candidatus Liberibacter asiaticus		A4					GCF_000590865.3-RS_2024_04_25	1230251	Complete Genome	43774		1
GCF_900476085.1	50569_G01	Mycoplasmoides gallisepticum		NCTC10115					NCBI Prokaryotic Genome Annotation Pipeline (PGAP)	981408	Complete Genome	43331		1
GCF_900637055.1	46837_E02	Brevibacillus brevis		NCTC2611					NCBI Prokaryotic Genome Annotation Pipeline (PGAP)	6726998	Complete Genome	43454		1
GCF_017724035.1	ASM1772403v1	Xanthomonas euvesicatoria pv. alfalfae		CFBP3836					GCF_017724035.1-RS_2024_05_06	5120436	Complete Genome	44289		2
GCF_000960995.1	ASM96099v1	Burkholderia glumae LMG 2196 = ATCC 33617		ATCC 33617					GCF_000960995.1-RS_2024_06_16	6820727	Complete Genome	42087		4
GCF_019916025.1	ASM1991602v1	Paraclostridium bifermentans		DSM 14991					NCBI Prokaryotic Genome Annotation Pipeline (PGAP)	3566216	Complete Genome	44448		5
GCF_028596125.1	ASM2859612v1	Listeria innocua		ATCC 33090					GCF_028596125.1-RS_2024_03_23	2887185	Complete Genome	44969		2
GCF_019046945.1	ASM1904694v1	Streptococcus gordonii		FDAARGOS 1454					GCF_019046945.1-RS_2024_07_20	2187618	Complete Genome	44375		1
GCF_001025215.1	ASM102521v1	Bifidobacterium pseudocatenulatum DSM 20438 = JCM 1200 = LMG 10505		JCM 1200					NCBI Prokaryotic Genome Annotation Pipeline (PGAP)	2313752	Complete Genome	42087		1
GCF_000014025.1	ASM1402v1	Aliarcobacter butzleri RM4018		RM4018					GCF_000014025.1-RS_2024_03_28	2341251	Complete Genome	39352		1
GCF_000973705.1	ASM97370v1	Clostridium sporogenes		NCIMB 10696					GCF_000973705.1-RS_2024_03_28	4141984	Complete Genome	42114		1
GCF_016406325.1	ASM1640632v1	Shewanella putrefaciens		ATCC 8071					NCBI Prokaryotic Genome Annotation Pipeline (PGAP)	4386330	Complete Genome	44192		1
GCF_003049785.1	ASM304978v1	Dickeya dadantii		DSM 18020					GCF_003049785.1-RS_2024_08_07	4997541	Complete Genome	43202		1
GCF_000009765.2	ASM976v2	Streptomyces avermitilis MA-4680 = NBRC 14893		MA-4680					GCF_000009765.2-RS_2024_03_28	9119895	Complete Genome	42453		2
GCF_028885435.1	ASM2888543v1	Mesomycoplasma ovipneumoniae ATCC 29419		Y98					NCBI Prokaryotic Genome Annotation Pipeline (PGAP)	1081520	Complete Genome	44985		1
GCF_000012765.1	ASM1276v1	Mycoplasma capricolum subsp. capricolum ATCC 27343		ATCC 27343					NCBI Prokaryotic Genome Annotation Pipeline (PGAP)	1010023	Complete Genome	38692		1
GCF_004792415.1	ASM479241v1	Pantoea vagans		LMG 24199					GCF_004792415.1-RS_2024_03_22	4790329	Complete Genome	43569		3
GCF_001006005.1	ASM100600v1	Serratia fonticola		DSM 4576					GCF_001006005.1-RS_2024_04_26	6000511	Complete Genome	42135		1
GCF_900475375.1	42685_B01	Elizabethkingia meningoseptica		NCTC10016					NCBI Prokaryotic Genome Annotation Pipeline (PGAP)	3874791	Complete Genome	43268		1
GCF_001314995.1	ASM131499v1	Bacteroides ovatus		ATCC 8483					GCF_001314995.1-RS_2024_03_28	6472489	Complete Genome	42292		1
GCF_000062885.1	ASM6288v1	Saccharopolyspora erythraea NRRL 2338		NRRL 2338					NCBI Prokaryotic Genome Annotation Pipeline (PGAP)	8212805	Complete Genome	39162		1
GCF_000157895.3	ASM15789v2	Mycobacterium kansasii ATCC 12478		ATCC 12478					GCF_000157895.3-RS_2024_03_28	6577228	Complete Genome	41579		2
GCF_021278985.1	ASM2127898v1	Citrobacter rodentium NBRC 105723 = DSM 16636		DSM 16636					GCF_021278985.1-RS_2024_03_28	5381137	Complete Genome	44553		2
GCF_000422085.1	ASM42208v1	Serratia liquefaciens ATCC 27592		ATCC 27592					NCBI Prokaryotic Genome Annotation Pipeline (PGAP)	5282719	Complete Genome	41466		2
GCF_001632805.1	ASM163280v1	Mycobacteroides chelonae CCUG 47445		CCUG 47445					GCF_001632805.1-RS_2024_03_28	5029817	Complete Genome	42487		1
GCF_003367075.2	ASM336707v2	Cylindrospermopsis raciborskii Cr2010		Cr2010					NCBI Prokaryotic Genome Annotation Pipeline (PGAP)	3757845	Complete Genome	44585		1
GCF_000018525.1	ASM1852v1	Brucella canis ATCC 23365		ATCC 23365					GCF_000018525.1-RS_2024_08_07	3312769	Complete Genome	39415		2
GCF_900475975.1	46931_F01	Streptococcus intermedius		NCTC11324					NCBI Prokaryotic Genome Annotation Pipeline (PGAP)	1932951	Complete Genome	43268		1
GCF_003343245.1	ASM334324v1	Photorhabdus laumondii subsp. laumondii		TT01					GCF_003343245.1-RS_2024_03_29	5687677	Complete Genome	43307		1
GCF_009831375.1	ASM983137v1	Mediterraneibacter gnavus ATCC 29149		ATCC 29149					NCBI Prokaryotic Genome Annotation Pipeline (PGAP)	3549191	Complete Genome	43836		1
GCF_023278185.1	ASM2327818v1	Bradyrhizobium elkanii USDA 76		USDA 76					GCF_023278185.1-RS_2024_03_29	9518205	Complete Genome	44690		2
GCF_002243645.1	ASM224364v1	Peribacillus simplex NBRC 15720 = DSM 1321		DSM 1321					NCBI Prokaryotic Genome Annotation Pipeline (PGAP)	5645783	Complete Genome	42955		1
GCF_000969765.1	ASM96976v1	Mycoplasmopsis synoviae ATCC 25204		WVU1853T					NCBI Prokaryotic Genome Annotation Pipeline (PGAP)	846495	Complete Genome	42101		1
GCF_002355775.1	ASM235577v1	Mycobacterium ulcerans subsp. shinshuense		ATCC 33728					GCF_002355775.1-RS_2024_03_29	6066298	Complete Genome	42586		2
GCF_900324475.1	EB-247	Enterobacter bugandensis					EB-247		NCBI Prokaryotic Genome Annotation Pipeline (PGAP)	4717613	Complete Genome	43194		1
GCF_001028665.1	ASM102866v1	Burkholderia pyrrocinia		DSM 10685					GCF_001028665.1-RS_2024_03_27	7961346	Complete Genome	42167		4
GCF_900475595.1	44343_G01	Streptococcus uberis		NCTC3858					NCBI Prokaryotic Genome Annotation Pipeline (PGAP)	1975601	Complete Genome	43268		1
GCF_003584685.1	ASM358468v1	Lactobacillus paragasseri		JCM 5343					GCF_003584685.1-RS_2024_03_30	1937632	Complete Genome	43272		1
GCF_001700985.1	ASM170098v1	Parageobacillus thermoglucosidasius		Wild Type					GCF_001700985.1-RS_2024_05_13	4004923	Complete Genome	42591		3
GCF_018314255.1	ASM1831425v1	Lentilactobacillus buchneri		ATCC 4005					GCF_018314255.1-RS_2024_05_21	2537205	Complete Genome	44326		2
GCF_000196795.1	ASM19679v1	Acinetobacter oleivorans DR1		DR1					GCF_000196795.1-RS_2024_11_19	4152543	Complete Genome	40350		1
GCF_008639165.1	ASM863916v1	Streptomyces venezuelae ATCC 10712		ATCC 10712					GCF_008639165.1-RS_2024_04_23	8223505	Complete Genome	43731		1
GCF_000196175.1	ASM19617v1	Bdellovibrio bacteriovorus HD100		HD100					NCBI Prokaryotic Genome Annotation Pipeline (PGAP)	3782950	Complete Genome	38027		1
GCF_000007205.1	ASM720v1	Chlamydia pneumoniae TW-183		TW-183					GCF_000007205.1-RS_2024_03_28	1225935	Complete Genome	37827		1
GCF_001040945.1	ASM104094v1	Herbaspirillum seropedicae		Z67					GCF_001040945.1-RS_2024_03_28	5509723	Complete Genome	42181		1
GCF_033956065.1	ASM3395606v1	Burkholderia mallei		ATCC 23344					GCF_033956065.1-RS_2024_11_29	5834748	Complete Genome	45257		2
GCF_019930925.1	ASM1993092v1	Bartonella henselae		FDAARGOS_1462					NCBI Prokaryotic Genome Annotation Pipeline (PGAP)	1946727	Complete Genome	44451		1
GCF_000020025.1	ASM2002v1	Nostoc punctiforme PCC 73102		ATCC 29133; PCC 73102					GCF_000020025.1-RS_2024_03_15	9059191	Complete Genome	39562		6
GCF_000196875.2	ASM19687v2	Halomonas elongata DSM 2581		type strain: DSM 2581					GCF_000196875.2-RS_2024_11_21	4061825	Complete Genome	42766		1
GCF_000019725.1	ASM1972v1	Methylobacterium radiotolerans JCM 2831		JCM 2831					NCBI Prokaryotic Genome Annotation Pipeline (PGAP)	6899110	Complete Genome	39528		9
GCF_000008205.1	ASM820v1	Mesomycoplasma hyopneumoniae J		J					NCBI Prokaryotic Genome Annotation Pipeline (PGAP)	897405	Complete Genome	38569		1
GCF_002812485.1	ASM281248v1	Dickeya fangzhongdai		DSM 101947					GCF_002812485.1-RS_2024_04_22	5032447	Complete Genome	43075		2
GCF_001610955.1	ASM161095v1	Geobacillus thermoleovorans		KCTC 3570					GCF_001610955.1-RS_2024_11_18	3499317	Complete Genome	42465		2
GCF_900186885.1	48903_D01	Veillonella parvula		NCTC11810					NCBI Prokaryotic Genome Annotation Pipeline (PGAP)	2132142	Complete Genome	42962		1
GCF_016725005.1	ASM1672500v1	Streptococcus constellatus		FDAARGOS_1156					NCBI Prokaryotic Genome Annotation Pipeline (PGAP)	1903262	Complete Genome	44216		1
GCF_000007085.1	ASM708v1	Caldanaerobacter subterraneus subsp. tengcongensis MB4		MB4					NCBI Prokaryotic Genome Annotation Pipeline (PGAP)	2689445	Complete Genome	37390		1
GCF_001484725.1	ASM148472v1	Clostridium autoethanogenum DSM 10061		DSM 10061					GCF_001484725.1-RS_2024_03_28	4352446	Complete Genome	42373		1
GCF_000763515.1	ASM76351v1	Listeria ivanovii subsp. ivanovii		WSLC 3010					NCBI Prokaryotic Genome Annotation Pipeline (PGAP)	2919548	Complete Genome	41918		1
GCF_000187935.1	ASM18793v2	Streptococcus parauberis NCFD 2020		NCFD 2020					GCF_000187935.1-RS_2024_07_24	2164480	Complete Genome	40627	AEUT02	1
GCF_001953955.1	ASM195395v1	Prevotella intermedia ATCC 25611 = DSM 20706		ATCC 25611					GCF_001953955.1-RS_2024_10_22	2674170	Complete Genome	42753		2
GCF_001298465.1	ASM129846v1	Campylobacter concisus		ATCC 33237					NCBI Prokaryotic Genome Annotation Pipeline (PGAP)	1840041	Complete Genome	42271		1
GCF_001742145.1	ASM174214v1	Pectobacterium parmentieri		RNS 08-42-1A					NCBI Prokaryotic Genome Annotation Pipeline (PGAP)	5030841	Complete Genome	42635		1
GCF_016028795.1	ASM1602879v1	Macrococcoides caseolyticum		FDAARGOS_868					NCBI Prokaryotic Genome Annotation Pipeline (PGAP)	2170973	Complete Genome	44179		2
GCF_000821185.2	ASM82118v2	Serratia symbiotica		CWBI-2.3					GCF_000821185.2-RS_2024_03_15	3550913	Complete Genome	44026		3
GCF_016127215.1	ASM1612721v1	Haemophilus parainfluenzae		FDAARGOS_1000					NCBI Prokaryotic Genome Annotation Pipeline (PGAP)	2141704	Complete Genome	44185		1
GCF_900476065.1	50465_F02	Mesomycoplasma hyorhinis		NCTC10130					GCF_900476065.1-RS_2024_03_21	838863	Complete Genome	43331		1
GCF_000055785.1	ASM5578v1	Chromohalobacter israelensis DSM 3043		DSM 3043					GCF_000055785.1-RS_2024_08_18	3696649	Complete Genome	38818		1
GCF_022179545.1	ASM2217954v1	Mycolicibacterium fortuitum subsp. fortuitum		JCM 6387					GCF_022179545.1-RS_2024_05_11	6406072	Complete Genome	44588		1
GCF_001644705.1	ASM164470v1	Dickeya solani IPO 2222		IPO 2222					NCBI Prokaryotic Genome Annotation Pipeline (PGAP)	4919833	Complete Genome	42506		1
GCF_009662475.1	ASM966247v1	Acidithiobacillus thiooxidans ATCC 19377		ATCC 19377					GCF_009662475.1-RS_2024_04_27	3415726	Complete Genome	43783		1
GCF_002706665.1	ASM270666v1	Bifidobacterium pseudolongum subsp. globosum DSM 20092		DSM 20092					NCBI Prokaryotic Genome Annotation Pipeline (PGAP)	1978157	Complete Genome	43033		1
GCF_000018785.1	ASM1878v1	Acholeplasma laidlawii PG-8A		PG-8A					GCF_000018785.1-RS_2024_03_27	1496992	Complete Genome	39423		1
GCF_000007025.1	ASM702v1	Rickettsia conorii str. Malish 7		Malish 7					NCBI Prokaryotic Genome Annotation Pipeline (PGAP)	1268755	Complete Genome	37585		1
GCF_000959445.1	ASM95944v1	Burkholderia vietnamiensis LMG 10929		LMG 10929					GCF_000959445.1-RS_2024_06_16	6930496	Complete Genome	42083		4
GCF_000019345.1	ASM1934v1	Ureaplasma parvum serovar 3 str. ATCC 27815		ATCC 27815					NCBI Prokaryotic Genome Annotation Pipeline (PGAP)	751679	Complete Genome	39504		1
GCF_021654455.1	ASM2165445v1	Streptococcus parasuis		SUT-286					GCF_021654455.1-RS_2024_03_13	2197342	Complete Genome	44558		1
GCF_016026735.1	ASM1602673v1	Serratia rubidaea		FDAARGOS_926					NCBI Prokaryotic Genome Annotation Pipeline (PGAP)	4995010	Complete Genome	44179		1
GCF_016127195.1	ASM1612719v1	Aeromonas jandaei		FDAARGOS_986					NCBI Prokaryotic Genome Annotation Pipeline (PGAP)	4551079	Complete Genome	44185		1
GCF_000961515.1	ASM96151v1	Paraburkholderia fungorum		ATCC BAA-463					GCF_000961515.1-RS_2024_06_16	9058983	Complete Genome	42087		4
GCF_900636575.1	42912_C01	Streptococcus canis		NCTC12191					NCBI Prokaryotic Genome Annotation Pipeline (PGAP)	2084744	Complete Genome	43454		1
GCF_008801925.2	ASM880192v2	Cupriavidus basilensis		DSM 11853					GCF_008801925.2-RS_2024_04_04	8942610	Complete Genome	44133		8
GCF_000230655.2	ASM23065v3	Thermotoga maritima MSB8		MSB8					NCBI Prokaryotic Genome Annotation Pipeline (PGAP)	1869644	Complete Genome	41628		1
GCF_000092045.1	ASM9204v1	Rhizobium etli CFN 42		CFN 42					GCF_000092045.1-RS_2024_11_27	6530228	Complete Genome	38782		7
GCF_000179635.2	ASM17963v2	Ruminococcus albus 7 = DSM 20455		7					GCF_000179635.2-RS_2024_03_12	4482087	Complete Genome	40535		5
GCF_002706745.1	ASM270674v1	Companilactobacillus farciminis KCTC 3681 = DSM 20184		DSM 20184					NCBI Prokaryotic Genome Annotation Pipeline (PGAP)	2551839	Complete Genome	43033		1
GCF_000021925.1	ASM2192v1	Desulfitobacterium hafniense DCB-2		DCB-2					GCF_000021925.1-RS_2024_03_27	5279134	Complete Genome	39818		1
GCF_004295125.1	ASM429512v1	[Clostridium] scindens ATCC 35704		ATCC 35704					NCBI Prokaryotic Genome Annotation Pipeline (PGAP)	3658040	Complete Genome	43521		1
GCF_000959545.1	ASM95954v1	Burkholderia ambifaria AMMD		AMMD					GCF_000959545.1-RS_2024_06_16	7528578	Complete Genome	42083		4
GCF_001042595.1	ASM104259v1	Bifidobacterium dentium JCM 1195 = DSM 20436		JCM 1195					NCBI Prokaryotic Genome Annotation Pipeline (PGAP)	2635669	Complete Genome	42052		1
GCF_008704425.1	ASM870442v1	Streptomyces fradiae ATCC 10745 = DSM 40063		ATCC 10745					GCF_008704425.1-RS_2024_11_06	6725579	Complete Genome	43734		1
GCF_000300455.3	ASM30045v4	Kosakonia sacchari SP1		SP1					NCBI Prokaryotic Genome Annotation Pipeline (PGAP)	4902027	Complete Genome	42562		1
GCF_000252995.1	ASM25299v1	Salmonella bongori NCTC 12419		NCTC 12419					NCBI Prokaryotic Genome Annotation Pipeline (PGAP)	4460105	Complete Genome	40730		1
GCF_001277215.2	ASM127721v2	Cronobacter malonaticus LMG 23826		LMG 23826					GCF_001277215.2-RS_2024_03_28	4473761	Complete Genome	42382		3
GCF_000010265.1	ASM1026v1	Clostridium kluyveri NBRC 12016		NBRC 12016					GCF_000010265.1-RS_2024_04_10	3955303	Complete Genome	39819		2
GCF_000145615.1	ASM14561v1	Thermoanaerobacterium thermosaccharolyticum DSM 571		DSM 571					GCF_000145615.1-RS_2024_04_07	2785752	Complete Genome	40403		1
GCF_000023145.1	ASM2314v1	Corynebacterium kroppenstedtii DSM 44385		DSM 44385					GCF_000023145.1-RS_2024_08_12	2446804	Complete Genome	39952		1
GCF_040267515.1	UMSP_Dlac_medaka1	Delftia lacustris		DSM 21246					GCF_040267515.1-RS_2024_11_20	7267296	Complete Genome	45466		2
GCF_900637265.1	50432_C01	Achromobacter insolitus		NCTC13520					NCBI Prokaryotic Genome Annotation Pipeline (PGAP)	6472476	Complete Genome	43454		1
GCF_000807675.2	ASM80767v2	Eubacterium limosum		ATCC 8486					GCF_000807675.2-RS_2024_04_12	4422837	Complete Genome	42828		1
GCF_016028515.1	ASM1602851v1	Stutzerimonas frequens		FDAARGOS_877					GCF_016028515.1-RS_2024_08_13	4394686	Complete Genome	44179		1
GCF_000284295.1	ASM28429v1	Actinoplanes missouriensis 431		431					NCBI Prokaryotic Genome Annotation Pipeline (PGAP)	8773466	Complete Genome	40996		1
GCF_013267395.1	ASM1326739v1	Achromobacter denitrificans		FDAARGOS_786					GCF_013267395.1-RS_2024_07_20	6736870	Complete Genome	43986		1
GCF_014779555.2	ASM1477955v2	Lysobacter capsici		VKM B-2533					GCF_014779555.2-RS_2024_05_06	6239188	Complete Genome	44665		1
GCF_019047465.1	ASM1904746v1	Lelliottia amnigena		FDAARGOS 1444					GCF_019047465.1-RS_2024_07_20	4505532	Complete Genome	44375		1
GCF_016027095.1	ASM1602709v1	Sphingomonas paucimobilis		FDAARGOS_908					NCBI Prokaryotic Genome Annotation Pipeline (PGAP)	4367078	Complete Genome	44179		4
GCF_015074805.1	ASM1507480v1	Sphingobium fuliginis		KK22					GCF_015074805.1-RS_2024_03_28	4984172	Complete Genome	44133		4
GCF_900474605.1	41594_C01	Enterococcus cecorum		NCTC12421					NCBI Prokaryotic Genome Annotation Pipeline (PGAP)	2421598	Complete Genome	43269		1
GCF_016028855.1	ASM1602885v1	Rothia kristinae		FDAARGOS_864					NCBI Prokaryotic Genome Annotation Pipeline (PGAP)	2377741	Complete Genome	44179		1
GCF_001698225.1	ASM169822v1	Gordonia terrae		3612					GCF_001698225.1-RS_2024_03_29	5701501	Complete Genome	42584		1
GCF_900637615.1	52191_A01	Bordetella hinzii		NCTC13199					NCBI Prokaryotic Genome Annotation Pipeline (PGAP)	5033537	Complete Genome	43454		1
GCF_010508875.1	ASM1050887v1	Flavonifractor plautii		JCM 32125					GCF_010508875.1-RS_2024_03_28	3985392	Complete Genome	43874		1
GCF_025149285.1	ASM2514928v1	Hungatella hathewayi		DSM 13479					GCF_025149285.1-RS_2024_06_17	6931886	Complete Genome	44816		1
GCF_000018145.1	ASM1814v1	Dinoroseobacter shibae DFL 12 = DSM 16493		DFL 12					GCF_000018145.1-RS_2024_05_01	4417868	Complete Genome	39360		6
GCF_000008185.1	ASM818v1	Treponema denticola ATCC 35405		ATCC 35405					GCF_000008185.1-RS_2024_05_01	2843201	Complete Genome	38020		1
GCF_000220945.1	ASM22094v1	Amycolatopsis mediterranei S699		S699					GCF_000220945.1-RS_2024_03_27	10236779	Complete Genome	40743		1
GCF_000016645.1	ASM1664v1	Flavobacterium johnsoniae UW101		UW101; ATCC 17061					GCF_000016645.1-RS_2024_10_22	6096872	Complete Genome	39203		1
GCF_001856645.1	ASM185664v1	Clostridium pasteurianum DSM 525 = ATCC 6013		ATCC 6013					NCBI Prokaryotic Genome Annotation Pipeline (PGAP)	4352852	Complete Genome	42674		1
GCF_000013085.1	ASM1308v1	Rhodospirillum rubrum ATCC 11170		ATCC 11170					GCF_000013085.1-RS_2024_03_28	4406557	Complete Genome	38698		2
GCF_000330885.1	ASM33088v1	Rhizobium tropici CIAT 899		CIAT 899					GCF_000330885.1-RS_2024_04_23	6686334	Complete Genome	41277		4
GCF_000027325.1	ASM2732v1	Mycoplasmoides genitalium G37		G-37					NCBI Prokaryotic Genome Annotation Pipeline (PGAP)	580076	Complete Genome	38726		1
GCF_000026105.1	ASM2610v1	Pseudomonas entomophila L48		L48					GCF_000026105.1-RS_2024_03_28	5888780	Complete Genome	38847		1
GCF_000818015.1	ASM81801v1	Stutzerimonas balearica DSM 6083		DSM6083 (=SP1402)					NCBI Prokaryotic Genome Annotation Pipeline (PGAP)	4383480	Complete Genome	42018		1
GCF_003660105.1	ASM366010v1	Aliarcobacter cryaerophilus ATCC 43158		ATCC 43158					GCF_003660105.1-RS_2024_08_19	2108340	Complete Genome	43389		2
GCF_000331185.2	ASM33118v2	Streptomyces rimosus subsp. rimosus ATCC 10970		ATCC 10970					GCF_000331185.2-RS_2024_04_16	9643891	Complete Genome	44274		2
GCF_900537995.1	Roseburia intestinalis strain L1-82	Roseburia intestinalis L1-82		L1-82					NCBI Prokaryotic Genome Annotation Pipeline (PGAP)	4493348	Complete Genome	43523		1
GCF_000313175.2	ASM31317v2	Leptospira santarosai serovar Shermani str. LT 821		LT 821					GCF_000313175.2-RS_2024_03_28	3983611	Complete Genome	41920		2
GCF_008245025.1	ASM824502v1	Campylobacter lari subsp. concheus		LMG 21009					GCF_008245025.1-RS_2024_05_17	1488515	Complete Genome	43711		1
GCF_025231465.1	ASM2523146v1	Streptomyces murinus		CR-43					GCF_025231465.1-RS_2024_09_28	8349858	Complete Genome	44820		1
GCF_001411805.1	ASM141180v1	Burkholderia plantarii		ATCC 43733					GCF_001411805.1-RS_2024_03_28	8081051	Complete Genome	42300		3
GCF_001687625.2	ASM168762v2	Planococcus maritimus		DSM 17275					NCBI Prokaryotic Genome Annotation Pipeline (PGAP)	3280721	Complete Genome	42675		1
GCF_000816085.1	ASM81608v1	Staphylococcus hyicus		ATCC 11249					NCBI Prokaryotic Genome Annotation Pipeline (PGAP)	2472129	Complete Genome	42011		1
GCF_040529065.1	ASM4052906v1	Xanthomonas sacchari		CFBP4641					GCF_040529065.1-RS_2024_07_06	4957212	Complete Genome	45480		1
GCF_900183975.1	PD885.1	Xanthomonas fragariae		PD885					GCF_900183975.1-RS_2024_05_05	4328441	Complete Genome	42880		3
GCF_019668505.1	ASM1966850v1	Borrelia miyamotoi		HT31					GCF_019668505.1-RS_2024_03_28	906165	Complete Genome	44373		1
GCF_000011965.2	ASM1196v2	Ruegeria pomeroyi DSS-3		DSS-3					GCF_000011965.2-RS_2024_06_16	4601048	Complete Genome	41618		2
GCF_000146505.1	ASM14650v1	Fibrobacter succinogenes subsp. succinogenes S85		S85					GCF_000146505.1-RS_2024_03_28	3843004	Complete Genome	40396		1
GCF_008153345.1	ASM815334v1	Treponema phagedenis		B43.1					GCF_008153345.1-RS_2024_04_27	3372116	Complete Genome	43707		1
GCF_006364355.1	ASM636435v1	Vibrio furnissii		FDAARGOS_777					GCF_006364355.1-RS_2024_03_28	4993326	Complete Genome	43635		3
GCF_002288285.1	ASM228828v1	Sphingobium xenophagum		C1					GCF_002288285.1-RS_2024_03_28	4602637	Complete Genome	42986		7
GCF_900637905.1	52756_G01	Parvimonas micra		NCTC11808					GCF_900637905.1-RS_2024_08_25	1677398	Complete Genome	43454		1
GCF_019930785.1	ASM1993078v1	Burkholderia dolosa		FDAARGOS_1463					GCF_019930785.1-RS_2024_11_06	6195642	Complete Genome	44451		3
GCF_000012345.1	ASM1234v1	Candidatus Pelagibacter ubique HTCC1062		HTCC1062					GCF_000012345.1-RS_2024_03_31	1308759	Complete Genome	38555		1
GCF_020735985.1	ASM2073598v1	Bordetella holmesii		FDAARGOS_1539					NCBI Prokaryotic Genome Annotation Pipeline (PGAP)	3688120	Complete Genome	44503		1
GCF_001025195.1	ASM102519v1	Bifidobacterium catenulatum DSM 16992 = JCM 1194 = LMG 11043		JCM 1194					NCBI Prokaryotic Genome Annotation Pipeline (PGAP)	2079525	Complete Genome	42087		1
GCF_900475905.1	49595_E01	Kingella kingae		NCTC10529					NCBI Prokaryotic Genome Annotation Pipeline (PGAP)	2006553	Complete Genome	43268		1
GCF_000006685.1	ASM668v1	Chlamydia muridarum str. Nigg		Nigg					GCF_000006685.1-RS_2024_03_27	1080451	Complete Genome	37706		2
GCF_002706425.1	ASM270642v1	Loigolactobacillus coryniformis subsp. coryniformis KCTC 3167 = DSM 20001		DSM 20001					GCF_002706425.1-RS_2024_04_27	2951508	Complete Genome	43033		1
GCF_000022325.1	ASM2232v1	Caldicellulosiruptor bescii DSM 6725		DSM 6725					NCBI Prokaryotic Genome Annotation Pipeline (PGAP)	2931662	Complete Genome	39848		3
GCF_000026005.1	ASM2600v1	Ehrlichia ruminantium str. Welgevonden		Welgevonden					NCBI Prokaryotic Genome Annotation Pipeline (PGAP)	1516355	Complete Genome	38357		1
GCF_000019945.1	ASM1994v1	Methylorubrum populi BJ001		BJ001					GCF_000019945.1-RS_2024_03_28	5848997	Complete Genome	39547		3
GCF_000204645.1	ASM20464v1	Alicycliphilus denitrificans K601		K601					GCF_000204645.1-RS_2024_03_27	5070751	Complete Genome	40652		2
GCF_000355695.1	ASM35569v1	Clavibacter nebraskensis NCPPB 2581		type strain: NCPPB 2581					NCBI Prokaryotic Genome Annotation Pipeline (PGAP)	3063596	Complete Genome	41365		1
GCF_000027145.1	ASM2714v1	Listeria seeligeri serovar 1/2b str. SLCC3954		SLCC3954					NCBI Prokaryotic Genome Annotation Pipeline (PGAP)	2797636	Complete Genome	40227		1
GCF_900636915.1	45532_F02	Aggregatibacter aphrophilus ATCC 33389		NCTC 5906					NCBI Prokaryotic Genome Annotation Pipeline (PGAP)	2337153	Complete Genome	43454		1
GCF_000204135.1	ASM20413v1	Chlamydia pecorum E58		E58					GCF_000204135.1-RS_2024_03_27	1106197	Complete Genome	40646		1
GCF_000063605.1	ASM6360v1	Mycoplasmopsis agalactiae PG2		PG2					NCBI Prokaryotic Genome Annotation Pipeline (PGAP)	877438	Complete Genome	39226		1
GCF_001682385.1	ASM168238v1	Azoarcus olearius		DQS-4					NCBI Prokaryotic Genome Annotation Pipeline (PGAP)	4451751	Complete Genome	42559		1
GCF_021919345.1	ASM2191934v1	Paenarthrobacter nicotinovorans		ATCC 49919					NCBI Prokaryotic Genome Annotation Pipeline (PGAP)	4481325	Complete Genome	44595		2
GCF_020883495.1	ASM2088349v1	Shinella zoogloeoides		ATCC 19623					NCBI Prokaryotic Genome Annotation Pipeline (PGAP)	4848065	Complete Genome	44518		5
GCF_024347355.1	ASM2434735v1	Vibrio chagasii		LMG 21353					GCF_024347355.1-RS_2024_10_11	5569803	Complete Genome	44755		5
GCF_003606265.1	ASM360626v1	Clostridium septicum		DSM 7534					GCF_003606265.1-RS_2024_04_14	3404718	Complete Genome	43374		2
GCF_002310835.1	ASM231083v1	Pseudoalteromonas tetraodonis		GFC					NCBI Prokaryotic Genome Annotation Pipeline (PGAP)	4128400	Complete Genome	42996		2
GCF_009362255.1	ASM936225v1	Tenacibaculum mesophilum		DSM 13764					GCF_009362255.1-RS_2024_10_23	3358580	Complete Genome	43764		1
GCF_000953635.1	LMI	Legionella micdadei		ATCC 33218					GCF_000953635.1-RS_2024_06_10	3310028	Complete Genome	41933		1
GCF_001941345.1	ASM194134v1	Corynebacterium stationis		622=DSM 20302					GCF_001941345.1-RS_2024_03_12	2862233	Complete Genome	42745		2
GCF_001553955.1	ASM155395v1	Moraxella osloensis		CCUG 350					NCBI Prokaryotic Genome Annotation Pipeline (PGAP)	2649137	Complete Genome	42409		5
GCF_008824185.1	ASM882418v1	Paracoccus pantotrophus		DSM 2944					NCBI Prokaryotic Genome Annotation Pipeline (PGAP)	4409379	Complete Genome	43744		4
GCF_031348265.1	ASM3134826v1	Streptomyces collinus		CGMCC 4.1623					GCF_031348265.1-RS_2024_09_11	8867154	Complete Genome	45181		1
GCF_900638215.1	56553_A01	Nocardiopsis dassonvillei		NCTC10488					GCF_900638215.1-RS_2024_10_23	6541269	Complete Genome	43454		1
GCF_037113525.1	AgR_BfibD1_NP	Butyrivibrio fibrisolvens		D1					GCF_037113525.1-RS_2024_07_14	4934347	Complete Genome	45387		3
GCF_003015125.1	ASM301512v1	Caulobacter segnis		TK0059					NCBI Prokaryotic Genome Annotation Pipeline (PGAP)	4655467	Complete Genome	43185		1
GCF_016027855.1	ASM1602785v1	Atlantibacter hermannii		FDAARGOS_888					NCBI Prokaryotic Genome Annotation Pipeline (PGAP)	4554875	Complete Genome	44179		1
GCF_034424645.1	ASM3442464v1	Bordetella avium		HAMBI_2160					NCBI Prokaryotic Genome Annotation Pipeline (PGAP)	3721798	Complete Genome	45277		1
GCF_040790665.1	ASM4079066v1	Sulfitobacter pontiacus		DSM 10014					GCF_040790665.1-RS_2024_07_22	3550044	Complete Genome	45495		5
GCF_001267435.1	ASM126743v1	Moorella thermoacetica		DSM 2955					GCF_001267435.1-RS_2024_04_08	2623349	Complete Genome	42229		1
GCF_016028275.1	ASM1602827v1	Staphylococcus carnosus		FDAARGOS_883					NCBI Prokaryotic Genome Annotation Pipeline (PGAP)	2571374	Complete Genome	44179		1
GCF_016889425.1	ASM1688942v1	Corynebacterium amycolatum		FDAARGOS_1189					GCF_016889425.1-RS_2024_03_29	2474943	Complete Genome	44242		1
GCF_002302565.1	ASM230256v1	Capnocytophaga canimorsus		7120					GCF_002302565.1-RS_2024_10_22	2414275	Complete Genome	42992		1
GCF_020099395.1	ASM2009939v1	Streptomyces mobaraensis		DSM 40587					GCF_020099395.1-RS_2024_11_06	7668063	Complete Genome	44462		2
GCF_019930665.1	ASM1993066v1	Bacteroides nordii		FDAARGOS_1461					GCF_019930665.1-RS_2024_10_23	5678582	Complete Genome	44451		1
GCF_000067205.1	ASM6720v1	Bordetella petrii		DSM 12804					NCBI Prokaryotic Genome Annotation Pipeline (PGAP)	5287950	Complete Genome	39434		1
GCF_016726365.1	ASM1672636v1	Rothia aeria		FDAARGOS_1137					NCBI Prokaryotic Genome Annotation Pipeline (PGAP)	2583917	Complete Genome	44216		1
GCF_028609885.1	ASM2860988v1	Corynebacterium jeikeium		DSM 7171					GCF_028609885.1-RS_2024_03_24	2524840	Complete Genome	44970		1
GCF_900187105.1	50618_F01	Eikenella corrodens		NCTC10596					NCBI Prokaryotic Genome Annotation Pipeline (PGAP)	2192577	Complete Genome	42962		1
GCF_010727605.1	ASM1072760v1	Mycobacterium simiae		JCM 12377					NCBI Prokaryotic Genome Annotation Pipeline (PGAP)	5788994	Complete Genome	43867		1
GCF_000013325.1	ASM1332v1	Novosphingobium aromaticivorans DSM 12444		DSM 12444					NCBI Prokaryotic Genome Annotation Pipeline (PGAP)	4233314	Complete Genome	39190		3
GCF_024347315.1	ASM2434731v1	Vibrio atlanticus		CECT 7223					GCF_024347315.1-RS_2024_03_29	5107681	Complete Genome	44755		3
GCF_000017245.1	ASM1724v1	Actinobacillus succinogenes 130Z		130Z					GCF_000017245.1-RS_2024_11_18	2319663	Complete Genome	39268		1
GCF_003172995.1	ASM317299v1	Streptococcus sobrinus		SL1					GCF_003172995.1-RS_2024_03_29	2198571	Complete Genome	43247		1
GCF_000196115.1	ASM19611v1	Rhodopirellula baltica SH 1		1					GCF_000196115.1-RS_2024_10_11	7145576	Complete Genome	37809		1
GCF_000220705.2	ASM22070v2	Streptomyces xinghaiensis S187		S187					GCF_000220705.2-RS_2024_03_21	7137891	Complete Genome	42990		1
GCF_000145235.1	ASM14523v1	Micromonospora aurantiaca ATCC 27029		ATCC 27029					GCF_000145235.1-RS_2024_04_26	7025559	Complete Genome	40401		1
GCF_000340885.1	ASM34088v1	Clostridium saccharoperbutylacetonicum N1-4(HMT)		N1-4(HMT)					GCF_000340885.1-RS_2024_04_11	6666445	Complete Genome	41324		2
GCF_003584745.1	ASM358474v1	Mycobacterium pseudoshottsii JCM 15466		JCM 15466					GCF_003584745.1-RS_2024_03_28	6061597	Complete Genome	43033		1
GCF_001633165.1	ASM163316v1	Rhodovulum sulfidophilum DSM 1374		DSM 1374					GCF_001633165.1-RS_2024_05_12	4347929	Complete Genome	42488		3
GCF_000012805.1	ASM1280v1	Nitrosococcus oceani ATCC 19707		ATCC 19707; JCM30415 (Type strain)					GCF_000012805.1-RS_2024_04_26	3522111	Complete Genome	38629		2
GCF_000772105.1	ASM77210v1	Vibrio tubiashii ATCC 19109		19109					NCBI Prokaryotic Genome Annotation Pipeline (PGAP)	5540337	Complete Genome	41948		6
GCF_900475445.1	42727_F01	Streptococcus cristatus ATCC 51100		NCTC 12479					NCBI Prokaryotic Genome Annotation Pipeline (PGAP)	2000351	Complete Genome	43268		1
GCF_000283595.1	ASM28359v1	Rickettsia japonica YH		YH					GCF_000283595.1-RS_2024_04_01	1283087	Complete Genome	40816		1
GCF_010669205.1	ASM1066920v1	Blautia producta ATCC 27340 = DSM 2950		JCM 1471					NCBI Prokaryotic Genome Annotation Pipeline (PGAP)	6197116	Complete Genome	43878		1
GCF_000176855.2	ASM17685v2	Paracidovorax avenae ATCC 19860		ATCC 19860					GCF_000176855.2-RS_2024_07_01	5482170	Complete Genome	40588		1
GCF_001277235.1	ASM127723v1	Cronobacter dublinensis subsp. dublinensis LMG 23823		LMG 23823					NCBI Prokaryotic Genome Annotation Pipeline (PGAP)	4628405	Complete Genome	42248		2
GCF_000513295.1	MGMSRv2	Magnetospirillum gryphiswaldense MSR-1 v2		MSR-1					GCF_000513295.1-RS_2024_04_06	4365796	Complete Genome	41624		1
GCF_000264765.2	ASM26476v2	Edwardsiella anguillarum ET080813		80813					GCF_000264765.2-RS_2024_03_28	4329652	Complete Genome	41863		3
GCF_000025925.1	ASM2592v1	Xylanibacter ruminicola 23		Bryant 23					GCF_000025925.1-RS_2024_03_28	3619559	Complete Genome	40277		1
GCF_900119795.1	MARIT_PRJEB17743	Tenacibaculum maritimum NCIMB 2154					NCIMB 2154		GCF_900119795.1-RS_2024_10_23	3435971	Complete Genome	43059		1
GCF_000478885.1	ASM47888v1	Adlercreutzia equolifaciens DSM 19450		DSM 19450					GCF_000478885.1-RS_2024_04_26	2862526	Complete Genome	41502		1
GCF_000470775.1	ASM47077v1	Leifsonia xyli subsp. cynodontis DSM 46306		DSM 46306					NCBI Prokaryotic Genome Annotation Pipeline (PGAP)	2686418	Complete Genome	41541		1
GCF_000196435.1	ASM19643v1	Bartonella tribocorum CIP 105476		type strain:506 = CIP 105476					NCBI Prokaryotic Genome Annotation Pipeline (PGAP)	2642404	Complete Genome	39411		2
GCF_010509075.1	ASM1050907v1	Collinsella aerofaciens ATCC 25986		JCM 10188					GCF_010509075.1-RS_2024_04_01	2455328	Complete Genome	43874		3
GCF_001685355.1	ASM168535v1	Streptomyces lincolnensis		NRRL 2936					NCBI Prokaryotic Genome Annotation Pipeline (PGAP)	10319054	Complete Genome	42566		1
GCF_002278135.3	ASM227813v3	Bradyrhizobium ottawaense		OO99					GCF_002278135.3-RS_2024_06_09	8589152	Complete Genome	45345		1
GCF_002812705.1	ASM281270v1	Achromobacter spanius		DSM 23806					GCF_002812705.1-RS_2024_04_22	6425783	Complete Genome	43075		1
GCF_019645875.1	ASM1964587v1	Mycolicibacterium senegalense		ATCC 35796					GCF_019645875.1-RS_2024_06_24	6086722	Complete Genome	44425		1
GCF_001465595.2	ASM146559v2	Pandoraea apista		DSM 16535					NCBI Prokaryotic Genome Annotation Pipeline (PGAP)	5571260	Complete Genome	42709		2
GCF_000013345.1	ASM1334v1	Frankia casuarinae		CcI3					NCBI Prokaryotic Genome Annotation Pipeline (PGAP)	5433628	Complete Genome	38754		1
GCF_032878895.1	ASM3287889v1	Butyricimonas faecihominis		DSM 105721					GCF_032878895.1-RS_2024_10_23	4851713	Complete Genome	45219		1
GCF_012427845.1	ASM1242784v1	Pectobacterium punjabense		SS95					GCF_012427845.1-RS_2024_03_29	4793778	Complete Genome	43937		1
GCF_020097295.1	ASM2009729v1	Aeromonas enteropelogenes		FDAARGOS_1510					NCBI Prokaryotic Genome Annotation Pipeline (PGAP)	4392400	Complete Genome	44462		1
GCF_034424545.1	ASM3442454v1	Trinickia caryophylli		HAMBI_2159					NCBI Prokaryotic Genome Annotation Pipeline (PGAP)	6589281	Complete Genome	45277		2
GCF_001720485.1	ASM172048v1	Cobetia marina		JCM 21022					GCF_001720485.1-RS_2024_10_22	4176400	Complete Genome	42620		1
GCF_001975665.1	ASM197566v1	Polaribacter reichenbachii		6Alg 8T					NCBI Prokaryotic Genome Annotation Pipeline (PGAP)	4125014	Complete Genome	42765		1
GCF_001007935.1	ASM100793v1	Nitrosomonas communis		Nm2					NCBI Prokaryotic Genome Annotation Pipeline (PGAP)	4067838	Complete Genome	42139		1
GCF_016028635.1	ASM1602863v1	Stutzerimonas degradans		FDAARGOS_876					GCF_016028635.1-RS_2024_08_13	4042123	Complete Genome	44179		1
GCF_001482365.1	ASM148236v1	Kocuria flava		HO-9041					NCBI Prokaryotic Genome Annotation Pipeline (PGAP)	3638342	Complete Genome	42362		5
GCF_001618685.1	ASM161868v1	Geobacillus subterraneus		KCTC3922(T)					NCBI Prokaryotic Genome Annotation Pipeline (PGAP)	3474426	Complete Genome	42472		1
GCF_003628755.1	ASM362875v1	Christensenella minuta		DSM 22607					NCBI Prokaryotic Genome Annotation Pipeline (PGAP)	2969292	Complete Genome	43384		1
GCF_004117095.1	ASM411709v1	Paenibacillus chitinolyticus		KCCM 41400					NCBI Prokaryotic Genome Annotation Pipeline (PGAP)	6509090	Complete Genome	43494		1
GCF_002849715.1	ASM284971v1	Arthrobacter crystallopoietes		DSM 20117					NCBI Prokaryotic Genome Annotation Pipeline (PGAP)	5032705	Complete Genome	43103		3
GCF_001719165.1	ASM171916v1	Erythrobacter litoralis		DSM 8509					NCBI Prokaryotic Genome Annotation Pipeline (PGAP)	3251353	Complete Genome	42619		1
GCF_013046825.1	ASM1304682v1	Turicibacter sanguinis		MOL361					NCBI Prokaryotic Genome Annotation Pipeline (PGAP)	2999687	Complete Genome	43963		1
GCF_008151785.1	ASM815178v1	Peptacetobacter hiranonis		DSM 13275					NCBI Prokaryotic Genome Annotation Pipeline (PGAP)	2521899	Complete Genome	43707		1
GCF_031191545.1	ASM3119154v1	Schaalia odontolytica		LMG 18080					GCF_031191545.1-RS_2024_09_06	2455831	Complete Genome	45173		1
GCF_016728365.1	ASM1672836v1	Corynebacterium tuberculostearicum		FDAARGOS_1117					NCBI Prokaryotic Genome Annotation Pipeline (PGAP)	2451854	Complete Genome	44216		1
GCF_005221305.1	ASM522130v1	Neisseria subflava		ATCC 49275					GCF_005221305.1-RS_2024_04_22	2195659	Complete Genome	43592		1
GCF_001543205.1	ASM154320v1	Aerococcus urinaeequi		CCUG28094					GCF_001543205.1-RS_2024_03_31	2013339	Complete Genome	42401		1
GCF_019931005.1	ASM1993100v1	Granulicatella adiacens		FDAARGOS_1477					GCF_019931005.1-RS_2024_08_25	1965420	Complete Genome	44451		1
GCF_010727475.1	ASM1072747v1	Mycolicibacterium mageritense		JCM 12375					NCBI Prokaryotic Genome Annotation Pipeline (PGAP)	8006721	Complete Genome	43867		1
GCF_018343775.1	ASM1834377v1	Pseudomonas cichorii		DSM 50259					GCF_018343775.1-RS_2024_11_19	5984143	Complete Genome	44328		1
GCF_008705175.1	ASM870517v1	Clostridium diolis		DSM 15410					GCF_008705175.1-RS_2024_03_28	5940808	Complete Genome	43732		1
GCF_001038625.1	ASM103862v1	Clostridium carboxidivorans P7		P7					GCF_001038625.1-RS_2024_04_12	5752782	Complete Genome	42179		2
GCF_004117055.1	ASM411705v1	Brevibacillus agri		DSM 6348					GCF_004117055.1-RS_2024_04_08	5374818	Complete Genome	43494		1
GCF_037935975.1	ASM3793597v1	Teredinibacter turnerae		T7902					GCF_037935975.1-RS_2024_04_05	5348823	Complete Genome	45387		1
GCF_000164865.1	ASM16486v1	[Enterobacter] lignolyticus SCF1		SCF1					GCF_000164865.1-RS_2024_03_28	4814049	Complete Genome	40466		1
GCF_020735925.1	ASM2073592v1	Bordetella parapertussis		FDAARGOS_1541					NCBI Prokaryotic Genome Annotation Pipeline (PGAP)	4775567	Complete Genome	44503		1
GCF_001441165.1	ASM144116v1	Acidipropionibacterium acidipropionici		CGMCC 1.2230					NCBI Prokaryotic Genome Annotation Pipeline (PGAP)	3651382	Complete Genome	42317		1
GCF_001547995.1	ASM154799v1	Asaia bogorensis NBRC 16594		NBRC 16594					GCF_001547995.1-RS_2024_05_06	3198265	Complete Genome	42292		1
GCF_016127955.1	ASM1612795v1	Actinomyces oris		FDAARGOS_1051					NCBI Prokaryotic Genome Annotation Pipeline (PGAP)	3190396	Complete Genome	44185		2
GCF_010669225.1	ASM1066922v1	Megamonas funiformis		JCM 14723					GCF_010669225.1-RS_2024_03_31	2568766	Complete Genome	43878		2
GCF_001457555.1	NCTC10562	Fusobacterium polymorphum		NCTC10562					GCF_001457555.1-RS_2024_04_08	2455060	Complete Genome	42085		2
GCF_010669245.1	ASM1066924v1	Lactococcus raffinolactis		KACC 13441					GCF_010669245.1-RS_2024_03_17	2295672	Complete Genome	43878		1
GCF_013372225.1	ASM1337222v1	Campylobacter ureolyticus		LMG 6451					NCBI Prokaryotic Genome Annotation Pipeline (PGAP)	1820334	Complete Genome	44006		1
GCF_001267885.1	ASM126788v1	Streptomyces ambofaciens ATCC 23877		ATCC 23877					GCF_001267885.1-RS_2024_04_26	8393598	Complete Genome	42233		2
GCF_013009555.1	ASM1300955v1	Phocaeicola dorei		DSM 17855					GCF_013009555.1-RS_2024_08_24	5625488	Complete Genome	43962		1
GCF_025146565.1	ASM2514656v1	Bacteroides eggerthii		DSM 20697					GCF_025146565.1-RS_2024_03_29	4206509	Complete Genome	44816		1
GCF_000012925.1	ASM1292v1	Geobacter metallireducens GS-15		GS-15					GCF_000012925.1-RS_2024_03_27	4011182	Complete Genome	38652		2
GCF_000511385.1	ASM51138v1	Phaeobacter gallaeciensis DSM 26640		DSM 26640					NCBI Prokaryotic Genome Annotation Pipeline (PGAP)	4540155	Complete Genome	41628		8
GCF_023920225.1	ASM2392022v1	Vibrio gazogenes		PB1					GCF_023920225.1-RS_2024_07_04	4712479	Complete Genome	44739		2
GCF_025150245.1	ASM2515024v1	Dorea formicigenerans		ATCC 27755					GCF_025150245.1-RS_2024_04_07	3188304	Complete Genome	44816		1
GCF_900638015.1	54984_A01	Listeria grayi		NCTC 10812					NCBI Prokaryotic Genome Annotation Pipeline (PGAP)	2751104	Complete Genome	43454		1
GCF_000208405.1	ASM20840v1	Selenomonas sputigena ATCC 35185		ATCC 35185					NCBI Prokaryotic Genome Annotation Pipeline (PGAP)	2568361	Complete Genome	40654		1
GCF_016127255.1	ASM1612725v1	Leuconostoc pseudomesenteroides		FDAARGOS_1003					GCF_016127255.1-RS_2024_04_15	2114657	Complete Genome	44185		1
GCF_016026575.1	ASM1602657v1	Fannyhessea vaginae		FDAARGOS_934					NCBI Prokaryotic Genome Annotation Pipeline (PGAP)	1447017	Complete Genome	44179		1
GCF_000013145.1	ASM1314v1	Ehrlichia chaffeensis str. Arkansas		Arkansas					GCF_000013145.1-RS_2024_03_29	1176248	Complete Genome	38769		1
GCF_000008305.1	ASM830v1	Mesoplasma florum L1		L1; ATCC 33453					NCBI Prokaryotic Genome Annotation Pipeline (PGAP)	793224	Complete Genome	38187		1
GCF_024298965.1	ASM2429896v1	Streptomyces rapamycinicus NRRL 5491		NRRL 5491					GCF_024298965.1-RS_2024_03_29	12466108	Complete Genome	44760		1
GCF_000981585.1	SBR5(T)	Paenibacillus riograndensis SBR5					SBR5(T)		NCBI Prokaryotic Genome Annotation Pipeline (PGAP)	7919576	Complete Genome	42105		1
GCF_000010665.1	ASM1066v1	Solidesulfovibrio magneticus RS-1		RS-1					NCBI Prokaryotic Genome Annotation Pipeline (PGAP)	5315620	Complete Genome	39975		3
GCF_001742185.1	ASM174218v1	Pectobacterium wasabiae CFBP 3304		CFBP 3304					NCBI Prokaryotic Genome Annotation Pipeline (PGAP)	5043228	Complete Genome	42635		1
GCF_000017305.1	ASM1730v1	Kineococcus radiotolerans SRS30216 = ATCC BAA-149		SRS30216					GCF_000017305.1-RS_2024_03_28	4956672	Complete Genome	39674		3
GCF_000020125.1	ASM2012v1	Paraburkholderia phytofirmans PsJN		PsJN					NCBI Prokaryotic Genome Annotation Pipeline (PGAP)	8214658	Complete Genome	39575		3
GCF_000317675.1	ASM31767v1	Cyanobacterium aponinum PCC 10605		PCC 10605					GCF_000317675.1-RS_2024_08_19	4176973	Complete Genome	41250		2
GCF_900637655.1	52295_B01	Segatella oris		NCTC13071					GCF_900637655.1-RS_2024_11_26	3168212	Complete Genome	43454		1
GCF_000600005.1	ASM60000v1	Snodgrassella alvi wkB2		wkB2					NCBI Prokaryotic Genome Annotation Pipeline (PGAP)	2527978	Complete Genome	41723		1
GCF_030408375.1	ASM3040837v1	Corynebacterium afermentans subsp. lipophilum		DSM 44282					GCF_030408375.1-RS_2024_07_07	2353801	Complete Genome	45112		1
GCF_004803815.1	ASM480381v1	Campylobacter showae		ATCC 51146					NCBI Prokaryotic Genome Annotation Pipeline (PGAP)	2097887	Complete Genome	43578		1
GCF_001025155.1	ASM102515v1	Bifidobacterium angulatum DSM 20098 = JCM 7096		JCM 7096					NCBI Prokaryotic Genome Annotation Pipeline (PGAP)	2021974	Complete Genome	42087		1
GCF_016127275.1	ASM1612727v1	Streptococcus infantarius		FDAARGOS_1019					NCBI Prokaryotic Genome Annotation Pipeline (PGAP)	1958742	Complete Genome	44185		1
GCF_001655245.1	ASM165524v1	Mycolicibacterium vaccae 95051		95051					GCF_001655245.1-RS_2024_07_07	6235754	Complete Genome	42524		1
GCF_000212695.1	ASM21269v1	Cellulomonas fimi ATCC 484		ATCC 484					GCF_000212695.1-RS_2024_04_26	4266344	Complete Genome	40672		1
GCF_000284615.1	ASM28461v1	Marinobacter nauticus ATCC 49840		ATCC 49840					NCBI Prokaryotic Genome Annotation Pipeline (PGAP)	3989480	Complete Genome	40995		1
GCF_000020385.1	ASM2038v1	Trichlorobacter lovleyi SZ		SZ					NCBI Prokaryotic Genome Annotation Pipeline (PGAP)	3994874	Complete Genome	39604		2
GCF_002310855.1	ASM231085v1	Pseudoalteromonas agarivorans DSM 14585		DSM 14585					GCF_002310855.1-RS_2024_08_23	4544962	Complete Genome	42996		2
GCF_000264945.2	ASM26494v2	Sphingobium indicum B90A		B90A					NCBI Prokaryotic Genome Annotation Pipeline (PGAP)	3945731	Complete Genome	42716		4
GCF_025147765.1	ASM2514776v1	Blautia obeum ATCC 29174		ATCC 29174					GCF_025147765.1-RS_2024_04_07	3649956	Complete Genome	44816		1
GCF_002097715.1	ASM209771v1	Burkholderia ubonensis subsp. mesacidophila		ATCC 31433					NCBI Prokaryotic Genome Annotation Pipeline (PGAP)	7840830	Complete Genome	42843		4
GCF_000024845.1	ASM2484v1	Rhodothermus marinus DSM 4252		DSM 4252					GCF_000024845.1-RS_2024_04_15	3386737	Complete Genome	40120		2
GCF_000024285.1	ASM2428v1	Alicyclobacillus acidocaldarius subsp. acidocaldarius DSM 446		DSM 446					GCF_000024285.1-RS_2024_10_21	3205686	Complete Genome	40065		4
GCF_000008465.1	ASM846v1	Idiomarina loihiensis L2TR		L2TR					GCF_000008465.1-RS_2024_03_20	2839318	Complete Genome	38323		1
GCF_000023285.1	ASM2328v1	Capnocytophaga ochracea DSM 7271		DSM 7271					GCF_000023285.1-RS_2024_10_22	2612925	Complete Genome	40051		1
GCF_000164695.2	ASM16469v2	Rothia dentocariosa ATCC 17931		ATCC 17931					GCF_000164695.2-RS_2024_03_28	2506025	Complete Genome	40485		1
GCF_002715865.1	ASM271586v1	Bifidobacterium asteroides DSM 20089		DSM 20089					NCBI Prokaryotic Genome Annotation Pipeline (PGAP)	2190368	Complete Genome	43033		1
GCF_013372165.1	ASM1337216v1	Campylobacter hyointestinalis subsp. lawsonii		CHY5					GCF_013372165.1-RS_2024_04_27	1808149	Complete Genome	44006		2
GCF_000015445.1	ASM1544v1	Bartonella bacilliformis KC583		KC583; ATCC 35685					GCF_000015445.1-RS_2024_04_29	1445021	Complete Genome	39086		1
GCF_001027285.1	ASM102728v1	Archangium gephyra		DSM 2261					GCF_001027285.1-RS_2024_03_28	12489432	Complete Genome	42158		1
GCF_008704795.1	ASM870479v1	Streptomyces spectabilis		ATCC 27465					GCF_008704795.1-RS_2024_04_27	9807160	Complete Genome	43734		1
GCF_014673495.1	ASM1467349v1	Streptomyces griseofuscus		DSM 40191					GCF_014673495.1-RS_2024_03_28	9116672	Complete Genome	44095		4
GCF_019933235.1	ASM1993323v1	Streptomyces angustmyceticus		JCM 4053					GCF_019933235.1-RS_2024_11_06	8116382	Complete Genome	44452		1
GCF_016906185.1	ASM1690618v1	Streptomyces californicus		FDAARGOS_1209					GCF_016906185.1-RS_2024_03_28	8031696	Complete Genome	44245		3
GCF_013389765.1	ASM1338976v1	Micromonospora carbonacea		aurantiaca					GCF_013389765.1-RS_2024_05_05	7528335	Complete Genome	44018		1
GCF_012767755.2	ASM1276775v2	Pseudomonas tohonis		TUM18999					GCF_012767755.2-RS_2024_03_27	6826062	Complete Genome	43983		1
GCF_002762215.1	ASM276221v1	Piscinibacter gummiphilus		NBRC 109400					NCBI Prokaryotic Genome Annotation Pipeline (PGAP)	6398100	Complete Genome	43047		1
GCF_900187205.1	52191_D01	Pandoraea sputorum		NCTC13161					NCBI Prokaryotic Genome Annotation Pipeline (PGAP)	5743123	Complete Genome	42962		1
GCF_001584145.1	ASM158414v1	Collimonas fungivorans		Ter6					NCBI Prokaryotic Genome Annotation Pipeline (PGAP)	5599729	Complete Genome	42438		1
GCF_010731695.1	ASM1073169v1	Mycolicibacterium litorale		JCM 17423					NCBI Prokaryotic Genome Annotation Pipeline (PGAP)	5579510	Complete Genome	43867		1
GCF_000973105.1	ASM97310v1	Zobellia galactanivorans		DsiJT					GCF_000973105.1-RS_2024_10_22	5521712	Complete Genome	40734		1
GCF_001658025.2	ASM165802v2	Kosakonia oryzae		Ola 51					NCBI Prokaryotic Genome Annotation Pipeline (PGAP)	5416158	Complete Genome	44266		1
GCF_002356315.1	ASM235631v1	Mycobacterium shigaense		JCM 32072					NCBI Prokaryotic Genome Annotation Pipeline (PGAP)	5232660	Complete Genome	42901		1
GCF_021462285.1	ASM2146228v1	Serratia entomophila		A1					GCF_021462285.1-RS_2024_10_11	5147822	Complete Genome	44574		2
GCF_034554815.1	ASM3455481v1	Rhizobium indigoferae		CIP 108029					NCBI Prokaryotic Genome Annotation Pipeline (PGAP)	7640287	Complete Genome	45283		5
GCF_018075365.1	ASM1807536v1	Virgibacillus pantothenticus		DSM 26					GCF_018075365.1-RS_2024_04_27	4761851	Complete Genome	44305		1
GCF_019977755.1	ASM1997775v1	Vibrio penaeicida		IFO 15640T					GCF_019977755.1-RS_2024_11_06	6782963	Complete Genome	44448		3
GCF_019931045.1	ASM1993104v1	Cupriavidus pauculus		FDAARGOS_1472					NCBI Prokaryotic Genome Annotation Pipeline (PGAP)	6483357	Complete Genome	44451		6
GCF_000012945.1	ASM1294v1	Burkholderia lata		383					GCF_000012945.1-RS_2024_04_22	8676277	Complete Genome	38645		3
GCF_003367705.1	ASM336770v1	Microbacterium foliorum		NRRL B-24224					GCF_003367705.1-RS_2024_09_03	3568138	Complete Genome	43321		1
GCF_000975265.2	ASM97526v2	Mycobacterium lepromatosis		FJ924					GCF_000975265.2-RS_2024_05_13	3271694	Complete Genome	44599		1
GCF_000599985.1	ASM59998v1	Gilliamella apicola		wkB1					NCBI Prokaryotic Genome Annotation Pipeline (PGAP)	3139412	Complete Genome	41723		1
GCF_900005615.1	JCM7685	Paracoccus aminovorans					JCM7685		NCBI Prokaryotic Genome Annotation Pipeline (PGAP)	4038130	Complete Genome	42961		4
GCF_020162115.1	ASM2016211v1	Tepidimonas taiwanensis		LMG 22826					GCF_020162115.1-RS_2024_11_06	2915587	Complete Genome	44467		1
GCF_003860565.1	ASM386056v1	Cloacibacterium normanense		NRS-1					GCF_003860565.1-RS_2024_10_23	2759562	Complete Genome	43438		1
GCF_029909795.1	ASM2990979v1	Paracoccus versutus		DSM 17099					GCF_029909795.1-RS_2024_04_30	4969440	Complete Genome	45047		2
GCF_000011345.1	ASM1134v1	Thermosynechococcus vestitus BP-1		BP-1					NCBI Prokaryotic Genome Annotation Pipeline (PGAP)	2593857	Complete Genome	38118		1
GCF_003012915.1	ASM301291v1	Staphylococcus felis		ATCC 49168					GCF_003012915.1-RS_2024_04_27	2479423	Complete Genome	43180		1
GCF_016028295.1	ASM1602829v1	Staphylococcus auricularis		FDAARGOS_882					NCBI Prokaryotic Genome Annotation Pipeline (PGAP)	2216575	Complete Genome	44179		1
GCF_002080395.1	ASM208039v1	Campylobacter helveticus		ATCC 51209					GCF_002080395.1-RS_2024_04_22	1871495	Complete Genome	42831		6
GCF_003194085.1	ASM319408v1	Aurantimicrobium photophilum		MWH-Mo1					GCF_003194085.1-RS_2024_03_28	1748063	Complete Genome	43257		1
GCF_001761545.1	ASM176154v1	Weissella soli		KACC 11848					NCBI Prokaryotic Genome Annotation Pipeline (PGAP)	1683184	Complete Genome	42656		1
GCF_033546855.1	ASM3354685v1	Metamycoplasma equirhinis		M432/72					GCF_033546855.1-RS_2024_11_18	706186	Complete Genome	45242		1
GCF_901482695.1	45076_G02	Sphingobacterium thalpophilum		NCTC11429					NCBI Prokaryotic Genome Annotation Pipeline (PGAP)	5962893	Complete Genome	43596		1
GCF_000014885.1	ASM1488v1	Shewanella piezotolerans WP3		WP3					GCF_000014885.1-RS_2024_03_28	5396476	Complete Genome	39765		1
GCF_000017845.1	ASM1784v1	Crocosphaera subtropica ATCC 51142		ATCC 51142					GCF_000017845.1-RS_2024_04_15	5460377	Complete Genome	39539		6
GCF_019048065.1	ASM1904806v1	Citrobacter farmeri		FDAARGOS 1423					GCF_019048065.1-RS_2024_03_30	4964815	Complete Genome	44375		2
GCF_019669905.1	ASM1966990v1	Methylomonas koyamae		Fw12E-Y					GCF_019669905.1-RS_2024_04_28	5102400	Complete Genome	44349		2
GCF_000968535.2	ASM96853v1	Methylotuvimicrobium alcaliphilum 20Z		20Z					NCBI Prokaryotic Genome Annotation Pipeline (PGAP)	4796711	Complete Genome	40830		2
GCF_001562195.1	ASM156219v1	Alteromonas stellipolaris		R10SW13					NCBI Prokaryotic Genome Annotation Pipeline (PGAP)	4649146	Complete Genome	42417		1
GCF_000016065.1	ASM1606v1	Shewanella loihica PV-4		PV-4					NCBI Prokaryotic Genome Annotation Pipeline (PGAP)	4602594	Complete Genome	39148		1
GCF_003860345.1	ASM386034v1	Caenibius tardaugens NBRC 16725		NBRC 16725					GCF_003860345.1-RS_2024_05_21	4358096	Complete Genome	43438		1
GCF_016726985.1	ASM1672698v1	Myroides odoratus		FDAARGOS_1131					GCF_016726985.1-RS_2024_10_23	4242475	Complete Genome	44216		1
GCF_022674245.1	ASM2267424v1	Alicyclobacillus acidoterrestris		DSM 3922					NCBI Prokaryotic Genome Annotation Pipeline (PGAP)	4346939	Complete Genome	44642		2
GCF_029094545.1	ASM2909454v1	Alkalihalophilus pseudofirmus		DSM 8715					GCF_029094545.1-RS_2024_07_08	4239319	Complete Genome	44994		2
GCF_016894385.1	ASM1689438v1	Cupriavidus oxalaticus		Ox1					GCF_016894385.1-RS_2024_08_21	6694750	Complete Genome	44243		2
GCF_024347415.1	ASM2434741v1	Vibrio crassostreae		LMG 22240					GCF_024347415.1-RS_2024_10_12	5804381	Complete Genome	44755		4
GCF_038452265.1	ASM3845226v1	Vibrio diazotrophicus		ATCC 33466					GCF_038452265.1-RS_2024_04_25	4820957	Complete Genome	45408		2
GCF_024347635.1	ASM2434763v1	Vibrio tasmaniensis		LMG 20012					GCF_024347635.1-RS_2024_10_11	4992314	Complete Genome	44755		4
GCF_030408675.1	ASM3040867v1	Corynebacterium durum		DSM 45333					GCF_030408675.1-RS_2024_07_07	2786863	Complete Genome	45112		1
GCF_900478045.1	47555_C02	Corynebacterium minutissimum		NCTC10288					NCBI Prokaryotic Genome Annotation Pipeline (PGAP)	2695970	Complete Genome	43268		1
GCF_013377235.1	ASM1337723v1	Mannheimia varigena		177					NCBI Prokaryotic Genome Annotation Pipeline (PGAP)	2139787	Complete Genome	44012		1
GCF_016127475.1	ASM1612747v1	Anaerococcus vaginalis		FDAARGOS_988					NCBI Prokaryotic Genome Annotation Pipeline (PGAP)	1893964	Complete Genome	44185		1
GCF_900475675.1	45473_D02	Streptococcus lutetiensis		NCTC13774					NCBI Prokaryotic Genome Annotation Pipeline (PGAP)	1793521	Complete Genome	43268		1
GCF_018394055.1	ASM1839405v1	Weissella ceti		CECT 7719					NCBI Prokaryotic Genome Annotation Pipeline (PGAP)	1505791	Complete Genome	44334		1
GCF_900637185.1	49867_H01	Nocardia asteroides		NCTC11293					NCBI Prokaryotic Genome Annotation Pipeline (PGAP)	6983363	Complete Genome	43454		1
GCF_003719195.1	ASM371919v1	Herbaspirillum rubrisubalbicans		DSM 11543					GCF_003719195.1-RS_2024_04_22	5617593	Complete Genome	43411		1
GCF_000445445.2	SOV	Sporomusa ovata DSM 2662		DSM 2662					GCF_000445445.2-RS_2024_04_05	5433971	Complete Genome	45387		1
GCF_000473995.1	ASM47399v1	Clostridium saccharobutylicum DSM 13864		DSM 13864					GCF_000473995.1-RS_2024_04_11	5107814	Complete Genome	41565		1
GCF_000143685.1	ASM14368v1	Clostridium ljungdahlii DSM 13528		DSM 13528					GCF_000143685.1-RS_2024_04_11	4630065	Complete Genome	40371		1
GCF_000022025.1	ASM2202v1	Pseudarthrobacter chlorophenolicus A6		A6					NCBI Prokaryotic Genome Annotation Pipeline (PGAP)	4980870	Complete Genome	39822		3
GCF_041222865.1	ASM4122286v1	Cronobacter turicensis		LMG23827					GCF_041222865.1-RS_2024_08_13	4554702	Complete Genome	45518		3
GCF_001955735.1	ASM195573v1	Rhodoferax antarcticus		DSMZ24876					GCF_001955735.1-RS_2024_04_27	4055436	Complete Genome	42753		3
GCF_001444405.1	ASM144440v1	Pseudoalteromonas phenolica		KCTC 12086					NCBI Prokaryotic Genome Annotation Pipeline (PGAP)	4868993	Complete Genome	42325		2
GCF_001050115.1	ASM105011v1	Bacillus smithii		DSM 4216					GCF_001050115.1-RS_2024_04_26	3381292	Complete Genome	42193		2
GCF_007970465.1	ASM797046v1	Corynebacterium nuruki S6-4		S6-4					GCF_007970465.1-RS_2024_03_28	3173955	Complete Genome	43689		1
GCF_024362345.1	ASM2436234v1	Polaribacter dokdonensis		KCTC 12392					GCF_024362345.1-RS_2024_07_30	3087453	Complete Genome	44763		1
GCF_000019905.1	ASM1990v1	Exiguobacterium sibiricum 255-15		255-15					GCF_000019905.1-RS_2024_08_05	3040786	Complete Genome	39541		3
GCF_016724805.1	ASM1672480v1	Sutterella wadsworthensis		FDAARGOS_1159					NCBI Prokaryotic Genome Annotation Pipeline (PGAP)	3026517	Complete Genome	44216		1
GCF_036323475.1	ASM3632347v1	Solobacterium moorei		JCM10645					GCF_036323475.1-RS_2024_04_02	2615268	Complete Genome	45204		1
GCF_900187235.1	52184_D01	Corynebacterium urealyticum		NCTC12011					NCBI Prokaryotic Genome Annotation Pipeline (PGAP)	2377532	Complete Genome	42962		1
GCF_001543285.1	ASM154328v1	Aerococcus viridans		CCUG4311					GCF_001543285.1-RS_2024_03_31	2199877	Complete Genome	42401		1
GCF_000724605.1	ASM72460v1	Actinotignum schaalii		CCUG 27420					NCBI Prokaryotic Genome Annotation Pipeline (PGAP)	2159306	Complete Genome	41830		1
GCF_900637515.1	51184_A01	Veillonella dispar		NCTC11831					GCF_900637515.1-RS_2024_04_07	2116915	Complete Genome	43454		1
GCF_013372125.1	ASM1337212v1	Campylobacter curvus		ATCC 35224					NCBI Prokaryotic Genome Annotation Pipeline (PGAP)	1974918	Complete Genome	44006		1
GCF_000012085.2	ASM1208v2	Borrelia turicatae 91E135		9.1e+136			Oz1		NCBI Prokaryotic Genome Annotation Pipeline (PGAP)	1165365	Complete Genome	42921		9
GCF_000018105.1	ASM1810v1	Acaryochloris marina MBIC11017		MBIC11017					GCF_000018105.1-RS_2024_10_11	8361599	Complete Genome	39371		10
GCF_025148125.1	ASM2514812v1	Blautia wexlerae DSM 19850		DSM 19850					NCBI Prokaryotic Genome Annotation Pipeline (PGAP)	4685728	Complete Genome	44816		1
GCF_038024065.1	ASM3802406v1	Polaribacter sejongensis		KCTC 23670					GCF_038024065.1-RS_2024_04_09	4504946	Complete Genome	45391		1
GCF_002009335.2	ASM200933v2	Desulfococcus multivorans		DSM 2059					GCF_002009335.2-RS_2024_07_03	4455976	Complete Genome	42802		1
GCF_024918935.1	ASM2491893v1	Polaribacter sejongensis		KCTC 42175					GCF_024918935.1-RS_2024_10_23	4418414	Complete Genome	44808		1
GCF_900187175.1	51342_A02	Odoribacter splanchnicus		NCTC10825					NCBI Prokaryotic Genome Annotation Pipeline (PGAP)	4392177	Complete Genome	42962		1
GCF_000021325.1	ASM2132v1	Gluconacetobacter diazotrophicus PA1 5		PAl 5; ATCC 49037					NCBI Prokaryotic Genome Annotation Pipeline (PGAP)	3914947	Complete Genome	39737		2
GCF_000197735.1	ASM19773v1	Glutamicibacter arilaitensis Re117		Re117					NCBI Prokaryotic Genome Annotation Pipeline (PGAP)	3918192	Complete Genome	40448		3
GCF_033096465.1	ASM3309646v1	Blautia luti		JCM 17040					NCBI Prokaryotic Genome Annotation Pipeline (PGAP)	3741599	Complete Genome	45090		1
GCF_000013025.1	ASM1302v1	Hyphomonas neptunium ATCC 15444		ATCC 15444					NCBI Prokaryotic Genome Annotation Pipeline (PGAP)	3705021	Complete Genome	38978		1
GCF_000218565.1	ASM21856v1	Afipia carboxidovorans OM5		OM5					GCF_000218565.1-RS_2024_04_08	3896074	Complete Genome	40709		3
GCF_000225345.1	ASM22534v1	Roseburia hominis A2-183		A2-183					NCBI Prokaryotic Genome Annotation Pipeline (PGAP)	3592125	Complete Genome	40792		1
GCF_034356035.1	ASM3435603v1	Blautia hydrogenotrophica DSM 10507		DSM 10507					NCBI Prokaryotic Genome Annotation Pipeline (PGAP)	3597785	Complete Genome	45273		2
GCF_022453685.1	ASM2245368v1	Agathobacter rectalis		VPI 0990					NCBI Prokaryotic Genome Annotation Pipeline (PGAP)	3451485	Complete Genome	44623		1
GCF_000182745.2	ASM18274v1	Komagataeibacter medellinensis NBRC 3288		NBRC 3288					NCBI Prokaryotic Genome Annotation Pipeline (PGAP)	3513191	Complete Genome	40811		8
GCF_000009365.1	ASM936v1	Alcanivorax borkumensis SK2		SK2					NCBI Prokaryotic Genome Annotation Pipeline (PGAP)	3120143	Complete Genome	38922		1
GCF_000024425.1	ASM2442v1	Meiothermus ruber DSM 1279		DSM 1279					NCBI Prokaryotic Genome Annotation Pipeline (PGAP)	3097457	Complete Genome	40240		1
GCF_025150085.1	ASM2515008v1	Dorea longicatena		DSM 13814					NCBI Prokaryotic Genome Annotation Pipeline (PGAP)	2919963	Complete Genome	44816		1
GCF_003722315.1	ASM372231v1	Thermoanaerobacter ethanolicus JW 200		JW 200					GCF_003722315.1-RS_2024_11_18	2911280	Complete Genome	43417		1
GCF_000022905.1	ASM2290v1	Corynebacterium aurimucosum ATCC 700975		DSM 44827; ATCC 700975					GCF_000022905.1-RS_2024_03_28	2819226	Complete Genome	39927		2
GCF_001941425.1	ASM194142v1	Corynebacterium ammoniagenes DSM 20306		DSM 20306 = 9.6					GCF_001941425.1-RS_2024_03_28	2790185	Complete Genome	42745		1
GCF_000092785.1	ASM9278v1	Waddlia chondrophila WSU 86-1044		WSU 86-1044					GCF_000092785.1-RS_2024_03_28	2131905	Complete Genome	40332		2
GCF_000196855.1	ASM19685v1	Leuconostoc gasicomitatum LMG 18811		type strain: LMG 18811					GCF_000196855.1-RS_2024_04_08	1954080	Complete Genome	40359		1
GCF_001042675.1	ASM104267v1	Parascardovia denticolens DSM 10105 = JCM 12538		JCM 12538					NCBI Prokaryotic Genome Annotation Pipeline (PGAP)	1890857	Complete Genome	42087		1
GCF_000331735.1	ASM33173v1	Myxococcus stipitatus DSM 14675		DSM 14675					GCF_000331735.1-RS_2024_03_28	10350586	Complete Genome	41288		1
GCF_000255295.1	ASM25529v1	Corallococcus coralloides DSM 2259		DSM 2259					GCF_000255295.1-RS_2024_03_20	10080619	Complete Genome	40988		1
GCF_000024005.1	ASM2400v1	Chitinophaga pinensis DSM 2588		DSM 2588					GCF_000024005.1-RS_2024_08_06	9127347	Complete Genome	40044		1
GCF_003711105.1	ASM371110v1	Actinoplanes teichomyceticus ATCC 31121		ATCC 31121					GCF_003711105.1-RS_2024_04_27	8287152	Complete Genome	43409		1
GCF_000300005.1	ASM30000v1	Alloalcanivorax dieselolei B5		B5					NCBI Prokaryotic Genome Annotation Pipeline (PGAP)	4928223	Complete Genome	41180		1
GCF_001887595.1	ASM188759v1	Luteibacter rhizovicinus DSM 16549		LJ96					GCF_001887595.1-RS_2024_05_05	4765486	Complete Genome	42704		1
GCF_000023865.1	ASM2386v1	Saccharomonospora viridis DSM 43017		DSM 43017					GCF_000023865.1-RS_2024_03_28	4308349	Complete Genome	40051		1
GCF_000184685.1	ASM18468v1	Intrasporangium calvum DSM 43043		DSM 43043					GCF_000184685.1-RS_2024_04_26	4024382	Complete Genome	40541		1
GCF_000355675.1	ASM35567v1	Thalassolituus oleivorans MIL-1		MIL-1					GCF_000355675.1-RS_2024_03_28	3920328	Complete Genome	41347		1
GCF_000190595.1	ASM19059v1	Cellulophaga lytica DSM 7489		DSM 7489					GCF_000190595.1-RS_2024_04_26	3765936	Complete Genome	40602		1
GCF_000202835.1	ASM20283v1	Acidiphilium multivorum AIU301		AIU301					NCBI Prokaryotic Genome Annotation Pipeline (PGAP)	4214744	Complete Genome	40603		9
GCF_000017685.1	ASM1768v1	Leptospira biflexa serovar Patoc strain 'Patoc 1 (Paris)'		Patoc 1 (Paris)					GCF_000017685.1-RS_2024_03_28	3951448	Complete Genome	39491		3
GCF_000012725.1	ASM1272v1	Nitrobacter winogradskyi Nb-255		Nb-255					GCF_000012725.1-RS_2024_05_26	3402093	Complete Genome	38607		1
GCF_025149785.1	ASM2514978v1	Coprococcus comes ATCC 27758		ATCC 27758					NCBI Prokaryotic Genome Annotation Pipeline (PGAP)	3373066	Complete Genome	44816		1
GCF_030770335.1	ASM3077033v1	Lacticaseibacillus zeae subsp. silagei		NCIMB 15474					GCF_030770335.1-RS_2024_07_31	3046355	Complete Genome	45155		1
GCF_025148965.1	ASM2514896v1	Intestinibacter bartlettii		DSM 16795					GCF_025148965.1-RS_2024_03_25	3006269	Complete Genome	44816		1
GCF_000739435.1	ASM73943v1	Actinobacillus suis ATCC 33415		ATCC 33415					GCF_000739435.1-RS_2024_04_07	2501598	Complete Genome	41865		1
GCF_000235405.2	ASM23540v3	Fervidobacterium pennivorans DSM 9078		DSM 9078					GCF_000235405.2-RS_2024_05_01	2166381	Complete Genome	41001		1
GCF_000016345.1	ASM1634v1	Polynucleobacter asymbioticus QLW-P1DMWA-1		QLW-P1DMWA-1					NCBI Prokaryotic Genome Annotation Pipeline (PGAP)	2159490	Complete Genome	39184		1
GCF_003544835.1	ASM354483v1	Aliarcobacter skirrowii CCUG 10374		CCUG 10374					GCF_003544835.1-RS_2024_03_28	1969846	Complete Genome	43354		1
GCF_000024565.1	ASM2456v1	Streptobacillus moniliformis DSM 12112		DSM 12112					NCBI Prokaryotic Genome Annotation Pipeline (PGAP)	1673280	Complete Genome	40133		2
GCF_002139935.1	ASM213993v1	Campylobacter lanienae NCTC 13004		NCTC 13004					NCBI Prokaryotic Genome Annotation Pipeline (PGAP)	1594554	Complete Genome	42870		1
GCF_000284075.1	ASM28407v1	Rickettsia rhipicephali str. 3-7-female6-CWPP		3-7-female6-CWPP					NCBI Prokaryotic Genome Annotation Pipeline (PGAP)	1305467	Complete Genome	40969		2
GCF_015291705.1	ASM1529170v1	Bradyrhizobium arachidis		CCBAU 051107					GCF_015291705.1-RS_2024_05_26	9865973	Complete Genome	44144		1
GCF_000830005.1	ASM83000v1	Streptomyces vietnamensis		GIMV4.0001					GCF_000830005.1-RS_2024_05_02	9153777	Complete Genome	42033		2
GCF_033406955.1	ASM3340695v1	Streptomyces violaceoruber		CGMCC 4.1801					NCBI Prokaryotic Genome Annotation Pipeline (PGAP)	8629698	Complete Genome	45237		1
GCF_037414505.1	Str_netropsis_B-235_v1	Streptomyces netropsis		M-141					GCF_037414505.1-RS_2024_04_05	8144008	Complete Genome	45387		1
GCF_008704995.1	ASM870499v1	Streptomyces nodosus		ATCC 14899					GCF_008704995.1-RS_2024_05_17	7772587	Complete Genome	43734		1
GCF_006716135.1	ASM671613v1	Streptomyces calvus		DSM 41452					NCBI Prokaryotic Genome Annotation Pipeline (PGAP)	7766581	Complete Genome	43654		1
GCF_009299385.1	ASM929938v1	Streptomyces cinereoruber		ATCC 19740					GCF_009299385.1-RS_2024_04_23	7516652	Complete Genome	43734		1
GCF_003945385.1	ASM394538v1	Pseudonocardia autotrophica		NBRC 12743					NCBI Prokaryotic Genome Annotation Pipeline (PGAP)	7535285	Complete Genome	43335		2
GCF_003428925.1	ASM342892v1	Streptomyces koyangensis		VK-A60T					GCF_003428925.1-RS_2024_09_17	7220839	Complete Genome	43339		1
GCF_008932115.1	ASM893211v1	Bradyrhizobium betae		PL7HG1					GCF_008932115.1-RS_2024_03_28	7419402	Complete Genome	43747		2
GCF_001661075.1	ASM166107v1	Pseudomonas silesiensis		A3					NCBI Prokaryotic Genome Annotation Pipeline (PGAP)	6823539	Complete Genome	42531		1
GCF_000758725.1	ASM75872v1	Paenibacillus odorifer		DSM 15391					GCF_000758725.1-RS_2024_04_26	6812473	Complete Genome	41904		1
GCF_003614435.1	ASM361443v1	Mycobacterium paragordonae		49061					GCF_003614435.1-RS_2024_04_22	7224251	Complete Genome	43377		5
GCF_014268495.2	ASM1426849v2	Pseudomonas monsensis		PGSB 8459					GCF_014268495.2-RS_2024_07_22	6422728	Complete Genome	44383		2
GCF_003352185.1	ASM335218v1	Pseudomonas kribbensis		16834					GCF_003352185.1-RS_2024_04_22	6324282	Complete Genome	43313		1
GCF_002355475.1	ASM235547v1	Metapseudomonas furukawaii		KF707					GCF_002355475.1-RS_2024_10_22	6242949	Complete Genome	42465		2
GCF_034355335.1	ASM3435533v1	Blautia coccoides		DSM 935					NCBI Prokaryotic Genome Annotation Pipeline (PGAP)	6097890	Complete Genome	45273		1
GCF_008807375.1	ASM880737v1	Metapseudomonas lalkuanensis		PE08					GCF_008807375.1-RS_2024_10_23	6056953	Complete Genome	43741		1
GCF_002240415.1	ASM224041v1	Paenibacillus kribbensis		AM49					GCF_002240415.1-RS_2024_04_22	5778702	Complete Genome	42950		1
GCF_026651875.1	ASM2665187v1	Alicyclobacillus fastidiosus		DSM 17978					GCF_026651875.1-RS_2024_08_05	6035649	Complete Genome	44900		4
GCF_001605725.1	ASM160572v1	Mycobacteroides immunogenum		CCUG 47286					NCBI Prokaryotic Genome Annotation Pipeline (PGAP)	5573781	Complete Genome	42460		1
GCF_003574835.2	ASM357483v2	Thermobifida halotolerans		DSM 44931					GCF_003574835.2-RS_2024_04_17	5506152	Complete Genome	44655		2
GCF_008728195.1	ASM872819v1	Roseovarius indicus		DSM 26383					GCF_008728195.1-RS_2024_03_28	6173065	Complete Genome	43738		5
GCF_002291445.1	ASM229144v1	Brenneria goodwinii		FRB141					NCBI Prokaryotic Genome Annotation Pipeline (PGAP)	5360730	Complete Genome	42990		1
GCF_037948395.1	ASM3794839v1	Serratia nevei		LMG 31536					GCF_037948395.1-RS_2024_08_27	5464446	Complete Genome	45388		2
GCF_021495345.1	ASM2149534v2	Ectopseudomonas hydrolytica		DSWY01					GCF_021495345.1-RS_2024_07_04	5291095	Complete Genome	44739		1
GCF_006711645.1	ASM671164v1	Klebsiella electrica		DSM 102253					NCBI Prokaryotic Genome Annotation Pipeline (PGAP)	5785203	Complete Genome	43654		6
GCF_001314325.1	ASM131432v1	Sphingopyxis macrogoltabida		203					NCBI Prokaryotic Genome Annotation Pipeline (PGAP)	5748623	Complete Genome	42291		3
GCF_003258315.1	ASM325831v1	Bradymonas sediminis		FA350					GCF_003258315.1-RS_2024_03_28	5045683	Complete Genome	43271		1
GCF_000463345.2	ASM46334v3	Prodigiosinella confusarubida		ATCC 39006					GCF_000463345.2-RS_2024_05_12	4971757	Complete Genome	43104		1
GCF_019047765.1	ASM1904776v1	Citrobacter pasteurii		FDAARGOS 1424					GCF_019047765.1-RS_2024_05_06	5021319	Complete Genome	44375		3
GCF_007995155.1	ASM799515v1	Cytobacillus dafuensis		FJAT-25496					NCBI Prokaryotic Genome Annotation Pipeline (PGAP)	4916069	Complete Genome	43691		1
GCF_020181655.1	ASM2018165v1	Pectobacterium colocasium		LJ1					GCF_020181655.1-RS_2024_05_31	4912018	Complete Genome	44469		1
GCF_900635955.1	36672_A01	Cedecea lapagei		NCTC11466					NCBI Prokaryotic Genome Annotation Pipeline (PGAP)	4778444	Complete Genome	43454		1
GCF_000695095.2	ASM69509v2	Gemmatimonas phototrophica		AP64					GCF_000695095.2-RS_2024_05_05	4716552	Complete Genome	42466		1
GCF_018736065.1	ASM1873606v1	Flammeovirga kamogawensis		YS10					GCF_018736065.1-RS_2024_10_23	6968008	Complete Genome	44354		4
GCF_017352135.1	ASM1735213v1	Rhizobium lentis		BLR27					GCF_017352135.1-RS_2024_05_05	6423001	Complete Genome	44269		5
GCF_017357225.1	ASM1735722v1	Rhizobium binae		BLR195					GCF_017357225.1-RS_2024_05_07	7055288	Complete Genome	44271		8
GCF_028877475.1	ASM2887747v1	Lysinibacillus irui		IRB4-01					GCF_028877475.1-RS_2024_11_18	4698732	Complete Genome	44984		2
GCF_001577305.1	ASM157730v1	Sinomonas atrocyanea		KCTC 3377					GCF_001577305.1-RS_2024_08_23	4492204	Complete Genome	42429		2
GCF_028553805.1	ASM2855380v1	Paracoccus saliphilus		DSM 18447					NCBI Prokaryotic Genome Annotation Pipeline (PGAP)	4621331	Complete Genome	44965		2
GCF_002770595.1	ASM277059v1	Chryseobacterium camelliae		Dolsongi-HT1					NCBI Prokaryotic Genome Annotation Pipeline (PGAP)	4376354	Complete Genome	43053		1
GCF_002101395.1	ASM210139v1	Pantoea alhagi		LTYR-11Z					NCBI Prokaryotic Genome Annotation Pipeline (PGAP)	4316301	Complete Genome	42845		2
GCF_021165935.1	ASM2116593v1	Microbulbifer elongatus		DSM 6810					NCBI Prokaryotic Genome Annotation Pipeline (PGAP)	4196952	Complete Genome	44542		1
GCF_000833025.1	ASM83302v1	Myroides profundi		D25					GCF_000833025.1-RS_2024_06_10	4064534	Complete Genome	42040		1
GCF_902502825.2	E03_1.v3	Pseudorhizobium flavum		YW14					GCF_902502825.2-RS_2024_04_27	4749058	Complete Genome	43760		5
GCF_022647325.1	ASM2264732v1	Pantoea deleyi		LMG24200					GCF_022647325.1-RS_2024_04_06	4682225	Complete Genome	44641		4
GCF_001302565.1	ASM130256v1	Glutamicibacter halophytocola		KLBMP 5180					NCBI Prokaryotic Genome Annotation Pipeline (PGAP)	3918424	Complete Genome	42276		2
GCF_038024855.1	MTun	Methylocella tundrae		T4					GCF_038024855.1-RS_2024_04_09	4422208	Complete Genome	45392		3
GCF_003096095.1	ASM309609v1	Dietzia psychralcaliphila		ILA-1					GCF_003096095.1-RS_2024_04_27	3904836	Complete Genome	43227		2
GCF_015476235.1	ASM1547623v1	Caldimonas thermodepolymerans		DSM 15344					GCF_015476235.1-RS_2024_03_13	3858501	Complete Genome	44150		1
GCF_002872415.1	ASM287241v1	Bacteriovorax stolpii		DSM 12778					GCF_002872415.1-RS_2024_05_03	3810309	Complete Genome	43111		1
GCF_019343455.1	ASM1934345v1	Alcaligenes ammonioxydans		HO-1					NCBI Prokaryotic Genome Annotation Pipeline (PGAP)	3774827	Complete Genome	44403		1
GCF_002224645.1	ASM222464v1	Dehalobacterium formicoaceticum		DMC					GCF_002224645.1-RS_2024_03_28	3766545	Complete Genome	42940		1
GCF_028751525.1	ASM2875152v1	Alicyclobacillus cycloheptanicus		SCH					NCBI Prokaryotic Genome Annotation Pipeline (PGAP)	3617228	Complete Genome	44978		1
GCF_002844395.1	ASM284439v1	Acetivibrio saccincola		GGR1					GCF_002844395.1-RS_2024_04_12	3604547	Complete Genome	43087		1
GCF_013283835.1	ASM1328383v1	Poseidonibacter lekithochrous		DSM 100870					GCF_013283835.1-RS_2024_03_22	3568672	Complete Genome	43989		1
GCF_036323495.1	ASM3632349v1	Limnobacter thiooxidans		CS-K2					GCF_036323495.1-RS_2024_04_02	3536915	Complete Genome	45210		1
GCF_002906655.1	ASM290665v1	Vibrio hyugaensis		090810a					GCF_002906655.1-RS_2024_04_22	5612082	Complete Genome	43117		2
GCF_024347475.1	ASM2434747v1	Vibrio fortis		LMG 21557					GCF_024347475.1-RS_2024_10_11	5281637	Complete Genome	44755		3
GCF_000355765.4	ASM35576v4	Nitrosospira lacus		APG3					NCBI Prokaryotic Genome Annotation Pipeline (PGAP)	3261088	Complete Genome	42933		1
GCF_000069225.1	ASM6922v1	Clavibacter sepedonicus		ATCC 33113					NCBI Prokaryotic Genome Annotation Pipeline (PGAP)	3403786	Complete Genome	39507		3
GCF_030408755.1	ASM3040875v1	Corynebacterium felinum		DSM 44508					GCF_030408755.1-RS_2024_07_07	3236025	Complete Genome	45112		1
GCF_004154955.1	ASM415495v1	Intestinimonas butyriciproducens		SRB-521-5-I					GCF_004154955.1-RS_2024_03_28	3224506	Complete Genome	43507		1
GCF_038024125.1	ASM3802412v1	Polaribacter gangjinensis		JCM 16152					GCF_038024125.1-RS_2024_04_08	2937607	Complete Genome	45391		1
GCF_003966655.1	ASM396665v1	Acidithiobacillus ferridurans		JCM 18981					NCBI Prokaryotic Genome Annotation Pipeline (PGAP)	2921399	Complete Genome	43301		1
GCF_003544855.1	ASM354485v1	Malaciobacter marinus		JCM 15502					GCF_003544855.1-RS_2024_03_20	2917098	Complete Genome	43354		1
GCF_013177435.1	ASM1317743v1	Xylella taiwanensis		PLS229					GCF_013177435.1-RS_2024_05_06	2824877	Complete Genome	43978		1
GCF_001187595.1	ASM118759v1	Anoxybacillus gonensis		G2					GCF_001187595.1-RS_2024_03_28	2803668	Complete Genome	42212		1
GCF_003966915.1	ASM396691v1	Mycoavidus cysteinexigens		B1EB					GCF_003966915.1-RS_2024_08_03	2795004	Complete Genome	43236		1
GCF_004564075.1	ASM456407v1	Microbacterium sediminis		YLB-01					GCF_004564075.1-RS_2024_04_27	2919864	Complete Genome	43557		2
GCF_003795145.1	ASM379514v1	Tetragenococcus koreensis		KCTC 3924					GCF_003795145.1-RS_2024_03_28	2732026	Complete Genome	43423		2
GCF_001685435.2	ASM168543v3	Salimicrobium jeotgali		MJ3					GCF_001685435.2-RS_2024_04_27	2776927	Complete Genome	42690		3
GCF_000807275.1	ASM80727v1	Frischella perrara		PEB0191					GCF_000807275.1-RS_2024_03_12	2692351	Complete Genome	41996		1
GCF_900637235.1	50305_D01	Staphylococcus condimenti		NCTC13827					NCBI Prokaryotic Genome Annotation Pipeline (PGAP)	2650496	Complete Genome	43454		1
GCF_003019255.1	ASM301925v1	Staphylococcus kloosii		ATCC 43959					NCBI Prokaryotic Genome Annotation Pipeline (PGAP)	2639038	Complete Genome	43185		2
GCF_030408435.1	ASM3040843v1	Corynebacterium auriscanis		DSM 44609					GCF_030408435.1-RS_2024_07_07	2599172	Complete Genome	45112		1
GCF_030408395.1	ASM3040839v1	Corynebacterium aquatimens		DSM 45632					GCF_030408395.1-RS_2024_07_07	2524396	Complete Genome	45112		1
GCF_000980815.1	ASM98081v1	Corynebacterium camporealensis		DSM 44610					NCBI Prokaryotic Genome Annotation Pipeline (PGAP)	2451810	Complete Genome	42118		1
GCF_014058425.1	ASM1405842v1	Companilactobacillus pabuli		NFFJ11					GCF_014058425.1-RS_2024_03_28	2497143	Complete Genome	44047		2
GCF_900478035.1	47555_E02	Corynebacterium renale		NCTC7448					NCBI Prokaryotic Genome Annotation Pipeline (PGAP)	2335089	Complete Genome	43268		1
GCF_013201625.1	ASM1320162v1	Aliarcobacter lanthieri		LMG 28516					GCF_013201625.1-RS_2024_03_29	2276457	Complete Genome	43983		1
GCF_003609975.1	ASM360997v1	Streptococcus ruminantium		GUT-187					NCBI Prokaryotic Genome Annotation Pipeline (PGAP)	2090539	Complete Genome	43202		1
GCF_011387195.1	ASM1138719v1	Streptococcus ruminicola		CNU_G2					GCF_011387195.1-RS_2024_03_29	2046950	Complete Genome	43907		2
GCF_014397255.1	ASM1439725v1	Weissella diestrammenae		KACC 16890					GCF_014397255.1-RS_2024_03_28	1659381	Complete Genome	44076		1
GCF_001687475.2	ASM168747v2	Campylobacter hepaticus		HV10					GCF_001687475.2-RS_2024_03_28	1520669	Complete Genome	43335		1
GCF_000699505.1	ASM69950v1	Rhodoluna lacicola		MWH-Ta8					GCF_000699505.1-RS_2024_03_28	1430433	Complete Genome	41799		1
GCF_001305595.1	ASM130559v1	Azospirillum thiophilum		BV-S					GCF_001305595.1-RS_2024_05_02	7609458	Complete Genome	42279		8
GCF_024498275.1	ASM2449827v1	Mycoplasmoides fastidiosum		4822					NCBI Prokaryotic Genome Annotation Pipeline (PGAP)	1221951	Complete Genome	44774		1
GCF_900660515.1	50766_E01-3	Mycoplasmopsis bovirhinis		NCTC10118					NCBI Prokaryotic Genome Annotation Pipeline (PGAP)	922012	Complete Genome	43494		2
GCF_014701115.1	ASM1470111v1	Streptomyces aurantiacus		JCM 4677					GCF_014701115.1-RS_2024_05_26	9428393	Complete Genome	44085		1
GCF_003149495.1	ASM314949v1	Gemmata obscuriglobus		DSM 5831					GCF_003149495.1-RS_2024_03_28	8998893	Complete Genome	43243		1
GCF_002263495.1	ASM226349v1	Nocardiopsis gilva YIM 90087		YIM 90087					GCF_002263495.1-RS_2024_10_22	6142152	Complete Genome	42969		1
GCF_001936175.1	ASM193617v1	Methylobacterium phyllosphaerae		CBMB27					NCBI Prokaryotic Genome Annotation Pipeline (PGAP)	6316624	Complete Genome	42740		4
GCF_018966525.1	ASM1896652v1	Paenibacillus sophorae		DSM 23020					GCF_018966525.1-RS_2024_05_06	5867720	Complete Genome	44366		1
GCF_000009265.1	ASM926v1	Rhizobium johnstonii 3841		3841					GCF_000009265.1-RS_2024_07_29	7751309	Complete Genome	38980		7
GCF_000009985.1	ASM998v1	Paramagnetospirillum magneticum AMB-1		AMB-1					NCBI Prokaryotic Genome Annotation Pipeline (PGAP)	4967148	Complete Genome	38687		1
GCF_009769165.1	ASM976916v1	Xanthomonas hyacinthi		CFBP 1156					GCF_009769165.1-RS_2024_05_06	4963026	Complete Genome	43818		2
GCF_008931805.1	ASM893180v1	Moritella marina ATCC 15381		MP-1					GCF_008931805.1-RS_2024_04_27	4760425	Complete Genome	43747		2
GCF_900187125.1	50592_G01	Sphingobacterium mizutaii		NCTC12149					GCF_900187125.1-RS_2024_03_28	4653048	Complete Genome	42962		1
GCF_900475855.1	46338_B02	Providencia heimbachae		NCTC12003					NCBI Prokaryotic Genome Annotation Pipeline (PGAP)	4286000	Complete Genome	43268		1
GCF_001955715.1	ASM195571v1	Rhodoferax saidenbachensis		DSM 22694					GCF_001955715.1-RS_2024_03_28	4264855	Complete Genome	42753		1
GCF_000968195.1	ASM96819v1	Xenorhabdus doucetiae		FRM16					NCBI Prokaryotic Genome Annotation Pipeline (PGAP)	4203651	Complete Genome	41820		2
GCF_004124315.2	ASM412431v2	Bacillus cabrialesii		TE3					NCBI Prokaryotic Genome Annotation Pipeline (PGAP)	4125766	Complete Genome	44690		1
GCF_002214645.1	ASM221464v1	Diaphorobacter nitroreducens		SL-205					NCBI Prokaryotic Genome Annotation Pipeline (PGAP)	4061276	Complete Genome	42921		1
GCF_009646115.1	ASM964611v1	Pantoea eucalypti		LMG 24197					GCF_009646115.1-RS_2024_03_22	4798990	Complete Genome	43778		4
GCF_000767465.1	ASM76746v1	Novosphingobium pentaromativorans US6-1		US6-1					GCF_000767465.1-RS_2024_03_28	5457578	Complete Genome	41932		6
GCF_003010915.2	ASM301091v2	Gulosibacter molinativorax		ON4					NCBI Prokaryotic Genome Annotation Pipeline (PGAP)	3502671	Complete Genome	44344		2
GCF_001687585.2	ASM168758v2	Planococcus halocryophilus		DSM 24743					NCBI Prokaryotic Genome Annotation Pipeline (PGAP)	3424893	Complete Genome	42675		1
GCF_022788655.1	ASM2278865v1	Sulfitobacter indolifex		DSM 14862					NCBI Prokaryotic Genome Annotation Pipeline (PGAP)	4498570	Complete Genome	44652		8
GCF_002902965.1	ASM290296v1	Paraburkholderia hospita		DSM 17164					NCBI Prokaryotic Genome Annotation Pipeline (PGAP)	11527706	Complete Genome	43129		6
GCF_024347535.1	ASM2434753v1	Vibrio kanaloae		LMG 20539					GCF_024347535.1-RS_2024_10_11	4652496	Complete Genome	44755		2
GCF_002902925.1	ASM290292v1	Paraburkholderia terrae		DSM 17804					GCF_002902925.1-RS_2024_05_13	10062489	Complete Genome	43129		4
GCF_019047805.1	ASM1904780v1	Corynebacterium freneyi		FDAARGOS 1426					GCF_019047805.1-RS_2024_05_06	2881812	Complete Genome	44375		1
GCF_003444775.1	ASM344477v1	Deinococcus ficus		CC-FR2-10					GCF_003444775.1-RS_2024_03_28	4157290	Complete Genome	42943		5
GCF_013340845.1	ASM1334084v1	Hydrogenovibrio marinus		MH-110					NCBI Prokaryotic Genome Annotation Pipeline (PGAP)	2491293	Complete Genome	43987		1
GCF_023520795.1	ASM2352079v1	Corynebacterium accolens		DSM 44278					GCF_023520795.1-RS_2024_05_27	2465625	Complete Genome	44704		1
GCF_000195975.1	ASM19597v1	Parasynechococcus marenigrum WH 8102		WH 8102					GCF_000195975.1-RS_2024_11_18	2434428	Complete Genome	37851		1
GCF_900638305.1	57043_C01	Porphyromonas cangingivalis		NCTC12856					GCF_900638305.1-RS_2024_03_28	2404857	Complete Genome	43454		1
GCF_014770185.1	ASM1477018v1	Rathayibacter toxicus		FH79					NCBI Prokaryotic Genome Annotation Pipeline (PGAP)	2343780	Complete Genome	44102		1
GCF_016110345.1	ASM1611034v1	Fluviibacter phosphoraccumulans		SHINM1					NCBI Prokaryotic Genome Annotation Pipeline (PGAP)	2305339	Complete Genome	43882		2
GCF_030408415.1	ASM3040841v1	Corynebacterium appendicis CIP 107643		CIP 107643					GCF_030408415.1-RS_2024_07_07	2284440	Complete Genome	45112		1
GCF_000504105.1	ASM50410v1	Pseudothermotoga hypogea DSM 11164 = NBRC 106472		NBRC 106472					NCBI Prokaryotic Genome Annotation Pipeline (PGAP)	2165165	Complete Genome	41570		1
GCF_900476255.1	53750_A02	Porphyromonas crevioricanis		NCTC12858					GCF_900476255.1-RS_2024_10_23	2133352	Complete Genome	43268		1
GCF_900475415.1	42206_H01	Streptococcus porcinus		NCTC10999					GCF_900475415.1-RS_2024_10_23	2033046	Complete Genome	43268		1
GCF_900475915.1	48128_H02	Arcanobacterium haemolyticum		NCTC8452					NCBI Prokaryotic Genome Annotation Pipeline (PGAP)	1988850	Complete Genome	43268		1
GCF_016726485.1	ASM1672648v1	Peptoniphilus harei		FDAARGOS_1136					NCBI Prokaryotic Genome Annotation Pipeline (PGAP)	1929566	Complete Genome	44216		1
GCF_000164905.1	ASM16490v1	Hydrogenobacter thermophilus TK-6		TK-6					GCF_000164905.1-RS_2024_05_05	1742932	Complete Genome	40466		1
GCF_001029265.1	ASM102926v1	Spiroplasma eriocheiris		DSM 21848					NCBI Prokaryotic Genome Annotation Pipeline (PGAP)	1365714	Complete Genome	42172		1
GCF_003285065.1	ASM328506v1	Mycoplasmopsis anatis		NCTC 10156					NCBI Prokaryotic Genome Annotation Pipeline (PGAP)	956094	Complete Genome	43282		1
GCF_900476125.1	50861_F01	Metamycoplasma alkalescens		NCTC10135					GCF_900476125.1-RS_2024_03_28	821059	Complete Genome	43331		1
GCF_900660695.1	57612_E01-3	Mycoplasmopsis meleagridis		NCTC10153					NCBI Prokaryotic Genome Annotation Pipeline (PGAP)	644173	Complete Genome	43494		1
GCF_027497475.1	ASM2749747v1	Streptomyces libani subsp. libani		DSM 40555					GCF_027497475.1-RS_2024_11_12	9201100	Complete Genome	44924		1
GCF_002305895.1	ASM230589v1	Corallococcus macrosporus DSM 14697		DSM 14697					GCF_002305895.1-RS_2024_03_28	8973512	Complete Genome	42993		1
GCF_000756615.1	ASM75661v1	Paenibacillus durus		DSM 1735					NCBI Prokaryotic Genome Annotation Pipeline (PGAP)	6053498	Complete Genome	41904		2
GCF_000237085.1	ASM23708v1	Acetivibrio clariflavus DSM 19732		DSM 19732					GCF_000237085.1-RS_2024_03_28	4897678	Complete Genome	40889		1
GCF_000013645.1	ASM1364v1	Paraburkholderia xenovorans LB400		LB400					NCBI Prokaryotic Genome Annotation Pipeline (PGAP)	9731138	Complete Genome	38817		3
GCF_000018685.1	ASM1868v1	Lachnoclostridium phytofermentans ISDg		ISDg					NCBI Prokaryotic Genome Annotation Pipeline (PGAP)	4847594	Complete Genome	39405		1
GCF_000192865.1	ASM19286v1	Marinomonas mediterranea MMB-1		MMB-1					GCF_000192865.1-RS_2024_11_06	4684316	Complete Genome	40624		1
GCF_002043005.1	ASM204300v1	Martelella mediterranea DSM 17316		MACL11					NCBI Prokaryotic Genome Annotation Pipeline (PGAP)	5693067	Complete Genome	42814		4
GCF_000300235.2	ASM30023v2	Thalassospira xiamenensis M-5 = DSM 17429		M-5					GCF_000300235.2-RS_2024_03_28	4768950	Complete Genome	42013		2
GCF_001277175.1	ASM127717v1	Cronobacter universalis NCTC 9529		NCTC 9529					NCBI Prokaryotic Genome Annotation Pipeline (PGAP)	4436873	Complete Genome	42248		2
GCF_000340435.2	ASM34043v3	Mycobacterium haemophilum DSM 44634		ATCC 29548					NCBI Prokaryotic Genome Annotation Pipeline (PGAP)	4235765	Complete Genome	42307		1
GCF_001951155.1	ASM195115v1	Christiangramia flava JLT2011		JLT2011					GCF_001951155.1-RS_2024_04_15	4007868	Complete Genome	42748		1
GCF_000236665.1	ASM23666v1	Azospira oryzae PS		PS					GCF_000236665.1-RS_2024_03_27	3806980	Complete Genome	40882		1
GCF_016026395.1	ASM1602639v1	Edwardsiella hoshinae		FDAARGOS_940					NCBI Prokaryotic Genome Annotation Pipeline (PGAP)	3817113	Complete Genome	44179		2
GCF_000800395.1	ASM80039v1	Deinococcus radiopugnans		DY59					GCF_000800395.1-RS_2024_03_28	3531443	Complete Genome	41982		1
GCF_000025485.1	ASM2548v1	Allochromatium vinosum DSM 180		DSM 180					NCBI Prokaryotic Genome Annotation Pipeline (PGAP)	3669074	Complete Genome	40225		3
GCF_030296935.1	ASM3029693v1	Coprobacter fastidiosus		JCM 33896					GCF_030296935.1-RS_2024_06_21	3444538	Complete Genome	45031		1
GCF_000210915.2	ASM21091v2	Halobacteriovorax marinus SJ		SJ					NCBI Prokaryotic Genome Annotation Pipeline (PGAP)	3437906	Complete Genome	41215		2
GCF_000014185.1	ASM1418v1	Rubrobacter xylanophilus DSM 9941		DSM 9941					NCBI Prokaryotic Genome Annotation Pipeline (PGAP)	3225748	Complete Genome	38877		1
GCF_900637555.1	51726_E01	Lautropia mirabilis		NCTC12852					NCBI Prokaryotic Genome Annotation Pipeline (PGAP)	3172010	Complete Genome	43454		1
GCF_001042635.1	ASM104263v1	Bifidobacterium scardovii JCM 12489 = DSM 13734		JCM 12489					GCF_001042635.1-RS_2024_10_16	3158347	Complete Genome	42052		1
GCF_000011305.1	ASM1130v1	Corynebacterium efficiens YS-314		YS-314					NCBI Prokaryotic Genome Annotation Pipeline (PGAP)	3219505	Complete Genome	38118		3
GCF_900187295.1	52191_E01	Corynebacterium cystitidis		NCTC11863					NCBI Prokaryotic Genome Annotation Pipeline (PGAP)	3011567	Complete Genome	42962		1
GCF_000331995.1	ASM33199v1	Thermoclostridium stercorarium subsp. stercorarium DSM 8532		DSM 8532					GCF_000331995.1-RS_2024_04_07	2974379	Complete Genome	41291		1
GCF_030440595.1	ASM3044059v1	Corynebacterium glucuronolyticum DSM 44120		DSM 44120					GCF_030440595.1-RS_2024_07_13	2866769	Complete Genome	45119		1
GCF_011067105.1	ASM1106710v1	Deinococcus wulumuqiensis R12		R12					GCF_011067105.1-RS_2024_04_05	3505947	Complete Genome	43897		5
GCF_000344785.1	ASM34478v1	Corynebacterium callunae DSM 20147		DSM 20147					GCF_000344785.1-RS_2024_11_18	2928683	Complete Genome	41339		3
GCF_000020045.1	ASM2004v1	Paraburkholderia phymatum STM815		STM815					NCBI Prokaryotic Genome Annotation Pipeline (PGAP)	8676562	Complete Genome	39560		4
GCF_900187045.1	51485_B01	Dermatophilus congolensis		NCTC13039					NCBI Prokaryotic Genome Annotation Pipeline (PGAP)	2627820	Complete Genome	42962		1
GCF_006542335.1	ASM654233v1	Neokomagataea tanensis		AH13 = NBRC 106556					GCF_006542335.1-RS_2024_03_28	2577002	Complete Genome	43648		2
GCF_000019085.1	ASM1908v1	Thermoanaerobacter pseudethanolicus ATCC 33223		ATCC 33223; 39E					GCF_000019085.1-RS_2024_04_22	2362816	Complete Genome	39483		1
GCF_007990545.2	ASM799054v2	Leptotrichia wadei		JCM16777					GCF_007990545.2-RS_2024_10_11	2337418	Complete Genome	43839		2
GCF_005221285.1	ASM522128v1	Neisseria flavescens		ATCC 13120					GCF_005221285.1-RS_2024_04_22	2231882	Complete Genome	43592		1
GCF_016889385.1	ASM1688938v1	Haemophilus parahaemolyticus		FDAARGOS_1199					GCF_016889385.1-RS_2024_03_13	2093459	Complete Genome	44242		2
GCF_013267415.1	ASM1326741v1	Abiotrophia defectiva		FDAARGOS_785					NCBI Prokaryotic Genome Annotation Pipeline (PGAP)	2046826	Complete Genome	43986		1
GCF_000018945.1	ASM1894v1	Thermotoga neapolitana DSM 4359		DSM 4359					GCF_000018945.1-RS_2024_04_26	1884562	Complete Genome	39840		1
GCF_008245005.1	ASM824500v1	Campylobacter sputorum subsp. sputorum		LMG 7795					GCF_008245005.1-RS_2024_08_12	1753386	Complete Genome	43711		1
GCF_001543105.1	ASM154310v1	Aerococcus christensenii		CCUG28831					NCBI Prokaryotic Genome Annotation Pipeline (PGAP)	1634920	Complete Genome	42401		1
GCF_001936335.1	ASM193633v1	Amylolactobacillus amylophilus DSM 20533 = JCM 1125		DSM 20533					NCBI Prokaryotic Genome Annotation Pipeline (PGAP)	1610352	Complete Genome	42740		1
GCF_000023125.1	ASM2312v1	Dyadobacter fermentans DSM 18053		DSM 18053					GCF_000023125.1-RS_2024_09_16	6967790	Complete Genome	40025		1
GCF_000757795.1	ASM75779v1	Methylobacterium oryzae CBMB20		CBMB20					GCF_000757795.1-RS_2024_03_28	6286629	Complete Genome	41907		1
GCF_032163395.1	ASM3216339v1	Gloeocapsopsis dulcis		AAB1					GCF_032163395.1-RS_2024_06_09	5618434	Complete Genome	45197		3
GCF_001908725.1	ASM190872v1	Xanthomonas vesicatoria ATCC 35937		LMG911					GCF_001908725.1-RS_2024_05_05	5349905	Complete Genome	42723		3
GCF_029318685.1	ASM2931868v1	Ruminiclostridium papyrosolvens DSM 2782		DSM 2782					GCF_029318685.1-RS_2024_04_07	5027861	Complete Genome	45006		1
GCF_002006355.2	ASM200635v2	Clostridium felsineum DSM 794		DSM 794					GCF_002006355.2-RS_2024_06_13	5242194	Complete Genome	44722		3
GCF_025151045.1	ASM2515104v1	Parabacteroides johnsonii DSM 18315		DSM 18315					GCF_025151045.1-RS_2024_10_23	4749455	Complete Genome	44816		1
GCF_000731315.1	RG540_Ch_pA	Neorhizobium galegae bv. orientalis str. HAMBI 540		HAMBI 540					NCBI Prokaryotic Genome Annotation Pipeline (PGAP)	6455027	Complete Genome	41815		2
GCF_000092225.1	ASM9222v1	Tsukamurella paurometabola DSM 20162		DSM 20162					GCF_000092225.1-RS_2024_05_01	4479724	Complete Genome	40311		2
GCF_001277195.1	ASM127719v1	Cronobacter muytjensii ATCC 51329		ATCC 51329					NCBI Prokaryotic Genome Annotation Pipeline (PGAP)	4364114	Complete Genome	42248		1
GCF_000025965.1	ASM2596v1	Aromatoleum aromaticum EbN1		EbN1					GCF_000025965.1-RS_2024_04_04	4727255	Complete Genome	38324		3
GCF_000017425.1	ASM1742v1	Bacillus cytotoxicus NVH 391-98		NVH 391-98					NCBI Prokaryotic Genome Annotation Pipeline (PGAP)	4094159	Complete Genome	39280		2
GCF_000215705.1	ASM21570v1	Ramlibacter tataouinensis TTB310		TTB310					GCF_000215705.1-RS_2024_08_04	4070193	Complete Genome	40697		1
GCF_000022065.1	ASM2206v1	Ruminiclostridium cellulolyticum H10		H10					GCF_000022065.1-RS_2024_04_07	4068724	Complete Genome	39826		1
GCF_000214375.1	ASM21437v1	Treponema primitia ZAS-2		ZAS-2					GCF_000214375.1-RS_2024_05_01	4059867	Complete Genome	40686		1
GCF_036812735.1	TEGL	Terrisporobacter glycolicus ATCC 14880 = DSM 1288		DSM 1288					GCF_036812735.1-RS_2024_04_05	4060596	Complete Genome	45387		2
GCF_000238395.3	ASM23839v4	Pseudoalteromonas arctica A 37-1-2		A 37-1-2					GCF_000238395.3-RS_2024_09_03	4721971	Complete Genome	42996		3
GCF_000143145.1	ASM14314v1	Hyphomicrobium denitrificans ATCC 51888		ATCC 51888					GCF_000143145.1-RS_2024_04_29	3638969	Complete Genome	40354		1
GCF_000144605.1	ASM14460v1	Brevundimonas subvibrioides ATCC 15264		ATCC 15264					GCF_000144605.1-RS_2024_05_01	3445263	Complete Genome	40395		1
GCF_900637725.1	52551_C01	Arachnia propionica		NCTC12967					GCF_900637725.1-RS_2024_04_27	3402349	Complete Genome	43454		1
GCF_000568815.1	ASM56881v1	Sulfurospirillum multivorans DSM 12446		DSM 12446					NCBI Prokaryotic Genome Annotation Pipeline (PGAP)	3175729	Complete Genome	41683		1
GCF_000018885.1	ASM1888v1	Renibacterium salmoninarum ATCC 33209		ATCC 33209					GCF_000018885.1-RS_2024_04_26	3155250	Complete Genome	39434		1
GCF_000093025.1	ASM9302v1	Methylotenera versatilis 301		301					GCF_000093025.1-RS_2024_03_27	3059871	Complete Genome	40330		1
GCF_000016545.1	ASM1654v1	Caldicellulosiruptor saccharolyticus DSM 8903		DSM 8903					NCBI Prokaryotic Genome Annotation Pipeline (PGAP)	2970275	Complete Genome	39191		1
GCF_000014725.1	ASM1472v1	Syntrophomonas wolfei subsp. wolfei str. Goettingen G311		Goettingen					GCF_000014725.1-RS_2024_04_10	2936195	Complete Genome	38974		1
GCF_025144995.1	ASM2514499v1	Alistipes indistinctus YIT 12060		YIT 12060					NCBI Prokaryotic Genome Annotation Pipeline (PGAP)	2857445	Complete Genome	44816		1
GCF_024181585.1	ASM2418158v1	Treponema socranskii subsp. buccale		ATCC 35534					GCF_024181585.1-RS_2024_07_16	2805741	Complete Genome	44749		1
GCF_002951835.1	ASM295183v1	Simonsiella muelleri ATCC 29453		ATCC 29453					GCF_002951835.1-RS_2024_04_27	2469862	Complete Genome	43133		1
GCF_000025305.1	ASM2530v1	Acidaminococcus fermentans DSM 20731		DSM 20731					GCF_000025305.1-RS_2024_03_12	2329769	Complete Genome	40193		1
GCF_000023325.1	ASM2332v1	Kosmotoga olearia TBF 19.5.1		TBF 19.5.1					GCF_000023325.1-RS_2024_03_20	2302126	Complete Genome	39972		1
GCF_000019665.1	ASM1966v1	Methylacidiphilum infernorum V4		V4					GCF_000019665.1-RS_2024_10_11	2287145	Complete Genome	39598		1
GCF_000146185.1	ASM14618v1	Lachnospira eligens ATCC 27750		ATCC 27750					NCBI Prokaryotic Genome Annotation Pipeline (PGAP)	2831389	Complete Genome	39968		3
GCF_000016845.1	ASM1684v1	Brucella ovis ATCC 25840		ATCC 25840					GCF_000016845.1-RS_2024_05_01	3275590	Complete Genome	39232		2
GCF_000143845.1	ASM14384v1	Olsenella uli DSM 7084		DSM 7084					NCBI Prokaryotic Genome Annotation Pipeline (PGAP)	2051896	Complete Genome	40385		1
GCF_030316605.1	ASM3031660v1	Spiroplasma ixodetis Y32		Y32					GCF_030316605.1-RS_2024_06_22	2231425	Complete Genome	45098		6
GCF_000163895.2	ASM16389v2	Filifactor alocis ATCC 35896		ATCC 35896					NCBI Prokaryotic Genome Annotation Pipeline (PGAP)	1931012	Complete Genome	40570		1
GCF_000144405.1	ASM14440v1	Prevotella melaninogenica ATCC 25845		ATCC 25845					GCF_000144405.1-RS_2024_10_22	3168282	Complete Genome	40394		2
GCF_003339775.1	ASM333977v1	Spiroplasma phoeniceum P40		P40					NCBI Prokaryotic Genome Annotation Pipeline (PGAP)	1908276	Complete Genome	43306		4
GCF_900660615.1	51670_F01-3	Malacoplasma iowae		NCTC10185					GCF_900660615.1-RS_2024_11_27	1278574	Complete Genome	43494		1
GCF_000166935.1	ASM16693v1	Rickettsia sibirica 246		246					GCF_000166935.1-RS_2024_04_07	1250021	Complete Genome	37658	AABW01	1
GCF_000200735.1	ASM20073v1	Mycoplasma haemofelis str. Langford 1		Langford 1					NCBI Prokaryotic Genome Annotation Pipeline (PGAP)	1147259	Complete Genome	40563		1
GCF_000183365.1	ASM18336v1	Mycoplasma leachii PG50		PG50					NCBI Prokaryotic Genome Annotation Pipeline (PGAP)	1008951	Complete Genome	40512		1
GCF_001302585.1	ASM130258v1	Kibdelosporangium phytohabitans		KLBMP1111					NCBI Prokaryotic Genome Annotation Pipeline (PGAP)	11759770	Complete Genome	42276		1
GCF_015689475.1	ASM1568947v1	Streptomyces solisilvae		HNM0141					GCF_015689475.1-RS_2024_05_05	11639536	Complete Genome	44160		1
GCF_025264705.1	ASM2526470v1	Dactylosporangium aurantiacum		NRRL B-8018					GCF_025264705.1-RS_2024_10_11	11523879	Complete Genome	44823		1
GCF_001542625.1	ASM154262v2	Streptomyces griseochromogenes		ATCC 14511					NCBI Prokaryotic Genome Annotation Pipeline (PGAP)	10764674	Complete Genome	42556		1
GCF_000737325.1	ASM73732v2	Sandaracinus amylolyticus		DSM 53668					GCF_000737325.1-RS_2024_03_28	10327335	Complete Genome	42125		1
GCF_027626975.1	ASM2762697v1	Streptomyces nigrescens		DSM 40276					GCF_027626975.1-RS_2024_04_01	9534571	Complete Genome	44936		2
GCF_017639205.1	ASM1763920v1	Streptomyces nojiriensis		JCM 3382					GCF_017639205.1-RS_2024_04_23	9022916	Complete Genome	44285		1
GCF_010119975.1	ASM1011997v1	Rhodocytophaga rosea		172606-1					GCF_010119975.1-RS_2024_10_23	8983451	Complete Genome	43865		1
GCF_000732925.1	ASM73292v1	Amycolatopsis japonica		DSM 44213					NCBI Prokaryotic Genome Annotation Pipeline (PGAP)	9053857	Complete Genome	41844		2
GCF_034424315.1	ASM3442431v1	Chitinophaga sancti		HAMBI_1988					NCBI Prokaryotic Genome Annotation Pipeline (PGAP)	8421768	Complete Genome	45277		1
GCF_027497495.1	ASM2749749v1	Streptomyces tubercidicus		DSM 40261					NCBI Prokaryotic Genome Annotation Pipeline (PGAP)	8284047	Complete Genome	44924		1
GCF_007993775.1	ASM799377v1	Persicimonas caeni		YN101					GCF_007993775.1-RS_2024_10_11	8047206	Complete Genome	43690		1
GCF_021044685.1	ASM2104468v1	Bradyrhizobium daqingense		CCBAU 15774					GCF_021044685.1-RS_2024_05_26	7998085	Complete Genome	44535		1
GCF_001013905.1	sleC34	Streptomyces leeuwenhoekii		type strain (C34 = DSM 42122 = NRRL B-24963)					GCF_001013905.1-RS_2024_04_08	8122491	Complete Genome	42145		3
GCF_013046785.1	ASM1304678v1	Streptomyces argyrophyllae		Jing01					GCF_013046785.1-RS_2024_09_13	7815457	Complete Genome	43963		1
GCF_002355595.1	F. lacunae YT21-2	Filimonas lacunae		NBRC 104114					GCF_002355595.1-RS_2024_10_22	7814405	Complete Genome	42513		1
GCF_003074055.1	ASM307405v1	Streptomyces nigra		452					GCF_003074055.1-RS_2024_04_22	7641029	Complete Genome	43220		1
GCF_002157835.1	ASM215783v1	Mycobacterium dioxanotrophicus		PH-06					NCBI Prokaryotic Genome Annotation Pipeline (PGAP)	8080416	Complete Genome	42880		5
GCF_004114975.1	ASM411497v1	Bradyrhizobium guangdongense		CCBAU 51649					GCF_004114975.1-RS_2024_05_26	8437991	Complete Genome	43493		2
GCF_002752675.1	ASM275267v1	Massilia violaceinigra		B2					GCF_002752675.1-RS_2024_08_18	7530059	Complete Genome	43045		2
GCF_024296925.1	ASM2429692v1	Pseudomonas nunensis		In5					GCF_024296925.1-RS_2024_03_28	7328926	Complete Genome	44759		1
GCF_003097515.1	ASM309751v1	Streptomyces tirandamycinicus		HNM0039					GCF_003097515.1-RS_2024_04_22	7289495	Complete Genome	43228		1
GCF_027942015.1	ASM2794201v1	Streptomyces goshikiensis		CGMCC 4.1796					GCF_027942015.1-RS_2024_05_27	8161592	Complete Genome	44949		5
GCF_003122365.1	ASM312236v1	Streptomyces spongiicola		HNM0071					GCF_003122365.1-RS_2024_10_23	7180417	Complete Genome	43234		1
GCF_013170785.1	ASM1317078v1	Mesorhizobium jarvisii		ATCC 33669					GCF_013170785.1-RS_2024_10_26	7201057	Complete Genome	43977		3
GCF_002240355.1	ASM224035v1	Prauserella marina		DSM 45268					GCF_002240355.1-RS_2024_05_03	6986413	Complete Genome	42950		2
GCF_003173715.1	ASM317371v1	Methylobacterium durans		17SD2-17					NCBI Prokaryotic Genome Annotation Pipeline (PGAP)	6788375	Complete Genome	43249		1
GCF_022370755.2	ASM2237075v2	Mycolicibacterium goodii		ATCC 700504					GCF_022370755.2-RS_2024_06_24	6741306	Complete Genome	44797		1
GCF_004786035.1	ASM478603v1	Pseudomonas viciae		11K1					GCF_004786035.1-RS_2024_03_28	6704877	Complete Genome	43567		2
GCF_002234535.1	ASM223453v1	Actinoalloteichus hoggarensis		DSM 45943					GCF_002234535.1-RS_2024_05_03	6606717	Complete Genome	42943		1
GCF_018398935.1	ASM1839893v1	Telmatocola sphagniphila		SP2T					GCF_018398935.1-RS_2024_10_11	6592641	Complete Genome	44335		1
GCF_014268695.2	ASM1426869v2	Pseudomonas ogarae		SWRI108					GCF_014268695.2-RS_2024_07_21	6551245	Complete Genome	44383		1
GCF_937425535.1	Rhodovastum_atsumiense_G2-11	Rhodovastum atsumiense		G2-11					GCF_937425535.1-RS_2024_06_03	7423543	Complete Genome	44684		9
GCF_001594225.2	ASM159422v2	Pseudomonas glycinae		MS586					NCBI Prokaryotic Genome Annotation Pipeline (PGAP)	6396728	Complete Genome	43090		1
GCF_002162375.1	ASM216237v1	Oleiphilus messinensis		ME102					NCBI Prokaryotic Genome Annotation Pipeline (PGAP)	6379281	Complete Genome	42886		1
GCF_002355435.1	ASM235543v1	Mucilaginibacter gotjawali		SA3-7					GCF_002355435.1-RS_2024_10_23	6343898	Complete Genome	42420		1
GCF_001747425.1	ASM174742v1	Actinoalloteichus hymeniacidonis		HPA177					GCF_001747425.1-RS_2024_11_18	6306386	Complete Genome	42641		1
GCF_010726085.1	ASM1072608v1	Mycolicibacterium moriokaense		JCM 6375					NCBI Prokaryotic Genome Annotation Pipeline (PGAP)	6225779	Complete Genome	43867		1
GCF_003261575.2	ASM326157v2	Klebsiella huaxiensis		WCHKl090001					NCBI Prokaryotic Genome Annotation Pipeline (PGAP)	6300829	Complete Genome	43521		2
GCF_001465545.3	ASM146554v3	Pandoraea norimbergensis		DSM 11628					NCBI Prokaryotic Genome Annotation Pipeline (PGAP)	6167370	Complete Genome	42663		1
GCF_003584645.1	ASM358464v1	Methylocaldum marinum		S8					NCBI Prokaryotic Genome Annotation Pipeline (PGAP)	6088916	Complete Genome	42986		1
GCF_014268455.2	ASM1426845v2	Pseudomonas shahriarae		SWRI52					GCF_014268455.2-RS_2024_07_22	6054205	Complete Genome	44383		1
GCF_900637195.1	50279_F01	Mycolicibacterium aurum		NCTC10437					NCBI Prokaryotic Genome Annotation Pipeline (PGAP)	6035584	Complete Genome	43454		1
GCF_010729105.1	ASM1072910v1	Mycobacterium saskatchewanense		JCM 13016					NCBI Prokaryotic Genome Annotation Pipeline (PGAP)	6008916	Complete Genome	43867		1
GCF_002119765.1	ASM211976v1	Pseudorhodoplanes sinuspersici		RIPI110					GCF_002119765.1-RS_2024_04_30	5971615	Complete Genome	42864		1
GCF_010728925.1	ASM1072892v1	Mycolicibacterium gadium		JCM 12688					NCBI Prokaryotic Genome Annotation Pipeline (PGAP)	5964999	Complete Genome	43867		1
GCF_003143515.1	ASM314351v1	Massilia oculi		CCUG 43427					GCF_003143515.1-RS_2024_08_18	5844653	Complete Genome	43239		1
GCF_001988955.1	ASM198895v1	Spirosoma montaniterrae		DY10					NCBI Prokaryotic Genome Annotation Pipeline (PGAP)	5797678	Complete Genome	42772		1
GCF_000968375.1	ASM96837v1	Clostridium scatologenes		ATCC 25775					GCF_000968375.1-RS_2024_04_12	5749410	Complete Genome	42096		1
GCF_010977555.1	ASM1097755v1	Caulobacter rhizosphaerae		KCTC 52515					GCF_010977555.1-RS_2024_04_23	5963910	Complete Genome	43885		2
GCF_003096175.1	ASM309617v1	Clostridium drakei		SL1					GCF_003096175.1-RS_2024_04_12	5695241	Complete Genome	43227		1
GCF_003722335.1	ASM372233v1	Caulobacter flavus		RHGG3					GCF_003722335.1-RS_2024_03_28	5659202	Complete Genome	43417		1
GCF_008329645.1	ASM832964v1	Mycolicibacterium grossiae		DSM 104744					NCBI Prokaryotic Genome Annotation Pipeline (PGAP)	5681602	Complete Genome	43716		2
GCF_000972785.3	ASM97278v3	Pandoraea oxalativorans		DSM 23570					GCF_000972785.3-RS_2024_05_02	6500731	Complete Genome	42536		5
GCF_002291425.1	ASM229142v1	Gibbsiella quercinecans		FRB97					NCBI Prokaryotic Genome Annotation Pipeline (PGAP)	5548506	Complete Genome	42990		1
GCF_019797865.1	ASM1979786v1	Chenggangzhangella methanolivorans		CHL1					GCF_019797865.1-RS_2024_05_19	5542510	Complete Genome	44438		1
GCF_000276825.1	ASM27682v1	Mycobacterium paraintracellulare		MOTT64					NCBI Prokaryotic Genome Annotation Pipeline (PGAP)	5501090	Complete Genome	40968		1
GCF_004358345.1	ASM435834v1	Parashewanella spongiae		HJ039					GCF_004358345.1-RS_2024_04_27	5468749	Complete Genome	43544		1
GCF_000973725.1	ASM97372v1	Pontibacter korlensis		X14-1T					GCF_000973725.1-RS_2024_03_28	5462537	Complete Genome	42114		1
GCF_014218335.1	ASM1421833v1	Anaerocolumna cellulosilytica		SN021					NCBI Prokaryotic Genome Annotation Pipeline (PGAP)	5430627	Complete Genome	44050		1
GCF_033954835.1	ASM3395483v1	Thiorhodovibrio frisius		970					NCBI Prokaryotic Genome Annotation Pipeline (PGAP)	5417120	Complete Genome	45257		1
GCF_017894385.1	ASM1789438v1	Aromatoleum petrolei		ToN1					GCF_017894385.1-RS_2024_04_26	5407396	Complete Genome	44295		1
GCF_024734075.1	ASM2473407v1	Gordonia mangrovi		HNM0687					GCF_024734075.1-RS_2024_09_08	5388218	Complete Genome	44796		1
GCF_001421015.2	ASM142101v2	Paenibacillus bovis		BD3526					NCBI Prokaryotic Genome Annotation Pipeline (PGAP)	5517199	Complete Genome	42870		2
GCF_019645855.1	ASM1964585v1	Mycobacterium malmoense		ATCC 29571					GCF_019645855.1-RS_2024_06_24	5319859	Complete Genome	44425		1
GCF_000522985.1	ASM52298v1	Gemmatirosa kalamazoonensis		KBS708					GCF_000522985.1-RS_2024_05_05	7479215	Complete Genome	41661		4
GCF_002263515.1	ASM226351v1	Actinopolyspora erythraea		YIM 90600					NCBI Prokaryotic Genome Annotation Pipeline (PGAP)	5243930	Complete Genome	42969		1
GCF_001029105.3	ASM102910v3	Pandoraea faecigallinarum		DSM 23572					NCBI Prokaryotic Genome Annotation Pipeline (PGAP)	5732664	Complete Genome	42663		3
GCF_006704205.1	ASM670420v1	Cytobacillus solani		5L6					GCF_006704205.1-RS_2024_08_12	5207802	Complete Genome	43653		1
GCF_018736045.1	ASM1873604v1	Flammeovirga yaeyamensis		NBRC:100898					GCF_018736045.1-RS_2024_10_23	7433553	Complete Genome	44354		2
GCF_001010285.1	ASM101028v1	Photorhabdus thracensis		DSM 15199					GCF_001010285.1-RS_2024_03_27	5147098	Complete Genome	42143		1
GCF_033547095.1	ASM3354709v1	Sediminicoccus rosea		R-30					GCF_033547095.1-RS_2024_11_18	5138361	Complete Genome	45242		2
GCF_040529055.1	ASM4052905v1	Xanthomonas sontii		PPL1					GCF_040529055.1-RS_2024_07_06	5019584	Complete Genome	45480		1
GCF_002075795.1	ASM207579v1	Shewanella japonica		KCTC 22435					GCF_002075795.1-RS_2024_03_28	4975677	Complete Genome	42825		1
GCF_034479615.1	ASM3447961v1	Vreelandella neptunia		ATCC BAA-805					GCF_034479615.1-RS_2024_04_07	4952479	Complete Genome	45279		1
GCF_023208015.1	ASM2320801v1	Thermobifida alba		DSM 43795					GCF_023208015.1-RS_2024_04_21	4903256	Complete Genome	44683		1
GCF_002201795.1	ASM220179v1	Alkalitalea saponilacus		SC/BZ-SP2					GCF_002201795.1-RS_2024_10_22	4775573	Complete Genome	42906		1
GCF_014236795.1	ASM1423679v1	Xanthomonas theicola		CFBP 4691					GCF_014236795.1-RS_2024_05_05	4785596	Complete Genome	44061		2
GCF_001611675.1	ASM161167v1	Pontibacter akesuensis		AKS 1T					GCF_001611675.1-RS_2024_10_22	4829559	Complete Genome	42466		2
GCF_016801025.1	ASM1680102v1	Paradevosia shaoguanensis		J5-3					GCF_016801025.1-RS_2024_05_05	4629545	Complete Genome	44229		1
GCF_011068285.1	ASM1106828v1	Flagellimonas oceani		501str8					NCBI Prokaryotic Genome Annotation Pipeline (PGAP)	4610330	Complete Genome	43899		1
GCF_019670005.1	ASM1967000v1	Methylomagnum ishizawai		RS11D-Pr					GCF_019670005.1-RS_2024_05_06	5199498	Complete Genome	44349		8
GCF_001273775.1	ASM127377v1	Nitrospira moscoviensis		NSP M-1					GCF_001273775.1-RS_2024_03_27	4589485	Complete Genome	42241		1
GCF_002080475.1	ASM208047v1	Clostridium formicaceticum		DSM 92					GCF_002080475.1-RS_2024_04_12	4586728	Complete Genome	42831		1
GCF_002355335.1	ASM235533v1	Variibacter gotjawalensis		GJW-30					GCF_002355335.1-RS_2024_05_26	4586237	Complete Genome	42328		1
GCF_028532485.1	ASM2853248v1	Iamia majanohamensis		DSM 19957					NCBI Prokaryotic Genome Annotation Pipeline (PGAP)	4576919	Complete Genome	44964		1
GCF_900637545.1	51438_G01	Aeromonas encheleia		NCTC12917					NCBI Prokaryotic Genome Annotation Pipeline (PGAP)	4542521	Complete Genome	43454		1
GCF_027925445.1	ASM2792544v1	Methylocystis bryophila		DSM 21852					GCF_027925445.1-RS_2024_06_17	4715351	Complete Genome	44937		2
GCF_003368325.1	ASM336832v1	Paraburkholderia caffeinilytica		CF1					GCF_003368325.1-RS_2024_04_22	8324638	Complete Genome	43321		3
GCF_000819565.1	ASM81956v1	Celeribacter indicus		P73					GCF_000819565.1-RS_2024_03_28	4969388	Complete Genome	42020		6
GCF_002285635.2	ASM228563v2	Chryseobacterium piperi		ATCC BAA-1782					GCF_002285635.2-RS_2024_10_22	4501946	Complete Genome	43026		1
GCF_009176645.1	ASM917664v1	Enterobacter oligotrophicus		CCA6					GCF_009176645.1-RS_2024_03_28	4476585	Complete Genome	43542		1
GCF_001017775.3	ASM101777v3	Pandoraea thiooxydans		DSM 25325					GCF_001017775.3-RS_2024_04_27	4464186	Complete Genome	42695		1
GCF_021029445.1	ASM2102944v1	Pseudomonas wenzhouensis		A20					GCF_021029445.1-RS_2024_03_28	4452100	Complete Genome	44533		1
GCF_017894365.1	ASM1789436v1	Aromatoleum bremense		PbN1					GCF_017894365.1-RS_2024_04_26	4376837	Complete Genome	44295		1
GCF_003970735.1	ASM397073v1	Silicimonas algicola		KC90					GCF_003970735.1-RS_2024_04_01	4351658	Complete Genome	43459		1
GCF_020991125.1	ASM2099112v1	Microbulbifer celer		KCTC 12973					NCBI Prokaryotic Genome Annotation Pipeline (PGAP)	4346001	Complete Genome	44528		1
GCF_002441855.2	ASM244185v2	Eubacterium maltosivorans		YI					GCF_002441855.2-RS_2024_04_14	4337501	Complete Genome	43616		1
GCF_013488225.1	ASM1348822v1	Sinorhizobium mexicanum		ITTG R7					GCF_013488225.1-RS_2024_05_13	7141863	Complete Genome	44035		4
GCF_000730385.1	ASM73038v1	Alteromonas australica		H 17					NCBI Prokaryotic Genome Annotation Pipeline (PGAP)	4308833	Complete Genome	41837		1
GCF_009756665.1	ASM975666v1	Permianibacter aggregans		HW001					NCBI Prokaryotic Genome Annotation Pipeline (PGAP)	4266648	Complete Genome	43815		1
GCF_003815915.1	ASM381591v1	Chryseobacterium indoltheticum		ATCC 27950					GCF_003815915.1-RS_2024_10_23	4253895	Complete Genome	43429		1
GCF_002007645.1	ASM200764v1	Anaerohalosphaera lusitana		ST-NAGAB-D1					NCBI Prokaryotic Genome Annotation Pipeline (PGAP)	4250973	Complete Genome	42794		1
GCF_026427595.1	ASM2642759v1	Alkalimarinus sediminis		FA028					GCF_026427595.1-RS_2024_03_28	4226946	Complete Genome	44893		1
GCF_009931115.1	ASM993111v1	Microbulbifer hydrolyticus		IRE-31					GCF_009931115.1-RS_2024_03_17	4209307	Complete Genome	43857		1
GCF_001042715.1	ASM104271v1	Clostridium aceticum		DSM 1496					GCF_001042715.1-RS_2024_04_12	4207037	Complete Genome	42167		2
GCF_033723955.1	ASM3372395v1	Microbulbifer pacificus		SPO729					GCF_033723955.1-RS_2024_11_18	4194096	Complete Genome	45245		1
GCF_011399095.1	ASM1139909v1	Halomonas hydrothermalis		Slthf2					NCBI Prokaryotic Genome Annotation Pipeline (PGAP)	4120823	Complete Genome	43900		1
GCF_002355375.1	ASM235537v1	Aneurinibacillus soli		CB4					NCBI Prokaryotic Genome Annotation Pipeline (PGAP)	4116770	Complete Genome	42382		1
GCF_036885195.1	ASM3688519v1	Pectobacterium cacticida		CFBP3628					GCF_036885195.1-RS_2024_04_05	4116584	Complete Genome	45387		1
GCF_032598785.1	ASM3259878v1	Terrisporobacter petrolearius		JCM 19845					NCBI Prokaryotic Genome Annotation Pipeline (PGAP)	4124338	Complete Genome	45211		3
GCF_005952805.1	ASM595280v1	Inhella inkyongensis		IMCC1713					GCF_005952805.1-RS_2024_09_19	4084412	Complete Genome	43620		1
GCF_002096055.1	ASM209605v1	Cnuibacter physcomitrellae		XA(T)					GCF_002096055.1-RS_2024_03_28	4351649	Complete Genome	42843		3
GCF_017488845.2	ASM1748884v2	Ensifer canadensis		T173					GCF_017488845.2-RS_2024_07_08	8094229	Complete Genome	44468		6
GCF_011046555.1	ASM1104655v1	Sphingobacterium lactis		DSM 22361					GCF_011046555.1-RS_2024_04_01	4030188	Complete Genome	43892		1
GCF_038023995.1	ASM3802399v1	Polaribacter atrinae		JCM 19202					GCF_038023995.1-RS_2024_04_08	4010129	Complete Genome	45391		1
GCF_002847445.1	ASM284744v1	Paracoccus zhejiangensis		J6					NCBI Prokaryotic Genome Annotation Pipeline (PGAP)	4637247	Complete Genome	43096		5
GCF_002407065.1	ASM240706v1	Brachybacterium ginsengisoli		DCY80					NCBI Prokaryotic Genome Annotation Pipeline (PGAP)	3953253	Complete Genome	43010		1
GCF_012427705.1	ASM1242770v1	Vreelandella piezotolerans		NBT06E8					GCF_012427705.1-RS_2024_04_07	3945801	Complete Genome	43937		1
GCF_026409565.1	ASM2640956v1	Sneathiella aquimaris		216LB-ZA1-12					NCBI Prokaryotic Genome Annotation Pipeline (PGAP)	3941851	Complete Genome	44891		1
GCF_001940525.2	ASM194052v2	Thioclava nitratireducens		25B10_4					GCF_001940525.2-RS_2024_04_22	4238255	Complete Genome	42787		3
GCF_026013645.1	ASM2601364v1	Virgibacillus natechei		DSM 25609					GCF_026013645.1-RS_2024_11_26	3867590	Complete Genome	44871		1
GCF_001414055.1	ASM141405v1	Caulobacter henricii		CB4					NCBI Prokaryotic Genome Annotation Pipeline (PGAP)	3957288	Complete Genome	42303		2
GCF_000189295.2	ASM18929v2	Pseudodesulfovibrio mercurii		ND132					GCF_000189295.2-RS_2024_03_27	3858580	Complete Genome	40906		1
GCF_019915265.1	ASM1991526v1	Bacillus aquiflavi		3H-10					GCF_019915265.1-RS_2024_10_23	3806094	Complete Genome	44448		1
GCF_014784055.1	ASM1478405v1	Polaribacter haliotis		KCTC 52418					GCF_014784055.1-RS_2024_07_25	3800626	Complete Genome	44103		1
GCF_004135285.1	ASM413528v1	Microbacterium protaetiae		DFW100M-13					GCF_004135285.1-RS_2024_04_08	3790483	Complete Genome	43499		1
GCF_001922305.1	ASM192230v1	Thauera chlorobenzoica		3CB1					NCBI Prokaryotic Genome Annotation Pipeline (PGAP)	3735506	Complete Genome	42731		1
GCF_027925385.1	ASM2792538v1	Methylocystis iwaonis		SS37A-Re					GCF_027925385.1-RS_2024_06_24	4483149	Complete Genome	44937		7
GCF_003590145.2	ASM359014v2	Pseudooceanicola algae		Lw-13e					NCBI Prokaryotic Genome Annotation Pipeline (PGAP)	4094723	Complete Genome	44172		4
GCF_001402875.1	ASM140287v1	Blastochloris viridis		ATCC 19567					NCBI Prokaryotic Genome Annotation Pipeline (PGAP)	3724841	Complete Genome	42299		1
GCF_003355475.1	ASM335547v1	Brachybacterium saurashtrense		DSM 23186					GCF_003355475.1-RS_2024_04_27	3720646	Complete Genome	43318		1
GCF_008932245.1	ASM893224v1	Sinorhizobium alkalisoli		YIC4027					GCF_008932245.1-RS_2024_05_13	6128433	Complete Genome	43747		3
GCF_004135405.1	ASM413540v1	Agromyces protaetiae		FW100M-8					GCF_004135405.1-RS_2024_04_19	3683091	Complete Genome	43499		1
GCF_001187785.1	ASM118778v1	Wenzhouxiangella marina		KCTC 42284					GCF_001187785.1-RS_2024_05_02	3675202	Complete Genome	42213		1
GCF_002157205.1	ASM215720v1	Kushneria marisflavi		SW32					NCBI Prokaryotic Genome Annotation Pipeline (PGAP)	3667185	Complete Genome	42879		1
GCF_028553785.1	ASM2855378v1	Paracoccus fistulariae		KCTC 22803					NCBI Prokaryotic Genome Annotation Pipeline (PGAP)	3723810	Complete Genome	44965		4
GCF_034479555.1	ASM3447955v1	Chromohalobacter canadensis		ATCC 43984					NCBI Prokaryotic Genome Annotation Pipeline (PGAP)	3595165	Complete Genome	45279		1
GCF_030406665.1	ASM3040666v1	Halomonas halophila		CCM 3662					NCBI Prokaryotic Genome Annotation Pipeline (PGAP)	3563217	Complete Genome	45112		1
GCF_008630635.1	ASM863063v1	Neptunomonas concharum		JCM17730					GCF_008630635.1-RS_2024_03_28	3561992	Complete Genome	43729		1
GCF_022869165.1	ASM2286916v1	Sphaerochaeta associata		GLS2T					GCF_022869165.1-RS_2024_04_26	3554903	Complete Genome	44661		1
GCF_001028705.1	ASM102870v1	Croceicoccus naphthovorans		PQ-2					GCF_001028705.1-RS_2024_05_02	3863562	Complete Genome	42167		3
GCF_014681765.1	ASM1468176v1	Roseicitreum antarcticum		ZS2-28					GCF_014681765.1-RS_2024_11_06	4253095	Complete Genome	44096		5
GCF_002221505.1	ASM222150v1	Pseudoalteromonas nigrifaciens		KMM 661					GCF_002221505.1-RS_2024_04_22	4274777	Complete Genome	42935		3
GCF_003966975.1	ASM396697v1	Pelolinea submarina		MO-CFX1					NCBI Prokaryotic Genome Annotation Pipeline (PGAP)	3519887	Complete Genome	43322		1
GCF_021173085.1	ASM2117308v1	Ralstonia wenshanensis		56D2					GCF_021173085.1-RS_2024_04_29	5310536	Complete Genome	44543		2
GCF_002009235.1	ASM200923v1	Planococcus faecalis		AJ003					GCF_002009235.1-RS_2024_05_03	3495892	Complete Genome	42796		1
GCF_001465835.2	ASM146583v2	Planococcus kocurii		ATCC 43650					NCBI Prokaryotic Genome Annotation Pipeline (PGAP)	3485580	Complete Genome	42398		2
GCF_006337125.1	ASM633712v1	Serinicoccus chungangensis		CCUG 59777					GCF_006337125.1-RS_2024_03_28	3463442	Complete Genome	43629		1
GCF_000953655.1	LHA	Legionella hackeliae		ATCC 35250					NCBI Prokaryotic Genome Annotation Pipeline (PGAP)	3570857	Complete Genome	41982		2
GCF_028607105.1	ASM2860710v1	Novosphingobium humi		KACC 19094					GCF_028607105.1-RS_2024_03_24	4890578	Complete Genome	44970		4
GCF_001547935.1	ASM154793v1	Vibrio tritonius		AM2					NCBI Prokaryotic Genome Annotation Pipeline (PGAP)	5221926	Complete Genome	42258		2
GCF_001974985.1	ASM197498v1	Microbacterium aurum		KACC 15219					GCF_001974985.1-RS_2024_03_28	3424892	Complete Genome	42765		1
GCF_017161425.1	ASM1716142v1	Marinicauda algicola		RMAR8-3					GCF_017161425.1-RS_2024_03_30	3424851	Complete Genome	44258		1
GCF_001008165.2	ASM100816v2	Croceibacterium atlanticum		26DY36					GCF_001008165.2-RS_2024_04_26	3475106	Complete Genome	42234		2
GCF_018798885.1	ASM1879888v1	Gemmobacter fulvus		con5					GCF_018798885.1-RS_2024_08_26	4677627	Complete Genome	44356		7
GCF_011046895.1	ASM1104689v1	Rhizobium rhizoryzae		DSM 29514					GCF_011046895.1-RS_2024_05_05	4984090	Complete Genome	43892		6
GCF_010450875.1	ASM1045087v1	Sphingomonas insulae		KCTC 12872					GCF_010450875.1-RS_2024_03_28	3742477	Complete Genome	43873		5
GCF_002804065.1	ASM280406v1	Kyrpidia spormannii		EA-1					NCBI Prokaryotic Genome Annotation Pipeline (PGAP)	3352175	Complete Genome	43073		1
GCF_012848855.1	ASM1284885v1	Pyruvatibacter mobilis		CGMCC 1.15125					GCF_012848855.1-RS_2024_05_05	3333914	Complete Genome	43948		1
GCF_002504165.1	ASM250416v1	Pacificitalea manganoxidans		DY25					NCBI Prokaryotic Genome Annotation Pipeline (PGAP)	3956796	Complete Genome	43018		8
GCF_001455205.1	ASM145520v1	Nitrosomonas ureae		Nm10					NCBI Prokaryotic Genome Annotation Pipeline (PGAP)	3307820	Complete Genome	42340		1
GCF_001688845.2	ASM168884v2	Muribaculum intestinale		YL27					GCF_001688845.2-RS_2024_10_23	3306457	Complete Genome	42830		1
GCF_004135935.1	ASM413593v1	Methylovirgula ligni		BW863					GCF_004135935.1-RS_2024_05_01	3298588	Complete Genome	43500		1
GCF_900638245.1	56772_F02	Kaistella jeonii		NCTC13459					GCF_900638245.1-RS_2024_10_23	3288745	Complete Genome	43454		1
GCF_001507665.1	ASM150766v1	Deinococcus actinosclerus		BM2					NCBI Prokaryotic Genome Annotation Pipeline (PGAP)	3264334	Complete Genome	42377		1
GCF_000024825.1	ASM2482v1	Vibrio antiquarius		EX25					GCF_000024825.1-RS_2024_04_22	5089025	Complete Genome	40120		2
GCF_025758395.1	ASM2575839v1	Microbacterium terricola		JCM 14903					GCF_025758395.1-RS_2024_11_18	3251607	Complete Genome	44853		1
GCF_001187845.1	ASM118784v1	Octadecabacter temperatus		SB1					GCF_001187845.1-RS_2024_04_26	3264628	Complete Genome	42213		2
GCF_001997295.1	ASM199729v1	Tessaracoccus flavus		RP1					NCBI Prokaryotic Genome Annotation Pipeline (PGAP)	3222890	Complete Genome	42780		1
GCF_009938225.1	ASM993822v1	Vibrio ponticus		DSM 16217					NCBI Prokaryotic Genome Annotation Pipeline (PGAP)	4796932	Complete Genome	43836		3
GCF_010669145.1	ASM1066914v1	Rhizobium oryzihabitans		M15					GCF_010669145.1-RS_2024_05_05	5858741	Complete Genome	43878		9
GCF_900637895.1	52700_G01	Kaistella antarctica		NCTC13489					GCF_900637895.1-RS_2024_10_23	3137220	Complete Genome	43454		1
GCF_000260985.4	ASM26098v3	Methylophaga nitratireducenticrescens		JAM1					NCBI Prokaryotic Genome Annotation Pipeline (PGAP)	3137100	Complete Genome	42913		1
GCF_900637635.1	52313_A01	Legionella jordanis		NCTC11533					NCBI Prokaryotic Genome Annotation Pipeline (PGAP)	3133723	Complete Genome	43454		1
GCF_004011095.1	ASM401109v1	Rathayibacter rathayi		DSM 7485					GCF_004011095.1-RS_2024_03_28	3103889	Complete Genome	43475		1
GCF_010509575.1	ASM1050957v1	Faecalibacterium duncaniae		JCM 31915					GCF_010509575.1-RS_2024_04_30	3102523	Complete Genome	43874		1
GCF_001308265.1	ASM130826v1	Celeribacter marinus		IMCC12053					NCBI Prokaryotic Genome Annotation Pipeline (PGAP)	3096705	Complete Genome	42285		1
GCF_013201725.1	ASM1320172v1	Arcobacter defluvii		LMG 25694					GCF_013201725.1-RS_2024_05_21	3021240	Complete Genome	43983		1
GCF_006459125.1	ASM645912v1	Halarcobacter anaerophilus		DSM 24636					NCBI Prokaryotic Genome Annotation Pipeline (PGAP)	3016922	Complete Genome	43641		1
GCF_002278075.1	ASM227807v1	Paraburkholderia aromaticivorans		BN5					GCF_002278075.1-RS_2024_04_22	8907716	Complete Genome	42977		8
GCF_003344925.1	ASM334492v1	Flavobacterium arcticum		SM1502					GCF_003344925.1-RS_2024_10_23	2970356	Complete Genome	43311		1
GCF_014898175.1	ASM1489817v1	Bifidobacterium lemurum		DSM 28807					GCF_014898175.1-RS_2024_03_28	2965103	Complete Genome	44124		1
GCF_000242915.1	ASM24291v2	Sulfurimonas gotlandica GD1		GD1					GCF_000242915.1-RS_2024_05_27	2952682	Complete Genome	40926	AFRZ01	1
GCF_011047135.1	ASM1104713v1	Microbacterium endophyticum		DSM 27099					GCF_011047135.1-RS_2024_04_01	2916114	Complete Genome	43892		1
GCF_001028625.1	ASM102862v1	Pelagerythrobacter marensis		KCTC 22370					GCF_001028625.1-RS_2024_03_28	2885033	Complete Genome	42167		1
GCF_002117085.1	ASM211708v1	Nonlabens tegetincola		NBRC 100970					GCF_002117085.1-RS_2024_10_22	2835711	Complete Genome	42857		1
GCF_001634285.1	ASM163428v1	Anoxybacillus amylolyticus		DSM 15939					GCF_001634285.1-RS_2024_03_27	3158269	Complete Genome	42489		3
GCF_002356555.2	HH1059_assembly_1.0	Halorhodospira halochloris		DSM 1059					GCF_002356555.2-RS_2024_03_28	2834560	Complete Genome	43242		1
GCF_004293625.1	ASM429362v1	Thiomicrorhabdus indica		13-15A					GCF_004293625.1-RS_2024_03_28	2829883	Complete Genome	43518		1
GCF_003589745.1	ASM358974v1	Lachnoanaerobaculum umeaense		DSM 23576 = CCUG 58757					NCBI Prokaryotic Genome Annotation Pipeline (PGAP)	2810441	Complete Genome	43366		1
GCF_028553745.1	ASM2855374v1	Paracoccus seriniphilus		DSM 14827					NCBI Prokaryotic Genome Annotation Pipeline (PGAP)	4261722	Complete Genome	44965		5
GCF_001941465.1	ASM194146v1	Corynebacterium flavescens		OJ8					GCF_001941465.1-RS_2024_07_15	2758653	Complete Genome	42745		1
GCF_008838325.1	ASM883832v1	Tepidiforma bonchosmolovskayae		3753O					GCF_008838325.1-RS_2024_11_18	2746948	Complete Genome	43742		1
GCF_003606365.2	ASM360636v2	Companilactobacillus zhachilii		HBUAS52074					GCF_003606365.2-RS_2024_03_28	2714973	Complete Genome	43494		1
GCF_028743495.1	ASM2874349v1	Allobacillus halotolerans		BCRC 17939					GCF_028743495.1-RS_2024_03_26	2700297	Complete Genome	44977		1
GCF_028609865.1	ASM2860986v1	Corynebacterium jeddahense		DSM 45997					GCF_028609865.1-RS_2024_03_24	2567696	Complete Genome	44970		1
GCF_011046975.1	ASM1104697v1	Microbacterium amylolyticum		DSM 24221					GCF_011046975.1-RS_2024_04_01	2588344	Complete Genome	43892		2
GCF_019048165.1	ASM1904816v1	Corynebacterium coyleae		FDAARGOS 1425					GCF_019048165.1-RS_2024_07_20	2510261	Complete Genome	44375		1
GCF_001971585.1	ASM197158v1	Companilactobacillus allii		WiKim39					NCBI Prokaryotic Genome Annotation Pipeline (PGAP)	2534178	Complete Genome	42761		2
GCF_016889465.1	ASM1688946v1	Corynebacterium macginleyi		FDAARGOS_1195					GCF_016889465.1-RS_2024_03_29	2493537	Complete Genome	44242		1
GCF_902702935.1	FRC0190	Corynebacterium rouxii		FRC0190					NCBI Prokaryotic Genome Annotation Pipeline (PGAP)	2451019	Complete Genome	43794		1
GCF_001643775.1	ASM164377v1	Denitrobacterium detoxificans		NPOH1					GCF_001643775.1-RS_2024_03_28	2446250	Complete Genome	42506		1
GCF_900187165.1	52121_G02	Clostridium cochlearium		NCTC13027					GCF_900187165.1-RS_2024_03_28	2435419	Complete Genome	42962		1
GCF_000763575.1	ASM76357v1	Thermoanaerobacter kivui		LKT-1					NCBI Prokaryotic Genome Annotation Pipeline (PGAP)	2397824	Complete Genome	41918		1
GCF_028609845.1	ASM2860984v1	Corynebacterium heidelbergense		DSM 104638					GCF_028609845.1-RS_2024_03_24	2329978	Complete Genome	44970		2
GCF_013201705.1	ASM1320170v1	Aliarcobacter faecis		CCUG 66484					NCBI Prokaryotic Genome Annotation Pipeline (PGAP)	2448998	Complete Genome	43983		2
GCF_016767175.1	ASM1676717v1	Keratinibaculum paraultunense		KD-1					GCF_016767175.1-RS_2024_03_23	2307997	Complete Genome	44224		1
GCF_011207455.1	ASM1120745v1	Thermosulfuriphilus ammonigenes		ST65					GCF_011207455.1-RS_2024_05_05	2287345	Complete Genome	43902		1
GCF_028609825.1	ASM2860982v1	Corynebacterium ihumii		DSM 45751					GCF_028609825.1-RS_2024_03_24	2279521	Complete Genome	44970		1
GCF_001636015.1	ASM163601v1	Moraxella ovis		199/55					NCBI Prokaryotic Genome Annotation Pipeline (PGAP)	2306095	Complete Genome	42492		2
GCF_017310505.1	ASM1731050v1	Methylacidiphilum caldifontis		IT6					GCF_017310505.1-RS_2024_10_11	2254698	Complete Genome	44264		1
GCF_000723465.1	Rb803	Ruminococcus bicirculans (ex Wegman et al. 2014)		29281					GCF_000723465.1-RS_2024_07_22	2968500	Complete Genome	41645		2
GCF_008806995.1	ASM880699v1	Neisseria animalis		ATCC 49930					GCF_008806995.1-RS_2024_04_27	2236930	Complete Genome	43741		1
GCF_003574215.1	ASM357421v1	Hydrogenophilus thermoluteolus		TH-1					NCBI Prokaryotic Genome Annotation Pipeline (PGAP)	2288780	Complete Genome	43272		2
GCF_002211785.1	ASM221178v1	Francisella halioticida		DSM 23729					GCF_002211785.1-RS_2024_03_28	2197430	Complete Genome	42916		1
GCF_014541205.1	ASM1454120v1	Mannheimia bovis		ZY190616					GCF_014541205.1-RS_2024_04_20	2155161	Complete Genome	44089		1
GCF_020889625.1	ASM2088962v1	Deinococcus radiophilus		ATCC 27603					NCBI Prokaryotic Genome Annotation Pipeline (PGAP)	2827165	Complete Genome	44519		7
GCF_011455495.1	ASM1145549v1	Frederiksenia canicola		HPA 21					NCBI Prokaryotic Genome Annotation Pipeline (PGAP)	2136304	Complete Genome	43909		1
GCF_002005405.1	ASM200540v1	Jeotgalibaca dankookensis		EX-07					NCBI Prokaryotic Genome Annotation Pipeline (PGAP)	2116498	Complete Genome	42787		2
GCF_000785105.2	ASM78510v2	Lentilactobacillus curieae		CCTCC M 2011381					NCBI Prokaryotic Genome Annotation Pipeline (PGAP)	2095860	Complete Genome	42797		1
GCF_003290445.1	ASM329044v1	Francisella adeliensis		FDC440					GCF_003290445.1-RS_2024_04_27	2054094	Complete Genome	43290		1
GCF_004299785.2	ASM429978v2	Arcobacter porcinus		CCUG 56899					GCF_004299785.2-RS_2024_05_21	2018219	Complete Genome	43721		1
GCF_029632765.1	ASM2963276v1	Arcanobacterium wilhelmae		DSM 102162					GCF_029632765.1-RS_2024_04_10	2015622	Complete Genome	45026		1
GCF_002278035.1	ASM227803v1	Ochrobactrum quorumnocens		A44					GCF_002278035.1-RS_2024_06_23	5645291	Complete Genome	42977		4
GCF_013315815.1	ASM1331581v1	Caproicibacterium lactatifermentans		LBM19010					GCF_013315815.1-RS_2024_03_28	1989979	Complete Genome	43992		1
GCF_000743945.1	ASM74394v1	Basilea psittacipulmonis DSM 24701		DSM 24701					GCF_000743945.1-RS_2024_10_16	1959069	Complete Genome	41878		1
GCF_013177655.1	ASM1317765v1	Campylobacter canadensis		LMG 24001					GCF_013177655.1-RS_2024_04_27	1923009	Complete Genome	43978		1
GCF_001602095.1	ASM160209v1	Helicobacter himalayensis		YS1					NCBI Prokaryotic Genome Annotation Pipeline (PGAP)	1829936	Complete Genome	42459		1
GCF_005083985.2	ASM508398v2	Caminibacter pacificus		TB6					GCF_005083985.2-RS_2024_03_28	1871566	Complete Genome	43636		2
GCF_013372205.1	ASM1337220v1	Campylobacter mucosalis		ATCC 43264					GCF_013372205.1-RS_2024_04_27	1773478	Complete Genome	44006		1
GCF_000737865.1	ASM73786v1	Bifidobacterium coryneforme		LMG18911					GCF_000737865.1-RS_2024_03_27	1755151	Complete Genome	41856		1
GCF_012222965.1	ASM1222296v1	Allofrancisella inopinata		SYSU YG23					GCF_012222965.1-RS_2024_04_27	1750491	Complete Genome	43930		1
GCF_001989575.1	ASM198957v1	Abyssicoccus albus		S31					NCBI Prokaryotic Genome Annotation Pipeline (PGAP)	1745789	Complete Genome	42773		1
GCF_024397795.1	ASM2439779v1	Lactobacillus intestinalis		DSM 6629					GCF_024397795.1-RS_2024_08_08	2038712	Complete Genome	44767		3
GCF_000736415.1	ASM73641v1	Campylobacter iguaniorum		1485E					NCBI Prokaryotic Genome Annotation Pipeline (PGAP)	1754638	Complete Genome	41850		2
GCF_013201645.1	ASM1320164v1	Campylobacter corcagiensis		LMG 27932					GCF_013201645.1-RS_2024_04_27	1694495	Complete Genome	43983		2
GCF_013201605.1	ASM1320160v1	Campylobacter ornithocola		LMG 29815					GCF_013201605.1-RS_2024_05_05	1644930	Complete Genome	43983		1
GCF_013372105.1	ASM1337210v1	Campylobacter armoricus		CCUG 73571					GCF_013372105.1-RS_2024_04_27	1642612	Complete Genome	44006		1
GCF_002355535.1	ASM235553v1	Aurantimicrobium minutum		KNC					GCF_002355535.1-RS_2024_04_29	1622386	Complete Genome	42502		1
GCF_004359375.1	ASM435937v1	Acetilactobacillus jinshanensis		HSLZ-75					NCBI Prokaryotic Genome Annotation Pipeline (PGAP)	1616430	Complete Genome	43545		1
GCF_002795265.1	ASM279526v1	Spiroplasma clarkii		CN-5					GCF_002795265.1-RS_2024_04_27	1560007	Complete Genome	43062		1
GCF_019357495.1	ASM1935749v1	Nosocomiicoccus ampullae		DSM 19163					GCF_019357495.1-RS_2024_03_28	1551959	Complete Genome	44404		2
GCF_008245045.1	ASM824504v1	Campylobacter volucris		LMG 24380					GCF_008245045.1-RS_2024_04_27	1532062	Complete Genome	43711		2
GCF_001293165.1	ASM129316v1	Candidatus Thioglobus autotrophicus		EF1					NCBI Prokaryotic Genome Annotation Pipeline (PGAP)	1512449	Complete Genome	42264		1
GCF_000402035.1	ASM40203v1	Caballeronia insecticola		RPE64					NCBI Prokaryotic Genome Annotation Pipeline (PGAP)	6964487	Complete Genome	41415		5
GCF_001854225.1	ASM185422v1	Candidatus Rhodoluna planktonica		MWH-Dar1					NCBI Prokaryotic Genome Annotation Pipeline (PGAP)	1424506	Complete Genome	42669		1
GCF_001262715.1	ASM126271v1	Spiroplasma turonicum		Tab4c					GCF_001262715.1-RS_2024_03_28	1261374	Complete Genome	42223		1
GCF_000941075.1	ASM94107v1	Mesomycoplasma dispar		ATCC 27140					NCBI Prokaryotic Genome Annotation Pipeline (PGAP)	1084449	Complete Genome	42067		1
GCF_900660495.1	50648_F01-3	Mycoplasmopsis gallinacea		NCTC10183					NCBI Prokaryotic Genome Annotation Pipeline (PGAP)	1074838	Complete Genome	43494		1
GCF_024918975.1	ASM2491897v1	Mycoplasma cottewii		VIS					GCF_024918975.1-RS_2024_09_20	1016659	Complete Genome	44808		1
GCF_033546915.1	ASM3354691v1	Mycoplasmopsis verecunda		107					GCF_033546915.1-RS_2024_11_18	946797	Complete Genome	45242		1
GCF_001945665.1	ASM194566v1	Borreliella mayonii		MN14-1420					GCF_001945665.1-RS_2024_03_28	1311545	Complete Genome	42746		16
GCF_002749675.1	ASM274967v1	Mesoplasma entomophilum		TAC					NCBI Prokaryotic Genome Annotation Pipeline (PGAP)	847967	Complete Genome	43042		1
GCF_002804205.1	ASM280420v1	Entomoplasma freundtii		BARC 318					NCBI Prokaryotic Genome Annotation Pipeline (PGAP)	838114	Complete Genome	43073		1
GCF_006228185.1	ASM622818v1	Mycoplasma nasistruthionis		2F1A					GCF_006228185.1-RS_2024_03_28	803230	Complete Genome	43627		1
GCF_000695835.1	ASM69583v1	Mycoplasmopsis californica		ST-6					NCBI Prokaryotic Genome Annotation Pipeline (PGAP)	793841	Complete Genome	41786		1
GCF_033546815.1	ASM3354681v1	Metamycoplasma subdolum		TB					GCF_033546815.1-RS_2024_11_18	654603	Complete Genome	45242		1
GCF_008704715.1	ASM870471v1	Streptomyces chartreusis		ATCC 14922					GCF_008704715.1-RS_2024_04_23	9912098	Complete Genome	43734		1
GCF_000242455.2	ASM24245v3	Singulisphaera acidiphila DSM 18658		DSM 18658					GCF_000242455.2-RS_2024_10_11	9755686	Complete Genome	41260		4
GCF_019397265.1	ASM1939726v1	Nonomuraea coxensis DSM 45129		DSM 45129					GCF_019397265.1-RS_2024_05_06	9073954	Complete Genome	44406		1
GCF_000172155.1	ASM17215v1	Verrucomicrobium spinosum DSM 4136 = JCM 18804		DSM 4136					GCF_000172155.1-RS_2024_05_05	8220857	Complete Genome	39449	ABIZ01	1
GCF_000058485.1	ASM5848v1	Frankia alni ACN14a		ACN14a					GCF_000058485.1-RS_2024_08_31	7497934	Complete Genome	38932		1
GCF_000739085.1	ASM73908v1	Amycolatopsis methanolica 239		239					GCF_000739085.1-RS_2024_03_28	7237391	Complete Genome	41863		1
GCF_000758705.1	ASM75870v1	Paenibacillus graminis		DSM 15220					GCF_000758705.1-RS_2024_04_26	7166464	Complete Genome	41904		1
GCF_034479515.1	ASM3447951v1	Duganella zoogloeoides		ATCC 25935					NCBI Prokaryotic Genome Annotation Pipeline (PGAP)	6321842	Complete Genome	45279		1
GCF_000237305.1	ASM23730v1	Streptantibioticus cattleyicolor NRRL 8057 = DSM 46488		NRRL 8057					NCBI Prokaryotic Genome Annotation Pipeline (PGAP)	8092553	Complete Genome	40718		2
GCF_000512205.2	ASM51220v2	Sphingomonas sanxanigenens DSM 19645 = NX02		NX02					GCF_000512205.2-RS_2024_05_02	6580298	Complete Genome	42139		2
GCF_019456675.1	ASM1945667v1	Mycolicibacterium pallens		JCM 16370					GCF_019456675.1-RS_2024_06_24	6093551	Complete Genome	44414		3
GCF_000723165.1	JAG1	Janthinobacterium agaricidamnosum NBRC 102515 = DSM 9628		DSM 9628					GCF_000723165.1-RS_2024_04_06	5949001	Complete Genome	41645		1
GCF_900475945.1	48290_E02	Pseudomonas mucidolens		NCTC8068					NCBI Prokaryotic Genome Annotation Pipeline (PGAP)	5853060	Complete Genome	43268		1
GCF_022374875.2	ASM2237487v3	Mycolicibacterium rufum		JCM 16372					GCF_022374875.2-RS_2024_06_24	6107383	Complete Genome	44806		3
GCF_000145275.1	ASM14527v1	Clostridium cellulovorans 743B		743B					GCF_000145275.1-RS_2024_04_10	5262222	Complete Genome	40401		1
GCF_000018865.1	ASM1886v1	Chloroflexus aurantiacus J-10-fl		J-10-fl					GCF_000018865.1-RS_2024_04_10	5258541	Complete Genome	39436		1
GCF_900187015.1	50465_F01	Serratia ficaria		NCTC12148					NCBI Prokaryotic Genome Annotation Pipeline (PGAP)	5209973	Complete Genome	42962		1
GCF_000016425.1	ASM1642v1	Salinispora tropica CNB-440		CNB-440					GCF_000016425.1-RS_2024_03_27	5183331	Complete Genome	39189		1
GCF_000023825.1	ASM2382v1	Pedobacter heparinus DSM 2366		DSM 2366					GCF_000023825.1-RS_2024_03_28	5167383	Complete Genome	40030		1
GCF_000281175.1	ASM28117v1	Caldilinea aerophila DSM 14535 = NBRC 104270		DSM 14535					NCBI Prokaryotic Genome Annotation Pipeline (PGAP)	5144873	Complete Genome	40996		1
GCF_016725645.1	ASM1672564v1	Sphingobacterium spiritivorum		FDAARGOS_1144					GCF_016725645.1-RS_2024_10_23	5138280	Complete Genome	44216		2
GCF_000016745.1	ASM1674v1	Geotalea uraniireducens Rf4		Rf4					NCBI Prokaryotic Genome Annotation Pipeline (PGAP)	5136364	Complete Genome	39213		1
GCF_000023465.1	ASM2346v1	Zunongwangia profunda SM-A87		SMA-87					GCF_000023465.1-RS_2024_10_22	5128187	Complete Genome	40289		1
GCF_001886815.1	ASM188681v1	Caldithrix abyssi DSM 13497		LF13					NCBI Prokaryotic Genome Annotation Pipeline (PGAP)	4978541	Complete Genome	42702		1
GCF_001941975.2	SSP	Sporomusa sphaeroides DSM 2875		DSM 2875					GCF_001941975.2-RS_2024_04_05	5015343	Complete Genome	45387		2
GCF_000582515.1	ASM58251v1	Yersinia similis		Y_sim_228					GCF_000582515.1-RS_2024_11_13	4964409	Complete Genome	41696		2
GCF_002250055.1	ASM225005v1	Sutcliffiella cohnii		DSM 6307					GCF_002250055.1-RS_2024_04_27	4899141	Complete Genome	42961		1
GCF_025148635.1	ASM2514863v1	Butyricimonas virosa		DSM 23226					NCBI Prokaryotic Genome Annotation Pipeline (PGAP)	4813254	Complete Genome	44816		1
GCF_000263195.1	ASM26319v1	Emticicia oligotrophica DSM 17448		DSM 17448					GCF_000263195.1-RS_2024_09_16	5220361	Complete Genome	41046		6
GCF_019670105.1	ASM1967010v1	Agarivorans albus		JCM 21469					GCF_019670105.1-RS_2024_05_06	4792255	Complete Genome	44350		1
GCF_003585765.1	ASM358576v1	Pontibacter actiniarum		DSM 19842					NCBI Prokaryotic Genome Annotation Pipeline (PGAP)	4974797	Complete Genome	42874		2
GCF_900478115.1	50618_D02	Rhodococcus coprophilus		NCTC10994					NCBI Prokaryotic Genome Annotation Pipeline (PGAP)	4579834	Complete Genome	43268		1
GCF_025148285.1	ASM2514828v1	Marvinbryantia formatexigens DSM 14469		DSM 14469					NCBI Prokaryotic Genome Annotation Pipeline (PGAP)	4577574	Complete Genome	44816		1
GCF_000019225.1	ASM1922v1	Cellvibrio japonicus Ueda107		Ueda107					GCF_000019225.1-RS_2024_03_27	4576573	Complete Genome	39618		1
GCF_000015505.1	ASM1550v1	Polaromonas naphthalenivorans CJ2		CJ2					NCBI Prokaryotic Genome Annotation Pipeline (PGAP)	5366143	Complete Genome	39086		9
GCF_004011135.1	ASM401113v1	Rathayibacter festucae DSM 15932		DSM 15932					GCF_004011135.1-RS_2024_04_22	4359758	Complete Genome	43475		1
GCF_000015245.1	ASM1524v1	Shewanella amazonensis SB2B		SB2B					NCBI Prokaryotic Genome Annotation Pipeline (PGAP)	4306142	Complete Genome	39072		1
GCF_019285775.1	ASM1928577v1	Skermania piniformis		DSM 43998					GCF_019285775.1-RS_2024_05_06	4230116	Complete Genome	44397		1
GCF_003967075.1	ASM396707v1	Sphingobium amiense		DSM 16289					NCBI Prokaryotic Genome Annotation Pipeline (PGAP)	4773922	Complete Genome	43386		7
GCF_000953135.1	LFA	Legionella fallonii LLAP-10		LLAP-10					NCBI Prokaryotic Genome Annotation Pipeline (PGAP)	4434890	Complete Genome	41933		3
GCF_000262305.1	ASM26230v1	Shimwellia blattae DSM 4481 = NBRC 105725		DSM 4481					GCF_000262305.1-RS_2024_03_20	4158725	Complete Genome	41039		1
GCF_025151995.1	ASM2515199v1	Ruminococcus gauvreauii		DSM 19829					NCBI Prokaryotic Genome Annotation Pipeline (PGAP)	4145839	Complete Genome	44816		1
GCF_000816845.1	ASM81684v1	Rhizobium gallicum bv. gallicum R602sp		R602					NCBI Prokaryotic Genome Annotation Pipeline (PGAP)	7311190	Complete Genome	42013		4
GCF_000959365.1	ASM95936v1	Burkholderia oklahomensis C6786		C6786					GCF_000959365.1-RS_2024_06_16	7135022	Complete Genome	42083		2
GCF_000022565.1	ASM2256v1	Acidobacterium capsulatum ATCC 51196		ATCC 51196					GCF_000022565.1-RS_2024_03_27	4127356	Complete Genome	39902		1
GCF_027571405.1	ASM2757140v1	Methylocystis parvus OBBP		OBBP					GCF_027571405.1-RS_2024_04_22	4529117	Complete Genome	44931		3
GCF_000015725.1	ASM1572v1	Methylibium petroleiphilum PM1		PM1					NCBI Prokaryotic Genome Annotation Pipeline (PGAP)	4643639	Complete Genome	39111		2
GCF_025215495.1	ASM2521549v1	Mycolicibacterium brumae		ATCC 51384					GCF_025215495.1-RS_2024_03_28	3988920	Complete Genome	44819		1
GCF_000023225.1	ASM2322v1	Desulfomicrobium baculatum DSM 4028		DSM 4028					GCF_000023225.1-RS_2024_07_03	3942657	Complete Genome	40051		1
GCF_002355855.1	ASM235585v1	Sphingobium cloacae		JCM 10874					NCBI Prokaryotic Genome Annotation Pipeline (PGAP)	4547566	Complete Genome	42647		7
GCF_001687565.2	ASM168756v2	Planococcus antarcticus DSM 14505		DSM 14505					NCBI Prokaryotic Genome Annotation Pipeline (PGAP)	3804624	Complete Genome	42675		3
GCF_000227685.2	ASM22768v3	Thioalkalivibrio paradoxus ARh 1		ARh 1					NCBI Prokaryotic Genome Annotation Pipeline (PGAP)	3756729	Complete Genome	41642		1
GCF_024347055.1	ASM2434705v1	Vibrio porteresiae DSM 19223		MSSRF30					GCF_024347055.1-RS_2024_10_11	5501118	Complete Genome	44755		2
GCF_000444995.1	ASM44499v1	Paracoccus aminophilus JCM 7686		JCM 7686					NCBI Prokaryotic Genome Annotation Pipeline (PGAP)	4873118	Complete Genome	41494		6
GCF_000016165.1	ASM1616v1	Desulforamulus reducens MI-1		MI-1					GCF_000016165.1-RS_2024_03_27	3608104	Complete Genome	39165		1
GCF_000218545.1	ASM21854v1	Cellulomonas gilvus ATCC 13127		ATCC 13127					NCBI Prokaryotic Genome Annotation Pipeline (PGAP)	3526441	Complete Genome	40709		1
GCF_002005465.1	ASM200546v1	Neoasaia chiangmaiensis		NBRC 101099					GCF_002005465.1-RS_2024_05_03	3407860	Complete Genome	42788		1
GCF_001687665.2	ASM168766v2	Planococcus donghaensis		DSM 22276					GCF_001687665.2-RS_2024_03_21	3319331	Complete Genome	42675		2
GCF_000223215.1	ASM22321v1	Brachyspira intermedia PWS/A		PWS/A					NCBI Prokaryotic Genome Annotation Pipeline (PGAP)	3308048	Complete Genome	40765		2
GCF_000941055.1	ASM94105v1	Siansivirga zeaxanthinifaciens CC-SAMT-1		CC-SAMT-1					GCF_000941055.1-RS_2024_10_22	3303986	Complete Genome	42067		1
GCF_002028405.1	ASM202840v1	Thiomonas intermedia		ATCC 15466					GCF_002028405.1-RS_2024_05_03	3343428	Complete Genome	42809		2
GCF_001653755.1	ASM165375v1	Dokdonia donghaensis DSW-1		DSW-1					NCBI Prokaryotic Genome Annotation Pipeline (PGAP)	3293944	Complete Genome	42522		1
GCF_025152575.1	ASM2515257v1	Subdoligranulum variabile		DSM 15176					NCBI Prokaryotic Genome Annotation Pipeline (PGAP)	3244954	Complete Genome	44816		1
GCF_000020005.1	ASM2000v1	Natranaerobius thermophilus JW/NM-WN-LF		JW/NM-WN-LF					GCF_000020005.1-RS_2024_03_27	3191453	Complete Genome	39547		3
GCF_000341345.1	ASM34134v1	Corynebacterium halotolerans YIM 70093 = DSM 44683		YIM 70093 = DSM 44683					NCBI Prokaryotic Genome Annotation Pipeline (PGAP)	3222008	Complete Genome	41325		2
GCF_001561955.1	ASM156195v1	Anaerotignum propionicum DSM 1682		X2					GCF_001561955.1-RS_2024_04_07	3120417	Complete Genome	42416		1
GCF_028743515.2	ASM2874351v2	Imtechella halotolerans		JCM 17677					GCF_028743515.2-RS_2024_09_07	3113111	Complete Genome	45170		1
GCF_000092205.1	ASM9220v1	Desulfurivibrio alkaliphilus AHT 2		AHT 2					GCF_000092205.1-RS_2024_07_03	3097763	Complete Genome	40325		1
GCF_003610015.1	ASM361001v1	Zymobacter palmae		IAM14233					NCBI Prokaryotic Genome Annotation Pipeline (PGAP)	3028543	Complete Genome	43355		2
GCF_000178115.2	ASM17811v2	Ethanoligenens harbinense YUAN-3		YUAN-3					GCF_000178115.2-RS_2024_04_11	3008576	Complete Genome	40539		1
GCF_009664085.1	ASM966408v1	Thermochromatium tepidum ATCC 43061		ATCC 43061					GCF_009664085.1-RS_2024_05_05	2958290	Complete Genome	43784		1
GCF_000305935.1	ASM30593v1	Thermacetogenium phaeum DSM 12270		DSM 12270					NCBI Prokaryotic Genome Annotation Pipeline (PGAP)	2939057	Complete Genome	41199		1
GCF_900187315.1	52087_C01	Listeria welshimeri		NCTC11857					NCBI Prokaryotic Genome Annotation Pipeline (PGAP)	2814137	Complete Genome	42962		1
GCF_022749495.1	ASM2274949v1	Neisseria macacae ATCC 33926		ATCC 33926					GCF_022749495.1-RS_2024_04_11	2801968	Complete Genome	44649		1
GCF_003544935.1	ASM354493v1	Malaciobacter molluscorum LMG 25693		CECT 7696					NCBI Prokaryotic Genome Annotation Pipeline (PGAP)	2800582	Complete Genome	43354		1
GCF_016127495.1	ASM1612749v1	Kytococcus sedentarius		FDAARGOS_1061					GCF_016127495.1-RS_2024_04_06	2783568	Complete Genome	44185		1
GCF_002218045.2	ASM221804v2	Vibrio rumoiensis		FERM P-14531					NCBI Prokaryotic Genome Annotation Pipeline (PGAP)	4207152	Complete Genome	43257		4
GCF_000213235.1	ASM21323v1	Tepidanaerobacter acetatoxydans Re1		Re1					GCF_000213235.1-RS_2024_04_26	2759867	Complete Genome	40675		1
GCF_029024945.1	ASM2902494v1	Staphylococcus succinus		DSM 14617					GCF_029024945.1-RS_2024_03_29	2831135	Complete Genome	44993		3
GCF_000024465.1	ASM2446v1	Candidatus Puniceispirillum marinum IMCC1322		IMCC1322					NCBI Prokaryotic Genome Annotation Pipeline (PGAP)	2753527	Complete Genome	40268		1
GCF_017161265.1	ASM1716126v1	Treponema medium		ATCC 700293					GCF_017161265.1-RS_2024_03_29	2721998	Complete Genome	44258		1
GCF_020099275.1	ASM2009927v1	Corynebacterium falsenii		FDAARGOS_1494					GCF_020099275.1-RS_2024_11_06	2677377	Complete Genome	44462		1
GCF_000767055.1	ASM76705v1	Corynebacterium doosanense CAU 212 = DSM 45436		CAU 212(T)					GCF_000767055.1-RS_2024_05_02	2698995	Complete Genome	41928		2
GCF_000012305.1	ASM1230v1	Psychrobacter arcticus 273-4		273-4					GCF_000012305.1-RS_2024_11_26	2650701	Complete Genome	38553		1
GCF_030440575.1	ASM3044057v1	Corynebacterium ciconiae DSM 44920		DSM 44920					GCF_030440575.1-RS_2024_07_13	2584365	Complete Genome	45119		1
GCF_004803795.1	ASM480379v1	Campylobacter rectus		ATCC 33238					NCBI Prokaryotic Genome Annotation Pipeline (PGAP)	2571679	Complete Genome	43578		1
GCF_038500265.1	ASM3850026v1	Ignatzschineria larvae DSM 13226		DSM 13226					GCF_038500265.1-RS_2024_04_27	2563334	Complete Genome	45410		1
GCF_016725245.1	ASM1672524v1	Mammaliicoccus vitulinus		FDAARGOS_1153					NCBI Prokaryotic Genome Annotation Pipeline (PGAP)	2543530	Complete Genome	44216		2
GCF_000145215.1	ASM14521v1	Caldicellulosiruptor obsidiansis OB47		OB47					NCBI Prokaryotic Genome Annotation Pipeline (PGAP)	2532343	Complete Genome	40401		1
GCF_000237205.1	ASM23720v1	Simkania negevensis Z		Z					NCBI Prokaryotic Genome Annotation Pipeline (PGAP)	2628375	Complete Genome	40715		2
GCF_000196275.1	ASM19627v1	Deinococcus geothermalis DSM 11300		DSM 11300					NCBI Prokaryotic Genome Annotation Pipeline (PGAP)	3247018	Complete Genome	39372		3
GCF_000011565.2	ASM1156v2	Candidatus Protochlamydia amoebophila UWE25		UWE25					GCF_000011565.2-RS_2024_03_31	2438912	Complete Genome	43638		1
GCF_020162295.1	ASM2016229v1	Alysiella filiformis DSM 16848		DSM 16848					GCF_020162295.1-RS_2024_11_06	2432066	Complete Genome	44467		1
GCF_013372265.1	ASM1337226v1	Aliarcobacter cibarius		LMG 21996					NCBI Prokaryotic Genome Annotation Pipeline (PGAP)	2336659	Complete Genome	44006		1
GCF_001190745.1	ASM119074v1	Campylobacter gracilis		ATCC 33236					NCBI Prokaryotic Genome Annotation Pipeline (PGAP)	2281652	Complete Genome	42219		1
GCF_028609805.1	ASM2860980v1	Corynebacterium massiliense DSM 45435		DSM 45435					GCF_028609805.1-RS_2024_03_24	2237865	Complete Genome	44970		1
GCF_000255135.1	ASM25513v1	Marinitoga piezophila KA3		KA3					GCF_000255135.1-RS_2024_03_27	2244793	Complete Genome	40921		2
GCF_000012965.1	ASM1296v1	Sulfurimonas denitrificans DSM 1251		DSM 1251					GCF_000012965.1-RS_2024_05_27	2201561	Complete Genome	38657		1
GCF_000504085.1	ASM50408v1	Pseudothermotoga elfii DSM 9442 = NBRC 107921		NBRC 107921					NCBI Prokaryotic Genome Annotation Pipeline (PGAP)	2169860	Complete Genome	41570		1
GCF_000017865.1	ASM1786v1	Pseudothermotoga lettingae TMO		TMO					NCBI Prokaryotic Genome Annotation Pipeline (PGAP)	2135342	Complete Genome	39343		1
GCF_030440535.1	ASM3044053v1	Corynebacterium capitovis DSM 44611		DSM 44611					GCF_030440535.1-RS_2024_07_13	1979952	Complete Genome	45119		1
GCF_001543175.1	ASM154317v1	Aerococcus urinae		CCUG 36881					GCF_001543175.1-RS_2024_10_11	1974262	Complete Genome	42401		1
GCF_002104335.1	ASM210433v1	Campylobacter cuniculorum DSM 23162 = LMG 24588		LMG 24588					GCF_002104335.1-RS_2024_04_27	1937768	Complete Genome	42846		3
GCF_004214815.1	ASM421481v1	Aliarcobacter thereius LMG 24486		LMG 24486					NCBI Prokaryotic Genome Annotation Pipeline (PGAP)	1915080	Complete Genome	43516		1
GCF_027946175.1	ASM2794617v1	Nitratiruptor tergarcus DSM 16512		DSM 16512					GCF_027946175.1-RS_2024_05_11	1940884	Complete Genome	44880		2
GCF_000242335.1	ASM24233v3	Prevotella dentalis DSM 3688		DSM 3688					NCBI Prokaryotic Genome Annotation Pipeline (PGAP)	3350206	Complete Genome	41270		4
GCF_030440555.1	ASM3044055v1	Corynebacterium caspium DSM 44850		DSM 44850					GCF_030440555.1-RS_2024_07_13	1863130	Complete Genome	45119		1
GCF_018127785.1	ASM1812778v1	Prevotella scopos JCM 17725		W2052					GCF_018127785.1-RS_2024_05_17	3304345	Complete Genome	44308		3
GCF_900475315.1	43721_G02	Neisseria cinerea		NCTC10294					GCF_900475315.1-RS_2024_09_02	1832904	Complete Genome	43268		1
GCF_001263395.1	ASM126339v1	Bifidobacterium actinocoloniiforme DSM 22766		DSM 22766					GCF_001263395.1-RS_2024_06_16	1830060	Complete Genome	42226		1
GCF_000734015.1	ASM73401v1	Thermodesulfobacterium commune DSM 2178		DSM 2178					NCBI Prokaryotic Genome Annotation Pipeline (PGAP)	1764045	Complete Genome	41848		1
GCF_005843985.1	ASM584398v1	Caminibacter mediatlanticus TB-2		TB-2					GCF_005843985.1-RS_2024_04_27	1685887	Complete Genome	43611		1
GCF_000185805.1	ASM18580v1	Thermovibrio ammonificans HB-1		HB-1					GCF_000185805.1-RS_2024_05_05	1759526	Complete Genome	40550		2
GCF_013388295.1	ASM1338829v1	Bartonella alsatica		CIP 105477					GCF_013388295.1-RS_2024_05_05	1659117	Complete Genome	44016		1
GCF_900476215.1	51342_F02	Helicobacter mustelae		NCTC12198					NCBI Prokaryotic Genome Annotation Pipeline (PGAP)	1576607	Complete Genome	43268		1
GCF_001275365.1	ASM127536v1	Francisella persica ATCC VR-331		FSC845					NCBI Prokaryotic Genome Annotation Pipeline (PGAP)	1516676	Complete Genome	42243		1
GCF_000499665.2	RMONA_1	Rickettsia monacensis		IrR/Munich					GCF_000499665.2-RS_2024_04_06	1353450	Complete Genome	42026		1
GCF_000517365.1	ASM51736v1	Spiroplasma mirum ATCC 29335		ATCC 29335					NCBI Prokaryotic Genome Annotation Pipeline (PGAP)	1132591	Complete Genome	41648		1
GCF_002803985.1	ASM280398v1	Williamsoniiplasma luminosum		PIMN-1					GCF_002803985.1-RS_2024_03_28	1031560	Complete Genome	43073		1
GCF_900660575.1	51342_D01-3	Mycoplasmopsis pulmonis		NCTC10139					NCBI Prokaryotic Genome Annotation Pipeline (PGAP)	962791	Complete Genome	43494		2
GCF_002843565.1	ASM284356v1	Mesoplasma syrphidae		YJS			ATCC 51578		GCF_002843565.1-RS_2024_05_03	908214	Complete Genome	43086		1
GCF_000196215.1	ASM19621v1	Borreliella bavariensis PBi		PBi					GCF_000196215.1-RS_2024_09_16	986914	Complete Genome	38229		3
GCF_002804005.1	ASM280400v1	Williamsoniiplasma somnilux		PYAN-1					GCF_002804005.1-RS_2024_03_28	868413	Complete Genome	43073		1
GCF_002290085.1	ASM229008v1	Mesoplasma chauliocola		CHPA-2					GCF_002290085.1-RS_2024_03_28	854780	Complete Genome	42990		1
GCF_002804105.1	ASM280410v1	Mesoplasma melaleucae		M1					NCBI Prokaryotic Genome Annotation Pipeline (PGAP)	845295	Complete Genome	43073		1
GCF_900660525.1	50861_G01-3	Mycoplasmopsis bovigenitalium		NCTC10122					NCBI Prokaryotic Genome Annotation Pipeline (PGAP)	841512	Complete Genome	43494		1
GCF_002441935.1	ASM244193v1	Mesoplasma lactucae ATCC 49193		831-C4					GCF_002441935.1-RS_2024_04_15	837471	Complete Genome	43012		1
GCF_021496725.1	ASM2149672v1	Spiroplasma platyhelix PALS-1		PALS-1					NCBI Prokaryotic Genome Annotation Pipeline (PGAP)	744499	Complete Genome	44579		1
GCF_900660435.1	50465_D02-3	Metamycoplasma orale		NCTC10112					NCBI Prokaryotic Genome Annotation Pipeline (PGAP)	806218	Complete Genome	43494		5
GCF_900660445.2	GCA_900660445	Metamycoplasma salivarium		NCTC10113					GCF_900660445.2-RS_2024_04_30	728347	Complete Genome	44182		1
GCF_003269445.1	ASM326944v1	Metamycoplasma cloacale		NCTC 10199					GCF_003269445.1-RS_2024_03_28	659552	Complete Genome	43279		1
GCF_000246855.1	ASM24685v1	Niastella koreensis GR20-10		GR20-10					GCF_000246855.1-RS_2024_04_26	9033684	Complete Genome	40891		1
GCF_000022085.1	ASM2208v1	Methylobacterium nodulans ORS 2060		ORS 2060					GCF_000022085.1-RS_2024_04_23	8839022	Complete Genome	39825		8
GCF_000015305.1	ASM1530v1	Mycolicibacterium vanbaalenii PYR-1		PYR-1					NCBI Prokaryotic Genome Annotation Pipeline (PGAP)	6491865	Complete Genome	39078		1
GCF_000025265.1	ASM2526v1	Conexibacter woesei DSM 14684		DSM 14684					NCBI Prokaryotic Genome Annotation Pipeline (PGAP)	6359369	Complete Genome	40193		1
GCF_000178955.2	ASM17895v2	Granulicella mallensis MP5ACTX8		MP5ACTX8					GCF_000178955.2-RS_2024_11_06	6237577	Complete Genome	40878		1
GCF_010731575.1	ASM1073157v1	Mycolicibacterium monacense		JCM 15658					NCBI Prokaryotic Genome Annotation Pipeline (PGAP)	6042466	Complete Genome	43867		1
GCF_000165715.2	ASM16571v3	Rubinisphaera brasiliensis DSM 5305		DSM 5305					GCF_000165715.2-RS_2024_10_11	6006602	Complete Genome	40603		1
GCF_022557255.1	ASM2255725v1	Pseudomonas syringae pv. tagetis		ICMP 4091					GCF_022557255.1-RS_2024_04_02	6083305	Complete Genome	44633		3
GCF_000270245.1	ASM27024v1	Microlunatus phosphovorus NM-1		NM-1					NCBI Prokaryotic Genome Annotation Pipeline (PGAP)	5683123	Complete Genome	40695		1
GCF_000015565.1	ASM1556v1	Verminephrobacter eiseniae EF01-2		EF01-2					NCBI Prokaryotic Genome Annotation Pipeline (PGAP)	5597943	Complete Genome	39091		2
GCF_013177315.1	ASM1317731v1	Thermoleptolyngbya sichuanensis A183		A183					GCF_013177315.1-RS_2024_10_11	5525100	Complete Genome	43978		1
GCF_000092105.1	ASM9210v1	Planctopirus limnophila DSM 3776		DSM 3776					GCF_000092105.1-RS_2024_10_11	5460085	Complete Genome	40311		2
GCF_000265425.1	ASM26542v1	Terriglobus roseus DSM 18391		DSM 18391					GCF_000265425.1-RS_2024_05_01	5227858	Complete Genome	41068		1
GCF_000019185.1	ASM1918v1	Shewanella halifaxensis HAW-EB4		HAW-EB4					NCBI Prokaryotic Genome Annotation Pipeline (PGAP)	5226917	Complete Genome	39485		1
GCF_000024785.1	ASM2478v1	Gordonia bronchialis DSM 43247		DSM 43247					NCBI Prokaryotic Genome Annotation Pipeline (PGAP)	5290012	Complete Genome	40113		2
GCF_000013665.1	ASM1366v1	Saccharophagus degradans 2-40		2-40					GCF_000013665.1-RS_2024_08_06	5057531	Complete Genome	38793		1
GCF_000022145.1	ASM2214v1	Anaeromyxobacter dehalogenans 2CP-1		2CP1					GCF_000022145.1-RS_2024_05_01	5029329	Complete Genome	39825		1
GCF_001267925.1	ASM126792v1	Herbaspirillum hiltneri N3		N3					NCBI Prokaryotic Genome Annotation Pipeline (PGAP)	4965474	Complete Genome	42233		1
GCF_000013605.1	ASM1360v1	Rhodoferax ferrireducens T118		DSM 15236					GCF_000013605.1-RS_2024_04_19	4969784	Complete Genome	38786		2
GCF_000021945.1	ASM2194v1	Chloroflexus aggregans DSM 9485		DSM 9485					NCBI Prokaryotic Genome Annotation Pipeline (PGAP)	4684931	Complete Genome	39818		1
GCF_006740045.1	ASM674004v1	Comamonas terrigena NBRC 13299		NBRC 13299					GCF_006740045.1-RS_2024_05_14	4673011	Complete Genome	43630		1
GCF_000144625.1	ASM14462v1	[Clostridium] saccharolyticum WM1		WM1					NCBI Prokaryotic Genome Annotation Pipeline (PGAP)	4662871	Complete Genome	40395		1
GCF_000154785.2	ASM15478v2	Roseobacter litoralis Och 149		Och 149					GCF_000154785.2-RS_2024_05_01	4745450	Complete Genome	40722		4
GCF_000014145.1	ASM1414v1	Cytophaga hutchinsonii ATCC 33406		ATCC 33406					GCF_000014145.1-RS_2024_10_22	4433218	Complete Genome	38909		1
GCF_000219915.2	ASM21991v3	Advenella kashmirensis WT001		WT001					NCBI Prokaryotic Genome Annotation Pipeline (PGAP)	4423879	Complete Genome	41054		2
GCF_001277255.1	ASM127725v1	Cronobacter condimenti 1330		LMG 26250					NCBI Prokaryotic Genome Annotation Pipeline (PGAP)	4499482	Complete Genome	42248		2
GCF_000021745.1	ASM2174v1	Methylocella silvestris BL2		BL2					NCBI Prokaryotic Genome Annotation Pipeline (PGAP)	4305430	Complete Genome	39797		1
GCF_000092645.1	ASM9264v1	Thermobispora bispora DSM 43833		DSM 43833					GCF_000092645.1-RS_2024_04_21	4189976	Complete Genome	40315		1
GCF_015097275.1	ASM1509727v1	Coprobacter secundus subsp. similis		2CBH44					GCF_015097275.1-RS_2024_03_28	4171466	Complete Genome	44097		1
GCF_000284515.1	ASM28451v1	Halobacillus halophilus DSM 2266		type strain: DSM 2266					NCBI Prokaryotic Genome Annotation Pipeline (PGAP)	4170008	Complete Genome	41010		3
GCF_000226565.1	ASM22656v1	Glaciecola nitratireducens FR1064		FR1064					GCF_000226565.1-RS_2024_03_27	4134229	Complete Genome	40814		1
GCF_001513745.1	ASM151374v1	Burkholderia humptydooensis		MSMB43					GCF_001513745.1-RS_2024_09_23	7287809	Complete Genome	42381		3
GCF_000247605.1	ASM24760v1	Acetobacterium woodii DSM 1030		DSM 1030					NCBI Prokaryotic Genome Annotation Pipeline (PGAP)	4044777	Complete Genome	40953		1
GCF_019669985.1	ASM1966998v1	Methylogaea oryzae		E10					GCF_019669985.1-RS_2024_05_06	4018824	Complete Genome	44349		1
GCF_000166055.1	ASM16605v1	Rhodomicrobium vannielii ATCC 17100		ATCC 17100					GCF_000166055.1-RS_2024_04_29	4014469	Complete Genome	40487		1
GCF_000341395.1	ASM34139v1	Desulfocapsa sulfexigens DSM 10523		DSM 10523					NCBI Prokaryotic Genome Annotation Pipeline (PGAP)	4023512	Complete Genome	41325		2
GCF_003568825.1	ASM356882v1	Pseudoalteromonas tunicata		D2					GCF_003568825.1-RS_2024_03_28	4967522	Complete Genome	43347		2
GCF_000332115.1	ASM33211v1	Nonlabens dokdonensis DSW-6		DSW-6					NCBI Prokaryotic Genome Annotation Pipeline (PGAP)	3914632	Complete Genome	41292		1
GCF_000224085.1	ASM22408v1	Allomuricauda ruestringensis DSM 13258		DSM 13258					NCBI Prokaryotic Genome Annotation Pipeline (PGAP)	3842422	Complete Genome	40774		1
GCF_000306675.2	ASM30667v3	Leptospira mayottensis 200901116		200901116					GCF_000306675.2-RS_2024_03_28	4216282	Complete Genome	43455		3
GCF_000284115.1	ASM28411v1	Phycisphaera mikurensis NBRC 102666		NBRC 102666					GCF_000284115.1-RS_2024_10_11	3884382	Complete Genome	40996		2
GCF_000022305.1	ASM2230v1	[Acidovorax] ebreus TPSY		TPSY					GCF_000022305.1-RS_2024_06_22	3796573	Complete Genome	39840		1
GCF_024347275.1	ASM2434727v1	Amphritea japonica		JCM 14782					GCF_024347275.1-RS_2024_09_29	3880036	Complete Genome	44747		2
GCF_000024965.1	ASM2496v1	Xylanimonas cellulosilytica DSM 15894		DSM 15894					GCF_000024965.1-RS_2024_05_01	3831380	Complete Genome	40137		2
GCF_002221525.1	ASM222152v1	Pseudoalteromonas espejiana DSM 9414		DSM 9414					GCF_002221525.1-RS_2024_05_03	4500451	Complete Genome	42935		2
GCF_000012885.1	ASM1288v1	Syntrophotalea carbinolica DSM 2380		DSM 2380					GCF_000012885.1-RS_2024_05_01	3665893	Complete Genome	38806		1
GCF_003030465.1	ASM303046v1	Thauera aromatica K172		K172					GCF_003030465.1-RS_2024_05_03	3711792	Complete Genome	43192		2
GCF_000011245.1	ASM1124v1	Oceanobacillus iheyensis HTE831		HTE831					NCBI Prokaryotic Genome Annotation Pipeline (PGAP)	3630528	Complete Genome	38036		1
GCF_000009905.1	ASM990v1	Symbiobacterium thermophilum IAM 14863		IAM14863					GCF_000009905.1-RS_2024_03_28	3566135	Complete Genome	38232		1
GCF_000145035.1	ASM14503v1	Butyrivibrio proteoclasticus B316		B316					NCBI Prokaryotic Genome Annotation Pipeline (PGAP)	4404886	Complete Genome	40400		4
GCF_006542645.1	Aond_1.0	Alistipes onderdonkii subsp. vulgaris		3BBH6					GCF_006542645.1-RS_2024_03_28	3507492	Complete Genome	43628		1
GCF_000023065.1	ASM2306v1	Tolumonas auensis DSM 9187		DSM 9187					GCF_000023065.1-RS_2024_05_01	3471292	Complete Genome	39946		1
GCF_000021985.1	ASM2198v1	Thioalkalivibrio sulfidiphilus HL-EbGr7		HL-EbGR7					GCF_000021985.1-RS_2024_05_01	3464554	Complete Genome	39826		1
GCF_018324105.1	ASM1832410v1	Acinetobacter bouvetii		JCM 18991					GCF_018324105.1-RS_2024_03_28	3399245	Complete Genome	44308		1
GCF_000013985.1	ASM1398v1	Sphingopyxis alaskensis RB2256		RB2256					NCBI Prokaryotic Genome Annotation Pipeline (PGAP)	3373713	Complete Genome	38855		2
GCF_025151385.1	ASM2515138v1	Hoylesella buccalis ATCC 35310		ATCC 35310					GCF_025151385.1-RS_2024_09_13	3307707	Complete Genome	44816		1
GCF_000014785.1	ASM1478v1	Alkalilimnicola ehrlichii MLHE-1		MLHE-1					NCBI Prokaryotic Genome Annotation Pipeline (PGAP)	3275944	Complete Genome	38972		1
GCF_000092425.1	ASM9242v1	Truepera radiovictrix DSM 17093		DSM 17093					GCF_000092425.1-RS_2024_05_01	3260398	Complete Genome	40326		1
GCF_000092845.1	ASM9284v1	Brachyspira murdochii DSM 12563		DSM 12563					NCBI Prokaryotic Genome Annotation Pipeline (PGAP)	3241804	Complete Genome	40311		1
GCF_000013405.1	ASM1340v1	Syntrophus aciditrophicus SB		SB					GCF_000013405.1-RS_2024_07_03	3179300	Complete Genome	38743		1
GCF_000252445.1	ASM25244v1	Deinococcus gobiensis I-0		I-0					GCF_000252445.1-RS_2024_03_28	4406036	Complete Genome	40980		7
GCF_000550785.1	ASM55078v1	Corynebacterium casei LMG S-19264		LMG S-19264					GCF_000550785.1-RS_2024_11_18	3132213	Complete Genome	41675		3
GCF_025149915.1	ASM2514991v1	Coprococcus eutactus		ATCC 27759					NCBI Prokaryotic Genome Annotation Pipeline (PGAP)	3112919	Complete Genome	44816		1
GCF_000013905.1	ASM1390v1	Psychrobacter cryohalolentis K5		K5					GCF_000013905.1-RS_2024_11_26	3101097	Complete Genome	38825		2
GCF_000025705.1	ASM2570v1	Sideroxydans lithotrophicus ES-1		ES-1					NCBI Prokaryotic Genome Annotation Pipeline (PGAP)	3003656	Complete Genome	40263		1
GCF_000013705.1	ASM1370v1	Methylobacillus flagellatus KT		KT					NCBI Prokaryotic Genome Annotation Pipeline (PGAP)	2971517	Complete Genome	38817		1
GCF_030408815.1	ASM3040881v1	Corynebacterium freiburgense		DSM 45254					GCF_030408815.1-RS_2024_07_07	2962293	Complete Genome	45112		2
GCF_000550805.1	ASM55080v1	Corynebacterium vitaeruminis DSM 20294		DSM 20294					GCF_000550805.1-RS_2024_11_18	2931780	Complete Genome	41675		1
GCF_000177635.2	ASM17763v2	Desulfurispirillum indicum S5		S5					GCF_000177635.2-RS_2024_05_05	2928377	Complete Genome	40547		1
GCF_000214435.1	ASM21443v1	Desulfotomaculum nigrificans CO-1-SRB		CO-1-SRB					GCF_000214435.1-RS_2024_05_13	2892255	Complete Genome	40686		1
GCF_000020685.1	ASM2068v1	Deinococcus deserti VCD115		VCD115					GCF_000020685.1-RS_2024_03_28	3855329	Complete Genome	39905		4
GCF_000166695.1	ASM16669v1	Caldicellulosiruptor acetigenus I77R1B		177R1B					NCBI Prokaryotic Genome Annotation Pipeline (PGAP)	2802443	Complete Genome	40499		2
GCF_000020465.1	ASM2046v1	Chlorobium limicola DSM 245		DSM 245					GCF_000020465.1-RS_2024_11_06	2763181	Complete Genome	39603		1
GCF_025152405.1	ASM2515240v1	[Ruminococcus] lactaris ATCC 29176		ATCC 29176					NCBI Prokaryotic Genome Annotation Pipeline (PGAP)	2733858	Complete Genome	44816		1
GCF_000226295.1	ASM22629v1	Chloracidobacterium thermophilum B		B					GCF_000226295.1-RS_2024_12_01	3695372	Complete Genome	40809		2
GCF_000015585.1	ASM1558v1	Halorhodospira halophila SL1		SL1					GCF_000015585.1-RS_2024_04_26	2678452	Complete Genome	39092		1
GCF_000177535.2	ASM17753v2	Corynebacterium resistens DSM 45100		DSM 45100					NCBI Prokaryotic Genome Annotation Pipeline (PGAP)	2601311	Complete Genome	40709		1
GCF_000175215.2	ASM17521v2	Asticcacaulis excentricus CB 48		CS 48					GCF_000175215.2-RS_2024_05_01	4308776	Complete Genome	40534		4
GCF_000024765.1	ASM2476v1	Halothiobacillus neapolitanus c2		c2					GCF_000024765.1-RS_2024_03_12	2582886	Complete Genome	40107		1
GCF_000184345.1	ASM18434v2	Spirochaeta thermophila DSM 6578		DSM 6578					GCF_000184345.1-RS_2024_05_01	2560222	Complete Genome	40730		1
GCF_007990525.1	ASM799052v1	Leptotrichia hofstadii		JCM16775					NCBI Prokaryotic Genome Annotation Pipeline (PGAP)	2604381	Complete Genome	43671		4
GCF_000023705.1	ASM2370v1	Methylotenera mobilis JLW8		JLW8					GCF_000023705.1-RS_2024_03_27	2547570	Complete Genome	40009		1
GCF_000189775.2	ASM18977v3	Thermoanaerobacterium xylanolyticum LX-11		LX-11					GCF_000189775.2-RS_2024_06_10	2534358	Complete Genome	40680		1
GCF_025148445.1	ASM2514844v1	Eshraghiella crossota		DSM 2876					GCF_025148445.1-RS_2024_09_08	2521323	Complete Genome	44816		1
GCF_016728665.1	ASM1672866v1	Corynebacterium propinquum		FDAARGOS_1112					NCBI Prokaryotic Genome Annotation Pipeline (PGAP)	2480127	Complete Genome	44216		1
GCF_900636745.1	44087_C02	Actinobacillus equuli		NCTC8529					NCBI Prokaryotic Genome Annotation Pipeline (PGAP)	2451991	Complete Genome	43454		1
GCF_000012865.1	ASM1286v1	Carboxydothermus hydrogenoformans Z-2901		Z-2901					GCF_000012865.1-RS_2024_03_28	2401520	Complete Genome	38646		1
GCF_000012485.1	ASM1248v1	Pelodictyon luteolum DSM 273		DSM 273					GCF_000012485.1-RS_2024_03_28	2364842	Complete Genome	38651		1
GCF_000493735.1	ASM49373v1	Carnobacterium inhibens subsp. gilichinskyi		WN1359					NCBI Prokaryotic Genome Annotation Pipeline (PGAP)	2497115	Complete Genome	41576		6
GCF_002849895.1	ASM284989v1	Companilactobacillus alimentarius DSM 20249		DSM 20249					NCBI Prokaryotic Genome Annotation Pipeline (PGAP)	2401923	Complete Genome	43103		2
GCF_000092965.1	ASM9296v1	Thermoanaerobacter mathranii subsp. mathranii str. A3		A3					NCBI Prokaryotic Genome Annotation Pipeline (PGAP)	2306092	Complete Genome	40324		1
GCF_007990505.1	ASM799050v1	Pseudoleptotrichia goodfellowii		JCM16774					NCBI Prokaryotic Genome Annotation Pipeline (PGAP)	2290729	Complete Genome	43671		1
GCF_000829395.1	ASM82939v1	Paucilactobacillus hokkaidonensis JCM 18461		LOOC260					GCF_000829395.1-RS_2024_03_28	2400586	Complete Genome	41954		3
GCF_900187035.1	50279_G02	Megamonas hypermegale		NCTC10570					GCF_900187035.1-RS_2024_04_08	2230342	Complete Genome	42962		1
GCF_000212375.1	ASM21237v1	Porphyromonas asaccharolytica DSM 20707		DSM 20707					GCF_000212375.1-RS_2024_05_01	2186370	Complete Genome	40668		1
GCF_900476055.1	53750_F01	Streptococcus australis		NCTC13166					NCBI Prokaryotic Genome Annotation Pipeline (PGAP)	2161464	Complete Genome	43268		1
GCF_000196535.1	ASM19653v1	Mobiluncus curtisii ATCC 43063		ATCC 43063					GCF_000196535.1-RS_2024_03_28	2146480	Complete Genome	40343		1
GCF_900636885.1	44927_H01	Streptococcus urinalis		NCTC13766					NCBI Prokaryotic Genome Annotation Pipeline (PGAP)	2144000	Complete Genome	43454		1
GCF_000022745.1	ASM2274v1	Brucella microti CCM 4915		CCM 4915					GCF_000022745.1-RS_2024_08_07	3337369	Complete Genome	40043		2
GCF_014054725.1	ASM1405472v1	Conchiformibius steedae		DSM 2580					GCF_014054725.1-RS_2024_03_28	2205122	Complete Genome	44047		3
GCF_000590555.1	ASM59055v1	Corynebacterium argentoratense DSM 44202		DSM 44202					NCBI Prokaryotic Genome Annotation Pipeline (PGAP)	2031902	Complete Genome	41513		1
GCF_900476035.1	53694_C01	Aggregatibacter segnis ATCC 33393		NCTC 10977					NCBI Prokaryotic Genome Annotation Pipeline (PGAP)	2022832	Complete Genome	43268		1
GCF_000092505.1	ASM9250v1	Leuconostoc kimchii IMSNU 11154		IMSNU 11154					GCF_000092505.1-RS_2024_04_10	2101787	Complete Genome	40304		6
GCF_000020965.1	ASM2096v1	Dictyoglomus thermophilum H-6-12		H-6-12; ATCC 35947					NCBI Prokaryotic Genome Annotation Pipeline (PGAP)	1959987	Complete Genome	39717		1
GCF_000024105.1	ASM2410v1	Anaerococcus prevotii DSM 20548		DSM 20548					GCF_000024105.1-RS_2024_03_28	1998633	Complete Genome	40053		2
GCF_000259275.1	ASM25927v1	Helicobacter cetorum MIT 99-5656		MIT 99-5656					GCF_000259275.1-RS_2024_03_28	1847790	Complete Genome	41018		2
GCF_000016785.1	ASM1678v1	Thermotoga petrophila RKU-1		RKU-1					GCF_000016785.1-RS_2024_03_27	1823511	Complete Genome	39220		1
GCF_001042695.1	ASM104269v1	Scardovia inopinata JCM 12537		JCM 12537					NCBI Prokaryotic Genome Annotation Pipeline (PGAP)	1797862	Complete Genome	42087		1
GCF_000319575.2	ASM31957v2	Spiribacter salinus M19-40		M19-40					GCF_000319575.2-RS_2024_05_02	1739487	Complete Genome	41418		1
GCF_000020145.1	ASM2014v1	Elusimicrobium minutum Pei191		Pei191					GCF_000020145.1-RS_2024_03_27	1643562	Complete Genome	39568		1
GCF_000024225.1	ASM2422v1	Lancefieldella parvula DSM 20469		DSM 20469					GCF_000024225.1-RS_2024_05_01	1543805	Complete Genome	40065		1
GCF_000191045.1	ASM19104v1	Desulfurobacterium thermolithotrophum DSM 11699		DSM 11699					GCF_000191045.1-RS_2024_05_05	1541968	Complete Genome	40604		1
GCF_000237845.1	ASM23784v1	Rickettsia slovaca 13-B		13-B					NCBI Prokaryotic Genome Annotation Pipeline (PGAP)	1275089	Complete Genome	40890		1
GCF_000508225.1	ASM50822v1	Ehrlichia muris AS145		AS145					NCBI Prokaryotic Genome Annotation Pipeline (PGAP)	1196717	Complete Genome	41624		1
GCF_000217655.1	ASM21765v1	Treponema paraluiscuniculi Cuniculi A		Cuniculi A					GCF_000217655.1-RS_2024_03_28	1133390	Complete Genome	40703		1
GCF_000400935.1	ASM40093v1	Spiroplasma chrysopicola DF-1		DF-1					NCBI Prokaryotic Genome Annotation Pipeline (PGAP)	1123322	Complete Genome	41416		1
GCF_000008045.1	ASM804v1	Rickettsia typhi str. Wilmington		Wilmington					GCF_000008045.1-RS_2024_11_18	1111496	Complete Genome	38218		1
GCF_000471025.2	ASM47102v2	Chlamydia gallinacea 08-1274/3		08-1274/3					GCF_000471025.2-RS_2024_03_27	1067202	Complete Genome	42515		2
GCF_000019685.1	ASM1968v1	Borrelia duttonii Ly		Ly					GCF_000019685.1-RS_2024_11_18	1574881	Complete Genome	39706		17
GCF_023035295.1	ASM2303529v1	Borrelia coriaceae		Co53					GCF_023035295.1-RS_2024_05_08	1787333	Complete Genome	44669		24
GCF_000170955.2	ASM17095v2	Borreliella valaisiana VS116		VS116					NCBI Prokaryotic Genome Annotation Pipeline (PGAP)	1258864	Complete Genome	39876	ABCY02	12
GCF_001936255.1	ASM193625v1	Borrelia anserina Es		Es			UTHSCSA		NCBI Prokaryotic Genome Annotation Pipeline (PGAP)	1042690	Complete Genome	42740		6
GCF_000022525.1	ASM2252v1	Neorickettsia risticii str. Illinois		Illinois					NCBI Prokaryotic Genome Annotation Pipeline (PGAP)	879977	Complete Genome	40017		1
GCF_900476175.1	50648_D01	Mycoplasma putrefaciens		NCTC10155					NCBI Prokaryotic Genome Annotation Pipeline (PGAP)	832598	Complete Genome	43331		1
GCF_000815065.1	ASM81506v1	Mesomycoplasma flocculare ATCC 27399		Ms42					NCBI Prokaryotic Genome Annotation Pipeline (PGAP)	778866	Complete Genome	42010		1
GCF_900660685.1	57572_G01-3	Mycoplasmopsis columbina		NCTC10178					GCF_900660685.1-RS_2024_08_05	776661	Complete Genome	43494		1
GCF_003285045.1	ASM328504v1	[Mycoplasma] anseris		ATCC 49234					GCF_003285045.1-RS_2024_08_26	750009	Complete Genome	43282		1
GCF_000179035.2	ASM17903v2	Mycoplasma suis str. Illinois		Illinois					NCBI Prokaryotic Genome Annotation Pipeline (PGAP)	742431	Complete Genome	40592		1
GCF_000277795.1	ASM27779v1	Mycoplasma wenyonii str. Massachusetts		Massachusetts					GCF_000277795.1-RS_2024_03_27	650228	Complete Genome	41106		1
GCF_003955715.1	ASM395571v1	Streptomyces aquilus		GGCR-6					GCF_003955715.1-RS_2024_04_22	10393987	Complete Genome	43453		1
GCF_000166135.1	ASM16613v1	Pseudofrankia inefficax		EuI1c					GCF_000166135.1-RS_2024_07_29	8815781	Complete Genome	40487		1
GCF_018604545.1	ASM1860454v1	Streptomyces koelreuteriae		MG62					NCBI Prokaryotic Genome Annotation Pipeline (PGAP)	8599513	Complete Genome	44348		1
GCF_017377395.1	ASM1737739v1	Desulfonema magnum		4be13					GCF_017377395.1-RS_2024_07_03	8027777	Complete Genome	44272		1
GCF_014621695.1	ASM1462169v1	Streptomyces xanthii		CRXT-Y-14					GCF_014621695.1-RS_2024_10_26	8354710	Complete Genome	44089		3
GCF_029223865.1	ASM2922386v1	Telluria mixta		ACM 1762					GCF_029223865.1-RS_2024_08_26	7444617	Complete Genome	45001		1
GCF_015689335.1	ASM1568933v1	Massilia antarctica		P8398					GCF_015689335.1-RS_2024_08_18	7432405	Complete Genome	44160		1
GCF_000802245.2	ASM80224v2	Streptomyces pluripotens		MUSC 135					GCF_000802245.2-RS_2024_04_27	7346075	Complete Genome	42864		1
GCF_002266435.3	ASM226643v3	Bradyrhizobium amphicarpaeae		39S1MB					GCF_002266435.3-RS_2024_06_09	7025930	Complete Genome	45345		1
GCF_017377355.1	ASM1737735v1	Desulfonema limicola		5ac10					GCF_017377355.1-RS_2024_03_28	6908045	Complete Genome	44272		1
GCF_002813775.1	ASM281377v1	Candidatus Thiodictyon syntrophicum		Cad16T					NCBI Prokaryotic Genome Annotation Pipeline (PGAP)	7738984	Complete Genome	43076		3
GCF_020410765.1	ASM2041076v1	Streptomyces marincola		SCSIO 64649					GCF_020410765.1-RS_2024_11_18	6629020	Complete Genome	44480		1
GCF_001017435.1	ASM101743v1	Caldimonas brevitalea		DSM 7029					NCBI Prokaryotic Genome Annotation Pipeline (PGAP)	6476147	Complete Genome	42156		1
GCF_001741865.1	ASM174186v1	Bosea vaviloviae		Vaf18					GCF_001741865.1-RS_2024_04_24	6713548	Complete Genome	42634		2
GCF_002005305.1	ASM200530v1	Shewanella psychrophila		WP2					NCBI Prokaryotic Genome Annotation Pipeline (PGAP)	6353406	Complete Genome	42787		1
GCF_004328625.1	ASM432862v1	Streptomyces seoulensis		KCTC 9819					GCF_004328625.1-RS_2024_03_28	6426245	Complete Genome	43530		2
GCF_014268375.2	ASM1426837v2	Pseudomonas salmasensis		SWRI126					GCF_014268375.2-RS_2024_07_22	6289056	Complete Genome	44383		1
GCF_016313185.1	ASM1631318v1	Mycolicibacterium baixiangningiae		LJ126					NCBI Prokaryotic Genome Annotation Pipeline (PGAP)	6181092	Complete Genome	44188		1
GCF_963853645.1	MriyDSM45176v1	Mycobacterium riyadhense		DSM 45176			human		GCF_963853645.1-RS_2024_04_10	6635210	Complete Genome	45393		3
GCF_014268585.2	ASM1426858v2	Pseudomonas iranensis		SWRI54					GCF_014268585.2-RS_2024_07_22	6073514	Complete Genome	44383		1
GCF_040026395.1	ASM4002639v1	Pedobacter lusitanus		NL19					GCF_040026395.1-RS_2024_06_03	6049699	Complete Genome	45447		1
GCF_010725485.1	ASM1072548v1	Mycolicibacterium parafortuitum		JCM 6367					GCF_010725485.1-RS_2024_07_07	6044196	Complete Genome	43867		1
GCF_000993785.3	ASM99378v3	Streptomyces xiamenensis		MCCC 1A01550					GCF_000993785.3-RS_2024_05_04	5961402	Complete Genome	43696		1
GCF_001644575.1	ASM164457v1	Mycobacterium adipatum		YC-RL4					NCBI Prokaryotic Genome Annotation Pipeline (PGAP)	6053985	Complete Genome	42506		2
GCF_020911925.1	ASM2091192v1	Flavobacterium cupriresistens		F-323					GCF_020911925.1-RS_2024_05_19	5740613	Complete Genome	44522		1
GCF_009720625.1	ASM972062v1	Metabacillus sediminilitoris		DSL-17					GCF_009720625.1-RS_2024_11_26	5602542	Complete Genome	43799		1
GCF_000306785.1	ASM30678v1	Modestobacter italicus		BC 501					GCF_000306785.1-RS_2024_05_26	5575517	Complete Genome	41053		1
GCF_000520015.2	ASM52001v2	Chania multitudinisentens RB-25		RB-25					NCBI Prokaryotic Genome Annotation Pipeline (PGAP)	5488183	Complete Genome	42079		1
GCF_036208045.1	ASM3620804v1	Thiorhodovibrio winogradskyi		DSM 6702					NCBI Prokaryotic Genome Annotation Pipeline (PGAP)	5478625	Complete Genome	45316		1
GCF_004353845.1	ASM435384v1	Citrobacter arsenatis		LY-1					GCF_004353845.1-RS_2024_05_04	5370228	Complete Genome	43541		3
GCF_014041935.1	ASM1404193v1	Gordonia jinghuaiqii		zg-686					GCF_014041935.1-RS_2024_04_27	5184113	Complete Genome	44045		1
GCF_001642805.2	ASM164280v2	Serratia surfactantfaciens		YD25					GCF_001642805.2-RS_2024_03_28	5117644	Complete Genome	42605		1
GCF_008000995.1	ASM800099v1	Ruania zhangjianzhongii		HY168					GCF_008000995.1-RS_2024_04_27	5105677	Complete Genome	43695		2
GCF_019645815.1	ASM1964581v1	Mycolicibacter heraklionensis		JCM 30995					GCF_019645815.1-RS_2024_06_24	5061737	Complete Genome	44425		1
GCF_002355275.1	ASM235527v1	Rhizorhabdus dicambivorans		Ndbn-20					NCBI Prokaryotic Genome Annotation Pipeline (PGAP)	5541299	Complete Genome	43003		5
GCF_001717955.1	ASM171795v1	Sphingomonas panacis		DCY99					GCF_001717955.1-RS_2024_03_28	5322941	Complete Genome	42614		2
GCF_000213655.1	ASM21365v1	Alteromonas naphthalenivorans		SN2					NCBI Prokaryotic Genome Annotation Pipeline (PGAP)	4972148	Complete Genome	40676		1
GCF_009911795.1	ASM991179v1	Pseudarthrobacter psychrotolerans		YJ56					GCF_009911795.1-RS_2024_05_05	5170670	Complete Genome	43852		3
GCF_021484805.1	ASM2148480v1	Tellurirhabdus bombi		IE-0392					NCBI Prokaryotic Genome Annotation Pipeline (PGAP)	4941522	Complete Genome	44577		1
GCF_002863865.1	ASM286386v1	Ketobacter alkanivorans		GI5					NCBI Prokaryotic Genome Annotation Pipeline (PGAP)	4914503	Complete Genome	43105		1
GCF_003815775.1	ASM381577v1	Chryseobacterium joostei		DSM 16927					GCF_003815775.1-RS_2024_10_23	4890621	Complete Genome	43429		2
GCF_900475285.1	43222_B01	Pseudomonas taetrolens		NCTC10697					NCBI Prokaryotic Genome Annotation Pipeline (PGAP)	4843871	Complete Genome	43268		1
GCF_003957745.1	ASM395774v1	Shewanella khirikhana		TH2012					NCBI Prokaryotic Genome Annotation Pipeline (PGAP)	4858998	Complete Genome	43455		2
GCF_001431725.1	ASM143172v1	Halomonas huangheensis		BJGMM-B45					NCBI Prokaryotic Genome Annotation Pipeline (PGAP)	4757486	Complete Genome	42312		1
GCF_002896855.1	ASM289685v1	Clostridium thermosuccinogenes		DSM 5807					GCF_002896855.1-RS_2024_04_08	4731216	Complete Genome	43124		1
GCF_002310495.1	ASM231049v1	Nibricoccus aquaticus		HZ-65					GCF_002310495.1-RS_2024_05_03	4730447	Complete Genome	42996		1
GCF_000600105.1	ASM60010v1	Lysinibacillus varians		GY32					NCBI Prokaryotic Genome Annotation Pipeline (PGAP)	4662822	Complete Genome	41723		1
GCF_000011385.1	ASM1138v1	Gloeobacter violaceus PCC 7421		PCC 7421					NCBI Prokaryotic Genome Annotation Pipeline (PGAP)	4659019	Complete Genome	37897		1
GCF_001456355.1	ASM145635v1	Mycobacteroides saopaulense		EPM10906					NCBI Prokaryotic Genome Annotation Pipeline (PGAP)	4649175	Complete Genome	42341		1
GCF_006385555.1	ASM638555v1	Shewanella polaris		SM1901					GCF_006385555.1-RS_2024_03_28	4648537	Complete Genome	43639		1
GCF_002269385.1	ASM226938v1	Maribacter cobaltidurans		B1					GCF_002269385.1-RS_2024_10_22	4639957	Complete Genome	42971		1
GCF_018417475.1	ASM1841747v1	Novosphingobium decolorationis		502str22					GCF_018417475.1-RS_2024_04_05	4750375	Complete Genome	44336		2
GCF_010727125.1	ASM1072712v1	Mycolicibacter terrae		JCM 12143					NCBI Prokaryotic Genome Annotation Pipeline (PGAP)	4566186	Complete Genome	43867		1
GCF_002163585.1	ASM216358v1	Tatumella citrea		DSM 13699					NCBI Prokaryotic Genome Annotation Pipeline (PGAP)	4491252	Complete Genome	42888		2
GCF_002024805.1	ASM202480v1	Elizabethkingia bruuniana		G0146					NCBI Prokaryotic Genome Annotation Pipeline (PGAP)	4433522	Complete Genome	42804		1
GCF_001761465.1	ASM176146v1	Flavobacterium gilvum		EM1308					GCF_001761465.1-RS_2024_10_22	4402594	Complete Genome	42655		1
GCF_038024045.1	ASM3802404v1	Polaribacter staleyi		KCTC 52773					GCF_038024045.1-RS_2024_04_08	4392778	Complete Genome	45420		1
GCF_017348915.1	ASM1734891v1	Leclercia pneumoniae		49125					GCF_017348915.1-RS_2024_04_30	4395246	Complete Genome	44268		2
GCF_017357245.1	ASM1735724v1	Rhizobium bangladeshense		BLR175					GCF_017357245.1-RS_2024_05_05	6348611	Complete Genome	44271		6
GCF_020911905.1	ASM2091190v1	Flavobacterium flavipigmentatum		F-70					GCF_020911905.1-RS_2024_05_19	4362213	Complete Genome	44522		1
GCF_016618195.1	ASM1661819v1	Providencia manganoxydans		LLDRA6					GCF_016618195.1-RS_2024_03_25	4342370	Complete Genome	44208		1
GCF_036488675.1	ASM3648867v1	Sinorhizobium chiapasense		ITTG S70					NCBI Prokaryotic Genome Annotation Pipeline (PGAP)	6868315	Complete Genome	45331		5
GCF_007858975.2	ASM785897v2	Dickeya poaceiphila		NCPPB 569					NCBI Prokaryotic Genome Annotation Pipeline (PGAP)	4317154	Complete Genome	43781		1
GCF_003006155.1	ASM300615v1	Salinicola tamaricis		F01					GCF_003006155.1-RS_2024_04_08	4276240	Complete Genome	43175		1
GCF_001305575.3	ASM130557v3	Beggiatoa leptomitoformis		D-402					GCF_001305575.3-RS_2024_06_17	4265317	Complete Genome	43815		1
GCF_010983895.1	ASM1098389v1	Nitrogeniibacter mangrovi		M9-3-2					NCBI Prokaryotic Genome Annotation Pipeline (PGAP)	4236644	Complete Genome	43885		1
GCF_006385135.1	ASM638513v1	Paremcibacter congregatus		ZYLT					GCF_006385135.1-RS_2024_03_28	4189011	Complete Genome	43638		1
GCF_013376475.1	ASM1337647v1	Desulfolutivibrio sulfoxidireducens		DSM 107105					GCF_013376475.1-RS_2024_03_28	4155851	Complete Genome	44011		1
GCF_038024105.1	ASM3802410v1	Polaribacter butkevichii		KCTC 12100					GCF_038024105.1-RS_2024_04_08	4079563	Complete Genome	45391		1
GCF_034120055.1	ASM3412005v1	Microbacterium rhizosphaerae		KACC 19337					GCF_034120055.1-RS_2024_05_12	4057055	Complete Genome	45266		1
GCF_016134045.1	ASM1613404v1	Pelagovum pacificum		SM1903					NCBI Prokaryotic Genome Annotation Pipeline (PGAP)	4091934	Complete Genome	44185		3
GCF_003008555.2	ASM300855v2	Pukyongiella litopenaei		SH-1					GCF_003008555.2-RS_2024_04_25	4262966	Complete Genome	43719		6
GCF_000764535.1	ASM76453v1	Sphingomonas taxi		ATCC 55669					GCF_000764535.1-RS_2024_05_02	4061902	Complete Genome	41920		3
GCF_001761365.1	ASM176136v1	Polaribacter vadi		LPB0003					GCF_001761365.1-RS_2024_07_25	3809314	Complete Genome	42655		1
GCF_000507245.1	ASM50724v1	Salinispira pacifica		L21-RPul-D2					NCBI Prokaryotic Genome Annotation Pipeline (PGAP)	3782798	Complete Genome	41621		1
GCF_003096075.1	ASM309607v1	Dietzia lutea		YIM 80766					GCF_003096075.1-RS_2024_04_22	3911842	Complete Genome	43227		4
GCF_025917315.1	ASM2591731v1	Halomonas qaidamensis		XH36					GCF_025917315.1-RS_2024_11_26	3818310	Complete Genome	44865		2
GCF_003367315.1	ASM336731v1	Saccharospirillum mangrovi		HK-33					GCF_003367315.1-RS_2024_03_28	3686911	Complete Genome	43320		1
GCF_003240565.2	ASM324056v2	Rhizobium tumorigenes		1078					GCF_003240565.2-RS_2024_04_19	5977727	Complete Genome	45035		6
GCF_019722725.1	ASM1972272v1	Vreelandella profundi		MT13					GCF_019722725.1-RS_2024_04_07	3643760	Complete Genome	44431		1
GCF_008247605.1	ASM824760v1	Kushneria phosphatilytica		YCWA18					NCBI Prokaryotic Genome Annotation Pipeline (PGAP)	3624619	Complete Genome	43711		1
GCF_022809775.1	ASM2280977v1	Pseudodesulfovibrio tunisiensis		RB22					GCF_022809775.1-RS_2024_04_17	3609901	Complete Genome	44654		1
GCF_022814725.1	ASM2281472v1	Bdellovibrio reynosensis		LBG001					NCBI Prokaryotic Genome Annotation Pipeline (PGAP)	3582323	Complete Genome	44655		1
GCF_003991135.1	ASM399113v1	Anoxybacter fermentans		DY22613					NCBI Prokaryotic Genome Annotation Pipeline (PGAP)	3557532	Complete Genome	43468		1
GCF_012295615.1	ASM1229561v1	Bermanella marisrubri		RED65					GCF_012295615.1-RS_2024_04_27	3550395	Complete Genome	43936		2
GCF_010681825.2	ASM1068182v2	Sulfuriroseicoccus oceanibius		T37					GCF_010681825.2-RS_2024_05_06	3496488	Complete Genome	44203		1
GCF_002310795.1	ASM231079v1	Pseudoalteromonas issachenkonii		KMM 3549					GCF_002310795.1-RS_2024_04_22	4132618	Complete Genome	42996		2
GCF_013284055.1	ASM1328405v1	Deefgea piscis		D17					GCF_013284055.1-RS_2024_09_02	3428786	Complete Genome	43989		3
GCF_028869115.1	ASM2886911v1	Pseudemcibacter aquimaris		Y4					GCF_028869115.1-RS_2024_03_28	3369470	Complete Genome	44984		1
GCF_005377625.1	ASM537762v1	Desulfoglaeba alkanexedens ALDC		ALDC					GCF_005377625.1-RS_2024_05_04	3365583	Complete Genome	43600		1
GCF_026013905.1	ASM2601390v1	Schlegelella aquatica		LMG 23380					GCF_026013905.1-RS_2024_04_29	3348564	Complete Genome	44871		1
GCF_037055315.1	ASM3705531v1	Arachnia rubra		SK-1					GCF_037055315.1-RS_2024_04_05	3316918	Complete Genome	45387		1
GCF_006542665.1	Acom_1.0	Alistipes communis		5CBH24					GCF_006542665.1-RS_2024_10_23	3301347	Complete Genome	43628		1
GCF_004014855.1	ASM401485v1	Apibacter raozihei		HY041					GCF_004014855.1-RS_2024_10_23	3293048	Complete Genome	43479		1
GCF_024347495.1	ASM2434749v1	Vibrio gallaecicus		CECT 7244					GCF_024347495.1-RS_2024_10_11	5126655	Complete Genome	44755		2
GCF_015277895.1	ASM1527789v1	Microbacterium abyssi		A18JL241					GCF_015277895.1-RS_2024_04_07	3267287	Complete Genome	44143		1
GCF_001186155.3	ASM118615v3	Planococcus versutus		L10.15					GCF_001186155.3-RS_2024_03_28	3330075	Complete Genome	42675		3
GCF_023921225.1	ASM2392122v1	Legionella lytica		PCM 2298					NCBI Prokaryotic Genome Annotation Pipeline (PGAP)	3707997	Complete Genome	44739		3
GCF_002117005.1	ASM211700v1	Sedimentisphaera salicampi		ST-PulAB-D4					NCBI Prokaryotic Genome Annotation Pipeline (PGAP)	3192293	Complete Genome	42857		1
GCF_014334095.1	ASM1433409v1	Novosphingopyxis iocasae		PB63					GCF_014334095.1-RS_2024_05_05	3191507	Complete Genome	44073		1
GCF_024347575.1	ASM2434757v1	Vibrio pelagius		ATCC 25916					GCF_024347575.1-RS_2024_03_29	4963975	Complete Genome	44755		3
GCF_024347655.1	ASM2434765v1	Vibrio toranzoniae		CECT 7225					GCF_024347655.1-RS_2024_10_11	4605952	Complete Genome	44755		2
GCF_038019025.1	ASM3801902v1	Polaribacter marinaquae		MCCC 1K00696					GCF_038019025.1-RS_2024_04_08	3165535	Complete Genome	45391		1
GCF_021952865.1	ASM2195286v1	Clavibacter californiensis		CFBP 8216					GCF_021952865.1-RS_2024_10_25	3243492	Complete Genome	44596		2
GCF_030296755.1	ASM3029675v1	Methylophaga marina		NBRC 102421					GCF_030296755.1-RS_2024_06_21	3106976	Complete Genome	45009		1
GCF_021922925.1	ASM2192292v1	Clavibacter phaseoli		LPPA 982					GCF_021922925.1-RS_2024_03_17	3226754	Complete Genome	44595		2
GCF_009910365.1	ASM991036v1	Aequoribacter fuscus		IMCC3088					GCF_009910365.1-RS_2024_04_27	3095392	Complete Genome	43851		1
GCF_003999255.1	ASM399925v1	Caldicellulosiruptor changbaiensis		CBS-Z					NCBI Prokaryotic Genome Annotation Pipeline (PGAP)	2905633	Complete Genome	43473		1
GCF_029211325.2	ASM2921132v2	Caproicibacterium argilliputei		ZCY20-5					NCBI Prokaryotic Genome Annotation Pipeline (PGAP)	2904997	Complete Genome	45215		1
GCF_004014775.2	ASM401477v2	Acetobacter oryzoeni		B6					GCF_004014775.2-RS_2024_04_23	3153180	Complete Genome	43698		4
GCF_901482605.1	45532_E01	Hathewaya histolytica		NCTC503					GCF_901482605.1-RS_2024_04_14	2740791	Complete Genome	43596		1
GCF_030406725.1	ASM3040672v1	Alteriqipengyuania flavescens					SCSIO 75105		GCF_030406725.1-RS_2024_11_18	2719067	Complete Genome	45112		1
GCF_027557445.1	ASM2755744v1	Paenalcaligenes faecalis		YLCF04					GCF_027557445.1-RS_2024_06_23	2725648	Complete Genome	44929		2
GCF_038024095.1	ASM3802409v1	Polaribacter tangerinus		MCCC 1H00163					GCF_038024095.1-RS_2024_04_09	2693168	Complete Genome	45391		1
GCF_003718735.1	ASM371873v1	Staphylococcus debuckii		SDB 2975					GCF_003718735.1-RS_2024_03_28	2691850	Complete Genome	43412		1
GCF_900187255.1	51184_F02	Capnocytophaga haemolytica		NCTC12947					GCF_900187255.1-RS_2024_10_22	2688499	Complete Genome	42962		1
GCF_001663155.1	ASM166315v1	Altererythrobacter ishigakiensis		NBRC 107699					GCF_001663155.1-RS_2024_05_02	2673978	Complete Genome	42536		1
GCF_014041995.1	ASM1404199v1	Changpingibacter yushuensis		JY-X040					GCF_014041995.1-RS_2024_05_05	2661583	Complete Genome	44045		1
GCF_002838765.1	ASM283876v1	Kangiella profundi		FT102					GCF_002838765.1-RS_2024_11_26	2653010	Complete Genome	43082		1
GCF_900186985.1	50377_C01	Staphylococcus piscifermentans		NCTC13836					NCBI Prokaryotic Genome Annotation Pipeline (PGAP)	2613271	Complete Genome	42962		1
GCF_000828915.1	ASM82891v1	Serpentinimonas maccroryi		B1					GCF_000828915.1-RS_2024_03_28	2623236	Complete Genome	41776		2
GCF_022749515.1	ASM2274951v1	Morococcus cerebrosus		CIP 81.93					GCF_022749515.1-RS_2024_04_11	2574276	Complete Genome	44649		1
GCF_018324385.1	ASM1832438v1	Ferrigenium kumadai		An22					GCF_018324385.1-RS_2024_05_06	2572603	Complete Genome	44271		1
GCF_030408855.1	ASM3040885v1	Corynebacterium glaucum		DSM 44530					GCF_030408855.1-RS_2024_07_07	2529320	Complete Genome	45112		1
GCF_002216145.1	ASM221614v1	Neisseria chenwenguii		10023					NCBI Prokaryotic Genome Annotation Pipeline (PGAP)	2496444	Complete Genome	42926		1
GCF_010537335.1	ASM1053733v1	Amedibacterium intestinale		9CBEGH2					NCBI Prokaryotic Genome Annotation Pipeline (PGAP)	2488096	Complete Genome	43857		1
GCF_000767685.1	ASM76768v1	Corynebacterium ramonii FRC0011		FRC0011					GCF_000767685.1-RS_2024_10_11	2442826	Complete Genome	41934		1
GCF_000980835.1	ASM98083v1	Corynebacterium kutscheri		DSM 20755					NCBI Prokaryotic Genome Annotation Pipeline (PGAP)	2354065	Complete Genome	42118		1
GCF_009026825.1	ASM902682v1	Corynebacterium urogenitale		LMM-1652					NCBI Prokaryotic Genome Annotation Pipeline (PGAP)	2351892	Complete Genome	43754		1
GCF_016127715.1	ASM1612771v1	Staphylococcus saccharolyticus		FDAARGOS_1074					GCF_016127715.1-RS_2024_04_21	2346516	Complete Genome	44185		1
GCF_016028775.1	ASM1602877v1	Moraxella nonliquefaciens		FDAARGOS_869					GCF_016028775.1-RS_2024_11_28	2343743	Complete Genome	44179		2
GCF_017945865.1	ASM1794586v1	Xiamenia xianingshaonis		zg-886					GCF_017945865.1-RS_2024_10_11	2263463	Complete Genome	44300		1
GCF_011455875.1	ASM1145587v1	Basfia succiniciproducens		JF4016					GCF_011455875.1-RS_2024_04_19	2253194	Complete Genome	43909		1
GCF_039830185.1	ASM3983018v1	Bifidobacterium faecale		JCM 19861					GCF_039830185.1-RS_2024_06_17	2199425	Complete Genome	45438		1
GCF_000006985.1	ASM698v1	Chlorobaculum tepidum TLS		TLS					NCBI Prokaryotic Genome Annotation Pipeline (PGAP)	2154946	Complete Genome	37439		1
GCF_008369785.1	ASM836978v1	Francisella marina		E95-16					GCF_008369785.1-RS_2024_05_04	2062281	Complete Genome	43719		2
GCF_003627135.1	ASM362713v1	Streptococcus koreensis		KCOM 2890 (=JS71)					NCBI Prokaryotic Genome Annotation Pipeline (PGAP)	2009598	Complete Genome	43380		1
GCF_000020985.1	ASM2098v1	Thermodesulfovibrio yellowstonii DSM 11347		DSM 11347					GCF_000020985.1-RS_2024_04_06	2003803	Complete Genome	39717		1
GCF_013201895.1	ASM1320189v1	Campylobacter blaseri		LMG 30333					GCF_013201895.1-RS_2024_04_27	1891678	Complete Genome	43983		1
GCF_001535545.1	ASM153554v1	Thermus parvatiensis		RL					GCF_001535545.1-RS_2024_03_28	2016098	Complete Genome	42394		2
GCF_000021645.1	ASM2164v1	Dictyoglomus turgidum DSM 6724		DSM 6724					GCF_000021645.1-RS_2024_04_10	1855560	Complete Genome	39794		1
GCF_000024905.1	ASM2490v1	Thermanaerovibrio acidaminovorans DSM 6589		DSM 6589					GCF_000024905.1-RS_2024_04_10	1848474	Complete Genome	40136		1
GCF_012317585.1	ASM1231758v1	Thermosulfurimonas marina		SU872					GCF_012317585.1-RS_2024_05_05	1763258	Complete Genome	43936		1
GCF_004102045.2	ASM410204v2	Oenococcus sicerae		UCMA15228					GCF_004102045.2-RS_2024_03_28	1664394	Complete Genome	43868		1
GCF_000008625.1	ASM862v1	Aquifex aeolicus VF5		VF5					GCF_000008625.1-RS_2024_05_05	1590791	Complete Genome	36516		2
GCF_000512735.1	ASM51273v1	Thermocrinis ruber		DSM 23557					GCF_000512735.1-RS_2024_05_02	1521037	Complete Genome	41642		1
GCF_000973085.1	ASM97308v1	Sneathia vaginalis		SN35					GCF_000973085.1-RS_2024_03_28	1330224	Complete Genome	42111		1
GCF_037482225.1	ASM3748222v1	[Mycoplasma] gypis		B1/T1					GCF_037482225.1-RS_2024_04_05	833262	Complete Genome	45387		1
GCF_024498255.1	ASM2449825v1	Mycoplasmopsis equigenitalium		T37					NCBI Prokaryotic Genome Annotation Pipeline (PGAP)	806532	Complete Genome	44774		1
GCF_003855455.1	ASM385545v1	Mycoplasma struthionis		237IA					NCBI Prokaryotic Genome Annotation Pipeline (PGAP)	737591	Complete Genome	43436		1
GCF_000024025.1	ASM2402v1	Catenulispora acidiphila DSM 44928		DSM 44928					GCF_000024025.1-RS_2024_11_06	10467782	Complete Genome	40046		1
GCF_000024865.1	ASM2486v1	Streptosporangium roseum DSM 43021		DSM 43021					GCF_000024865.1-RS_2024_05_01	10369518	Complete Genome	40157		2
GCF_002305855.1	ASM230585v1	Melittangium boletus DSM 14713		DSM 14713					GCF_002305855.1-RS_2024_05_03	9910441	Complete Genome	42993		1
GCF_000024805.1	ASM2480v1	Haliangium ochraceum DSM 14365		DSM 14365					GCF_000024805.1-RS_2024_03_28	9446314	Complete Genome	40113		1
GCF_000494755.1	ASM49475v1	Actinoplanes friuliensis DSM 7358		DSM 7358					GCF_000494755.1-RS_2024_08_04	9376071	Complete Genome	41579		1
GCF_000328705.1	ASM32870v1	Saccharothrix espanaensis DSM 44229		type strain: DSM 44229					NCBI Prokaryotic Genome Annotation Pipeline (PGAP)	9360653	Complete Genome	41184		1
GCF_000269985.1	ASM26998v1	Kitasatospora setae KM-6054		KM-6054					NCBI Prokaryotic Genome Annotation Pipeline (PGAP)	8783278	Complete Genome	40493		1
GCF_008704855.1	ASM870485v1	Streptomyces platensis		ATCC 23948					GCF_008704855.1-RS_2024_04_23	8501012	Complete Genome	43734		1
GCF_000212735.1	ASM21273v1	Haliscomenobacter hydrossis DSM 1100		DSM 1100					GCF_000212735.1-RS_2024_03_12	8771651	Complete Genome	40672		4
GCF_000344805.1	ASM34480v1	Bradyrhizobium oligotrophicum S58		S58					NCBI Prokaryotic Genome Annotation Pipeline (PGAP)	8264165	Complete Genome	41333		1
GCF_000023245.1	ASM2324v1	Actinosynnema mirum DSM 43827		DSM 43827					GCF_000023245.1-RS_2024_05_01	8248144	Complete Genome	40038		1
GCF_002215215.1	ASM221521v1	Granulosicoccus antarcticus IMCC3135		IMCC3135					NCBI Prokaryotic Genome Annotation Pipeline (PGAP)	7783862	Complete Genome	42922		1
GCF_000317105.1	ASM31710v1	Oscillatoria acuminata PCC 6304		PCC 6304					GCF_000317105.1-RS_2024_06_07	7804270	Complete Genome	41248		3
GCF_000024345.1	ASM2434v1	Kribbella flavida DSM 17836		DSM 17836					GCF_000024345.1-RS_2024_03_20	7579488	Complete Genome	40191		1
GCF_000012985.1	ASM1298v1	Hahella chejuensis KCTC 2396		KCTC 2396					GCF_000012985.1-RS_2024_03_27	7215267	Complete Genome	38700		1
GCF_000176035.2	ASM17603v2	Mesorhizobium opportunistum WSM2075		WSM2075					GCF_000176035.2-RS_2024_04_29	6884444	Complete Genome	40708		1
GCF_000024545.1	ASM2454v1	Stackebrandtia nassauensis DSM 44728		DSM 44728					NCBI Prokaryotic Genome Annotation Pipeline (PGAP)	6841557	Complete Genome	40242		1
GCF_000204155.1	ASM20415v1	Micromonospora maris AB-18-032		AB-18-032					GCF_000204155.1-RS_2024_04_26	6732271	Complete Genome	40646		2
GCF_000218895.1	ASM21889v1	Runella slithyformis DSM 19594		DSM 19594					GCF_000218895.1-RS_2024_09_16	6919729	Complete Genome	40711		6
GCF_000266945.1	ASM26694v1	Desulfomonile tiedjei DSM 6799		DSM 6799					GCF_000266945.1-RS_2024_07_03	6527027	Complete Genome	41072		2
GCF_000317695.1	ASM31769v1	Anabaena cylindrica PCC 7122		PCC 7122					GCF_000317695.1-RS_2024_04_26	7063285	Complete Genome	41250		7
GCF_025149125.1	ASM2514912v1	[Clostridium] asparagiforme DSM 15981		DSM 15981					NCBI Prokaryotic Genome Annotation Pipeline (PGAP)	6353279	Complete Genome	44816		1
GCF_000317125.1	ASM31712v1	Chroococcidiopsis thermalis PCC 7203		PCC 7203					GCF_000317125.1-RS_2024_05_02	6689401	Complete Genome	41248		3
GCF_000222485.1	ASM22248v1	Cyclobacterium marinum DSM 745		DSM 745					GCF_000222485.1-RS_2024_10_22	6221273	Complete Genome	40758		1
GCF_000230995.2	ASM23099v3	Mesorhizobium australicum WSM2073		WSM2073					GCF_000230995.2-RS_2024_04_29	6200534	Complete Genome	41271		1
GCF_000024365.1	ASM2436v1	Nakamurella multipartita DSM 44233		DSM 44233					NCBI Prokaryotic Genome Annotation Pipeline (PGAP)	6060298	Complete Genome	40071		1
GCF_002257705.2	SPSIL	Sporomusa silvacetica DSM 10669		DSM 10669					GCF_002257705.2-RS_2024_09_07	6046356	Complete Genome	45543		1
GCF_000019965.1	ASM1996v1	Opitutus terrae PB90-1		PB90-1					GCF_000019965.1-RS_2024_05_05	5957605	Complete Genome	39546		1
GCF_000019525.1	ASM1952v1	Shewanella woodyi ATCC 51908		ATCC 51908					NCBI Prokaryotic Genome Annotation Pipeline (PGAP)	5935403	Complete Genome	39520		1
GCF_000235605.1	ASM23560v1	Desulfosporosinus orientis DSM 765		DSM 765					GCF_000235605.1-RS_2024_05_13	5863081	Complete Genome	40863		1
GCF_000017805.1	ASM1780v1	Roseiflexus castenholzii DSM 13941		DSM 13941					NCBI Prokaryotic Genome Annotation Pipeline (PGAP)	5723298	Complete Genome	39317		1
GCF_000024385.1	ASM2438v1	Thermomonospora curvata DSM 43183		DSM 43183					GCF_000024385.1-RS_2024_05_01	5639016	Complete Genome	40133		1
GCF_019645835.1	ASM1964583v1	Mycolicibacterium holsaticum DSM 44478 = JCM 12374		JCM 12374					GCF_019645835.1-RS_2024_06_24	5623714	Complete Genome	44425		1
GCF_000325705.1	ASM32570v1	Echinicola vietnamensis DSM 17526		DSM 17526					GCF_000325705.1-RS_2024_05_02	5608040	Complete Genome	41262		1
GCF_000020365.1	ASM2036v1	Desulforapulum autotrophicum HRM2		HRM2					NCBI Prokaryotic Genome Annotation Pipeline (PGAP)	5657782	Complete Genome	39862		2
GCF_000018025.1	ASM1802v1	Shewanella sediminis HAW-EB3		HAW-EB3					NCBI Prokaryotic Genome Annotation Pipeline (PGAP)	5517674	Complete Genome	39343		1
GCF_000186345.1	ASM18634v1	Isosphaera pallida ATCC 43644		ATCC 43644					GCF_000186345.1-RS_2024_09_25	5529304	Complete Genome	40563		2
GCF_000010525.1	ASM1052v1	Azorhizobium caulinodans ORS 571		ORS 571					GCF_000010525.1-RS_2024_03_27	5369772	Complete Genome	39371		1
GCF_000025345.1	ASM2534v1	Geodermatophilus obscurus DSM 43160		DSM 43160					GCF_000025345.1-RS_2024_04_19	5322497	Complete Genome	40198		1
GCF_000724625.1	ASM72462v1	Fimbriimonas ginsengisoli Gsoil 348		GSoil 348					GCF_000724625.1-RS_2024_03_28	5231762	Complete Genome	41830		1
GCF_000242635.2	ASM24263v3	Solitalea canadensis DSM 3403		DSM 3403					NCBI Prokaryotic Genome Annotation Pipeline (PGAP)	5202069	Complete Genome	40976		1
GCF_000155735.2	ASM15573v2	Octadecabacter arcticus 238		238					GCF_000155735.2-RS_2024_03_28	5478249	Complete Genome	41372		3
GCF_000307105.1	ASM30710v1	Desulfobacula toluolica Tol2		Tol2					NCBI Prokaryotic Genome Annotation Pipeline (PGAP)	5197905	Complete Genome	41169		1
GCF_000018285.1	ASM1828v1	Shewanella pealeana ATCC 700345		ATCC 700345					NCBI Prokaryotic Genome Annotation Pipeline (PGAP)	5174581	Complete Genome	39359		1
GCF_000179915.2	ASM17991v2	Terriglobus saanensis SP1PR4		SP1PR4					GCF_000179915.2-RS_2024_05_01	5095226	Complete Genome	40567		1
GCF_000317575.1	ASM31757v1	Stanieria cyanosphaera PCC 7437		PCC 7437					NCBI Prokaryotic Genome Annotation Pipeline (PGAP)	5544990	Complete Genome	41249		6
GCF_000227745.2	ASM22774v3	Thiocystis violascens DSM 198		DSM 198					GCF_000227745.2-RS_2024_05_01	5017071	Complete Genome	41068		1
GCF_000014965.1	ASM1496v1	Syntrophobacter fumaroxidans MPOB		MPOB					GCF_000014965.1-RS_2024_07_03	4990251	Complete Genome	39016		1
GCF_000091325.1	ASM9132v1	Shewanella violacea DSS12		DSS12					NCBI Prokaryotic Genome Annotation Pipeline (PGAP)	4962103	Complete Genome	40269		1
GCF_900187065.1	50465_H02	Mycolicibacterium thermoresistibile		NCTC10409					GCF_900187065.1-RS_2024_07_07	4950685	Complete Genome	42962		1
GCF_000016985.1	ASM1698v1	Alkaliphilus metalliredigens QYMF		QYMF					NCBI Prokaryotic Genome Annotation Pipeline (PGAP)	4929566	Complete Genome	39261		1
GCF_000255115.2	ASM25511v3	Desulfosporosinus acidiphilus SJ4		SJ4					GCF_000255115.2-RS_2024_05_13	4991181	Complete Genome	41075		3
GCF_000265505.1	ASM26550v1	Bernardetia litoralis DSM 6794		DSM 6794					GCF_000265505.1-RS_2024_05_01	4919337	Complete Genome	41071		1
GCF_000186265.1	ASM18626v1	Cellulophaga algicola DSM 14237		DSM 14237					NCBI Prokaryotic Genome Annotation Pipeline (PGAP)	4888353	Complete Genome	40561		1
GCF_000231385.2	ASM23138v3	Desulfosporosinus meridiei DSM 13257		DSM 13257					GCF_000231385.2-RS_2024_05_13	4873567	Complete Genome	41148		1
GCF_000233715.2	ASM23371v3	Desulfoscipio gibsoniae DSM 7213		DSM 7213					GCF_000233715.2-RS_2024_07_03	4855529	Complete Genome	41400		1
GCF_000348785.1	ASM34878v1	Ilumatobacter coccineus YM16-304		YM16-304					NCBI Prokaryotic Genome Annotation Pipeline (PGAP)	4830181	Complete Genome	41348		1
GCF_000155675.2	ASM15567v2	Octadecabacter antarcticus 307		307					NCBI Prokaryotic Genome Annotation Pipeline (PGAP)	4875481	Complete Genome	41372		2
GCF_000092925.1	ASM9292v1	Ancylobacter novellus DSM 506		DSM 506					NCBI Prokaryotic Genome Annotation Pipeline (PGAP)	4765023	Complete Genome	40325		1
GCF_000521505.1	ASM52150v1	Advenella mimigardefordensis DPN7		DPN7					NCBI Prokaryotic Genome Annotation Pipeline (PGAP)	4764126	Complete Genome	41661		2
GCF_000214175.1	ASM21417v1	Hoyosella subflava DQS3-9A1		DQS3-9A1					NCBI Prokaryotic Genome Annotation Pipeline (PGAP)	4863490	Complete Genome	40683		3
GCF_000178835.2	ASM17883v2	Cellulosilyticum lentocellum DSM 5427		DSM 5427					NCBI Prokaryotic Genome Annotation Pipeline (PGAP)	4714237	Complete Genome	40624		1
GCF_000243115.2	ASM24311v3	Niabella soli DSM 19437		DSM 19437					GCF_000243115.2-RS_2024_10_22	4697343	Complete Genome	41642		1
GCF_000177235.2	ASM17723v2	Evansella cellulosilytica DSM 2522		DSM 2522					GCF_000177235.2-RS_2024_05_01	4681672	Complete Genome	40539		1
GCF_000021805.1	ASM2180v1	Rippkaea orientalis PCC 8801		PCC 8801					GCF_000021805.1-RS_2024_04_02	4787694	Complete Genome	39799		4
GCF_000023105.1	ASM2310v1	Beutenbergia cavernae DSM 12333		DSM 12333					GCF_000023105.1-RS_2024_05_01	4669183	Complete Genome	39940		1
GCF_000143985.1	ASM14398v1	Sediminispirochaeta smaragdinae DSM 11293		DSM 11293					NCBI Prokaryotic Genome Annotation Pipeline (PGAP)	4653970	Complete Genome	40388		1
GCF_000192745.1	ASM19274v1	Polymorphum gilvum SL003B-26A1		SL003B-26A1					GCF_000192745.1-RS_2024_04_06	4718963	Complete Genome	40620		2
GCF_000010305.1	ASM1030v1	Gemmatimonas aurantiaca T-27		T-27					GCF_000010305.1-RS_2024_05_05	4636964	Complete Genome	39904		1
GCF_000190735.1	ASM19073v2	Pseudopedobacter saltans DSM 12145		DSM 12145					NCBI Prokaryotic Genome Annotation Pipeline (PGAP)	4635236	Complete Genome	40603		1
GCF_000194605.1	ASM19460v1	Fluviicola taffensis DSM 16823		DSM 16823					GCF_000194605.1-RS_2024_05_01	4633577	Complete Genome	40633		1
GCF_000020725.1	ASM2072v1	Citrifermentans bemidjiense Bem		Bem					GCF_000020725.1-RS_2024_11_18	4615150	Complete Genome	39679		1
GCF_013282725.1	ASM1328272v1	Yersinia mollaretii ATCC 43969		ATCC 43969					GCF_013282725.1-RS_2024_04_27	4603534	Complete Genome	43988		1
GCF_000015285.1	ASM1528v1	Psychromonas ingrahamii 37		37					NCBI Prokaryotic Genome Annotation Pipeline (PGAP)	4559598	Complete Genome	39073		1
GCF_000013765.1	ASM1376v1	Shewanella denitrificans OS217		OS217					NCBI Prokaryotic Genome Annotation Pipeline (PGAP)	4545906	Complete Genome	38817		1
GCF_000024205.1	ASM2420v1	Desulfofarcimen acetoxidans DSM 771		DSM 771					GCF_000024205.1-RS_2024_04_07	4545624	Complete Genome	40066		1
GCF_039724765.1	E37_hybrid	Sagittula stellata E-37		E-37					GCF_039724765.1-RS_2024_05_22	5290610	Complete Genome	45436		5
GCF_000183425.1	ASM18342v1	Marivirga tractuosa DSM 4126		DSM 4126					GCF_000183425.1-RS_2024_10_23	4516490	Complete Genome	40512		2
GCF_001632775.1	ASM163277v1	Dokdonella koreensis DS-123		DS-123					GCF_001632775.1-RS_2024_05_05	4446619	Complete Genome	42487		1
GCF_000024405.1	ASM2440v1	Sebaldella termitidis ATCC 33386		ATCC 33386					NCBI Prokaryotic Genome Annotation Pipeline (PGAP)	4486650	Complete Genome	40135		3
GCF_000013885.1	ASM1388v1	Nitrobacter hamburgensis X14		X14					GCF_000013885.1-RS_2024_05_26	5011522	Complete Genome	38818		4
GCF_900478165.1	48290_A02	Lederbergia lenta		NCTC4824					GCF_900478165.1-RS_2024_03_28	4384366	Complete Genome	43269		1
GCF_000266885.1	ASM26688v1	Turneriella parva DSM 21527		DSM 21527					GCF_000266885.1-RS_2024_05_01	4409302	Complete Genome	41072		2
GCF_001653335.1	ASM165333v1	Nocardioides dokdonensis FR1436		FR1436					NCBI Prokaryotic Genome Annotation Pipeline (PGAP)	4376707	Complete Genome	42517		1
GCF_000153485.2	ASM15348v2	Psychroflexus torquis ATCC 700755		ATCC 700755					GCF_000153485.2-RS_2024_05_01	4321832	Complete Genome	41191		1
GCF_000243155.2	ASM24315v3	Desulfitobacterium dehalogenans ATCC 51507		ATCC 51507					GCF_000243155.2-RS_2024_05_13	4321753	Complete Genome	41071		1
GCF_000178975.2	ASM17897v2	Granulicella tundricola MP5ACTX9		MP5ACTX9					NCBI Prokaryotic Genome Annotation Pipeline (PGAP)	5503984	Complete Genome	40576		6
GCF_000023445.1	ASM2344v1	Maridesulfovibrio salexigens DSM 2638		DSM 2638					GCF_000023445.1-RS_2024_05_01	4289847	Complete Genome	39990		1
GCF_000148645.1	ASM14864v1	Ferrimonas balearica DSM 9799		DSM 9799					GCF_000148645.1-RS_2024_05_01	4279159	Complete Genome	40445		1
GCF_000024925.1	ASM2492v1	Sanguibacter keddieii DSM 10542		DSM 10542					GCF_000024925.1-RS_2024_05_01	4253413	Complete Genome	40136		1
GCF_000190575.1	ASM19057v1	Phocaeicola salanitronis DSM 18170		DSM 18170					GCF_000190575.1-RS_2024_10_23	4308663	Complete Genome	40602		4
GCF_000227705.2	ASM22770v3	Thermobacillus composti KWC4		KWC4					NCBI Prokaryotic Genome Annotation Pipeline (PGAP)	4355525	Complete Genome	41261		2
GCF_000265405.1	ASM26540v1	Belliella baltica DSM 15883		DSM 15883					GCF_000265405.1-RS_2024_05_01	4196595	Complete Genome	41068		1
GCF_000019845.1	ASM1984v1	Beijerinckia indica subsp. indica ATCC 9039		ATCC 9039					NCBI Prokaryotic Genome Annotation Pipeline (PGAP)	4418616	Complete Genome	39549		3
GCF_000511355.1	ASM51135v1	Leisingera methylohalidivorans DSM 14336		DSM 14336; MB2					GCF_000511355.1-RS_2024_05_02	4650996	Complete Genome	41628		3
GCF_000092865.1	ASM9286v1	Cellulomonas flavigena DSM 20109		DSM 20109					GCF_000092865.1-RS_2024_05_01	4123179	Complete Genome	40311		1
GCF_000024725.1	ASM2472v1	Nitrosococcus halophilus Nc 4		Nc 4					GCF_000024725.1-RS_2024_03_28	4145260	Complete Genome	40263		2
GCF_020792675.1	ASM2079267v1	Brachybacterium halotolerans subsp. kimchii		CBA3105					NCBI Prokaryotic Genome Annotation Pipeline (PGAP)	4101974	Complete Genome	44508		2
GCF_000166395.1	ASM16639v1	Leadbetterella byssophila DSM 17132		DSM 17132					GCF_000166395.1-RS_2024_09_16	4059653	Complete Genome	40494		1
GCF_000327045.1	ASM32704v1	Thioflavicoccus mobilis 8321		8321					GCF_000327045.1-RS_2024_05_02	4137521	Complete Genome	41263		2
GCF_000015045.1	ASM1504v1	Pelobacter propionicus DSM 2379		DSM 2379					NCBI Prokaryotic Genome Annotation Pipeline (PGAP)	4241119	Complete Genome	39051		3
GCF_000321415.2	ASM32141v2	Thioalkalivibrio nitratireducens DSM 14787		DSM 14787					NCBI Prokaryotic Genome Annotation Pipeline (PGAP)	4002350	Complete Genome	42361		1
GCF_000236705.1	ASM23670v1	Owenweeksia hongkongensis DSM 17368		DSM 17368					NCBI Prokaryotic Genome Annotation Pipeline (PGAP)	4000057	Complete Genome	40882		1
GCF_000186225.1	ASM18622v1	Bacteroides helcogenes P 36-108		P 36-108					GCF_000186225.1-RS_2024_05_01	3998906	Complete Genome	40561		1
GCF_000017265.1	ASM1726v1	Phenylobacterium zucineum HLK1		HLK1					NCBI Prokaryotic Genome Annotation Pipeline (PGAP)	4379231	Complete Genome	39678		2
GCF_000215085.1	ASM21508v1	Desulforamulus ruminis DSM 2154		DSM 2154					GCF_000215085.1-RS_2024_03_27	3969014	Complete Genome	40689		1
GCF_000018405.1	ASM1840v1	Desulfosudis oleivorans Hxd3		Hxd3					NCBI Prokaryotic Genome Annotation Pipeline (PGAP)	3944167	Complete Genome	39374		1
GCF_024346755.1	ASM2434675v1	Vibrio aerogenes		LMG 19650					GCF_024346755.1-RS_2024_10_11	5368019	Complete Genome	44755		3
GCF_000017565.1	ASM1756v1	Parvibaculum lavamentivorans DS-1		DS-1					GCF_000017565.1-RS_2024_05_01	3914745	Complete Genome	39293		1
GCF_000214215.1	ASM21421v1	Marinomonas posidonica IVIA-Po-181		IVIA-Po-181					GCF_000214215.1-RS_2024_05_01	3899940	Complete Genome	40683		1
GCF_000026185.1	ASM2618v1	Erwinia tasmaniensis Et1/99		Et1/99					NCBI Prokaryotic Genome Annotation Pipeline (PGAP)	4067864	Complete Genome	39581		6
GCF_000317835.1	ASM31783v1	Deinococcus peraridilitoris DSM 19664		DSM 19664					GCF_000317835.1-RS_2024_05_02	4513714	Complete Genome	41253		3
GCF_000284415.1	ASM28441v2	Pararhodospirillum photometricum DSM 122		DSM 122					GCF_000284415.1-RS_2024_04_06	3876289	Complete Genome	40962		1
GCF_000214355.1	ASM21435v1	Leadbettera azotonutricia ZAS-9		ZAS-9					GCF_000214355.1-RS_2024_05_01	3855671	Complete Genome	40686		1
GCF_000186885.1	ASM18688v1	Desulfobulbus propionicus DSM 2032		DSM 2032					GCF_000186885.1-RS_2024_05_06	3851869	Complete Genome	40570		1
GCF_001636295.1	ASM163629v1	Isoptericola dokdonensis DS-3		DS-3					NCBI Prokaryotic Genome Annotation Pipeline (PGAP)	3826972	Complete Genome	42493		1
GCF_025145845.1	ASM2514584v1	Alistipes shahii WAL 8301		WAL 8301					NCBI Prokaryotic Genome Annotation Pipeline (PGAP)	3809618	Complete Genome	44816		1
GCF_000060345.1	ASM6034v1	Christiangramia forsetii KT0803		KT0803					GCF_000060345.1-RS_2024_04_15	3798465	Complete Genome	39027		1
GCF_000317615.1	ASM31761v1	Dactylococcopsis salina PCC 8305		PCC 8305					NCBI Prokaryotic Genome Annotation Pipeline (PGAP)	3781008	Complete Genome	41250		1
GCF_000224005.2	ASM22400v3	Marichromatium purpuratum 984		984					NCBI Prokaryotic Genome Annotation Pipeline (PGAP)	3779112	Complete Genome	41642		1
GCF_000025905.1	ASM2590v1	Coraliomargarita akajimensis DSM 45221		DSM 45221					GCF_000025905.1-RS_2024_05_05	3750771	Complete Genome	40273		1
GCF_000183135.1	ASM18313v1	Paludibacter propionicigenes WB4		WB4					GCF_000183135.1-RS_2024_03_12	3685504	Complete Genome	40505		1
GCF_000258405.1	ASM25840v1	Ignavibacterium album JCM 16511		JCM 16511					GCF_000258405.1-RS_2024_03_28	3658997	Complete Genome	41009		1
GCF_000143965.1	ASM14396v1	Desulfarculus baarsii DSM 2075		DSM 2075					NCBI Prokaryotic Genome Annotation Pipeline (PGAP)	3655731	Complete Genome	40388		1
GCF_000503895.1	ASM50389v1	Hyphomicrobium nitrativorans NL23		NL23					NCBI Prokaryotic Genome Annotation Pipeline (PGAP)	3653837	Complete Genome	41612		1
GCF_000176915.2	ASM17691v2	Pseudodesulfovibrio aespoeensis Aspo-2		Aspo-2					NCBI Prokaryotic Genome Annotation Pipeline (PGAP)	3629109	Complete Genome	40547		1
GCF_000242255.2	ASM24225v3	Frateuria aurantia DSM 6220		DSM 6220					GCF_000242255.2-RS_2024_05_12	3603458	Complete Genome	40970		1
GCF_000214705.1	ASM21470v1	Desulfofundulus kuznetsovii DSM 6115		DSM 6115					GCF_000214705.1-RS_2024_07_05	3601386	Complete Genome	40687		1
GCF_000093085.1	ASM9308v1	[Bacillus] selenitireducens MLS10		MLS10					NCBI Prokaryotic Genome Annotation Pipeline (PGAP)	3592487	Complete Genome	40326		1
GCF_000236685.1	ASM23668v1	Sphaerochaeta pleomorpha str. Grapes		Grapes					GCF_000236685.1-RS_2024_05_01	3590853	Complete Genome	40882		1
GCF_003019675.1	ASM301967v1	Fusobacterium ulcerans		ATCC 49185					GCF_003019675.1-RS_2024_04_27	3537675	Complete Genome	43185		1
GCF_000199675.1	ASM19967v1	Anaerolinea thermophila UNI-1		UNI-1					GCF_000199675.1-RS_2024_06_16	3532378	Complete Genome	40567		1
GCF_000024125.1	ASM2412v1	Robiginitalea biformata HTCC2501		HTCC2501					GCF_000024125.1-RS_2024_10_22	3530383	Complete Genome	40067		1
GCF_000025945.1	ASM2594v1	Desulfotalea psychrophila LSv54		LSv54					NCBI Prokaryotic Genome Annotation Pipeline (PGAP)	3659634	Complete Genome	38199		3
GCF_000265385.1	ASM26538v1	Aequorivita sublithincola DSM 14238		DSM 14238					GCF_000265385.1-RS_2024_05_01	3520671	Complete Genome	41068		1
GCF_000186385.1	ASM18638v1	Deinococcus maricopensis DSM 21211		DSM 21211					GCF_000186385.1-RS_2024_05_01	3498530	Complete Genome	40563		1
GCF_900637975.1	53550_F01	Actinomyces viscosus		NCTC10951					NCBI Prokaryotic Genome Annotation Pipeline (PGAP)	3491241	Complete Genome	43454		1
GCF_000023785.1	ASM2378v1	Hirschia baltica ATCC 49814		ATCC 49814					NCBI Prokaryotic Genome Annotation Pipeline (PGAP)	3540114	Complete Genome	40011		2
GCF_000190635.1	ASM19063v1	Syntrophobotulus glycolicus DSM 8271		DSM 8271					GCF_000190635.1-RS_2024_05_13	3406739	Complete Genome	40603		1
GCF_000092905.1	ASM9290v1	Kyrpidia tusciae DSM 2912		DSM 2912					NCBI Prokaryotic Genome Annotation Pipeline (PGAP)	3384766	Complete Genome	40297		1
GCF_000316515.1	ASM31651v1	Cyanobium gracile PCC 6307		PCC 6307					GCF_000316515.1-RS_2024_05_02	3342364	Complete Genome	41247		1
GCF_000143085.1	ASM14308v1	Nitrosococcus watsonii C-113		C-113					NCBI Prokaryotic Genome Annotation Pipeline (PGAP)	3373286	Complete Genome	40354		3
GCF_000190435.1	ASM19043v1	Sphaerochaeta globosa str. Buddy		Buddy					GCF_000190435.1-RS_2024_05_01	3316466	Complete Genome	40598		1
GCF_000279145.1	ASM27914v1	Melioribacter roseus P3M-2		P3M-2					NCBI Prokaryotic Genome Annotation Pipeline (PGAP)	3300414	Complete Genome	41108		1
GCF_000020525.1	ASM2052v1	Chloroherpeton thalassium ATCC 35110		ATCC 35110					GCF_000020525.1-RS_2024_08_11	3293456	Complete Genome	39626		1
GCF_000242595.2	ASM24259v3	Spirochaeta africana DSM 8902		DSM 8902					GCF_000242595.2-RS_2024_05_01	3285855	Complete Genome	41001		1
GCF_000195295.1	ASM19529v1	Desulfobacca acetoxidans DSM 11109		DSM 11109					NCBI Prokaryotic Genome Annotation Pipeline (PGAP)	3282536	Complete Genome	40640		1
GCF_000092125.1	ASM9212v1	Allomeiothermus silvanus DSM 9946		DSM 9946					GCF_000092125.1-RS_2024_03_12	3721669	Complete Genome	40324		3
GCF_000219725.1	ASM21972v1	Gracilinema caldarium DSM 7334		DSM 7334					NCBI Prokaryotic Genome Annotation Pipeline (PGAP)	3239340	Complete Genome	40724		1
GCF_000025725.1	ASM2572v1	Denitrovibrio acetiphilus DSM 12809		DSM 12809					GCF_000025725.1-RS_2024_05_26	3222077	Complete Genome	40248		1
GCF_900637295.1	50477_G01	Actinomyces slackii		NCTC11923					NCBI Prokaryotic Genome Annotation Pipeline (PGAP)	3220508	Complete Genome	43454		1
GCF_000619905.2	ASM61990v2	Nitrosospira briensis C-128		C-128					NCBI Prokaryotic Genome Annotation Pipeline (PGAP)	3210113	Complete Genome	42230		1
GCF_000092245.1	ASM9224v1	Arcobacter nitrofigilis DSM 7299		DSM 7299					NCBI Prokaryotic Genome Annotation Pipeline (PGAP)	3192235	Complete Genome	40315		1
GCF_000196355.1	ASM19635v1	Nitrosospira multiformis ATCC 25196		ATCC 25196					GCF_000196355.1-RS_2024_03_12	3234309	Complete Genome	38671		4
GCF_000231405.2	ASM23140v3	Desulfitobacterium metallireducens DSM 15288		DSM 15288					GCF_000231405.2-RS_2024_05_13	3176073	Complete Genome	41642		1
GCF_900637575.1	52006_A02	Slackia heliotrinireducens		NCTC11029					GCF_900637575.1-RS_2024_03_24	3166158	Complete Genome	43454		1
GCF_000145255.1	ASM14525v1	Gallionella capsiferriformans ES-2		ES-2					GCF_000145255.1-RS_2024_11_06	3162471	Complete Genome	40401		1
GCF_000092825.1	ASM9282v1	Segniliparus rotundus DSM 44985		DSM 44985					GCF_000092825.1-RS_2024_05_01	3157527	Complete Genome	40316		1
GCF_000238255.3	ASM23825v4	Pseudoalteromonas spongiae UST010723-006		UST010723-006					GCF_000238255.3-RS_2024_03_28	4752413	Complete Genome	42996		2
GCF_000213255.1	ASM21325v1	Mahella australiensis 50-1 BON		50-1 BON					GCF_000213255.1-RS_2024_05_01	3135972	Complete Genome	40675		1
GCF_000015125.1	ASM1512v1	Chlorobium phaeobacteroides DSM 266		DSM 266					GCF_000015125.1-RS_2024_11_06	3133902	Complete Genome	39062		1
GCF_000297055.2	ASM29705v2	Sulfuricella denitrificans skB26		skB26					NCBI Prokaryotic Genome Annotation Pipeline (PGAP)	3217213	Complete Genome	41526		2
GCF_000018325.1	ASM1832v1	Alkaliphilus oremlandii OhILAs		OhILAs					NCBI Prokaryotic Genome Annotation Pipeline (PGAP)	3123558	Complete Genome	39366		1
GCF_000299355.1	ASM29935v1	Gottschalkia acidurici 9a		9a					GCF_000299355.1-RS_2024_03_28	3108248	Complete Genome	41179		2
GCF_000512915.1	ASM51291v1	Barnesiella viscericola DSM 18177		C46, DSM 18177					GCF_000512915.1-RS_2024_10_22	3076856	Complete Genome	41642		1
GCF_000019165.1	ASM1916v1	Heliomicrobium modesticaldum Ice1		Ice1; ATCC 51547					NCBI Prokaryotic Genome Annotation Pipeline (PGAP)	3075407	Complete Genome	39539		1
GCF_002222595.2	ASM222259v2	Blautia hansenii DSM 20583		DSM 20583					GCF_002222595.2-RS_2024_04_08	3065949	Complete Genome	42977		1
GCF_000212415.1	ASM21241v1	Treponema brennaborense DSM 12168		DSM 12168					GCF_000212415.1-RS_2024_05_01	3055580	Complete Genome	40668		1
GCF_001723605.1	ASM172360v1	Sulfurospirillum halorespirans DSM 13726		PCE-M2					GCF_001723605.1-RS_2024_03_27	3029840	Complete Genome	42626		1
GCF_000020645.1	ASM2064v1	Pelodictyon phaeoclathratiforme BU-1		BU-1					GCF_000020645.1-RS_2024_11_06	3018238	Complete Genome	39647		1
GCF_024346835.1	ASM2434683v1	Vibrio comitans		LMG 23416					GCF_024346835.1-RS_2024_04_02	4517303	Complete Genome	44755		3
GCF_000455605.1	GPTSA100-9	Flavobacterium indicum GPTSA100-9 = DSM 17447		GPTSA100-9					GCF_000455605.1-RS_2024_10_22	2993089	Complete Genome	40983		1
GCF_000147715.2	ASM14771v3	Mesotoga prima MesG1.Ag.4.2		mesG1.Ag.4.2					NCBI Prokaryotic Genome Annotation Pipeline (PGAP)	2975953	Complete Genome	41046		2
GCF_036632915.2	ASM3663291v2	Faecalibacterium taiwanense		HLW78					GCF_036632915.2-RS_2024_11_20	2955389	Complete Genome	45436		1
GCF_000196315.1	ASM19631v1	Croceibacter atlanticus HTCC2559		HTCC2559					GCF_000196315.1-RS_2024_10_22	2952962	Complete Genome	40338		1
GCF_000152825.2	ASM15282v2	Parvularcula bermudensis HTCC2503		HTCC2503					GCF_000152825.2-RS_2024_03_27	2902643	Complete Genome	40406		1
GCF_003346775.1	ASM334677v1	Malaciobacter mytili LMG 24559		LMG 24559					NCBI Prokaryotic Genome Annotation Pipeline (PGAP)	3037595	Complete Genome	43312		2
GCF_000024325.1	ASM2432v1	Desulfohalobium retbaense DSM 5692		DSM 5692					GCF_000024325.1-RS_2024_04_21	2909567	Complete Genome	40067		2
GCF_024346935.1	ASM2434693v1	Vibrio inusitatus		LMG 23434					GCF_024346935.1-RS_2024_03_25	4414459	Complete Genome	44755		3
GCF_000024085.1	ASM2408v1	Kangiella koreensis DSM 16069		DSM 16069					NCBI Prokaryotic Genome Annotation Pipeline (PGAP)	2852073	Complete Genome	40053		1
GCF_000184705.1	ASM18470v1	Thermaerobacter marianensis DSM 12885		DSM 12885					GCF_000184705.1-RS_2024_04_11	2844696	Complete Genome	40541		1
GCF_000166775.1	ASM16677v1	Caldicellulosiruptor kronotskyensis 2002		2002					NCBI Prokaryotic Genome Annotation Pipeline (PGAP)	2843785	Complete Genome	40499		1
GCF_016028735.1	ASM1602873v1	Oligella ureolytica		FDAARGOS_872					NCBI Prokaryotic Genome Annotation Pipeline (PGAP)	2832856	Complete Genome	44179		2
GCF_000442645.1	ASM44264v1	Corynebacterium maris DSM 45190		DSM 45190					GCF_000442645.1-RS_2024_11_18	2833547	Complete Genome	41487		2
GCF_000147695.2	ASM14769v3	Thermoanaerobacter wiegelii Rt8.B1		Rt8.B1					GCF_000147695.2-RS_2024_04_22	2785056	Complete Genome	40778		1
GCF_001553625.1	ASM155362v1	Desulfomicrobium orale DSM 12838		DSM 12838					NCBI Prokaryotic Genome Annotation Pipeline (PGAP)	2783374	Complete Genome	42409		1
GCF_000166355.1	ASM16635v1	Caldicellulosiruptor hydrothermalis 108		108					NCBI Prokaryotic Genome Annotation Pipeline (PGAP)	2770676	Complete Genome	40492		1
GCF_000418365.1	ASM41836v1	Corynebacterium terpenotabidum Y-11		Y-11					GCF_000418365.1-RS_2024_11_18	2751233	Complete Genome	41460		1
GCF_900475835.1	45232_G01	Jonesia denitrificans		NCTC10816					NCBI Prokaryotic Genome Annotation Pipeline (PGAP)	2749647	Complete Genome	43268		1
GCF_000024985.1	ASM2498v1	Sphaerobacter thermophilus DSM 20745		DSM 20745					GCF_000024985.1-RS_2024_05_01	3993764	Complete Genome	40140		2
GCF_000195275.1	ASM19527v1	Treponema succinifaciens DSM 2489		DSM 2489					GCF_000195275.1-RS_2024_05_01	2897425	Complete Genome	40640		2
GCF_000196455.1	ASM19645v1	Acetoanaerobium sticklandii		DSM 519					GCF_000196455.1-RS_2024_04_07	2715461	Complete Genome	40467		1
GCF_900637305.1	50618_F02	Cardiobacterium hominis		NCTC10426					GCF_900637305.1-RS_2024_10_11	2670755	Complete Genome	43454		1
GCF_000348725.1	ASM34872v1	Pseudobdellovibrio exovorus JSS		JSS					GCF_000348725.1-RS_2024_03_28	2657893	Complete Genome	41358		1
GCF_025148785.1	ASM2514878v1	Catenibacterium mitsuokai		DSM 15897					NCBI Prokaryotic Genome Annotation Pipeline (PGAP)	2650196	Complete Genome	44816		1
GCF_000328625.1	ASM32862v1	Halobacteroides halobius DSM 5150		DSM 5150					GCF_000328625.1-RS_2024_05_02	2649255	Complete Genome	41271		1
GCF_900187055.1	50377_D01	Staphylococcus simiae		NCTC13838					NCBI Prokaryotic Genome Annotation Pipeline (PGAP)	2643976	Complete Genome	42962		1
GCF_022870945.1	ASM2287094v1	Vitreoscilla stercoraria		SAG 1488-6					GCF_022870945.1-RS_2024_04_26	2661781	Complete Genome	44662		3
GCF_029023825.1	ASM2902382v1	Enterococcus saccharolyticus subsp. saccharolyticus		DSM 20726					GCF_029023825.1-RS_2024_03_29	2622437	Complete Genome	44993		1
GCF_000835165.1	ASM83516v1	Corynebacterium marinum DSM 44953		DSM 44953					GCF_000835165.1-RS_2024_04_26	2729219	Complete Genome	42045		3
GCF_001941485.1	ASM194148v1	Corynebacterium frankenforstense DSM 45800		ST18					GCF_001941485.1-RS_2024_05_03	2604152	Complete Genome	42745		1
GCF_000020485.1	ASM2048v1	Halothermothrix orenii H 168		H 168					GCF_000020485.1-RS_2024_05_13	2578146	Complete Genome	39826		1
GCF_000183725.1	ASM18372v1	Sulfuricurvum kujiense DSM 16994		DSM 16994					GCF_000183725.1-RS_2024_05_01	2819357	Complete Genome	40514		5
GCF_000307165.1	ASM30716v1	Amphibacillus xylanus NBRC 15112		NBRC 15112					NCBI Prokaryotic Genome Annotation Pipeline (PGAP)	2569486	Complete Genome	41183		1
GCF_025149465.1	ASM2514946v1	Thomasclavelia spiroformis DSM 1552		DSM 1552					NCBI Prokaryotic Genome Annotation Pipeline (PGAP)	2528470	Complete Genome	44816		1
GCF_000218625.1	ASM21862v1	Flexistipes sinusarabici DSM 4947		DSM 4947					GCF_000218625.1-RS_2024_05_26	2526590	Complete Genome	40709		1
GCF_000020625.1	ASM2062v1	Prosthecochloris aestuarii DSM 271		DSM 271					GCF_000020625.1-RS_2024_04_21	2579695	Complete Genome	39647		2
GCF_000265295.1	ASM26529v1	Sulfurospirillum barnesii SES-3		SES-3					GCF_000265295.1-RS_2024_04_30	2510109	Complete Genome	41067		1
GCF_014055025.1	ASM1405502v1	Neisseria bacilliformis		DSM 23338					GCF_014055025.1-RS_2024_04_27	2492712	Complete Genome	44047		1
GCF_000144695.1	ASM14469v1	Acetohalobium arabaticum DSM 5501		DSM 5501					GCF_000144695.1-RS_2024_05_01	2469596	Complete Genome	40395		1
GCF_000023905.1	ASM2390v1	Leptotrichia buccalis C-1013-b		DSM 1135					GCF_000023905.1-RS_2024_03_28	2465610	Complete Genome	40057		1
GCF_025149625.1	ASM2514962v1	Collinsella stercoris		DSM 13279					GCF_025149625.1-RS_2024_09_15	2460746	Complete Genome	44816		1
GCF_000025645.1	ASM2564v1	Thermoanaerobacter italicus Ab9		Ab9					GCF_000025645.1-RS_2024_05_01	2451061	Complete Genome	40233		1
GCF_000015025.1	ASM1502v1	Acidothermus cellulolyticus 11B		11B; ATCC 43068					GCF_000015025.1-RS_2024_03_27	2443540	Complete Genome	39030		1
GCF_000166335.1	ASM16633v1	Caldicellulosiruptor owensensis OL		OL					NCBI Prokaryotic Genome Annotation Pipeline (PGAP)	2428903	Complete Genome	40492		1
GCF_000092405.1	ASM9240v1	Syntrophothermus lipocalidus DSM 12680		DSM 12680					GCF_000092405.1-RS_2024_04_10	2405559	Complete Genome	40326		1
GCF_014054985.1	ASM1405498v1	Kingella oralis		DSM 18271					GCF_014054985.1-RS_2024_05_05	2420532	Complete Genome	44047		2
GCF_024453815.1	ASM2445381v1	Corynebacterium pseudogenitalium		CCUG 27540					NCBI Prokaryotic Genome Annotation Pipeline (PGAP)	2389603	Complete Genome	44769		1
GCF_900187085.1	50624_E01	Streptococcus merionis		NCTC13788					NCBI Prokaryotic Genome Annotation Pipeline (PGAP)	2384128	Complete Genome	42962		1
GCF_000175295.2	ASM17529v2	Thermoanaerobacter brockii subsp. finnii Ako-1		Ako-1					GCF_000175295.2-RS_2024_04_22	2344824	Complete Genome	40567		1
GCF_024453835.1	ASM2445383v1	Corynebacterium genitalium ATCC 33030		CCUG 38989					NCBI Prokaryotic Genome Annotation Pipeline (PGAP)	2337040	Complete Genome	44769		1
GCF_000217795.1	ASM21779v1	Thermodesulfatator indicus DSM 15286		DSM 15286					GCF_000217795.1-RS_2024_05_01	2322224	Complete Genome	40704		1
GCF_000007745.1	ASM774v1	[Mannheimia] succiniciproducens MBEL55E		MBEL55E					GCF_000007745.1-RS_2024_11_26	2314078	Complete Genome	38247		1
GCF_000165465.1	ASM16546v1	Halanaerobium praevalens DSM 2228		DSM 2228					GCF_000165465.1-RS_2024_05_01	2309262	Complete Genome	40472		1
GCF_000024885.1	ASM2488v1	Sulfurospirillum deleyianum DSM 6946		DSM 6946					GCF_000024885.1-RS_2024_04_30	2306351	Complete Genome	40135		1
GCF_000183745.1	ASM18374v1	Oceanithermus profundus DSM 14977		DSM 14977					GCF_000183745.1-RS_2024_05_01	2439291	Complete Genome	40514		2
GCF_900186835.1	49950_F01	Pasteurella dagmatis		NCTC11617					NCBI Prokaryotic Genome Annotation Pipeline (PGAP)	2287213	Complete Genome	42962		1
GCF_900637795.1	52592_H02	Weeksella virosa		NCTC11634					GCF_900637795.1-RS_2024_10_23	2287133	Complete Genome	43454		1
GCF_000144645.1	ASM14464v1	Thermosediminibacter oceani DSM 16646		DSM 16646					GCF_000144645.1-RS_2024_05_01	2280035	Complete Genome	40395		1
GCF_000195335.1	ASM19533v1	Marinithermus hydrothermalis DSM 14884		DSM 14884					GCF_000195335.1-RS_2024_05_01	2269167	Complete Genome	40640		1
GCF_900638685.1	58882_C02	Neisseria weaveri		NCTC12742					NCBI Prokaryotic Genome Annotation Pipeline (PGAP)	2238481	Complete Genome	43454		1
GCF_000010985.1	ASM1098v1	Deferribacter desulfuricans SSM1		SSM1					NCBI Prokaryotic Genome Annotation Pipeline (PGAP)	2542933	Complete Genome	40242		2
GCF_000208385.1	ASM20838v1	Parasphaerochaeta coccoides DSM 17374		DSM 17374					NCBI Prokaryotic Genome Annotation Pipeline (PGAP)	2227296	Complete Genome	40654		1
GCF_016127355.1	ASM1612735v1	Kingella denitrificans		FDAARGOS_1060					NCBI Prokaryotic Genome Annotation Pipeline (PGAP)	2220058	Complete Genome	44185		1
GCF_007475525.1	ASM747552v1	Methylacidiphilum kamchatkense Kam1		kam1					GCF_007475525.1-RS_2024_10_23	2202032	Complete Genome	43671		1
GCF_900186995.1	50465_A02	Haemophilus pittmaniae		NCTC13334					NCBI Prokaryotic Genome Annotation Pipeline (PGAP)	2181355	Complete Genome	42962		1
GCF_000018605.1	ASM1860v1	Petrotoga mobilis SJ95		SJ95					NCBI Prokaryotic Genome Annotation Pipeline (PGAP)	2169548	Complete Genome	39402		1
GCF_000266925.1	ASM26692v1	Acetomicrobium mobile DSM 13181		DSM 13181					NCBI Prokaryotic Genome Annotation Pipeline (PGAP)	2160700	Complete Genome	41072		1
GCF_000227665.2	ASM22766v3	Thiomicrospira aerophila AL3		AL3					NCBI Prokaryotic Genome Annotation Pipeline (PGAP)	2158359	Complete Genome	41642		1
GCF_000023265.1	ASM2326v1	Acidimicrobium ferrooxidans DSM 10331		DSM 10331					GCF_000023265.1-RS_2024_05_01	2158157	Complete Genome	40043		1
GCF_000183405.1	ASM18340v1	Calditerrivibrio nitroreducens DSM 19672		DSM 19672					GCF_000183405.1-RS_2024_05_26	2216552	Complete Genome	40512		2
GCF_900637075.1	48128_D02	Streptococcus pseudoporcinus		NCTC13786					NCBI Prokaryotic Genome Annotation Pipeline (PGAP)	2156061	Complete Genome	43454		1
GCF_000147355.1	ASM14735v1	Sulfurimonas autotrophica DSM 16294		DSM 16294					GCF_000147355.1-RS_2024_05_01	2153198	Complete Genome	40436		1
GCF_900637325.1	50569_E01	Wolinella succinogenes		NCTC11488					NCBI Prokaryotic Genome Annotation Pipeline (PGAP)	2150449	Complete Genome	43454		1
GCF_000190555.1	ASM19055v1	Deinococcus proteolyticus MRP		MRP					GCF_000190555.1-RS_2024_05_01	2886836	Complete Genome	40602		5
GCF_008327825.1	ASM832782v1	Leptotrichia shahii		JCM16776					NCBI Prokaryotic Genome Annotation Pipeline (PGAP)	2161166	Complete Genome	43671		2
GCF_000024605.1	ASM2460v1	Ammonifex degensii KC4		KC4					GCF_000024605.1-RS_2024_04_08	2157067	Complete Genome	40094		2
GCF_000195315.1	ASM19531v1	Coriobacterium glomerans PW2		PW2					GCF_000195315.1-RS_2024_05_01	2115681	Complete Genome	40640		1
GCF_020097375.1	ASM2009737v1	Porphyromonas endodontalis		FDAARGOS_1506					NCBI Prokaryotic Genome Annotation Pipeline (PGAP)	2102930	Complete Genome	44462		1
GCF_000186245.1	ASM18624v1	Nitratifractor salsuginis DSM 16511		DSM 16511					GCF_000186245.1-RS_2024_05_01	2101285	Complete Genome	40561		1
GCF_000165505.1	ASM16550v1	Ilyobacter polytropus DSM 2926		DSM 2926					GCF_000165505.1-RS_2024_05_01	3132314	Complete Genome	40473		3
GCF_000217815.1	ASM21781v1	Pseudothermotoga thermarum DSM 5069		DSM 5069					NCBI Prokaryotic Genome Annotation Pipeline (PGAP)	2039943	Complete Genome	40704		1
GCF_000025005.1	ASM2500v1	Thermobaculum terrenum ATCC BAA-798		ATCC BAA-798					GCF_000025005.1-RS_2024_03_31	3101581	Complete Genome	40140		2
GCF_000021685.1	ASM2168v1	Thermomicrobium roseum DSM 5159		DSM 5159					GCF_000021685.1-RS_2024_03_28	2920744	Complete Genome	39835		2
GCF_900475885.1	49595_C01	Haemophilus aegyptius		NCTC8502					NCBI Prokaryotic Genome Annotation Pipeline (PGAP)	1993258	Complete Genome	43268		1
GCF_000025885.1	ASM2588v1	Aminobacterium colombiense DSM 12261		DSM 12261					GCF_000025885.1-RS_2024_03_27	1980592	Complete Genome	40273		1
GCF_000017545.1	ASM1754v1	Fervidobacterium nodosum Rt17-B1		Rt17-B1					GCF_000017545.1-RS_2024_03_27	1948941	Complete Genome	39293		1
GCF_000214825.1	ASM21482v1	Thiomicrospira cyclica ALM1		ALM1					NCBI Prokaryotic Genome Annotation Pipeline (PGAP)	1932455	Complete Genome	40688		1
GCF_000021565.1	ASM2156v1	Persephonella marina EX-H1		EX-H1					GCF_000021565.1-RS_2024_05_05	1983966	Complete Genome	39897		2
GCF_003355515.1	ASM335551v1	Aliarcobacter trophiarum LMG 25534		LMG 25534					NCBI Prokaryotic Genome Annotation Pipeline (PGAP)	1915613	Complete Genome	43318		1
GCF_000016905.1	ASM1690v1	Thermosipho melanesiensis BI429		BI429					GCF_000016905.1-RS_2024_03_27	1915238	Complete Genome	39259		1
GCF_000212395.1	ASM21239v1	Thermodesulfobium narugense DSM 14796		DSM 14796					NCBI Prokaryotic Genome Annotation Pipeline (PGAP)	1898865	Complete Genome	40668		1
GCF_900660745.1	57728_G01-3	Haploplasma axanthum		NCTC10138					NCBI Prokaryotic Genome Annotation Pipeline (PGAP)	1883099	Complete Genome	43494		1
GCF_000967915.1	ASM96791v1	Paracholeplasma brassicae		O502					GCF_000967915.1-RS_2024_05_13	1877792	Complete Genome	41558		1
GCF_900475025.1	41906_G01	Streptococcus ferus		NCTC12278					NCBI Prokaryotic Genome Annotation Pipeline (PGAP)	1872314	Complete Genome	43268		1
GCF_000816305.1	ASM81630v1	Campylobacter subantarcticus LMG 24377		LMG 24377					NCBI Prokaryotic Genome Annotation Pipeline (PGAP)	1852995	Complete Genome	42011		1
GCF_900476045.1	50279_D01	Gemella morbillorum		NCTC11323					GCF_900476045.1-RS_2024_04_21	1760930	Complete Genome	43268		1
GCF_002238335.1	ASM223833v1	Campylobacter avium LMG 24591		LMG 24591					GCF_002238335.1-RS_2024_05_03	1738633	Complete Genome	42948		1
GCF_001281385.1	ASM128138v1	Candidatus Pseudothioglobus singularis PS1		PS1					NCBI Prokaryotic Genome Annotation Pipeline (PGAP)	1714148	Complete Genome	42261		1
GCF_000017585.1	ASM1758v1	Campylobacter hominis ATCC BAA-381		ATCC BAA-381					NCBI Prokaryotic Genome Annotation Pipeline (PGAP)	1714951	Complete Genome	39288		2
GCF_000194135.1	ASM19413v1	Hippea maritima DSM 10411		DSM 10411					GCF_000194135.1-RS_2024_05_21	1694430	Complete Genome	40631		1
GCF_003019695.1	ASM301969v1	Fusobacterium gonidiaformans ATCC 25563		ATCC 25563					GCF_003019695.1-RS_2024_05_03	1678881	Complete Genome	43185		1
GCF_000021725.1	ASM2172v1	Nautilia profundicola AmH		AmH					GCF_000021725.1-RS_2024_03_28	1676444	Complete Genome	39857		1
GCF_000200595.1	ASM20059v1	Helicobacter felis ATCC 49179		ATCC 49179					NCBI Prokaryotic Genome Annotation Pipeline (PGAP)	1672681	Complete Genome	40617		1
GCF_000021545.1	ASM2154v1	Sulfurihydrogenibium azorense Az-Fu1		Az-Fu1					GCF_000021545.1-RS_2024_05_05	1640877	Complete Genome	39897		1
GCF_000023845.1	ASM2384v1	Cryptobacterium curtum DSM 15641		DSM 15641					GCF_000023845.1-RS_2024_05_01	1617804	Complete Genome	40051		1
GCF_000341355.1	ASM34135v1	Bartonella australis AUST/NH1		AUST/NH1					GCF_000341355.1-RS_2024_03_28	1596490	Complete Genome	41325		1
GCF_000284335.1	ASM28433v1	Caldisericum exile AZM16c01		AZM16c01					NCBI Prokaryotic Genome Annotation Pipeline (PGAP)	1558103	Complete Genome	40996		1
GCF_000968055.1	ASM96805v1	Alteracholeplasma palmae J233		J233					NCBI Prokaryotic Genome Annotation Pipeline (PGAP)	1554229	Complete Genome	41558		1
GCF_000025605.1	ASM2560v1	Thermocrinis albus DSM 14484		DSM 14484					GCF_000025605.1-RS_2024_05_12	1500577	Complete Genome	40228		1
GCF_000816185.1	ASM81618v1	Campylobacter insulaenigrae NCTC 12927		NCTC 12927					NCBI Prokaryotic Genome Annotation Pipeline (PGAP)	1465081	Complete Genome	42011		1
GCF_000020945.1	ASM2094v1	Coprothermobacter proteolyticus DSM 5265		DSM 5265					NCBI Prokaryotic Genome Annotation Pipeline (PGAP)	1424912	Complete Genome	39717		1
GCF_002813555.1	ASM281355v1	Spiroplasma floricola 23-6		45831					GCF_002813555.1-RS_2024_05_03	1284130	Complete Genome	43076		1
GCF_000024505.1	ASM2450v1	Anaplasma centrale str. Israel		Israel					GCF_000024505.1-RS_2024_03_27	1206806	Complete Genome	40141		1
GCF_000565175.1	ASM56517v1	Spiroplasma culicicola AES-1		AES-1					NCBI Prokaryotic Genome Annotation Pipeline (PGAP)	1175131	Complete Genome	41677		1
GCF_000007605.1	ASM760v1	Chlamydia caviae GPIC					GPIC		GCF_000007605.1-RS_2024_03_27	1181356	Complete Genome	37725		2
GCF_000500935.1	ASM50093v1	Spiroplasma apis B31		B31					NCBI Prokaryotic Genome Annotation Pipeline (PGAP)	1160554	Complete Genome	41611		1
GCF_000400955.1	ASM40095v1	Spiroplasma syrphidicola EA-1		EA-1					NCBI Prokaryotic Genome Annotation Pipeline (PGAP)	1107344	Complete Genome	41416		1
GCF_000565215.1	ASM56521v1	Spiroplasma sabaudiense Ar-1343		Ar-1343					GCF_000565215.1-RS_2024_10_22	1075953	Complete Genome	41677		1
GCF_000439435.1	ASM43943v1	Spiroplasma taiwanense CT-1		CT-1					NCBI Prokaryotic Genome Annotation Pipeline (PGAP)	1086278	Complete Genome	41472		2
GCF_000439455.1	ASM43945v1	Spiroplasma diminutum CUAS-1		CUAS-1					NCBI Prokaryotic Genome Annotation Pipeline (PGAP)	945296	Complete Genome	41472		1
GCF_000025845.1	ASM2584v1	Mycoplasma crocodyli MP145		MP145					GCF_000025845.1-RS_2024_08_06	934379	Complete Genome	40263		1
GCF_000019705.1	ASM1970v1	Borrelia recurrentis A1		A1					NCBI Prokaryotic Genome Annotation Pipeline (PGAP)	1242163	Complete Genome	39706		8
GCF_001553195.1	ASM155319v1	Mycoplasmopsis canis PG 14		PG 14					NCBI Prokaryotic Genome Annotation Pipeline (PGAP)	897443	Complete Genome	42408		1
GCF_002865545.1	ASM286554v1	Spiroplasma monobiae MQ-1		MQ-1					GCF_002865545.1-RS_2024_05_03	891575	Complete Genome	43107		1
GCF_000632985.1	ASM63298v1	Neorickettsia helminthoeca str. Oregon		Oregon					NCBI Prokaryotic Genome Annotation Pipeline (PGAP)	884232	Complete Genome	41746		1
GCF_000013165.1	ASM1316v1	Neorickettsia sennetsu str. Miyayama		Miyayama					GCF_000013165.1-RS_2024_03_28	859006	Complete Genome	38769		1
GCF_900660715.1	57675_H02-3	Metamycoplasma arthritidis		NCTC10162					GCF_900660715.1-RS_2024_04_30	806209	Complete Genome	43494		1
GCF_000008365.1	ASM836v1	Mycoplasma mobile 163K		163K					NCBI Prokaryotic Genome Annotation Pipeline (PGAP)	777079	Complete Genome	38125		1
GCF_000524555.1	ASM52455v1	Mesomycoplasma bovoculi M165/69		M165/69					NCBI Prokaryotic Genome Annotation Pipeline (PGAP)	760240	Complete Genome	41669		1
GCF_000508245.1	ASM50824v1	Mycoplasma ovis str. Michigan		Michigan					NCBI Prokaryotic Genome Annotation Pipeline (PGAP)	702511	Complete Genome	41624		1
GCF_026965555.1	ASM2696555v1	Nannocystis poenicansa		FL3					GCF_026965555.1-RS_2024_08_26	13228663	Complete Genome	44912		1
GCF_002057455.1	ASM205745v1	[Actinomadura] parvosata subsp. kistnae		ATCC 55076					NCBI Prokaryotic Genome Annotation Pipeline (PGAP)	13047416	Complete Genome	42815		1
GCF_005144635.2	ASM514463v2	Polyangium aurulentum		SDU3-1					GCF_005144635.2-RS_2024_03_28	12320079	Complete Genome	44690		1
GCF_001263205.1	ASM126320v1	Labilithrix luteola		DSM 27648					GCF_001263205.1-RS_2024_03_28	12191466	Complete Genome	42223		1
GCF_033097365.1	ASM3309736v1	Actinoplanes sichuanensis		03-723					GCF_033097365.1-RS_2024_11_06	12144028	Complete Genome	45126		1
GCF_019904175.1	ASM1990417v1	Dactylosporangium vinaceum		NRRL B-16297					GCF_019904175.1-RS_2024_05_06	11959907	Complete Genome	44447		1
GCF_017498545.1	ASM1749854v1	Sulfidibacter corallicola		M133					GCF_017498545.1-RS_2024_03_17	11786365	Complete Genome	44276		1
GCF_001189295.1	ASM118929v1	Chondromyces crocatus		Cm c5					GCF_001189295.1-RS_2024_05_02	11388132	Complete Genome	42215		1
GCF_004208415.1	ASM420841v1	Ktedonosporobacter rubrisoli		SCAWS-G2					GCF_004208415.1-RS_2024_04_08	11340617	Complete Genome	43512		1
GCF_009497075.1	ASM949707v1	Nonomuraea phyllanthi		WYY166					GCF_009497075.1-RS_2024_11_06	11273186	Complete Genome	43772		1
GCF_016598615.1	ASM1659861v1	Streptomyces liliifuscus		ZYC-3					NCBI Prokaryotic Genome Annotation Pipeline (PGAP)	11347200	Complete Genome	44206		2
GCF_009498035.1	ASM949803v1	Saccharothrix syringae		NRRL B-16468					NCBI Prokaryotic Genome Annotation Pipeline (PGAP)	10929570	Complete Genome	43773		1
GCF_030285665.1	ASM3028566v1	Amycolatopsis mongoliensis		4-36					NCBI Prokaryotic Genome Annotation Pipeline (PGAP)	10811244	Complete Genome	45095		1
GCF_003963535.1	ASM396353v1	Streptomyces cyaneochromogenes		MK-45					NCBI Prokaryotic Genome Annotation Pipeline (PGAP)	10677137	Complete Genome	43457		1
GCF_025137375.1	ASM2513737v1	Dactylosporangium fulvum		NRRL B-16292					GCF_025137375.1-RS_2024_11_26	10494953	Complete Genome	44816		1
GCF_028622115.1	ASM2862211v1	Kutzneria chonburiensis		SMC256					GCF_028622115.1-RS_2024_03_25	10411187	Complete Genome	44971		1
GCF_035918295.1	ASM3591829v1	Amycolatopsis rhabdoformis		NCIMB 14900					NCBI Prokaryotic Genome Annotation Pipeline (PGAP)	10405981	Complete Genome	45312		1
GCF_008087625.1	ASM808762v1	Aquisphaera giovannonii		OJF2					GCF_008087625.1-RS_2024_10_11	10526296	Complete Genome	43703		3
GCF_018069625.1	ASM1806962v1	Streptomyces yatensis		DSM 41771					GCF_018069625.1-RS_2024_05_06	10360357	Complete Genome	44304		1
GCF_019599145.1	ASM1959914v1	Streptomyces akebiae		MG28					GCF_019599145.1-RS_2024_11_06	10549378	Complete Genome	44423		2
GCF_011764565.1	ASM1176456v1	Phytohabitans suffuscus		NBRC 105367					NCBI Prokaryotic Genome Annotation Pipeline (PGAP)	10148719	Complete Genome	43913		1
GCF_008704495.1	ASM870449v1	Streptomyces kanamyceticus		ATCC 12853					GCF_008704495.1-RS_2024_11_06	10133897	Complete Genome	43734		1
GCF_009184865.1	ASM918486v1	Streptomyces phaeolivaceus		GY16					GCF_009184865.1-RS_2024_11_18	10175440	Complete Genome	43758		2
GCF_022385335.1	ASM2238533v1	Streptomyces deccanensis		KCTC 19241					GCF_022385335.1-RS_2024_03_28	10101518	Complete Genome	44616		1
GCF_031679605.1	ASM3167960v1	Streptomyces luomodiensis		SCA4-21					GCF_031679605.1-RS_2024_06_09	10044493	Complete Genome	45188		1
GCF_001701025.1	ASM170102v1	Lentzea guizhouensis		DHS C013					NCBI Prokaryotic Genome Annotation Pipeline (PGAP)	9997872	Complete Genome	42591		1
GCF_015160855.1	ASM1516085v1	Streptomyces ferrugineus		CCTCC AA2014009					NCBI Prokaryotic Genome Annotation Pipeline (PGAP)	9959088	Complete Genome	44136		1
GCF_014489635.1	ASM1448963v1	Streptomyces roseirectus		CRXT-G-22					GCF_014489635.1-RS_2024_05_05	9947447	Complete Genome	44080		1
GCF_018324205.1	ASM1832420v1	Actinoplanes ianthinogenes		NBRC 13996					GCF_018324205.1-RS_2024_04_27	9897806	Complete Genome	44287		1
GCF_000525635.1	ASM52563v1	Kutzneria albida DSM 43870		DSM 43870					GCF_000525635.1-RS_2024_03_28	9874926	Complete Genome	41673		1
GCF_013128195.2	ASM1312819v2	Frigoriglobus tundricola		PL17					GCF_013128195.2-RS_2024_10_11	9857393	Complete Genome	44028		2
GCF_020616555.1	ASM2061655v1	Streptomyces longhuiensis		BH-MK-02					GCF_020616555.1-RS_2024_04_15	10018810	Complete Genome	44495		2
GCF_030252345.1	ASM3025234v1	Actinoplanes oblitus		NRRL 3884					NCBI Prokaryotic Genome Annotation Pipeline (PGAP)	9807870	Complete Genome	45088		1
GCF_011516645.4	ASM1151664v4	Bradyrhizobium septentrionale		1S1					GCF_011516645.4-RS_2024_03_28	10410654	Complete Genome	44545		4
GCF_009796285.1	ASM979628v1	Streptomyces broussonetiae		T44					NCBI Prokaryotic Genome Annotation Pipeline (PGAP)	9735779	Complete Genome	43823		1
GCF_038443385.1	ASM3844338v1	Stieleria varia		Pla52n					GCF_038443385.1-RS_2024_04_25	9719866	Complete Genome	45407		1
GCF_023498005.1	ASM2349800v1	Streptomyces durmitorensis		MS405					GCF_023498005.1-RS_2024_05_25	9862620	Complete Genome	44699		2
GCF_001735805.1	ASM173580v1	Streptomyces fodineus		TW1S1					NCBI Prokaryotic Genome Annotation Pipeline (PGAP)	9698948	Complete Genome	42633		1
GCF_027270315.1	ASM2727031v1	Streptomyces cinnabarinus		DSM 40467					NCBI Prokaryotic Genome Annotation Pipeline (PGAP)	9621721	Complete Genome	44919		1
GCF_007751035.1	ASM775103v1	Lignipirellula cremea		Pla85_3_4					GCF_007751035.1-RS_2024_10_11	9565229	Complete Genome	43677		1
GCF_015277775.1	ASM1527777v1	Paludibaculum fermentans		P105					NCBI Prokaryotic Genome Annotation Pipeline (PGAP)	9532094	Complete Genome	44143		2
GCF_008254045.1	ASM825404v1	Limnoglobus roseus		PX52					GCF_008254045.1-RS_2024_10_11	9378099	Complete Genome	43711		1
GCF_031593255.1	ASM3159325v1	Streptomyces janthinus		JCM 4387					GCF_031593255.1-RS_2024_09_20	9451924	Complete Genome	45187		2
GCF_004114935.1	ASM411493v1	Bradyrhizobium zhanjiangense		CCBAU 51778					GCF_004114935.1-RS_2024_03_28	9342022	Complete Genome	43493		1
GCF_008705135.1	ASM870513v1	Streptomyces coeruleorubidus		ATCC 13740					GCF_008705135.1-RS_2024_04_23	9335698	Complete Genome	43734		1
GCF_027625935.1	ASM2762593v1	Streptomyces camelliae		HUAS 2-6					GCF_027625935.1-RS_2024_05_19	9598041	Complete Genome	44936		3
GCF_003261055.1	ASM326105v1	Streptomyces cadmiisoli		ZFG47					GCF_003261055.1-RS_2024_05_04	10239272	Complete Genome	43275		2
GCF_023277745.1	ASM2327774v1	Streptomyces halobius		3_2					GCF_023277745.1-RS_2024_11_26	9239126	Complete Genome	44690		1
GCF_003312875.1	ASM331287v1	Amycolatopsis albispora		WP1					NCBI Prokaryotic Genome Annotation Pipeline (PGAP)	9121443	Complete Genome	43292		1
GCF_032397745.1	ASM3239774v1	Bradyrhizobium prioriisuperbiae		BL16A					NCBI Prokaryotic Genome Annotation Pipeline (PGAP)	9083454	Complete Genome	45204		1
GCF_001611795.1	ASM161179v1	Streptomyces qaidamensis		S10					NCBI Prokaryotic Genome Annotation Pipeline (PGAP)	9083372	Complete Genome	42466		1
GCF_025642135.1	ASM2564213v1	Streptomyces cynarae		HUAS 13-4					GCF_025642135.1-RS_2024_10_11	9362607	Complete Genome	44845		2
GCF_007747655.1	ASM774765v1	Anatilimnocola aggregata		ETA_A8					GCF_007747655.1-RS_2024_10_11	9007740	Complete Genome	43677		1
GCF_019222765.1	ASM1922276v1	Nocardia iowensis		NRRL 5646					GCF_019222765.1-RS_2024_05_06	8948074	Complete Genome	44392		1
GCF_019175365.1	ASM1917536v1	Actinomadura graeca		11871					GCF_019175365.1-RS_2024_03_28	8979594	Complete Genome	44385		3
GCF_001983935.1	ASM198393v1	Fuerstiella marisgermanici		NH11					GCF_001983935.1-RS_2024_06_16	8920478	Complete Genome	42769		1
GCF_011604685.1	ASM1160468v1	Spirosoma aureum		BT328					GCF_011604685.1-RS_2024_10_23	8898242	Complete Genome	43912		1
GCF_009498275.1	ASM949827v1	Streptomyces fagopyri		QMT-28					NCBI Prokaryotic Genome Annotation Pipeline (PGAP)	8880330	Complete Genome	43773		1
GCF_004803895.1	ASM480389v1	Streptomyces hawaiiensis		ATCC 12236					GCF_004803895.1-RS_2024_05_04	8876928	Complete Genome	43578		1
GCF_027627435.1	ASM2762743v1	Kitasatospora cathayae		HUAS 3-15					GCF_027627435.1-RS_2024_11_20	9155765	Complete Genome	44937		6
GCF_014117325.1	ASM1411732v1	Spirosoma foliorum		KCTC 72228					GCF_014117325.1-RS_2024_09_13	8853064	Complete Genome	44052		1
GCF_002831565.1	ASM283156v1	Spirosoma pollinicola		Ha7					GCF_002831565.1-RS_2024_10_22	8794837	Complete Genome	43080		1
GCF_017068395.1	ASM1706839v1	Rhodococcus pseudokoreensis		R79					GCF_017068395.1-RS_2024_03_28	9866560	Complete Genome	44255		6
GCF_019880305.1	ASM1988030v1	Streptomyces decoyicus		NRRL 2666					GCF_019880305.1-RS_2024_05_06	8632952	Complete Genome	44444		1
GCF_021441825.1	ASM2144182v1	Streptomyces spinosirectus		CRSS-Y-16					GCF_021441825.1-RS_2024_04_08	8624193	Complete Genome	44573		1
GCF_032395985.1	ASM3239598v1	Paraflavitalea speifideaquila		BL16E					GCF_032395985.1-RS_2024_06_23	8543337	Complete Genome	45204		1
GCF_007741535.1	ASM774153v1	Rubripirellula lacrimiformis		K22.7					GCF_007741535.1-RS_2024_10_11	8542491	Complete Genome	43677		1
GCF_002192415.1	ASM219241v1	Paenibacillus donghaensis		KCTC 13049					GCF_002192415.1-RS_2024_05_03	8542333	Complete Genome	42899		1
GCF_002946835.1	ASM294683v1	Streptomyces dengpaensis		XZHG99					GCF_002946835.1-RS_2024_03_28	8710171	Complete Genome	43153		3
GCF_003344965.1	ASM334496v1	Streptomyces paludis		GSSD-12					NCBI Prokaryotic Genome Annotation Pipeline (PGAP)	8454852	Complete Genome	43311		1
GCF_003555545.1	ASM355554v1	Paraflavitalea soli		5GH32-13					GCF_003555545.1-RS_2024_10_23	8443189	Complete Genome	43356		1
GCF_007752135.1	ASM775213v1	Aureliella helgolandensis		Q31a					GCF_007752135.1-RS_2024_10_11	8439957	Complete Genome	43677		1
GCF_021088345.1	ASM2108834v1	Bradyrhizobium ontarionense		A19					GCF_021088345.1-RS_2024_05_12	8435845	Complete Genome	44537		1
GCF_014295035.1	ASM1429503v1	Streptomyces buecherae		AC541					NCBI Prokaryotic Genome Annotation Pipeline (PGAP)	8416829	Complete Genome	44068		1
GCF_003054555.1	ASM305455v1	Streptomyces lunaelactis		MM109					GCF_003054555.1-RS_2024_08_23	8570191	Complete Genome	43207		3
GCF_001693515.2	ASM169351v2	Bradyrhizobium paxllaeri		LMTR 21					GCF_001693515.2-RS_2024_05_26	8377719	Complete Genome	43703		1
GCF_018324255.1	ASM1832425v1	Polymorphospora rubra		NBRC 101157					GCF_018324255.1-RS_2024_05_06	8365212	Complete Genome	44287		1
GCF_012849095.1	ASM1284909v1	Cohnella herbarum		MFER-1					GCF_012849095.1-RS_2024_09_19	8522788	Complete Genome	43948		2
GCF_013744875.1	ASM1374487v1	Nocardia huaxiensis		WCH-YHL-001					GCF_013744875.1-RS_2024_03_28	8339910	Complete Genome	44039		1
GCF_001693385.1	ASM169338v1	Bradyrhizobium icense		LMTR 13					NCBI Prokaryotic Genome Annotation Pipeline (PGAP)	8322773	Complete Genome	42576		1
GCF_027594865.1	ASM2759486v1	Bradyrhizobium xenonodulans		14AB					GCF_027594865.1-RS_2024_08_19	8276659	Complete Genome	44935		1
GCF_009688985.1	ASM968898v1	Desulfosarcina ovata subsp. sediminis		28bB2T					NCBI Prokaryotic Genome Annotation Pipeline (PGAP)	8413530	Complete Genome	43782		3
GCF_003589925.1	ASM358992v1	Chryseolinea soli		KIS68-18					NCBI Prokaryotic Genome Annotation Pipeline (PGAP)	8241389	Complete Genome	43367		1
GCF_025264685.1	ASM2526468v1	Dactylosporangium roseum		NRRL B-16295					GCF_025264685.1-RS_2024_10_11	8220997	Complete Genome	44823		1
GCF_008065135.1	ASM806513v1	Roseimaritima ulvae		UC8					GCF_008065135.1-RS_2024_10_11	8212515	Complete Genome	43699		1
GCF_021391495.1	ASM2139149v1	Amycolatopsis acidiphila		KCTC 39523					NCBI Prokaryotic Genome Annotation Pipeline (PGAP)	8183622	Complete Genome	44570		1
GCF_022647665.1	ASM2264766v1	Streptomyces formicae		1H-GS9					GCF_022647665.1-RS_2024_04_06	8205064	Complete Genome	44641		2
GCF_000758665.1	ASM75866v1	Paenibacillus borealis		DSM 13188					GCF_000758665.1-RS_2024_05_02	8156808	Complete Genome	41904		1
GCF_007856155.1	ASM785615v1	Streptomyces qinzhouensis		SSL-25					GCF_007856155.1-RS_2024_05_04	8146484	Complete Genome	43683		1
GCF_009728935.1	ASM972893v1	Paenibacillus psychroresistens		ML311-T8					GCF_009728935.1-RS_2024_11_20	8101785	Complete Genome	43803		1
GCF_003675325.1	ASM367532v1	Streptomyces dangxiongensis		Z022					GCF_003675325.1-RS_2024_10_23	8157885	Complete Genome	43396		2
GCF_009720525.1	ASM972052v1	Gimesia benthica		E7					GCF_009720525.1-RS_2024_10_11	8027492	Complete Genome	43798		1
GCF_018362975.1	ASM1836297v1	Nocardia tengchongensis		CFH S0057					GCF_018362975.1-RS_2024_05_06	8006012	Complete Genome	44332		1
GCF_010093065.1	ASM1009306v1	Chitinophaga agri		H33E-04					GCF_010093065.1-RS_2024_10_23	7969925	Complete Genome	43864		1
GCF_008704395.1	ASM870439v1	Streptomyces alboniger		ATCC 12461					GCF_008704395.1-RS_2024_05_04	7962786	Complete Genome	43734		1
GCF_002056795.1	ASM205679v1	Spirosoma aerolatum		KACC 17939					GCF_002056795.1-RS_2024_10_22	7959595	Complete Genome	42815		1
GCF_948472415.1	JK4103	Kitasatospora fiedleri		DSM 114396					GCF_948472415.1-RS_2024_11_18	8073621	Complete Genome	44959		3
GCF_027947595.1	ASM2794759v1	Streptomyces lienomycini		DSM 41475					NCBI Prokaryotic Genome Annotation Pipeline (PGAP)	7863969	Complete Genome	44951		1
GCF_038725785.1	ASM3872578v1	Termitidicoccus mucosus		TSB47					GCF_038725785.1-RS_2024_05_03	7922482	Complete Genome	45415		2
GCF_007971525.1	ASM797152v1	Mucilaginibacter ginsenosidivorax		KHI28					GCF_007971525.1-RS_2024_10_23	7811413	Complete Genome	43689		1
GCF_009762775.1	ASM976277v1	Maribellus comscasis		WC007					GCF_009762775.1-RS_2024_05_05	7811310	Complete Genome	43817		1
GCF_007747215.1	ASM774721v1	Urbifossiella limnaea		ETA_A1					GCF_007747215.1-RS_2024_10_11	7795793	Complete Genome	43677		1
GCF_007747995.1	ASM774799v1	Symmachiella dynata		Mal52					GCF_007747995.1-RS_2024_03_28	7767809	Complete Genome	43677		1
GCF_022699385.1	ASM2269938v1	Streptomyces tubbatahanensis		DSD3025					GCF_022699385.1-RS_2024_04_15	7760770	Complete Genome	44647		1
GCF_008704575.1	ASM870457v1	Streptomyces galilaeus		ATCC 14969					GCF_008704575.1-RS_2024_04_23	7756194	Complete Genome	43734		1
GCF_007747795.1	ASM774779v1	Maioricimonas rarisocia		Mal4					GCF_007747795.1-RS_2024_10_11	7744989	Complete Genome	43677		1
GCF_011694815.1	ASM1169481v1	Streptomyces liangshanensis		QMT-12					GCF_011694815.1-RS_2024_04_19	7716784	Complete Genome	43914		1
GCF_008704935.1	ASM870493v1	Streptomyces vinaceus		ATCC 27476					GCF_008704935.1-RS_2024_04_23	7673509	Complete Genome	43734		1
GCF_020386615.1	ASM2038661v1	Chitinophaga pendula		MD30B					GCF_020386615.1-RS_2024_08_26	7663439	Complete Genome	44477		1
GCF_018885265.1	ASM1888526v1	Amycolatopsis aidingensis		YIM 96748					NCBI Prokaryotic Genome Annotation Pipeline (PGAP)	7657695	Complete Genome	44362		1
GCF_020740535.1	ASM2074053v1	Streptomyces profundus		MA3_2.13					GCF_020740535.1-RS_2024_04_28	7653710	Complete Genome	44504		1
GCF_008704445.1	ASM870444v1	Streptomyces prasinus		ATCC 13879					GCF_008704445.1-RS_2024_04_23	7647592	Complete Genome	43734		1
GCF_005517195.1	ASM551719v1	Streptomyces vilmorinianum		YP1					GCF_005517195.1-RS_2024_06_17	7646296	Complete Genome	43605		1
GCF_003574315.2	ASM357431v2	Capsulimonas corticalis		AX-7					GCF_003574315.2-RS_2024_07_11	7645051	Complete Genome	44699		1
GCF_025369935.1	ASM2536993v1	Paenibacillus andongensis		SS4					GCF_025369935.1-RS_2024_07_22	7639302	Complete Genome	44826		1
GCF_014489615.1	ASM1448961v1	Streptomyces genisteinicus		CRPJ-33					GCF_014489615.1-RS_2024_05_05	8188347	Complete Genome	44080		3
GCF_015624505.1	ASM1562450v1	Bradyrhizobium commune		BDV5040					GCF_015624505.1-RS_2024_07_29	7622528	Complete Genome	44155		1
GCF_024734895.1	ASM2473489v1	Paenibacillus spongiae		PHS-Z3					GCF_024734895.1-RS_2024_09_09	7613364	Complete Genome	44797		1
GCF_008704535.1	ASM870453v1	Streptomyces subrutilus		ATCC 27467					GCF_008704535.1-RS_2024_04_23	7604974	Complete Genome	43734		1
GCF_008704555.1	ASM870455v1	Streptomyces nitrosporeus		ATCC 12769					GCF_008704555.1-RS_2024_04_23	7581562	Complete Genome	43734		1
GCF_014701095.1	ASM1470109v1	Streptomyces tuirus		JCM 4255					NCBI Prokaryotic Genome Annotation Pipeline (PGAP)	7561001	Complete Genome	44085		1
GCF_024134545.1	ASM2413454v1	Nocardiopsis exhalans		JCM11759T					GCF_024134545.1-RS_2024_07_13	7597621	Complete Genome	44746		2
GCF_001956985.1	ASM195698v1	Paludisphaera borealis		PX4					GCF_001956985.1-RS_2024_03_28	7651896	Complete Genome	42754		3
GCF_015160875.1	ASM1516087v1	Streptomyces chromofuscus		DSM 40273					NCBI Prokaryotic Genome Annotation Pipeline (PGAP)	7483282	Complete Genome	44136		1
GCF_001618865.1	ASM161886v1	Luteitalea pratensis		DSM 100886			HEG_-6_39		NCBI Prokaryotic Genome Annotation Pipeline (PGAP)	7480314	Complete Genome	42472		1
GCF_000317475.1	ASM31747v1	Oscillatoria nigro-viridis PCC 7112		PCC 7112					GCF_000317475.1-RS_2024_11_06	8272254	Complete Genome	41249		6
GCF_026802195.1	ASM2680219v1	Amycolatopsis cynarae		HUAS 11-8					NCBI Prokaryotic Genome Annotation Pipeline (PGAP)	7474574	Complete Genome	44906		1
GCF_000317515.1	ASM31751v1	Allocoleopsis franciscana PCC 7113		PCC 7113					GCF_000317515.1-RS_2024_10_11	7966510	Complete Genome	41249		9
GCF_029760955.1	ASM2976095v1	Streptomyces cathayae		HUAS 5					GCF_029760955.1-RS_2024_04_15	7614103	Complete Genome	45031		2
GCF_004322755.1	ASM432275v1	Pseudoduganella albidiflava		DSM 17472					GCF_004322755.1-RS_2024_08_26	7437157	Complete Genome	43527		1
GCF_027924405.1	ASM2792440v1	Nocardia sputorum		IFM 12276					GCF_027924405.1-RS_2024_06_24	7431165	Complete Genome	44880		1
GCF_016865425.1	ASM1686542v1	Actinocatenispora thailandica		NBRC 105041					GCF_016865425.1-RS_2024_03_28	7426695	Complete Genome	44208		1
GCF_015910445.1	ASM1591044v1	Streptomyces bathyalis		ASO4wet					GCF_015910445.1-RS_2024_05_05	7377472	Complete Genome	44175		1
GCF_005144885.1	ASM514488v1	Phreatobacter stygius		KCTC 52518					GCF_005144885.1-RS_2024_05_04	7354671	Complete Genome	43590		1
GCF_009688945.1	ASM968894v1	Desulfosarcina alkanivorans		PL12					NCBI Prokaryotic Genome Annotation Pipeline (PGAP)	7324708	Complete Genome	43776		1
GCF_024707545.1	ASM2470754v1	Mesorhizobium onobrychidis		OM4					NCBI Prokaryotic Genome Annotation Pipeline (PGAP)	7548464	Complete Genome	44791		2
GCF_030413175.1	ASM3041317v1	Bradyrhizobium roseum		S12-14-2					NCBI Prokaryotic Genome Annotation Pipeline (PGAP)	7319411	Complete Genome	45116		1
GCF_001886715.1	ASM188671v1	Nocardia mangyaensis		Y48					GCF_001886715.1-RS_2024_03_28	7310115	Complete Genome	42702		1
GCF_020091585.1	ASM2009158v1	Kovacikia minuta CCNUW1		CCNU0001					GCF_020091585.1-RS_2024_10_11	8564336	Complete Genome	44461		3
GCF_009688965.1	ASM968896v1	Desulfosarcina widdelii		PP31					GCF_009688965.1-RS_2024_07_03	7297718	Complete Genome	43776		1
GCF_030622045.1	ASM3062204v1	Planctellipticum variicoloris		SH412					GCF_030622045.1-RS_2024_03_13	7276092	Complete Genome	45141		1
GCF_003945345.1	ASM394534v1	Paenibacillus baekrokdamisoli		KCTC 33723					NCBI Prokaryotic Genome Annotation Pipeline (PGAP)	7261317	Complete Genome	43418		1
GCF_007751715.1	ASM775171v1	Rosistilla oblonga		CA51					GCF_007751715.1-RS_2024_03_28	7250512	Complete Genome	43677		1
GCF_004114915.1	ASM411491v1	Bradyrhizobium guangxiense		CCBAU 53363					GCF_004114915.1-RS_2024_05_26	8200121	Complete Genome	43493		2
GCF_007741495.1	ASM774149v1	Roseimaritima multifibrata		FF011L					GCF_007741495.1-RS_2024_10_11	7216590	Complete Genome	43677		1
GCF_028993575.1	ASM2899357v1	Micromonospora cathayae		HUAS 3					GCF_028993575.1-RS_2024_04_15	7196442	Complete Genome	44989		1
GCF_018316655.1	ASM1831665v1	Nocardiopsis changdeensis		Mg02					GCF_018316655.1-RS_2024_04_01	7395646	Complete Genome	44326		4
GCF_015169395.1	ASM1516939v1	Humisphaera borealis		M1803					GCF_015169395.1-RS_2024_10_11	7189892	Complete Genome	44137		1
GCF_013155125.1	ASM1315512v1	Pseudonocardia broussonetiae		Gen 01					GCF_013155125.1-RS_2024_03_28	7287435	Complete Genome	43975		4
GCF_030506325.1	ASM3050632v1	Tunicatimonas pelagia		NBRC 107804					GCF_030506325.1-RS_2024_07_19	7291608	Complete Genome	45126		4
GCF_022869785.1	ASM2286978v1	Dyadobacter chenwenxiniae		LJ419					GCF_022869785.1-RS_2024_09_16	7171767	Complete Genome	44662		1
GCF_004114955.1	ASM411495v1	Bradyrhizobium guangzhouense		CCBAU 51670					GCF_004114955.1-RS_2024_05_26	8138177	Complete Genome	43493		2
GCF_003576455.2	ASM357645v2	Mucilaginibacter celer		HYN0043					GCF_003576455.2-RS_2024_05_01	7149106	Complete Genome	43390		1
GCF_030506285.1	ASM3050628v1	Catalinimonas niigatensis		NBRC 109829					NCBI Prokaryotic Genome Annotation Pipeline (PGAP)	7134482	Complete Genome	45126		1
GCF_001941625.1	ASM194162v1	Actinoalloteichus fjordicus		ADI127-7					GCF_001941625.1-RS_2024_11_18	7120854	Complete Genome	42745		1
GCF_003330725.1	ASM333072v1	Acidisarcina polymorpha		SBC82					GCF_003330725.1-RS_2024_06_17	7600726	Complete Genome	43301		5
GCF_003258605.2	ASM325860v2	Peterkaempfera bronchialis		DSM 106435					NCBI Prokaryotic Genome Annotation Pipeline (PGAP)	7090212	Complete Genome	43313		1
GCF_004295585.1	ASM429558v1	Cohnella abietis		KCTC 43028					NCBI Prokaryotic Genome Annotation Pipeline (PGAP)	7059027	Complete Genome	43494		1
GCF_010365285.1	ASM1036528v1	Paenibacillus rhizovicinus		14171R-81					GCF_010365285.1-RS_2024_11_18	7524325	Complete Genome	43870		3
GCF_018324685.1	ASM1832468v1	Actinocatenispora sera		NBRC 101916					GCF_018324685.1-RS_2024_04_26	7044238	Complete Genome	44287		1
GCF_000974425.1	ASM97442v1	Spirosoma radiotolerans		DG5A					GCF_000974425.1-RS_2024_10_22	7029352	Complete Genome	42115		1
GCF_014268755.2	ASM1426875v2	Pseudomonas vanderleydeniana		RW8P3					GCF_014268755.2-RS_2024_07_22	7026924	Complete Genome	44383		1
GCF_001941825.1	ASM194182v1	Massilia putida		6NM-7					GCF_001941825.1-RS_2024_08_18	7523017	Complete Genome	42745		3
GCF_021389975.1	ASM2138997v1	Fulvivirga ulvae		SS9-22					GCF_021389975.1-RS_2024_08_19	6978354	Complete Genome	44569		1
GCF_032108445.1	ASM3210844v1	Micromonospora halotolerans		DSM 45598					GCF_032108445.1-RS_2024_09_29	6955679	Complete Genome	45196		1
GCF_014680085.1	ASM1468008v1	Micromonospora sagamiensis		JCM 3310					NCBI Prokaryotic Genome Annotation Pipeline (PGAP)	6930736	Complete Genome	44085		1
GCF_009177095.1	ASM917709v1	Lacipirellula parvula		PX69					GCF_009177095.1-RS_2024_03_28	6922258	Complete Genome	43748		1
GCF_009363075.1	ASM936307v1	Paenibacillus guangzhouensis		KCTC 33171					NCBI Prokaryotic Genome Annotation Pipeline (PGAP)	6948340	Complete Genome	43765		2
GCF_026153355.1	ASM2615335v1	Streptomyces endophytica		HNM0140					GCF_026153355.1-RS_2024_04_15	6901780	Complete Genome	44878		1
GCF_003850565.1	ASM385056v1	Pseudomonas sessilinigenes		CMR12a					GCF_003850565.1-RS_2024_07_22	6896611	Complete Genome	43433		1
GCF_002157225.2	ASM215722v2	Agarilytica rhodophyticola		17					GCF_002157225.2-RS_2024_05_03	7113812	Complete Genome	42899		4
GCF_029953635.1	ASM2995363v1	Halotia branconii CENA392		CENA392					GCF_029953635.1-RS_2024_05_07	7116433	Complete Genome	45054		2
GCF_014764405.1	ASM1476440v1	Micromonospora craniellae		LHW63014					GCF_014764405.1-RS_2024_11_06	6839926	Complete Genome	44101		1
GCF_024600715.1	ASM2460071v1	Streptomyces changanensis		HL-66					NCBI Prokaryotic Genome Annotation Pipeline (PGAP)	6900504	Complete Genome	44782		2
GCF_003325355.1	ASM332535v1	Runella rosea		HYN0085					GCF_003325355.1-RS_2024_09_16	7162093	Complete Genome	43298		7
GCF_003589885.1	ASM358988v1	Thermomonospora amylolytica		YIM 77502					NCBI Prokaryotic Genome Annotation Pipeline (PGAP)	6800142	Complete Genome	43367		1
GCF_014075995.1	ASM1407599v1	Adhaeribacter radiodurans		KUDC8001					GCF_014075995.1-RS_2024_10_23	6935613	Complete Genome	44048		2
GCF_025264625.1	ASM2526462v1	Occallatibacter riparius		DSM 25168					GCF_025264625.1-RS_2024_10_11	6794547	Complete Genome	44823		1
GCF_012113595.1	ASM1211359v1	Bacteroides faecium		CBA7301					GCF_012113595.1-RS_2024_08_13	6782182	Complete Genome	43928		1
GCF_039909015.1	ASM3990901v1	Pseudomonas grandcourensis		DGS24					GCF_039909015.1-RS_2024_07_21	6763687	Complete Genome	45443		1
GCF_005116655.2	ASM511665v2	Desulfosediminicola flagellatus		IMCC35005					GCF_005116655.2-RS_2024_03_28	6751878	Complete Genome	44006		1
GCF_032999765.1	ASM3299976v1	Imperialibacter roseus		P4T					GCF_032999765.1-RS_2024_10_27	6747663	Complete Genome	45223		1
GCF_010119935.1	ASM1011993v1	Paenibacillus lycopersici		12200R-189					GCF_010119935.1-RS_2024_11_18	6743310	Complete Genome	43865		1
GCF_030866765.1	ASM3086676v1	Paenibacillus silvisoli		TW38					NCBI Prokaryotic Genome Annotation Pipeline (PGAP)	6734763	Complete Genome	45162		1
GCF_000948985.2	ASM94898v2	Thalassomonas viridans		XOM25					GCF_000948985.2-RS_2024_03_26	7945408	Complete Genome	44974		2
GCF_023169945.1	ASM2316994v1	Anaeromyxobacter oryzae		Red232					GCF_023169945.1-RS_2024_11_18	6720545	Complete Genome	44616		1
GCF_009671205.1	ASM967120v1	Micromonospora terminaliae		DSM 101760					GCF_009671205.1-RS_2024_04_23	6742112	Complete Genome	43788		2
GCF_023509015.1	ASM2350901v1	Pseudomonas abieticivorans		PIA16					GCF_023509015.1-RS_2024_08_04	6715763	Complete Genome	44700		1
GCF_019614655.1	ASM1961465v1	Pseudomonas germanica		FIT28					GCF_019614655.1-RS_2024_04_30	6713530	Complete Genome	44424		1
GCF_013694245.2	ASM1369424v2	Micromonospora robiginosa		28ISP2-46					GCF_013694245.2-RS_2024_06_09	6701061	Complete Genome	45162		1
GCF_901538355.1	ASM90153835v1	Tuwongella immobilis					MBLW1		GCF_901538355.1-RS_2024_10_11	6690754	Complete Genome	43864		1
GCF_030864005.1	ASM3086400v1	Achromobacter seleniivolatilans		R39					GCF_030864005.1-RS_2024_08_22	6862680	Complete Genome	45161		2
GCF_003952225.1	ASM395222v1	Paenibacillus albus		18JY67-1					NCBI Prokaryotic Genome Annotation Pipeline (PGAP)	6632345	Complete Genome	43452		1
GCF_014268485.2	ASM1426848v2	Pseudomonas zeae		OE 48.2					GCF_014268485.2-RS_2024_07_22	6630739	Complete Genome	44383		1
GCF_014268445.2	ASM1426844v2	Pseudomonas tensinigenes		ZA 5.3					GCF_014268445.2-RS_2024_07_22	6621778	Complete Genome	44383		1
GCF_007750855.1	ASM775085v1	Pirellulimonas nuda		Pla175					GCF_007750855.1-RS_2024_10_11	6618662	Complete Genome	43677		1
GCF_003130705.1	ASM313070v1	Rhodococcus oxybenzonivorans		S2-17					NCBI Prokaryotic Genome Annotation Pipeline (PGAP)	8014224	Complete Genome	43237		4
GCF_024112395.2	ASM2411239v2	Pseudomonas pergaminensis		1008					GCF_024112395.2-RS_2024_05_18	6609381	Complete Genome	45422		1
GCF_007748035.1	ASM774803v1	Aeoliella mucimassa		Pan181					GCF_007748035.1-RS_2024_10_11	6608792	Complete Genome	43677		1
GCF_018316795.1	ASM1831679v1	Nocardiopsis akebiae		HDS12					GCF_018316795.1-RS_2024_10_23	6602217	Complete Genome	44326		1
GCF_002741055.1	ASM274105v1	Paenibacillus ihbetae		IHBB 9852					NCBI Prokaryotic Genome Annotation Pipeline (PGAP)	6593819	Complete Genome	42587		1
GCF_030687395.1	ASM3068739v1	Pseudomonas wuhanensis		FP607					GCF_030687395.1-RS_2024_06_02	6590972	Complete Genome	45146		1
GCF_030412785.1	ASM3041278v1	Paraburkholderia sabiae		LMG 24235					NCBI Prokaryotic Genome Annotation Pipeline (PGAP)	9909294	Complete Genome	45114		4
GCF_008087665.1	ASM808766v1	Mariniblastus fucicola		FC18					GCF_008087665.1-RS_2024_10_11	6570840	Complete Genome	43703		1
GCF_021513275.1	ASM2151327v1	Paenibacillus hexagrammi		YPD9-1					GCF_021513275.1-RS_2024_11_20	6639679	Complete Genome	44580		2
GCF_014863605.1	ASM1486360v1	Pseudomonas allokribbensis		IzPS23					GCF_014863605.1-RS_2024_04_20	6565027	Complete Genome	44112		1
GCF_026248825.1	ASM2624882v1	Larkinella insperata		LMG22510					GCF_026248825.1-RS_2024_09_16	6564943	Complete Genome	44886		1
GCF_010731295.1	ASM1073129v1	Mycolicibacterium boenickei		JCM 15653					NCBI Prokaryotic Genome Annotation Pipeline (PGAP)	6585921	Complete Genome	43867		2
GCF_014863585.1	ASM1486358v1	Pseudomonas gozinkensis		IzPS32d					GCF_014863585.1-RS_2024_04_20	6563527	Complete Genome	44112		1
GCF_000948975.2	ASM94897v2	Thalassomonas actiniarum		A5K-106					GCF_000948975.2-RS_2024_03_26	7494638	Complete Genome	44974		2
GCF_012849375.1	ASM1284937v1	Duganella dendranthematis		AF9R3					GCF_012849375.1-RS_2024_08_26	6532782	Complete Genome	43948		1
GCF_021389935.1	ASM2138993v1	Fulvivirga ligni		W9P-11					GCF_021389935.1-RS_2024_08_19	6523894	Complete Genome	44569		1
GCF_038396765.1	ASM3839676v1	Chitinophaga caseinilytica		KACC 19118					GCF_038396765.1-RS_2024_04_20	6517700	Complete Genome	45403		1
GCF_025562755.1	ASM2556275v1	Endozoicomonas euniceicola		EF212					GCF_025562755.1-RS_2024_11_18	6517136	Complete Genome	44838		1
GCF_003991425.1	ASM399142v1	Paenibacillus lutimineralis		MBLB1234					NCBI Prokaryotic Genome Annotation Pipeline (PGAP)	6497679	Complete Genome	43468		1
GCF_007748115.1	ASM774811v1	Bremerella volcania		Pan97					GCF_007748115.1-RS_2024_10_11	6496182	Complete Genome	43677		1
GCF_021018765.1	ASM2101876v1	Pseudomonas fitomaticsae		FIT81					NCBI Prokaryotic Genome Annotation Pipeline (PGAP)	6492796	Complete Genome	44531		1
GCF_014235185.1	ASM1423518v1	Pseudonocardia petroleophila		CGMCC 4.1532					GCF_014235185.1-RS_2024_08_08	6490139	Complete Genome	44061		1
GCF_018502625.1	ASM1850262v1	Pseudomonas hormoni		G20-18					GCF_018502625.1-RS_2024_06_06	6481491	Complete Genome	44342		1
GCF_000940805.1	ASM94080v1	Gynuella sunshinyii YC6258		YC6258					GCF_000940805.1-RS_2024_05_02	6475959	Complete Genome	42067		1
GCF_031599675.1	ASM3159967v1	Paenibacillus pedocola		TW48					GCF_031599675.1-RS_2024_08_12	6472393	Complete Genome	45187		1
GCF_030687835.1	ASM3068783v1	Pseudomonas hefeiensis		FP205					GCF_030687835.1-RS_2024_04_07	6451026	Complete Genome	45146		1
GCF_028657945.1	ASM2865794v1	Thalassomonas haliotis		A5K-61T					GCF_028657945.1-RS_2024_03_26	6450155	Complete Genome	44973		1
GCF_007197555.1	ASM719755v1	Shewanella psychropiezotolerans		YLB-06					NCBI Prokaryotic Genome Annotation Pipeline (PGAP)	6449204	Complete Genome	43666		1
GCF_039908645.1	ASM3990864v1	Pseudomonas helvetica		DGS28					GCF_039908645.1-RS_2024_07_21	6437446	Complete Genome	45443		1
GCF_019891175.1	ASM1989117v1	Leptothermofonsia sichuanensis E412		E412					GCF_019891175.1-RS_2024_10_11	6426061	Complete Genome	44446		1
GCF_012913485.1	ASM1291348v1	Luteolibacter luteus		G-1-1-1					GCF_012913485.1-RS_2024_05_06	6412079	Complete Genome	43949		1
GCF_014107495.1	ASM1410749v1	Cohnella cholangitidis		1605-214					NCBI Prokaryotic Genome Annotation Pipeline (PGAP)	6408853	Complete Genome	44050		1
GCF_016765655.2	ASM1676565v2	Skermanella mucosa		KEMB 2255-438					NCBI Prokaryotic Genome Annotation Pipeline (PGAP)	7840710	Complete Genome	44509		5
GCF_010731895.1	ASM1073189v1	Mycolicibacterium helvum		JCM 30396					NCBI Prokaryotic Genome Annotation Pipeline (PGAP)	6400811	Complete Genome	43867		1
GCF_021389955.1	ASM2138995v1	Fulvivirga maritima		SW1-E11					GCF_021389955.1-RS_2024_08_19	6392613	Complete Genome	44569		1
GCF_029028125.1	ASM2902812v1	Pseudoduganella chitinolytica		ACM 3522					GCF_029028125.1-RS_2024_08_26	6387078	Complete Genome	44993		1
GCF_013374995.1	ASM1337499v1	Pseudomonas eucalypticola		NP-1					GCF_013374995.1-RS_2024_04_28	6401699	Complete Genome	44010		2
GCF_004015185.1	ASM401518v1	Clostridium manihotivorum		CT4					GCF_004015185.1-RS_2024_03_28	6364326	Complete Genome	43479		1
GCF_011009015.1	ASM1100901v1	Spartinivicinus ruber		S2-4-1H					NCBI Prokaryotic Genome Annotation Pipeline (PGAP)	6687090	Complete Genome	43886		4
GCF_030053115.1	ASM3005311v1	Pseudomonas svalbardensis		PMCC 200367					GCF_030053115.1-RS_2024_08_12	6360061	Complete Genome	45066		1
GCF_012295525.1	ASM1229552v1	Oxynema aestuarii AP17		AP17					GCF_012295525.1-RS_2024_09_22	6357750	Complete Genome	43936		1
GCF_003028855.1	ASM302885v1	Pseudoduganella armeniaca		ZMN-3					GCF_003028855.1-RS_2024_08_26	6337491	Complete Genome	43192		1
GCF_010725885.1	ASM1072588v1	Mycolicibacterium tokaiense		JCM 6373					GCF_010725885.1-RS_2024_07_07	6328149	Complete Genome	43867		1
GCF_006517255.1	ASM651725v1	Janthinobacterium tructae		SNU WT1					GCF_006517255.1-RS_2024_04_14	6314370	Complete Genome	43646		1
GCF_026898135.2	ASM2689813v2	Pseudomonas fortuita		GMI12077					GCF_026898135.2-RS_2024_09_22	6311744	Complete Genome	45154		1
GCF_022867795.2	ASM2286779v2	Chitinophaga horti		R8					GCF_022867795.2-RS_2024_06_17	6309489	Complete Genome	44860		1
GCF_019141525.1	ASM1914152v1	Pseudomonas alvandae		SWRI17					GCF_019141525.1-RS_2024_07_29	6307666	Complete Genome	44383		1
GCF_032268605.1	ASM3226860v1	Paenibacillus aurantius		MBLB1776					NCBI Prokaryotic Genome Annotation Pipeline (PGAP)	6303770	Complete Genome	45201		1
GCF_025398155.2	ASM2539815v2	Roseateles amylovorans		BIM B-1768					GCF_025398155.2-RS_2024_07_08	6289366	Complete Genome	44874		1
GCF_016807805.1	ASM1680780v1	Xanthobacter dioxanivorans		YN2					NCBI Prokaryotic Genome Annotation Pipeline (PGAP)	6650762	Complete Genome	44231		5
GCF_017086365.1	ASM1708636v1	Paenibacillus tianjinensis		TB2019					NCBI Prokaryotic Genome Annotation Pipeline (PGAP)	6273877	Complete Genome	44256		1
GCF_019263705.2	ASM1926370v2	Pseudonocardia abyssalis		KRD168					GCF_019263705.2-RS_2024_08_29	6305989	Complete Genome	44393	JADQDK01	2
GCF_014274465.1	ASM1427446v1	Alloacidobacterium dinghuense		4Y35					GCF_014274465.1-RS_2024_06_14	6271114	Complete Genome	44067		1
GCF_013466425.1	ASM1346642v1	Mycobacterium vicinigordonae		24					GCF_013466425.1-RS_2024_05_05	6266765	Complete Genome	44034		1
GCF_021654575.1	ASM2165457v1	Desulfoluna limicola		ASN36					GCF_021654575.1-RS_2024_04_08	6263790	Complete Genome	44532		1
GCF_003260975.1	ASM326097v1	Echinicola strongylocentroti		MEBiC08714					GCF_003260975.1-RS_2024_10_23	6252144	Complete Genome	43274		1
GCF_023822005.2	ASM2382200v2	Dyadobacter fanqingshengii		CY399					GCF_023822005.2-RS_2024_09_16	6272774	Complete Genome	44754		2
GCF_030687935.1	ASM3068793v1	Pseudomonas cucumis		FP1935					NCBI Prokaryotic Genome Annotation Pipeline (PGAP)	6248910	Complete Genome	45146		1
GCF_020215665.1	ASM2021566v1	Blautia parvula		NBRC 113351					NCBI Prokaryotic Genome Annotation Pipeline (PGAP)	6247046	Complete Genome	44471		1
GCF_018141445.1	ASM1814144v1	Vallitalea pronyensis		FatNI3					NCBI Prokaryotic Genome Annotation Pipeline (PGAP)	6325483	Complete Genome	44313		2
GCF_026686735.1	ASM2668673v1	Pseudomonas triclosanedens		ZM23					NCBI Prokaryotic Genome Annotation Pipeline (PGAP)	6245384	Complete Genome	44901		1
GCF_014268275.3	ASM1426827v3	Pseudomonas tritici		SWRI145					GCF_014268275.3-RS_2024_07_22	6240195	Complete Genome	44389		1
GCF_010730195.1	ASM1073019v1	Mycobacterium conspicuum		JCM 14738					NCBI Prokaryotic Genome Annotation Pipeline (PGAP)	6237139	Complete Genome	43867		1
GCF_036670025.1	ASM3667002v1	Niallia oryzisoli		DSM 29761					GCF_036670025.1-RS_2024_04_05	6231504	Complete Genome	45387		1
GCF_012849555.1	ASM1284955v1	Massilia forsythiae		GN2-R2					GCF_012849555.1-RS_2024_08_18	6370297	Complete Genome	43948		3
GCF_019139795.1	ASM1913979v1	Pseudomonas azerbaijanorientalis		SWRI123					GCF_019139795.1-RS_2024_07_22	6228218	Complete Genome	44383		1
GCF_006494775.1	ASM649477v1	Nocardioides humi		DCY24					GCF_006494775.1-RS_2024_05_04	6220618	Complete Genome	43643		1
GCF_010730355.1	ASM1073035v1	Mycobacterium florentinum		JCM 14740					NCBI Prokaryotic Genome Annotation Pipeline (PGAP)	6219859	Complete Genome	43867		1
GCF_010731715.1	ASM1073171v1	Mycobacterium stomatepiae		JCM 17783					NCBI Prokaryotic Genome Annotation Pipeline (PGAP)	6210822	Complete Genome	43867		1
GCF_900564155.1	PRJEB26455	Pedobacter schmidteae		eg					GCF_900564155.1-RS_2024_10_23	6198518	Complete Genome	43368		1
GCF_010731775.1	ASM1073177v1	Mycobacterium mantenii		JCM 18113					NCBI Prokaryotic Genome Annotation Pipeline (PGAP)	6185541	Complete Genome	43867		1
GCF_003173755.1	ASM317375v1	Methylobacterium terrae		17Sr1-28					GCF_003173755.1-RS_2024_04_30	6162702	Complete Genome	43249		1
GCF_001050135.1	ASM105013v1	Cyclobacterium amurskyense		KCTC 12363					GCF_001050135.1-RS_2024_10_22	6158829	Complete Genome	42193		1
GCF_028596025.1	ASM2859602v1	Mucilaginibacter jinjuensis		KACC 16571					GCF_028596025.1-RS_2024_03_23	6157393	Complete Genome	44969		1
GCF_001999245.1	ASM199924v1	Roseibium algicola		RMAR6-6					GCF_001999245.1-RS_2024_08_06	6650994	Complete Genome	42780		3
GCF_019139895.1	ASM1913989v1	Pseudomonas fakonensis		COW40					GCF_019139895.1-RS_2024_07_22	6147080	Complete Genome	44383		1
GCF_007750395.1	ASM775039v1	Polystyrenella longa		Pla110					GCF_007750395.1-RS_2024_10_11	6125480	Complete Genome	43677		1
GCF_014495845.1	ASM1449584v1	Aquibium microcysteis		NIBR3					GCF_014495845.1-RS_2024_03_28	6109263	Complete Genome	44083		1
GCF_019679435.2	ASM1967943v2	Actomonas aquatica		WL0086					GCF_019679435.2-RS_2024_05_06	6109182	Complete Genome	45303		1
GCF_019139815.1	ASM1913981v1	Pseudomonas asgharzadehiana		SWRI132					GCF_019139815.1-RS_2024_08_08	6107031	Complete Genome	44383		1
GCF_022919135.1	ASM2291913v1	Hymenobacter cellulosivorans		5116 S-27					GCF_022919135.1-RS_2024_09_23	6101666	Complete Genome	44663		1
GCF_016806835.2	ASM1680683v2	Skermanella rosea		KEMB 2255-458					NCBI Prokaryotic Genome Annotation Pipeline (PGAP)	7759404	Complete Genome	44509		7
GCF_000147335.1	ASM14733v1	Gloeothece verrucosa PCC 7822		PCC 7822					GCF_000147335.1-RS_2024_05_01	7841948	Complete Genome	40436		7
GCF_010731655.1	ASM1073165v1	Mycobacterium paraseoulense		JCM 16952					NCBI Prokaryotic Genome Annotation Pipeline (PGAP)	6085955	Complete Genome	43867		1
GCF_038396755.1	GPA1	Chitinophaga pollutisoli		GPA1					GCF_038396755.1-RS_2024_11_20	6078843	Complete Genome	45403		1
GCF_016894445.1	ASM1689444v1	Dyadobacter sandarakinus		Q3-56					GCF_016894445.1-RS_2024_09_16	6071216	Complete Genome	44243		1
GCF_005281475.1	ASM528147v1	Echinicola rosea		JL3085					GCF_005281475.1-RS_2024_10_23	6064527	Complete Genome	43598		1
GCF_010730955.1	ASM1073095v1	Mycolicibacterium aubagnense		JCM 15296					NCBI Prokaryotic Genome Annotation Pipeline (PGAP)	6321928	Complete Genome	43867		2
GCF_003940825.1	ASM394082v1	Pseudomonas oryziphila		1257					NCBI Prokaryotic Genome Annotation Pipeline (PGAP)	6049604	Complete Genome	43446		1
GCF_014268595.2	ASM1426859v2	Pseudomonas hamedanensis		SWRI65					NCBI Prokaryotic Genome Annotation Pipeline (PGAP)	6045338	Complete Genome	44383		1
[truncated: 3,497 more rows]
