# Supplementary material for: The −10 region adjacent to open reading frames is a common expression pattern in Deinococcus-Thermus
Source: Life Sci Alliance. 2025 Aug 11;8(11):e202503354. doi: 10.26508/lsa.202503354 (PMC12340547; doi:10.26508/lsa.202503354)
Supplement: Supplementary file 7 [file LSA-2025-03354_TableS7.xlsx]

## Sheet: Table S7
Supplementary Table 7: Results of motif scanning in bacterial species.
Assembly	Assembly_ORF_records_amount	motif_1_consensus	motif_1_degenerate_consensus	motif_1_instances_amount	motif_1_evalue	motif_1_for_clustering	motif_1_classification	motif_2_consensus	motif_2_degenerate_consensus	motif_2_instances_amount	motif_2_evalue	motif_2_for_clustering	motif_2_classification	motif_3_consensus	motif_3_degenerate_consensus	motif_3_instances_amount	motif_3_evalue	motif_3_for_clustering	motif_3_classification
GCF_000006945.2	4554	AAAAAGGAGA	NNNMAGGAGN	3210	1.2e-166	Yes	RBS-motif	TTTCACCGTT	TTTYACCRTT	6	2400	No		CCCACGAGGC	CCCACGMGGC	2	13000	No
GCF_000195955.2	3905	ATGAGGAGGA	NYNAGGAGRW	234	2e-17	Yes	RBS-motif	TGGGAGGTGA	YGGGAGGTGW	46	0.0044	Yes	RBS-motif	CCGGTAGGCT	NSGNTAGSST	210	0.0001	Yes	-10-motif
GCF_000009045.1	4237	AAAGGAGGAA	AAAGGAGGNN	3904	1e-323	Yes	RBS-motif	TCACTTCCCC	TYRCTTCYSC	2	1900	No		CCTTATTCTG	YCTTWTTCTK	2	4200	No
GCF_009035845.1	3736	ATAAGGAGAA	WWNAGGANNN	2196	1.8e-69	Yes	RBS-motif	GCAGCTTCCC	GCAGCTTCYC	2	1900	No		TAGGCCTCAC	TAGGCCTCMC	2	2200	No
GCF_000015785.2	3761	AAAGGAGGAA	AAAGGAGGNN	3564	0	Yes	RBS-motif	CCGCCATCTG	CYGCCRTCTG	2	810	No		CCGCACGATT	CCSYHCSATT	3	1400	No
GCF_001457635.1	2116	AAAAGGAGGA	WAAAGGAGRW	976	3.4e-297	Yes	RBS-motif	ATGGTATAAT	RTGGTATAAT	59	4.4e-12	Yes	-10-motif	CTAATACTCA	NTWATACTCA	27	2e-09	Yes
GCF_000412675.1	5453	CACAAGGAGC	NNNNAGGAGN	4090	5.3e-185	Yes	RBS-motif	ATTTTTCGTT	ATTTTTCGTT	6	140	No		TTTTATGTTG	TTTTWTGTTG	2	1600	No
GCF_025998455.1	1584	ATAAAGGATT	WWWAAGGANW	974	0	Yes	RBS-motif	AACCCCCTTT	AMCCCCCYHW	12	0.14	No		TTTGCCCAAC	TTTGCCCAAC	2	1000	No
GCF_019048245.1	4652	AAAAGGAGAA	NNVAGGAGNN	3817	6.1e-197	Yes	RBS-motif	CCCGCCCTGT	CCCGCCYTKT	2	12000	No		CTACTCCGCG	CTACTYCKCG	2	43000	No
GCF_900186865.1	4579	CCCAGGAGCC	NNMNGGAGNN	2295	4e-155	Yes	RBS-motif	GCTAGAATGG	SSTASAATSS	51	1.5	No		AGGGCTGATC	AGGKCTGATC	14	63	No
GCF_006094375.1	2284	AAGGAGGAAA	AAGGAGNNWW	2069	0	Yes	RBS-motif	CTAAATTAAC	CTAAATTAAC	7	0.82	No		AGACTATAAC	AGACTATAAC	8	47	No
GCF_006094495.1	5832	AAAGGAGGAA	AAAGGAGRNN	5120	0	Yes	RBS-motif	CATGCTTTGT	CATKCTTTKT	2	1800	No		CACCTCCAGC	CMSYTCYAGC	2	2200	No
GCF_000196555.1	1940	AAAGGAGCAC	NAAGGAGNNN	558	8.2e-156	Yes	RBS-motif	CGCATACCCG	CGCATASCCG	20	7.2e-06	Yes		CTACACTGGA	NTASNSTGGN	105	1.1e-05	Yes	-10-motif
GCF_034478925.1	4274	AAAGGAGGAA	AAAGGAGGNN	3898	1.5e-314	Yes	RBS-motif	TCTTTCTTTC	TCTTTYTTTC	2	93	No		CTTTATCCGA	YTTTWTCCGM	2	1900	No
GCF_019048645.1	1925	AAAGGAGAAA	AAAGGAGRWN	1264	1.1e-315	Yes	RBS-motif	TGTTATAATA	TGYTATAATA	47	1.9e-13	Yes	-10-motif	CCTTGGTATC	BCTTKGTATC	15	25	No
GCF_020525545.1	5212	ATAAGGAGAA	NNVAGGAGNN	4023	8.3e-186	Yes	RBS-motif	CCTGCCCCCT	YCTGCSCCYT	2	56000	No		CCCTCTGCCG	CSSTCTGCCG	2	41000	No
GCF_022869645.1	2126	AAAAAGGAAA	NNWAAGGARN	931	9.4e-141	Yes	RBS-motif	TTCAGACGGC	TTCRGRCGGY	27	2.5e-11	Yes		AGAAAGATTG	WGAAAGRYTG	29	0.0071	Yes	RBS-motif
GCF_020099175.1	5168	AAAAGGAGAA	NNVAGGAGNN	4123	4.9e-184	Yes	RBS-motif	CTCCTTCTTA	CTCCTTCTTM	2	7500	No		CGGCCAGCGC	CGGCCAGCGC	2	13000	No
GCF_000014805.1	4193	ACAAGGAGAC	NNNAGGAGNN	3949	1e-185	Yes	RBS-motif	CTCTTTTTTG	CTCTTTTTTG	2	620	No		CTCTGCTACT	STCTGCTWCT	2	50000	No
GCF_016027375.1	2934	AGGAGGAAAT	AGGAGRNNWW	2416	0	Yes	RBS-motif	CATATCACCC	CWTMTSMCSY	2	150	No		TACCCTAGGC	TACYCTWKGC	2	1000	No
GCF_000007125.1	3169	AAAAGGAGAA	NNNNGGARNN	1876	1.8e-41	Yes	RBS-motif	GGCTTTATTT	KGCTTTATTT	2	2800	No		AGTTTTTTGA	AKTTTTTTGA	2	14000	No
GCF_030297255.1	6215	ACAAGGAGAC	NNNNGGAGNN	2452	9.4e-89	Yes	RBS-motif	TTTCTTTCCG	TTTYTTTYSK	53	0.0011	Yes		TTTTGGATAG	TTTTKSATHG	18	190	No
GCF_001941585.1	2998	ATAAGGAGAA	NNNAGGANWN	1932	9.1e-111	Yes	RBS-motif	CCCCTTACCT	CCMCWTACCY	3	300	No		CCAAGAGCCC	CCAAGAGYCC	2	4500	No
GCF_022811565.1	5305	AAAGGAGGAA	AAAGGAGGNN	4871	2e-304	Yes	RBS-motif	CCCCTGCCCT	YCYYTGCCCT	2	150	No		GATGTCTCCC	GATKTSTCCC	2	8900	No
GCF_000011325.1	3001	AAGGAGAATT	AAGGAGNNNN	1046	2.2e-84	Yes	RBS-motif	AGAAAGGCAC	AGAAAGGSMN	46	460	No		GGCTCTACCC	GGCTCTACCC	3	7500	No
GCF_020736045.1	1807	AAAGGAAAAA	WAAGGARWWW	1363	6.2e-222	Yes	RBS-motif	ACCGCACTTT	ACCGCACTTT	8	0.00012	No		CCCTTTCCAT	CCCTKYYCDK	3	2700	No
GCF_900475625.1	2382	AAAGGAGGTA	WAAGGAGGNN	2382	0	Yes	RBS-motif	CACATCGTGC	CWCWTCKTKC	2	31000	No		CAAGCGACCC	CWAGCKRCYC	2	91000	No
GCF_000069185.1	4989	CGGAAGGAAA	NRRAAGGANN	299	6.2e-15	Yes	RBS-motif	CGCTAGGCTG	SSNTASSSTS	743	3.8e-12	Yes	-10-motif	CAACAAGGAG	NNHYRAGGAG	157	0.0098	Yes	RBS-motif
GCF_019048385.1	4247	AAAAGGAGAA	NNNAGGAGNN	3550	6.5e-201	Yes	RBS-motif	CGATGCCCCC	YGATKCCCCC	2	31000	No		CCTGACCGCC	YCTGASCGCC	2	67000	No
GCF_019048125.1	4896	ATAAGGAGAA	NNNAGGAGNN	4066	3.1e-225	Yes	RBS-motif	CCCTCACCTC	SCCTCMYCTC	2	23000	No		TTAATCCCTT	TTAATCCSTT	2	58000	No
GCF_000832905.1	3223	AAAGGAGGTG	AAAGGAGGNN	2910	1.8e-177	Yes	RBS-motif	GCATTTTTTC	GCATTTTTTC	13	2.1e-09	No		TTTTACACAT	TTTTRCACHW	11	13	No
GCF_002224265.1	4371	AAAAGGAGAA	NWAAGGARNN	1844	5.6e-77	Yes	RBS-motif	CGAGGTAAGC	CGAGKTAAGC	15	6.4	No		TTTCCGATTT	TTTCCGATTT	14	70	No
GCF_001888925.1	1783	TAAAGGAGGA	NWAAGGAGGW	775	5.3e-154	Yes	RBS-motif	ACATTTCTAG	ACATTTCTAG	18	0.00097	No		CTTTGCCAGC	MTTTGCCAGM	23	0.075	No
GCF_006094455.1	3619	AAAAGGAGAA	NWNAGGARNN	2617	3.8e-179	Yes	RBS-motif	CTAAATCCGC	CTVAWTCCGC	3	9700	No		CTCTGACCTG	CTYTGACCTG	2	21000	No
GCF_000022965.1	1554	AGAAAGGAGA	NNNAAGGAGN	641	1.2e-124	Yes	RBS-motif	ACCCGAGTTT	ACCCGAGTTT	2	7.8	No		GGCTAGAGTG	SSCTAKANTG	39	6.1	No
GCF_000025985.1	4229	AAAAAGGAGG	RRAAAGGAGR	107	7e-13	Yes	RBS-motif	CTTTGCCGCC	STTTGCSSBC	16	0.25	No		CCCGGAGGGC	YCYGGAGGGC	2	200	No
GCF_000010505.1	2030	TATTCCTCCC	TATTCCTCCC	45	9.3e-52	No		TTTTTTCGTT	TTTTTTCGTT	82	2.8e-42	No		AACAGCATAA	AACAGCATAA	45	3.6e-28	No
GCF_000014445.1	2013	AAAGGAGAAA	WNAGGAGNWW	1721	2.4e-255	Yes	RBS-motif	TCCATACGAT	TCCATACGAT	5	1400	No		CTGCTATACT	STGSTATACT	2	220000	No
GCF_016026635.1	2319	AAAAGGAGGT	NAAAGGAGGN	2176	0	Yes	RBS-motif	GGTTCTCCGC	GKTTYTCCKC	2	3400	No		TGAACTAACC	TGAMCTRACC	2	23000	No
GCF_002950395.1	4962	ATAAGGAGAA	NNVAGGARNN	3703	7.1e-200	Yes	RBS-motif	GTAAGTTGGC	RTAAGTTGGM	61	4.2e-07	Yes		CTCAGGCTAC	CTCAGGCTAC	10	4.5	No
GCF_034298135.1	1842	AAGGAGAAAA	AAGGAGRWWW	1619	2.5e-155	Yes	RBS-motif	CTTTTACGGC	CTTTTACGGC	5	1.8	No		CCCACTTGGC	CCYASTTKGC	2	1700	No
GCF_028891345.1	2307	TAAGGAGACA	NMAGGARNNN	327	4.5e-49	Yes	RBS-motif	TGATAGGTGA	TGWTAGGTGA	20	0.00034	Yes	RBS-motif	GGGTGGCCGC	RRGTSGCCGC	15	7	No
GCF_001025175.1	1942	GAAAGGAGGA	NNAAGGAGNN	648	1.4e-138	Yes	RBS-motif	TACAATGGAG	TACANTGGWG	17	0.035	No		TTTTCGTGTG	TTTTMGTGTK	3	890	No
GCF_036689615.1	6119	CAAGGAGACC	NNNGGAGNNN	3710	6.1e-196	Yes	RBS-motif	CGAGGTTTTT	YGAGGTTTKY	69	0.00012	Yes	RBS-motif	GAGAACAGCC	GAGAACHGMC	14	2000	No
GCF_014131795.1	4211	AGGAGGAAAA	AGGAGRNWWW	4021	0	Yes	RBS-motif	CTTCGCAACA	MTKCGYAWYA	3	5700	No		ATCAACCAAC	ATSAMCYAAC	2	6500	No
GCF_014131755.1	4803	GAAAGGAGGA	RAAAGGAGGA	102	7.3e-17	Yes	RBS-motif	GCGGAGCCGG	GYGRDGCSGG	3	0.48	No		GTATCTTTGC	BTATCTTTGY	32	3.5	No
GCF_006739385.1	2379	CCAAGGAGGA	NNNAGGAGRN	483	3.4e-86	Yes	RBS-motif	CGGAAGGAAC	NGRAAGGAMN	125	0.099	No		GGTAGGCTGA	GRTAGGCTGA	45	4	No
GCF_006094395.1	2423	AGGAGGAAAA	AGGAGNNNWW	1855	0	Yes	RBS-motif	TAATGCGCCT	TAATGCGCCT	2	0.12	No		TAATGCGCCT	TAATGCGCCT	2	0.12	No
GCF_900636985.1	5359	AATAAGGAGA	NNNNAGGAGN	4478	5.2e-214	Yes	RBS-motif	CCTTTTTATT	CSTTTTTATT	2	15000	No		CTGGCCCCCT	CTGGCYCSCT	2	21000	No
GCF_900475555.1	2277	GGAGGAGCCC	NRAGGAGNNC	842	3e-203	Yes	RBS-motif	GCTAGGCTGG	SSTAGNCTGG	474	1.2e-145	Yes	-10-motif	AGTCATCACG	AGTCATCACG	19	1.3e-08	No
GCF_019048105.1	4216	AAAAAGGAGA	NNWNAGGANN	3361	2.8e-106	Yes	RBS-motif	ATGGCCCCCA	ATKGCCCCCM	2	3100	No		ACATGCAGCT	MCATGCAGCT	2	25000	No
GCF_016026695.1	2031	AAAGGAGAAA	WAAGGAGRWN	1163	1e-253	Yes	RBS-motif	TGCTATAATA	TGNTAWAATA	119	1.6e-44	Yes	-10-motif	AAAGGACTTT	AAAGGACTTT	33	0.0065	No
GCF_900560965.1	6181	CAAGGAGCCC	NNAGGAGNNN	4325	2.2e-197	Yes	RBS-motif	CGAGGGTTTT	YGAGRSYTTY	30	210	No		TTTTTTCGAG	TTTTTTCGMG	3	6900	No
GCF_900476005.1	4092	AAGGAGAAAC	NAGGAGNNNN	2229	4.8e-150	Yes	RBS-motif	TTGATTATTC	TTGATTATTC	4	300	No		TGAGGTAATT	HGAGGTNDNY	94	260	No
GCF_000829055.1	2801	AAAGGAGGTA	AAAGGAGGNN	2452	0	Yes	RBS-motif	TTGTTCTTGC	TTGTTCTTGC	8	41	No		CACTCTCGTT	CACTCTCGTT	2	490	No
GCF_000253175.1	4140	AAAGGAGAAA	NNAGGAGNNN	1990	1.8e-77	Yes	RBS-motif	TCTCCAGCCG	TYTCCADCCG	4	1700	No		TACCCGCCCT	TMCCCKCCCT	2	2600	No
GCF_000014425.1	1787	AGGAGAAAAA	AGGAGNWWWW	1470	1.5e-157	Yes	RBS-motif	TCGCCTCCCC	TYGCCTCCCC	4	0.58	No		CATACACCTG	CWTMCRCSTG	2	11000	No
GCF_001729805.1	4535	ATAAGGAGAA	NNVAGGAGNN	3528	5.8e-170	Yes	RBS-motif	CCAGCACCGC	CCAGCASCGC	2	28000	No		TACTACTCCC	TACTWCTCYC	2	37000	No
GCF_003290385.1	2134	AAAAAGGAGA	WWWNAGGARW	1579	6.9e-226	Yes	RBS-motif	ATTCGACCCA	ATTCGACCCA	8	0.27	No		CACACCGCTT	CWSACCGCTT	4	160	No
GCF_000146165.2	4474	AAAAGGAGAA	NNNAGGANNN	3417	4.4e-75	Yes	RBS-motif	ACCAGTGTCA	ACCAGTGTCA	17	3.4	No		ACCTCAAGCC	ACCTCAAGCC	2	140	No
GCF_001750725.1	4586	TAATAAGGAG	NNNNVAGGAR	3328	1.2e-168	Yes	RBS-motif	CCGAGACCCC	CCGAGWCYCC	3	5600	No		CGTCACCTGC	CGTCACCTKC	2	9400	No
GCF_000183155.1	2001	TTATTTTTGC	TTATHTTTGY	94	3e-33	Yes	-10-motif	TTTGTAGAAA	TTTKBAGAAA	26	56	No		GTCCCCCTTA	GTSCCCCTTW	2	630	No
GCF_002023665.2	3693	GGTGCTGAAA	GGTKCTGMAW	13	3.2	No		ATTTTGCAGC	ATTTTGCAGC	20	220	No		TGGCTAAAGC	TGSNTAAAGC	9	81	No
GCF_001457455.1	2301	AAGGAGAAAA	AAGGAGNNNN	665	8.9e-95	Yes	RBS-motif	TAGGCTGGTG	TAGGCTGGTG	16	0.85	No		TAGAAAGGCT	DWGAAAGGCN	23	0.11	No
GCF_003641185.1	3265	AAAGGAGGTA	WAAGGAGGNN	3263	0	Yes	RBS-motif	GGAACGCCAC	GGAACGYCAY	2	230000	No		ACCGCCACTA	RCCGCSMCTM	2	420000	No
GCF_018223745.1	5186	AAGGAGGAAA	WAGGAGGNWW	4189	0	Yes	RBS-motif	CCGCTCACAT	CCGCTCACAT	5	130	No		TTATACTGAG	TTATACTGAG	11	480	No
GCF_000091545.1	2223	CAAGGAGGTG	NNNGGAGGNG	865	4.7e-234	Yes	RBS-motif	GGGGTAGACT	SNGGTANAMT	607	3.1e-186	Yes	-10-motif	CCTCTTCCCC	CCTCTTYCNC	20	0.15	No
GCF_001642675.1	8517	CCCAAGGAGA	NNNNNGGAGN	3585	1e-38	Yes	RBS-motif	CGAGGATTTT	MGAGGWTTTK	81	0.72	No		ATTTTCGATT	ATTTTSGATT	2	300	No
GCF_022984195.1	2724	TTGCGATCGC	NNGCGATCGC	104	2.9e-48	Yes		GAGGAGTGGC	NAGGARNNNN	314	1.1e-12	Yes	RBS-motif	TTTGACTGCT	TTTGMCTGCY	20	0.84	No
GCF_003019295.1	2002	AAAAGGAGGA	WWWAGGAGGW	1566	0	Yes	RBS-motif	GCAGTTTTTT	GCAGTTTTTT	7	110	No		CTGCATCAGA	CTKCWTCMKA	2	940	No
GCF_900474615.1	2713	AGGAGGAAAA	AGGAGNNWWW	2404	0	Yes	RBS-motif	CCCACTAATC	CYCAYTWMTC	2	1700	No		ACCAGCTCAA	ACCAKCTCAR	2	3000	No
GCF_900637475.1	3978	AATAAGGAGA	NNNNAGGARN	2747	3.6e-85	Yes	RBS-motif	GGCGCGGCTC	GGCGCGGCTC	34	8.8e-12	No		CCCCCCCACT	CCCCYCCMCT	2	750	No
GCF_000083545.1	5752	CCCAGGAGGC	NNNNGGAGNN	2730	4.9e-22	Yes	RBS-motif	TACATATCTT	TWCATATBTT	4	790	No		TTCCCTTCGA	TTHSCTTCGA	11	1100	No
GCF_000183385.1	840	AAGGAGAAAA	AAGGAGNWWW	439	1.9e-223	Yes	RBS-motif	GCAGGCTATG	GCAGGCTATG	9	1.2e-15	No		GGGGGGGGGG	RGGGRGGGGG	5	32	No
GCF_000007505.1	3165	AAAAAGGAGA	NNNNNGGARN	1891	9.5e-57	Yes	RBS-motif	CGTCTTTTCT	CGTCTTTTCT	2	1100	No		TTTTGCTTCT	TTTTGCTTCT	7	1600	No
GCF_000007365.1	592	AAGGAAAAAA	WAGGAWWWWW	341	7.5e-84	Yes	RBS-motif	AAGAGAAAAT	AAGAGAAAAW	35	200	No		AGAACCCACC	AGAASSCASC	2	800	No
GCF_000012365.1	5840	CAAGGAGACC	NNNGGAGNNN	2465	3.1e-116	Yes	RBS-motif	TTTCGATCGA	TTTCGATNNW	32	8.3	No		TTCGCTTCGC	TTCGCWTYSC	11	24	No
GCF_004101845.1	1901	AAAGGAGGTT	AAAGGAGGNN	1773	0	Yes	RBS-motif	AAGCTCCTTT	AAGCTCCTTT	2	2300	No		TCTATTCTTG	TCTWTTCTTG	2	4300	No
GCF_024925465.1	5052	CCAGGAGACC	NNNGGAGNNN	2008	4.1e-145	Yes	RBS-motif	ATGAGGTCTG	ATGAGGTCTG	28	0.0045	No		TTTCCTGTTC	TTTYYYSWTY	54	0.02	No
GCF_000204255.1	991	TTTAGGAGAA	TTWAGGAGNA	196	5.8e-50	Yes	RBS-motif	TCACCCAAAG	WCACCCAAAG	17	1.6e-09	No		TTTTGAGGTT	YTTTKAGRTT	29	18	No
GCF_002706795.1	4830	AGGAGGAAAT	AGGAGGNNNN	3756	4.5e-300	Yes	RBS-motif	CCACTCACAT	CSWMTCWSWT	23	2.4	No		TTATCCCCCT	TTATCCCCCT	8	54	No
GCF_900637025.1	1793	AAAAGGAGGA	NAAAGGAGRW	1332	0	Yes	RBS-motif	ATGGTATAAT	WTGNTATAAT	29	0.00047	Yes	-10-motif	TCTCAGCTCC	TCTYAGCTCC	2	65	No
GCF_034479305.1	4348	AAAGGAGGGA	AAAGGAGGNN	4037	5.5e-274	Yes	RBS-motif	CCTTTCTATT	YCTTTCTWTT	2	630	No		TCGGGATATC	TCGGGATATC	2	2900	No
GCF_001558415.2	4357	TAAGGAGAAA	NAAGGANNNN	1569	1.3e-109	Yes	RBS-motif	TTTTGAGGTG	TTTKGAGGTG	43	25	No		GCCCTTTTTA	GCCCTTTTTA	2	5100	No
GCF_002155265.1	2060	AAGGAGAATT	AAGGARNNNN	834	4.5e-138	Yes	RBS-motif	CGGCTAAACT	NSGCTAVACT	55	0.0097	Yes	-10-motif	GCAGTAGGCT	SCVGTAGRCT	17	150	No
GCF_000015865.1	3337	AAAGGAGGTA	WAAGGAGGNN	2647	5.5e-255	Yes	RBS-motif	CATATCTTCC	CRTWTCTTCC	2	170	No		CGCTCTTATC	CGCTCTTWTY	2	500	No
GCF_000011905.1	1528	AAGGAGGAAA	NAGGAGGNNN	650	4.1e-137	Yes	RBS-motif	TGCTATAATA	TGNTATAATN	40	0.0089	Yes	-10-motif	AGAGGTTTTT	AGAGGTDWWT	44	1.5	No
GCF_000236925.1	2612	AGGAGGAAAA	AGGAGNNNWW	2049	0	Yes	RBS-motif	CGAGGTGCCT	CGAGGTGCCT	3	700	No		TTACACCATT	TTAYACCMYY	5	1300	No
GCF_021216655.1	3154	GGTAGGCTCG	SSTAGSNTSG	835	5.9e-133	Yes	-10-motif	GGAGGAGCCC	SRAGGAGNNC	701	1.6e-74	Yes	RBS-motif	CTGCTTGACT	STGCTTGACT	6	53	No
GCF_000007985.2	3426	AAAGGAGGAA	NNAGGAGGNN	2285	2.9e-308	Yes	RBS-motif	TTTTTCTTTC	TTTTTSTTTC	14	0.00027	No		CCTTGTTAAT	CCTTKTTMAT	2	7600	No
GCF_040739365.1	2364	AAAGGAGGAA	WAAGGAGNNN	2246	0	Yes	RBS-motif	CGTCTAACCC	CGTCTNACYC	5	3300	No		TACCTCCAAT	TMCCTSSART	2	38000	No
GCF_009183365.2	4272	AAAAAGGAGA	NNNNAGGARN	3206	9.2e-122	Yes	RBS-motif	CCCTGCTGCC	CYCTGCTGCC	2	850	No		TGCTGCCCTC	TGCTGSCCTS	2	44000	No
GCF_900660465.1	740	AGAAAGGAGG	AGAAAGGAGG	40	3.3e-48	No		TTTTACTGTT	TKTTACTGTY	18	3.1e-09	No		CCTCGACCAG	BCTBGACCAG	12	9.8e-07	No
GCF_020097475.1	4360	TAAGGAGAAA	NVAGGARNNN	3519	4.3e-211	Yes	RBS-motif	CGGGCCTCCT	CKGGCCTCST	2	21000	No		ACCCTCTGAC	AYCCTCTGMC	2	25000	No
GCF_002813755.1	3182	AAAAAGGAGG	NNAAAGGAGR	2269	7.9e-302	Yes	RBS-motif	TTTTTTTTAC	TKTTTYTTWC	14	0.0033	No		TGAAAGGATG	TGAAAGGAHG	37	170	No
GCF_900636475.1	1867	AAAGGAGAAA	AAAGGAGRWN	1234	6.6e-320	Yes	RBS-motif	TGATATAATA	TGNTATAATA	40	1.2e-06	Yes	-10-motif	CTAACTGCCT	YTAACYKCCT	5	35	No
GCF_000007805.1	5850	AAAAGGAGAT	NNNAGGAGNN	3981	1.2e-160	Yes	RBS-motif	TTTCACCGAG	TTTCACCGAG	38	0.01	No		GCGGCTTTGA	GCGGCTTTGA	28	3.2	No
GCF_000010125.1	2459	AGGAGGAAAA	AGGAGNNNWW	1833	0	Yes	RBS-motif	CATCTTCACC	CRTCTTSAYC	2	3700	No		CAGTTCTTTC	CWKTTYTTTC	2	12000	No
GCF_004063735.1	5167	CCCGGAAGGA	NNNNRRAGGA	1153	8.8e-59	Yes	RBS-motif	TTCAGGAGAA	TTCAGGAGRA	45	0.00012	Yes	RBS-motif	TTTTTCGGAG	TTTTWYKKWG	11	65	No
GCF_020546685.1	3140	CGCTACACTG	SNCTANNCTG	1105	1.9e-239	Yes	-10-motif	CCCAGGAGGA	NNMAGGAGNN	772	1.2e-103	Yes	RBS-motif	TGTGAAATCA	TGTGAAATCA	7	29	No
GCF_000092025.1	5261	AAAAAGGAGA	NNNNNGGAGN	2767	9.2e-62	Yes	RBS-motif	TTTCCTTTCA	TTTCSTTTCA	2	2000	No		TTTTCTTCCG	TTTTNKTCCG	7	7600	No
GCF_000012825.1	4093	AAAAAGGAGG	ARAAAGGAGG	103	1.1e-05	Yes	RBS-motif	AACTAATAAG	AACTAAWAAG	47	0.038	No		CCCCAAAAAG	CCCSHAAARK	23	0.51	No
GCF_000219215.1	7871	CAAGGAGACA	NNAGGAGNNN	3458	1.6e-197	Yes	RBS-motif	CTTTTTTGAT	YTTYTYTGWT	23	0.12	No		TTTTGAGGGT	KTTTGAGKGK	12	280	No
GCF_000021485.1	2995	AAAAGGAGAA	NNNAGGAGNN	1706	1.1e-167	Yes	RBS-motif	TTTGGGGTGT	YTTGGGGKRT	12	5300	No		ATGTTGTCTT	ATGTTGTYTT	2	12000	No
GCF_000227465.1	4177	AAAAGGAGGA	NAAAGGAGGN	3440	1.5e-268	Yes	RBS-motif	TACCCCTACA	TMCCYCTACW	2	1400	No		TTTTACTTTT	TTTTRCTTTT	2	1600	No
GCF_000010425.1	1675	AAAGGAGAAA	NAAGGARNNN	691	2.5e-136	Yes	RBS-motif	CGGTACACTG	YGSTASRCTK	33	9.5	No		TGCCTACAAT	YGNSTACAMT	23	41	No
GCF_000697965.2	6858	AAAGGAGGAA	NNNGGAGNNN	3741	9.2e-72	Yes	RBS-motif	TCTATCTCCT	TCTATCTCBT	3	1100	No		CCTATCTTCA	CCTATCTTCR	4	2600	No
GCF_002982115.1	4481	AGGAGGAAAT	AGGAGGNNNN	3515	0	Yes	RBS-motif	GGACTTTTCA	GGACTTTTCA	2	7400	No		GGGTACTCCT	GGGTWYTCCT	2	8300	No
GCF_001456255.1	4520	AAAAAAGGAG	NNNNNAGGAR	3130	5.1e-91	Yes	RBS-motif	ATTACACCCC	ATTACACCCC	2	4300	No		GCACCGCACA	GCACCGCWCM	2	5600	No
GCF_018389705.1	826	AAAGGAGAAA	AAAGGAGAWW	445	1.8e-247	Yes	RBS-motif	AGAGGTGATT	AGAGGTKWWW	73	1.4e-21	Yes	RBS-motif	ATTAGAAAGA	WWTAGAAAGA	44	1.3e-05	Yes	RBS-motif
GCF_005519465.1	6921	GAGGAGGCCC	NRGGAGNNNN	1986	7.9e-65	Yes	RBS-motif	CGAAAGGACC	CGAAAGGMYC	117	6.8e-06	Yes	RBS-motif	CCCCTAGGGT	SSSNTASSST	570	8.6e-11	Yes	-10-motif
GCF_020099335.1	4765	ATAAGGAGAA	NNVAGGAGNN	3694	1.1e-206	Yes	RBS-motif	TCGGTTTCTC	TCKGTTTCTC	2	13000	No		TTTACCGTCG	TTTMCCGTCG	2	18000	No
GCF_900476085.1	756	TTAACTTTAA	TYAACTTTAA	44	3.7e-38	Yes		AGTTATTGGC	AGTTATTGGC	16	4.4e-28	No		AGGAGTAAAT	AGGAKWWNWW	104	5.1e-08	No
GCF_900637055.1	6353	AGGAGGAAAA	AGGAGGNNNN	5372	1.5e-319	Yes	RBS-motif	TTATCCATCC	TTMTCCAWYY	8	110	No		TTTCTTTTGT	TTTCTTTTKT	2	2200	No
GCF_017724035.1	4262	CCCAGGAGCC	NNNMGGAGNN	1437	3.4e-108	Yes	RBS-motif	TCCCGAATCC	TCCCSAWTCC	25	280	No		TGACTAAATT	TGASTWAATT	4	800	No
GCF_000960995.1	5985	CCAGGAGACC	NNNGGAGNNN	2531	1.4e-127	Yes	RBS-motif	TTTTTGCAGA	TTTTTBYNGA	27	0.00023	Yes		CCGGTATGGT	CCGGTATGGT	8	580	No
GCF_019916025.1	3376	AGGAGGTAAA	AGGAGGNWWW	3127	0	Yes	RBS-motif	CTACTTTATC	CTRYTTTMTC	2	27000	No		AAAATCCTCT	WAMATCCTST	2	57000	No
GCF_028596125.1	2802	AAAGGAGGAA	AAAGGAGGNN	2791	0	Yes	RBS-motif	GCTGCAAGGA	GCTKSAAGGA	2	1100000	No		GTATATTCTT	GTNTWTTYNT	13	1400000	No
GCF_019046945.1	2053	AAAAAGGAGA	NNAAAGGAGR	920	2.1e-259	Yes	RBS-motif	TGGTATAATA	TGSTATAATA	25	4.1e-06	Yes	-10-motif	TAGAAAGGAA	TAGAAAGGRR	129	3.5e-05	Yes	RBS-motif
GCF_001025215.1	1817	AAAGGAGGAA	NAAGGAGNNN	849	1.7e-136	Yes	RBS-motif	CGGCTACACT	YSGSTACAMT	39	75	No		GAGGTGCTTT	GMGGTGCTTK	5	920	No
GCF_000014025.1	2271	AAAAAGGAAA	WWAAAGGANW	1542	0	Yes	RBS-motif	TTTGGAGAAA	WTTGGAGWWA	41	0.005	Yes	RBS-motif	AGCAGTACCG	AGCMGTRCCK	2	540	No
GCF_000973705.1	3758	AAAGGAGGTA	WWAGGAGGNN	3482	0	Yes	RBS-motif	TCCATAACCA	TCYNTAACYA	4	49	No		GACACCTTTC	GAYWCCTTTY	2	7600	No
GCF_016406325.1	3773	TTAAGGAGAA	NNNAGGANNN	2902	9.9e-135	Yes	RBS-motif	CCCTGATGCG	CCCTKATGCG	2	9200	No		AGACCCCAAT	AGMCCCCAAT	2	26000	No
GCF_003049785.1	4362	AAGGAGAAAA	MAGGAGNNNN	2227	1.6e-114	Yes	RBS-motif	ATAAGGACAT	AWRAGGACAT	20	2000	No		TGAGGTTCTT	TGAGGTTNTT	10	9500	No
GCF_000009765.2	7942	CGAGGAGGCC	NNAGGAGNNN	2281	3.7e-64	Yes	RBS-motif	CCCCTACGGT	SSSNTASSST	645	2.3e-15	Yes	-10-motif	TTCCGCTTCT	TTCCKCTTCT	2	1500	No
GCF_028885435.1	770	AAAGGAGAAA	WAAGGARNAW	524	4.4e-175	Yes	RBS-motif	AAGCACGTAC	AAGCACGTAY	7	0.0027	No		CTAAGTTGGT	CTRARYTGGY	6	37	No
GCF_000012765.1	838	AGAAAGGAGA	WNAAAGGAGW	583	3.9e-258	Yes	RBS-motif	TAGAAAGAAA	TAGAAAGWAA	30	13	No		CGGAGGTTTT	YGGAGGTTTT	5	1000	No
GCF_004792415.1	4322	AAAAGGAGAA	NNMAGGAGNN	2664	1.5e-214	Yes	RBS-motif	CTGAGAGAGG	CTGAGWGAGR	19	2400	No		TGTCAGGCTA	TGTCAGGCTA	3	8400	No
GCF_001006005.1	5314	TAAAAAGGAG	NNNNNAGGAR	3789	1.8e-118	Yes	RBS-motif	AAATGAGGCA	NARTGAGGCH	16	1000	No		CTCTCCGCCG	CTCTCYKCCG	2	12000	No
GCF_900475375.1	3426	TAATTTTGCA	TAWHTTTGNA	136	4.5e-07	Yes	-10-motif	TCCGGAACTG	WCSGSARCTR	6	13	No		TTGGGCAGAA	TKGGGCARNR	6	210	No
GCF_001314995.1	4823	AAAAGGAGGA	RAAAGGAGGA	108	8e-20	Yes	RBS-motif	TCTTTGTACC	TYTTTGTRCC	47	9.9e-05	Yes		CCGGACACGC	SCGGABWCGS	10	0.12	No
GCF_000062885.1	7246	GGAGGAGGCC	NGAGGAGNNS	2548	1.3e-64	Yes	RBS-motif	CCCCTAGGCT	SNSNTASSST	418	6.1e-07	Yes	-10-motif	TAAACTGTTC	TAWWYTKTTC	2	1100	No
GCF_000157895.3	5742	GAAAGGAGGA	NNRAGGAGNN	886	3.7e-26	Yes	RBS-motif	CGGTAGGCTG	SGNTASNSTS	250	7.7e-10	Yes	-10-motif	ATCTACTCTT	ATCTASTYTT	2	7100	No
GCF_021278985.1	5046	AAAAGGAGAA	NNMAGGAGNN	2992	6.3e-144	Yes	RBS-motif	AAGAGGTTAT	MHGAGGTNNH	142	1.1e-05	Yes	RBS-motif	CCTCCGGCTC	CCTCCGGCTC	23	0.032	No
GCF_000422085.1	4855	AATAAGGAGA	NNNNAGGAGN	3482	5.1e-128	Yes	RBS-motif	GGCATTCCCC	GGCATTCYCC	2	21000	No		CCACGCTGAG	CCACGCTGAG	2	26000	No
GCF_001632805.1	4866	CCGCTAGGCT	SSNNTASSST	681	1.6e-17	Yes	-10-motif	GAAAGGAGAC	NNRAGGAGNN	437	2.2e-24	Yes	RBS-motif	CCGGGAGGAC	MSGRRAGGAM	120	22	No
GCF_003367075.2	3349	ATAGGAGAAA	NNAGGAGNNW	688	1.6e-60	Yes	RBS-motif	TCACCCAATC	TMACCCANYC	32	0.0099	Yes		TTGAGGTAAT	TTGAGGTAAT	36	0.067	No
GCF_000018525.1	3153	AAGGAGAAAA	NNGGARNNNN	1699	3.3e-47	Yes	RBS-motif	TTTTGCTTCT	TTTTGCTTCT	6	30	No		CCATTCTTCC	CCATTCTTCC	2	2600	No
GCF_900475975.1	1846	AAGGAGAAAA	AAGGAGRWNN	909	7.2e-315	Yes	RBS-motif	TGGTATAATA	TGNTATAATA	37	0.033	No		TAGAAAGGAA	NAGAAAGGAA	71	0.12	No
GCF_003343245.1	4845	AAAAGGAGAA	NWNAGGARNN	3919	1.7e-145	Yes	RBS-motif	TTATCCTCGC	TTATCCTCGC	31	4.7e-07	No		AATACGGCTT	AMTACGGCTT	2	1200	No
GCF_009831375.1	3479	AGGAGGAAAA	AGGAGRNNNN	2182	6.5e-303	Yes	RBS-motif	GAAAGGAAGA	GAAAGGAWNN	173	3.4e-07	Yes	RBS-motif	CCTTCTTTCC	CCTTCBTTYC	4	15	No
GCF_023278185.1	8961	CAAAGGAGAA	NNNNGGAGNN	3959	3.6e-22	Yes	RBS-motif	TTTGTGACTT	TTTGTGASTT	2	4300	No		TTTTCGTTCT	TYTTCGYTCD	7	15000	No
GCF_002243645.1	5342	AGGAGGAAAA	AGGAGRNNNN	4144	1.4e-269	Yes	RBS-motif	CCTCCTCCAC	SMTCCWSCWY	6	160	No		CTCTAACGCC	CTYTWACGCY	2	2400	No
GCF_000969765.1	723	AAAGGAGAAT	WAAGGARWWW	258	1.9e-96	Yes	RBS-motif	CATGCCCCAA	CATGCCCCAA	18	2.2e-55	No		CTGAGACGGG	CTGAGACGGG	12	5.7e-30	No
GCF_002355775.1	5251	CTTGTGAGCT	CTTGTGAGCT	192	8.1e-94	No		CCGGAGCCCT	CCGGAGCCCT	61	2.3e-19	No		CAGAAAGGAG	CNGRAAGGAS	115	6.7e-05	Yes	RBS-motif
GCF_900324475.1	4377	AATAAGGAGA	NNNVAGGARN	3367	8.2e-180	Yes	RBS-motif	CTACTTTGCG	CTACTTTGCG	2	12000	No		CCCCCACCAG	CCCYCACCMG	2	14000	No
GCF_001028665.1	7132	CCCCAGGAGA	NNNNNGGAGN	3045	2.7e-143	Yes	RBS-motif	TTCATTTTTC	TTCAKTTTTC	24	0.008	Yes		ACGAGGATTC	WMGAGGATTC	72	0.19	No
GCF_900475595.1	1897	AAAGGAGAAA	WAAGGAGRWW	976	0	Yes	RBS-motif	AGAGGTAAAA	AGAGGTAWWA	129	1.5e-14	Yes	RBS-motif	TTTATGATAT	TTTWTGVTAT	18	0.002	No
GCF_003584685.1	1791	AGGAGGAAAA	AGGAGRWWWW	548	8.9e-172	Yes	RBS-motif	TTTGTGAGGT	TTTNTGAGGT	49	2.5e-07	Yes	RBS-motif	TAGAAAGGAA	WAGAAAGGAW	90	1.8e-07	Yes	RBS-motif
GCF_001700985.1	3901	AAAGGAGGAA	AAAGGAGGNN	3521	4.1e-248	Yes	RBS-motif	CTCCTTCTTC	YTCCTTYTTC	2	17	No		CACTGCCGCC	CASTKCCGYC	2	1500	No
GCF_018314255.1	2381	AGGAGGTAAT	AGGAGGNNNN	2145	8.7e-319	Yes	RBS-motif	TGATACTACG	TGATACTACG	27	1.1e-09	No		AGTTCTCCTC	AKTTCTCCWY	3	980	No
GCF_000196795.1	3870	ATAAGGAGAA	WWNAGGANNN	2417	1.2e-67	Yes	RBS-motif	GAAGCTCCCC	GHAGYTCCCC	4	2000	No		GCTTTTGTGC	GCTTTTGTGC	2	5200	No
GCF_008639165.1	7343	GGAGGAGCCC	NRAGGAGNNS	2111	1.8e-95	Yes	RBS-motif	TAGGCTCGCC	TASSSTSGNC	322	2.5e-11	Yes	-10-motif	CCGGCAGGAT	CYGKSAGGAT	84	38	No
GCF_000196175.1	3551	AGGAGGATTT	AGGAGNNNNN	1400	1.1e-162	Yes	RBS-motif	AGAAAGGATT	NVAAAGGAHN	168	1.9e-06	Yes	RBS-motif	ATGAGGTGAT	NHGAGGTGNN	135	2.9	No
GCF_000007205.1	1048	TTAAGGAGAA	NNNAGGANNN	302	1.2e-55	Yes	RBS-motif	CTCCCCTGCC	CTCCYCTDCC	4	130	No		TTTTAGAGGT	YTYYAGAGGT	21	410	No
GCF_001040945.1	4809	CCAAGGAGAC	NNNAGGAGNN	2007	3.6e-187	Yes	RBS-motif	TTTTTCTTGA	TTTTTCYWGN	41	6.7	No		GGATTTCTGC	KGATTTYTGM	14	7200	No
GCF_033956065.1	5224	TCAAGGAGAC	NNNMGGAGNN	1565	3.5e-112	Yes	RBS-motif	GAAGACGAAC	GAAGACGAAC	90	9.1e-35	No		TTTTTTAATG	TTTTTTAATG	58	7.3e-18	No
GCF_019930925.1	1593	AAGGAGAAAA	AAGGARWWAW	513	4.3e-28	Yes	RBS-motif	GCAACCGGCG	GCAACCGGCG	4	0.017	No		CCCCACATTC	CCMCACATTC	7	0.055	No
GCF_000020025.1	7602	TTCAGGAGAA	WWNAGGAGNW	642	2.4e-17	Yes	RBS-motif	GACAAATGAC	GACAAATGAC	85	5.3e-11	No		GCAGTGGTAG	GCAGTGGTAG	39	0.00036	No
GCF_000196875.2	3725	CAAGGAGGCC	NNAGGAGNNN	3063	9.3e-280	Yes	RBS-motif	TTTCTATAGA	TTTCTMTAGA	2	3800	No		TCTCTCTTTC	TYTCTYTTTC	2	4600	No
GCF_000019725.1	6524	CCCGGAGGCC	NNNGGAGRNN	1440	2e-44	Yes	RBS-motif	CGTTCGGAGC	NGWTCKGANC	64	3.3	No		GAGGATCTCG	RAGGATYWYN	51	7.4	No
GCF_000008205.1	687	AAAGGAAAAA	AAAGGARAWW	317	2.6e-105	Yes	RBS-motif	TGGTATAATT	TGGTATAATT	19	1.7e-08	No		GCTTTGGAGC	GCTTTGGMGS	7	1.6	No
GCF_002812485.1	4347	AAAAAGGAGA	NNNNAGGAGN	3038	3.7e-121	Yes	RBS-motif	TCCATCCCAT	TCCATCCCAT	7	1.2	No		TTTCTTTTCC	TTTYTTTTCC	2	11000	No
GCF_001610955.1	3497	AAAGGAGGAA	AAAGGAGGNN	2964	2.5e-205	Yes	RBS-motif	TTTCATTTTA	TTTCAWTTNN	13	12	No		CGTTCCCCTC	CSTTCCYCYY	5	68	No
GCF_900186885.1	1844	AAGGAGGTAT	WAGGAGGNNN	1722	0	Yes	RBS-motif	ACGCCAAGCG	AYGCCAAGCG	2	12000	No		GTTGCGTATC	GTTGCGTWTC	2	17000	No
GCF_016725005.1	1818	AAAGGAGAAA	WAAGGAGRWN	892	2.9e-311	Yes	RBS-motif	AGGCTATCCC	AGGCTATCCC	20	2.1e-21	No		CCATTTAGAA	CCATTTAGAA	15	1.2e-10	No
GCF_000007085.1	2655	AGGAGGTAAA	AGGAGRNNNW	2173	1.9e-242	Yes	RBS-motif	CTATCCTCTT	CWATYCTCYT	10	2.3	No		TCCTCTCTTT	TCCTSTSTTT	2	140	No
GCF_001484725.1	3943	AGGAGGTAAT	AGGAGGNNWW	3611	0	Yes	RBS-motif	CCTATACCAC	YYTWYMSCAS	6	23	No		CCAGTTCATT	CCAKTTCWTT	2	13000	No
GCF_000763515.1	2818	AGGAGGAAAA	AGGAGGNNWN	2208	0	Yes	RBS-motif	CATCACGCTT	YMTYACGCTT	4	150	No		ATTCTTTTCC	WTTCTTTTCS	2	610	No
GCF_000187935.1	2125	AAAGGAGAAA	WAAGGAGRWW	1415	1.7e-311	Yes	RBS-motif	TGGTATAATA	TGNTATAATA	34	0.00033	Yes	-10-motif	AAAAGAGGTA	AARWGAGGTA	94	0.41	No
GCF_001953955.1	2167	GTAACTTTGC	GTAHYTTTGC	52	1.5e-26	Yes	-10-motif	AAGGAGGAAA	AAGGAGGAAN	72	4.1e-17	Yes	RBS-motif	TTTTCACAAG	TTTTCACAAG	28	0.0053	No
GCF_001298465.1	1848	TTAAAAGGAG	WWWAAAGGAN	1219	5e-324	Yes	RBS-motif	TTTGGAGCAA	TTTGGAGNAA	31	97	No		GCCTTTTGCC	GCCTTKTGSB	3	540	No
GCF_001742145.1	4554	TAAGGAGAAA	NNAGGAGNNN	2668	1.5e-62	Yes	RBS-motif	TTATTGAGGT	TTWNTGAGGT	58	63	No		CTTTCAGGTC	CTTTCAGGTC	2	8000	No
GCF_016028795.1	2243	AAAAAGGAGG	WWWAAGGAGN	1830	0	Yes	RBS-motif	ATCCCACATC	ATCCCACATC	2	33	No		TGTTTTTTCT	TGTTTTTTCT	2	1800	No
GCF_000821185.2	3409	AAAGGAGAAA	NNAGGARNNN	2351	6.5e-95	Yes	RBS-motif	TGCCACTACA	TGCCACTACA	10	410	No		CTCGGTTTGT	CTCGGTTTGT	5	780	No
GCF_016127215.1	1966	AAAAAGGAAA	WWWAAGGARW	1416	3.7e-256	Yes	RBS-motif	AACCGCACTT	RACCGCACTT	10	3.1e-05	No		CCCTACCCAG	CCCTRCCSWG	2	640	No
GCF_900476065.1	714	AAAGGAAAAA	AAAGGARAWW	339	6.4e-177	Yes	RBS-motif	TCTTCTTTCT	TYTTCTTTCT	4	84	No		TGAATCGAGG	TGAATCGAGG	5	94	No
GCF_000055785.1	3331	ACAAGGAGAC	NNNAGGAGNN	3308	2.2e-210	Yes	RBS-motif	TTTTCAAAGC	TTTTCWMAKC	2	55000	No		TTCGTTCCGC	TTYGTTYCGY	2	98000	No
GCF_022179545.1	6118	CGGAAGGAGA	NNNRAGGAGN	714	3.2e-22	Yes	RBS-motif	CTAGGGTGGG	NTASNSTSNN	1124	6.2e-09	Yes	-10-motif	GCACAATCGG	GCACAATCGR	32	41	No
GCF_001644705.1	4174	AAAAGGAGAA	NNNAGGAGNN	3210	1.3e-119	Yes	RBS-motif	GCCGCCACGG	GCCGCCACKG	2	32000	No		TCTCCCTGCT	TYTSCCTGCT	2	33000	No
GCF_009662475.1	3510	TAAGGAGAAA	NNAGGAGNNN	2051	8e-218	Yes	RBS-motif	GCTATACCCC	GCTATACCCC	2	11000	No		ATCCCCGCCC	MTSCCCGCCC	2	16000	No
GCF_002706665.1	1595	AGAAAGGAGC	NNNAAGGAGN	734	6.8e-144	Yes	RBS-motif	GCTACACTGG	SNTACACTGG	99	5.7e-17	Yes	-10-motif	CCGAGTTTAT	CCGAGTTTAT	2	1.8	No
GCF_000018785.1	1392	AAGGAGAAAA	AAGGAGNWWW	1179	2e-268	Yes	RBS-motif	CACCGATACG	CACCGHTACG	4	860	No		CGTCACAAAG	CKTCMCAMAG	2	14000	No
GCF_000007025.1	1465	AGGAGGATAT	AGGAGNWWWW	78	8.4e-06	Yes	RBS-motif	CCAAGGCAGC	CCRHGGMWGC	14	0.028	No		TCGCTCAGGG	TCGSTCMGGG	2	320	No
GCF_000959445.1	6194	CAGGAGACCC	NNGGAGNNNN	2685	5.6e-135	Yes	RBS-motif	TTTTTCGTGT	TTTTTCNTGY	20	16	No		TTCAGATTTC	TTYAGVTTTC	3	410	No
GCF_000019345.1	608	AAAGGAGAAA	WAAGGARWWW	430	2.4e-138	Yes	RBS-motif	TCATTGCAAC	YCATTSCVVC	3	10	No		CCATTTTTTT	SCATTTYWTT	7	1700	No
GCF_021654455.1	2130	AAAGGAGGAA	AAAGGAGRWW	1498	2e-323	Yes	RBS-motif	TGCTATAATA	TGNTATAATR	59	1.2e-18	Yes	-10-motif	CTTTGTATCT	CTTDGTATCW	12	0.024	No
GCF_016026735.1	4588	ATAAGGAGAA	NNNAGGAGNN	3414	1.3e-135	Yes	RBS-motif	ATTGAGAGAG	ATTGARAGAG	6	25000	No		GTTTATCGCC	KTTTATCGCC	2	34000	No
GCF_016127195.1	4102	AAAAGGAGAA	NNNAGGAGNN	3426	7.8e-176	Yes	RBS-motif	ATTGTTTCTG	ATTKTTTCTG	2	10000	No		TTTTCTTCCG	TTTTCTTSSG	2	25000	No
GCF_000961515.1	8114	AAAGGAGACA	NNNGGAGNNN	4018	2.3e-169	Yes	RBS-motif	TTTTCTGCCT	TTTTYTGCCK	8	460	No		TTTATCGATC	TTTATCGATH	4	6000	No
GCF_900636575.1	1967	AAAGGAGAAA	AAAGGAGRWN	1110	0	Yes	RBS-motif	TGTTATAATA	TGNTATAATA	41	1.6e-06	Yes	-10-motif	TAGAAAGAAT	TAGAAAGRRN	60	0.34	No
GCF_008801925.2	8099	CAAGGAGACC	NNAGGAGNNN	3568	5.4e-175	Yes	RBS-motif	TTTTTTTTCT	TTTTTYTTCT	14	0.43	No		TTTTCGACTT	TTTTCGACTT	2	830	No
GCF_000230655.2	1865	TAAGGAGGTG	NNNGGAGGTG	1468	0	Yes	RBS-motif	ACACCTCCCC	WCACCTYCCC	2	25	No		TCCTCTATCC	TYCTYTATCY	2	920	No
GCF_000092045.1	6300	AAAGGAGAAG	NNNGGAGNNN	3712	4.1e-86	Yes	RBS-motif	AACTTTTCAT	AACTTTTCAT	2	1400	No		AACTTTTCAT	AACTTTTCAT	2	1400	No
GCF_000179635.2	4040	AAAGGAGGTA	WAAGGAGGNN	3705	0	Yes	RBS-motif	CGGATCTGCC	CGGATCTGCC	2	460	No		CGGATCTGCC	CGGATCTGCC	2	460	No
GCF_002706745.1	2474	AGGAGGAAAT	AGGAGRWWWW	2009	0	Yes	RBS-motif	CCAGCGTGGG	CCAGCGTGGG	5	210	No		CAGCACAGGG	CAGCACAGGG	6	1500	No
GCF_000021925.1	4922	AAAGGAGGAA	NAAGGAGGNN	4322	7.1e-286	Yes	RBS-motif	CATTTCCCTG	YWTTTCCCTK	2	2000	No		CCATCACCTT	CCWTSRCCTT	2	2400	No
GCF_004295125.1	3693	AAAGGAGGAA	AAAGGAGGNN	2246	3.4e-303	Yes	RBS-motif	TTTTGCTTCA	TTTTGCTTCA	22	8.4e-12	No		TAATGGTCTT	TAATGGTCTT	17	0.0021	No
GCF_000959545.1	6681	CCAGGAGACC	NNNGGAGNNN	3093	1.6e-164	Yes	RBS-motif	TTTTTCCGTT	TTTTYCBGWY	52	4.6e-07	Yes		GGGTGTTTTT	GGGTRTTTTT	10	400	No
GCF_001042595.1	2113	AAAGGAGGAA	NAAGGARNNN	765	6.2e-155	Yes	RBS-motif	GGTAGACTGG	GSTASACTGG	32	0.0013	Yes		TGGGCTGATT	TRGGCTGATT	9	540	No
GCF_008704425.1	5703	CCGAGGAGGC	NNNRGGAGNN	1770	7e-99	Yes	RBS-motif	TAGGGTCGGC	TASSSTSGSS	445	6.5e-23	Yes	-10-motif	GAAAGGACCC	GAAAGGAMCN	162	0.052	Yes	RBS-motif
GCF_000300455.3	4573	AAAAAGGAGA	NNNMAGGAGN	2502	4.7e-195	Yes	RBS-motif	CGCTGCCCCC	CGYTGCCCCC	2	2700	No		TTAATGAGGT	WTNWTGAGGT	54	3500	No
GCF_000252995.1	4109	AAAAAGGAGA	NNNMAGGAGN	2455	1.4e-177	Yes	RBS-motif	TTAAGAGGTT	TTVWGAGGTT	41	2200	No		ACCGCGACGC	ACCGCGASGC	2	2300	No
GCF_001277215.2	4171	AAAAAGGAGA	NNNVAGGAGN	3399	4.4e-230	Yes	RBS-motif	TTTTTTATTG	TTTTTTMYTG	9	14000	No		CCCGCCACCC	CCCGYCASCC	2	19000	No
GCF_000010265.1	3835	AGGAGGTAAA	AGGAGGNNWW	3288	0	Yes	RBS-motif	TCCTACAACT	TCCTWSMWCT	2	660	No		TTCAATCCCT	TTCWRTYYCT	2	8500	No
GCF_000145615.1	2745	AGGAGGTATT	AGGAGGNNWW	2234	0	Yes	RBS-motif	CCCCAACCCA	CYMMMACCYA	5	2.4	No		TACCACTTCA	TAYCMYTTCA	2	12000	No
GCF_000023145.1	2056	GAAAGGAGAA	NNRAGGANNN	667	1.7e-82	Yes	RBS-motif	CCGCTACACT	YNNSTANNVT	303	3.9e-15	Yes	-10-motif	ACTTTTGGGG	WYTTTTGGRG	8	260	No
GCF_040267515.1	6563	CAAGGAGACC	NNAGGAGNNN	2669	4.9e-193	Yes	RBS-motif	TTTCTGAAAG	YYYYTGAAAG	79	4.2e-14	Yes	RBS-motif	TTTTTTTGAT	TTTTTTYRAY	3	1600	No
GCF_900637265.1	5877	CCCCAGGAGA	NNNNNGGAGN	2648	5.5e-172	Yes	RBS-motif	TTTCTTCTGA	TTTYYKMTGA	37	470	No		GGCTTTTTTC	SSMKTTTTTC	19	870	No
GCF_000807675.2	4124	AAAGGAGGAA	AAAGGAGRNN	4121	0	Yes	RBS-motif	TGCACTTCTG	NGSRYTTYTK	5	43000	No		TCGGCCGACG	TYGGCYGRYG	2	73000	No
GCF_016028515.1	4095	CCCAAGGAGA	NNNNAGGAGN	2922	2.2e-173	Yes	RBS-motif	ATAATAAATA	ATAATAAWTA	2	6400	No		ATCTCTTTCC	ATCTSTTTCY	2	19000	No
GCF_000284295.1	8099	CGGGAGGAGC	NNNRAGGAGN	1134	3.8e-39	Yes	RBS-motif	CTAGGGTGGC	NTANNSTSNN	1326	2.7e-28	Yes	-10-motif	CGGAGGGCTG	YGGAGGSNTS	180	250	Yes	RBS-motif
GCF_013267395.1	6208	CAAGGAGACC	NNNGGAGNNN	3169	7.1e-171	Yes	RBS-motif	TTTCCATATT	TTTYCATATT	2	1300	No		TTTCATTTCG	TTTCDTYNCS	27	13000	No
GCF_014779555.2	5100	CCAAGGAGCC	NNMNGGAGNN	2194	3.7e-88	Yes	RBS-motif	CGATTCCCGG	CSATTCCCGR	32	0.0052	Yes		GCAGGGGGAT	DCARGGGGAW	26	270	No
GCF_019047465.1	4177	AAAAGGAGAA	NNVAGGARNN	3072	4.3e-202	Yes	RBS-motif	CACTGCCCCT	CWCTGCCCCT	2	2500	No		CTCACCCGAC	CTCACYCGAC	2	12000	No
GCF_016027095.1	4016	AAGGAGAGTG	MAGGAGNNNN	565	8.6e-20	Yes	RBS-motif	CACGAGGATT	CACGAGGATT	6	230	No		TCCATTATTC	TCCRTTWTTC	6	260	No
GCF_015074805.1	4648	AAGGAGAGGA	AAGGAGANNN	761	5.8e-32	Yes	RBS-motif	TATAGGTTCT	TATAGKTTCT	2	4300	No		TTTTCTGGAG	TTTTCYGGAG	13	1100	No
GCF_900474605.1	2365	AGGAGGAAAT	AGGAGRNNWN	1999	1.3e-168	Yes	RBS-motif	CTCCCCGCAA	CTSYYYGCMA	2	3100	No		CCCGAAAGCT	YCCKAWAGCT	4	1900	No
GCF_016028855.1	2050	GGAGGAGCCC	NRAGGAGNNC	1010	6.9e-225	Yes	RBS-motif	CTAGGCTGGG	STASNSTGGG	212	7.5e-60	Yes	-10-motif	CGAAAGGCCC	CGAAAGGCNN	37	2e-05	Yes	RBS-motif
GCF_001698225.1	5041	GAGGAGACCC	RAGGAGNNNN	1421	1.6e-62	Yes	RBS-motif	CGCTAGGGTG	SNNTASNSTS	501	1.1e-20	Yes	-10-motif	GAAAGCGAGC	GAAAGYGAGN	12	280	No
GCF_900637615.1	4744	CCCAGGAGAC	NNNNGGAGNN	2053	1.1e-154	Yes	RBS-motif	TTTTTTCATG	TTTTTTCAKS	19	0.095	No		TTTAATACCT	TTTAATAMCT	5	1700	No
GCF_010508875.1	3891	AAAGGAGGAA	AAAGGAGGNN	3495	0	Yes	RBS-motif	AACACAGGAC	AACACAGGAC	52	1.6e-29	No		GCTGATTTTC	KCTGWTTTTC	4	810	No
GCF_025149285.1	6242	AAAGGAGGAA	AAAGGAGGNN	5835	0	Yes	RBS-motif	CGTCCTCCGT	CGTCCTCCGT	8	4.2	No		CCAGCCGCCC	YCMGCYKCCC	2	470	No
GCF_000018145.1	4275	AGGAGGCCCC	NGGAGNNNNN	2567	1.4e-73	Yes	RBS-motif	CGGTCTGATC	MGGTYTGAYC	11	160	No		TTAGCATTTT	TTWRYATTTT	8	240	No
GCF_000008185.1	2576	TTAAGGAGGA	WWWAGGAGRW	1304	5.7e-318	Yes	RBS-motif	CACTCCTCCT	CACTBCTCCT	4	0.0046	No		CCTACCCACT	CSTMCCCRCT	2	140	No
GCF_000220945.1	9582	GGGAGGAGGC	NNRAGGAGNN	2447	4.7e-92	Yes	RBS-motif	TCCGGAGGCT	NCCGGAGGYY	159	0.00097	Yes	RBS-motif	TAGGGTGGGG	TASNSTSNSS	1038	0.74	Yes	-10-motif
GCF_000016645.1	5168	TTATTTTTGC	TTATWTTTGC	70	5.2e-11	Yes	-10-motif	TTGCAAAAAA	TKGCARAAAA	54	0.15	No		GGCGGTAAAG	GGMGRBMARG	7	0.36	No
GCF_001856645.1	3996	AGGAGGTAAT	AGGAGRWWWW	3440	0	Yes	RBS-motif	ATCCCACTCC	WTCCMVCTSM	6	23	No		ATTTTTTACC	RYTTTWTMCC	3	33000	No
GCF_000013085.1	3903	AGGAGAGCCC	NGGAGNNNNN	2458	2e-120	Yes	RBS-motif	CTATTGTTCT	YTATTKTTYT	2	2200	No		TTTTTCAAAG	TTTTYCRARG	19	3600	No
GCF_000330885.1	6310	AAAGGAGGAA	NNNGGAGRMN	1593	3.3e-58	Yes	RBS-motif	AGGAAAGGAT	AGGAAAGGAT	14	250	No		TTCAGGGATA	TTSARGGATN	32	710	No
GCF_000027325.1	526	GGGGTTAAAT	GGGGTTAAAT	12	3.5e-10	No		ACCCAACAAG	ACCCAACAAG	4	4.9	No		CCTCTATTTT	CCTCTATTTT	4	78	No
GCF_000026105.1	5112	CAAGGAGCCC	NNAGGAGNNN	3523	1.4e-197	Yes	RBS-motif	TTTTTCAATA	TTTTTYRATA	2	3500	No		GCTTTTTCGA	GCTTTTTYGA	2	8600	No
GCF_000818015.1	4079	CCCCCAGGAG	NNNNNAGGAG	2532	7.4e-146	Yes	RBS-motif	TTTTCAGAGC	TTTBMAGAGS	8	540	No		TCTTTGTCTC	TYTTTGTCTY	2	4500	No
GCF_003660105.1	2092	AAAAAGGAAA	WWWAAGGANW	1537	1.2e-301	Yes	RBS-motif	TACTTTGCCT	WMYTTYNCCT	10	0.063	No		CTACTCTTTC	CTMYTSTTTC	2	2400	No
GCF_000331185.2	8405	GGAGGAGGCC	NRAGGAGNNN	1902	2.1e-63	Yes	RBS-motif	CCGTACGGTC	SSSTASSSTS	616	5.4e-20	Yes	-10-motif	CGGCAGGATG	YGGCAGGMTS	155	0.015	Yes	-10-motif
GCF_900537995.1	4102	AAAGGAGGAA	AAAGGAGGAN	2698	5.7e-251	Yes	RBS-motif	CTGCTAACTT	CTGCTAACTT	2	0.021	No		CTGCTAACTT	CTGCTAACTT	2	0.021	No
GCF_000313175.2	3611	TAAGGAGAAA	WNAGGAGAAW	704	1e-50	Yes	RBS-motif	TTTCGGTTCT	TTTCKNWTCY	80	0.092	No		AAAGGAATTT	ARAGGAWTTT	41	190	No
GCF_008245025.1	1472	AAAAAAAGGA	WWWWWAAGGA	976	0	Yes	RBS-motif	GCGGAGGCGG	GCGKWGGCKK	2	4200	No		ATTTGGAGTA	HTTTGGAGWA	16	1000	No
GCF_025231465.1	7223	CCGAGGAGGC	NSNAGGAGNN	1992	1.4e-72	Yes	RBS-motif	CGCTACGGTC	SSNTASSSTS	531	2.2e-08	Yes	-10-motif	TAAATTCGAT	TARATTCGAT	2	1800	No
GCF_001411805.1	6993	CCCCAGGAGA	NNNNNGGAGN	3325	2.4e-115	Yes	RBS-motif	ATTTCGTTTT	WTTTCKTTTW	21	0.00028	Yes		ATCTTTCGAG	DTYTTYYGAG	40	0.47	No
GCF_001687625.2	3167	AGGAGGAATT	AGGAGGNNNN	2588	0	Yes	RBS-motif	TCGTCCGCTC	TMKTCYSCWC	3	1700	No		TTATTTACTC	TTRTTTWCYS	3	2900	No
GCF_000816085.1	2310	AAAAGGAGGA	WWAAGGAGNN	1830	0	Yes	RBS-motif	CACATAGCCC	CMCATAGCCY	2	1300	No		TTCCAAACTC	TTCYAWMCTC	2	4800	No
GCF_040529065.1	4152	CAGGAGCCCC	NNGGAGNNNN	2000	9e-102	Yes	RBS-motif	TCCCCATTCC	TCCCSAWTCC	40	0.00016	Yes		CGGCTACAAT	CGGCTANAMT	28	670	No
GCF_900183975.1	3949	AGGAGATATC	MGGAGNNNNN	890	5e-42	Yes	RBS-motif	TTTCTTGCAA	TKTCWBGCWA	130	4.8e-43	Yes		ACGTATACGG	ACGTATACGG	42	8.6e-21	No
GCF_019668505.1	824	AAGGAGATTT	WAGGAGNWWW	283	7.9e-123	Yes	RBS-motif	AAAAGGAATA	WWRAGGWWWW	124	2.6e-05	Yes	RBS-motif	GGTGAGCAAC	GGTGAGCWWC	2	6000	No
GCF_000011965.2	4408	AGGAGACCCC	NGGAGNNNNN	1764	7.2e-53	Yes	RBS-motif	AAGGACCCCC	AAGGAMMSCN	100	9.6	No		ATCTATAATT	WTCTWTAATT	2	2800	No
GCF_000146505.1	3110	TTTCTATATT	TTTCTATATT	373	3e-104	No		AAAGGAGGAT	NAAGGAGNNN	1142	1.9e-101	Yes	RBS-motif	AAAAAAGGAT	AMAAAAGGAT	54	2.8	No
GCF_008153345.1	2862	TAAAAGGAGG	NNNWAGGAGN	1311	6.7e-253	Yes	RBS-motif	CTCTTTTTTC	CKCTTTTTTH	24	13	No		TTGGTATACT	WTGNTATACT	30	9	No
GCF_006364355.1	4505	TAAGGAGAAA	NNAGGANNNN	3080	2.5e-106	Yes	RBS-motif	TCCACTCGAT	TCCACTCGAT	2	6900	No		CCTGAGGCCC	CYTGAGGCCY	2	60000	No
GCF_002288285.1	4477	AAGGAGATTA	AAGGAGANNN	760	1.7e-48	Yes	RBS-motif	ATTGAAAGGC	WTYGAAAGGN	23	61	No		GATTCATCTT	GATTCATCTT	2	2800	No
GCF_900637905.1	1549	AAAGGAGGAA	WWAGGAGRWW	1313	0	Yes	RBS-motif	AAGCAACCCG	MMGCWMYCSG	2	95	No		CTCCGTTTTT	CTCSKTTTTT	2	1400	No
GCF_019930785.1	5563	ACCAGGAGAC	NNNNGGAGNN	2690	8.8e-164	Yes	RBS-motif	TTTTTCGACC	TTTYYCGANS	85	0.0043	Yes		GATTCAATTT	GATTSAATTT	2	440	No
GCF_020735985.1	3514	CAAGGAGACC	NNAGGAGNNN	1631	2.7e-150	Yes	RBS-motif	GGCCGGGATC	GGCCGGGATC	77	8e-37	No		ATCTGGGGGC	ATCTGGGGGC	14	0.045	No
GCF_001025195.1	1699	AGAAAGGAGA	NNNAAGGAGN	589	2.8e-139	Yes	RBS-motif	CGGTAGACTG	SGSTASRCTG	28	20	No		TGGAGGATGC	TGGAGGHTKC	12	56	No
GCF_900475905.1	2061	AAAAGGAAAA	WWAAGGARWA	850	9.8e-191	Yes	RBS-motif	GCAGCCTGCA	GCAGSCTGCW	67	2.9e-80	Yes		AAAGAAAGAA	AMMGAAAGMM	103	3.4e-14	Yes	RBS-motif
GCF_000006685.1	896	TTTAAAGGAG	WWWWNAGGAR	251	1.3e-35	Yes	RBS-motif	CCCACCTCGT	YCCACCTCGT	4	91	No		AGAGGCCCTT	AGAGGYYYTT	20	520	No
GCF_002706425.1	2772	AGGAGGTAAT	AGGAGGNNNN	2272	3e-272	Yes	RBS-motif	CCATTTAGAA	CCAYTYAGAA	16	1.2	No		CGAGGCATTC	CGAGGCATTC	5	35	No
GCF_000022325.1	2775	AGGAGGTAAA	AGGWGRNNWN	2087	1.4e-222	Yes	RBS-motif	TTTTAACTCC	TTTTARCYCC	7	0.00048	No		TCTGCTACGC	YCTKCTAYGC	5	13	No
GCF_000026005.1	955	TATAGGTAAT	WWDAGGWWWW	312	2.1e-11	Yes	RBS-motif	GAAACATCAA	GAAACATCAA	7	7.3	No		TGGAGTGTGT	TGGAGTGTGT	5	550	No
GCF_000019945.1	5469	GGGAGGAGCC	NNGAGGANNS	899	2.3e-39	Yes	RBS-motif	AGCCTGCCAC	AGCCTGCCAC	16	0.67	No		TTTCGGAGAT	TTTYGGAGAT	22	12	No
GCF_000204645.1	4830	CAAGGAGACC	NNAGGAGNNN	2018	6.2e-172	Yes	RBS-motif	TTGAGAAGAT	TTGAGAAGAT	2	1.4	No		TTGAGAAGAT	TTGAGAAGAT	2	1.4	No
GCF_000355695.1	2890	GGTAGGCTCG	SSTAGSNTSG	865	8e-141	Yes	-10-motif	GAGGAGCCCC	RAGGAGNNCC	565	7.4e-62	Yes	RBS-motif	GAGAGGCACC	GAGAGGCACC	37	880	No
GCF_000027145.1	2694	AAAGGAGGAA	AAAGGAGGNN	2629	0	Yes	RBS-motif	CACCTATTCT	CASYTATTCT	2	2500	No		CGTTAGTTTT	CKTTAGTTTT	2	7700	No
GCF_900636915.1	2161	AAAAGGAGAA	WWNAGGARWN	1622	2e-237	Yes	RBS-motif	ACCGCACTTT	ACCGCACTTT	8	0.041	No		CCGCGGCTCG	SCKCGGCTYG	2	4200	No
GCF_000204135.1	939	TTAAGGAGAA	WWWAGGAGAR	195	1.4e-30	Yes	RBS-motif	ACAGGACGCT	AVAGGNSSYT	15	45	No		TCCCCAGGAA	YMCYCAGGAM	6	980	No
GCF_000063605.1	770	AAAGGAGAAA	WAAGGAGNWW	425	1.4e-171	Yes	RBS-motif	CAGTCACACC	CMKTMRCRCY	3	580	No		TCCTAGCGAG	TCYTAGCGMG	2	1500	No
GCF_001682385.1	4050	CCCAGGAGAC	NNVMGGAGNN	1541	5.5e-167	Yes	RBS-motif	CTTTTTGTTT	YTTTTYNTTK	18	0.0012	No		GAAGGTGCTC	SAAGGTGMTC	8	34	No
GCF_021919345.1	4107	AAGGAGAACC	AAGGAGNNNN	1102	3.3e-103	Yes	RBS-motif	GCTAGGCTTG	NNTAGGCTKG	282	1e-05	Yes	-10-motif	TTTTGGGGGA	YYTTGGGGGA	39	4.2	No
GCF_020883495.1	4663	CCGGAAGGAG	NNNRRAGGAN	1063	4.4e-36	Yes	RBS-motif	TCAGGAGAAA	WCNGGAGANM	215	0.012	Yes	RBS-motif	TTTTTTCCGT	YKTTTTYCGN	9	15	No
GCF_024347355.1	4929	TAAGGAGAAA	NNAGGANNNN	3680	2e-85	Yes	RBS-motif	CCACTACCTC	CCACTACCTC	6	24	No		TCGTAGCCTC	TCGTAGCYYY	14	190	No
GCF_003606265.1	3118	AGGAGGAAAA	AGGAGRNWWW	2426	0	Yes	RBS-motif	TTACTCAACC	TTMCTYARCC	2	2400	No		CACCAGAACA	CACYAGAACW	2	2700	No
GCF_002310835.1	3625	ATAAGGAAAA	WWNAGGANNN	2627	1.2e-115	Yes	RBS-motif	CCCTCTCCCA	CCCTCTCSCW	2	380	No		AGAGAACACC	AGAGAACMMC	6	7000	No
GCF_009362255.1	3006	TTATTTTTGC	KTATTTTTGY	133	9e-21	Yes	-10-motif	CCTTTTTTCT	CCTTTTTWCT	7	18	No		GCGGGATTTT	GCRGGADDTT	7	280	No
GCF_000953635.1	2893	TAAGGAGAAA	NAAGGAGNNN	1609	1.3e-94	Yes	RBS-motif	GCGCTCTCCC	GCKCTCTCCC	2	190	No		TTTTGTGAGG	TWTTRHGAGS	23	490	No
GCF_001941345.1	2598	TAAAGGAGAA	NNAAGGAGNN	824	1e-103	Yes	RBS-motif	TTTTAGTGTC	TTTTAGTGTC	20	1.9e-20	No		CGGCTAGACT	SNRSTARRCT	138	1e-09	Yes	-10-motif
GCF_001553955.1	2312	AAAAAGGAAA	NNWAAGGANW	1129	2.5e-121	Yes	RBS-motif	ATTTTGCTAA	ATTTTGCTAA	19	0.49	No		AATAATTTGC	AATAATTTGC	19	4.2	No
GCF_008824185.1	4310	CCGGAAGGAG	NNGRRAGGAR	625	4.4e-34	Yes	RBS-motif	TTTCAAGGGG	TTTCADKGGG	35	0.00044	Yes		GAAAACGGAG	GAAAACGGAG	26	67	No
GCF_031348265.1	7923	GGAGGAGGCC	SRAGGAGNNS	3220	6.8e-69	Yes	RBS-motif	CGTACGCTCG	SNTASSSTSS	378	2.6e-09	Yes	-10-motif	TATACTGGTT	TMTACTGGTT	2	2100	No
GCF_900638215.1	5523	CCCGAGGAGG	NNNNNGGAGG	2236	7.9e-55	Yes	RBS-motif	CCCTAGGCTG	SSCTASSSTS	405	9.4e-07	Yes	-10-motif	CGAGAAAGGC	YSWGARAGGY	65	5.8	No
GCF_037113525.1	4141	AAAGGAGGAA	WAAGGAGGWN	2718	2.3e-286	Yes	RBS-motif	GAAAGGAAAA	GAAAGGAWNW	116	6.2e-11	Yes	RBS-motif	CTCCCATGCT	CTCCBATKCT	4	26	No
GCF_003015125.1	4360	CAAGGAGACC	NNNGGAGNYS	1185	1e-44	Yes	RBS-motif	GGAGGAAAGC	GGAGRAAAVC	154	0.33	Yes	RBS-motif	TCGAGAGCTC	TCGARAGCYC	27	78	No
GCF_016027855.1	4152	AATAAGGAGA	NNNNAGGAGN	3317	3.5e-173	Yes	RBS-motif	CACCCTGTTG	CACCCTKTTG	2	21000	No		CGAGCCACTG	CGAGCCWCTG	2	53000	No
GCF_034424645.1	3385	CAAGGAGACC	NNAGGAGNNN	1168	3.4e-109	Yes	RBS-motif	TTTATCTTTG	TTTWTCTKTG	10	2300	No		TTTTTATCGC	TTTTTATCGC	3	3600	No
GCF_040790665.1	3435	AAAGGAGACC	AAAGGANNNN	965	1.2e-72	Yes	RBS-motif	TTTGGGAGGA	TTTRGGAGSN	57	0.00022	Yes	RBS-motif	TGGAGATTGA	TGGAGATTRW	22	0.2	No
GCF_001267435.1	2600	GAAAGGAGGT	NNNAGGAGGN	2273	1.6e-208	Yes	RBS-motif	CCACCTACCC	CCACYTACCY	5	260	No		CGCCCCTCCC	CKCYCYTCCC	2	380	No
GCF_016028275.1	2451	AGGAGGAAAA	AGGAGNNNNW	1857	0	Yes	RBS-motif	TGGGCATCTT	TKGGCWTCTT	2	10000	No		GCATCATCAC	GYWTCATCWC	2	6700	No
GCF_016889425.1	2098	GAAAGGAGAA	NNNAGGANNN	796	3.4e-62	Yes	RBS-motif	CCGCTAGACT	SSNNTANNCT	320	1.4e-07	Yes	-10-motif	GATCTTCCCC	GATCTTYCCC	2	28000	No
GCF_002302565.1	2079	TACTTTTGCC	TAYTTTTGCC	22	0.0014	Yes	-10-motif	GCTGTTCGGG	GCTGTTCGGG	4	2.2	No		TTGCCTGTCA	TTGCCTGTCA	4	190	No
GCF_020099395.1	6653	AAGGAGGCCC	NAGGAGNNNN	2988	3e-36	Yes	RBS-motif	CGTACGCTCG	SNTASSSTSS	301	4.3e-12	Yes	-10-motif	CTGGCACGCT	CTGSSASGCT	24	100	No
GCF_019930665.1	4272	AAAAGGAGGA	RAAAGGAGGA	80	2.3e-13	Yes	RBS-motif	AATCGTAAAT	AATCGTAAAT	2	0.1	No		CTATCTTTGC	YTATCTTTGC	34	0.59	No
GCF_000067205.1	5048	CCAGGAGACC	NMAGGAGNNN	2128	1e-173	Yes	RBS-motif	GGGTATTTTT	GKGTATTTTT	2	0.0018	No		GGGTATTTTT	GGGTATTTTT	2	0.12	No
GCF_016726365.1	2204	GTAAGGAGAA	NNAAGGAGNN	817	3.2e-133	Yes	RBS-motif	CCGGTAGACT	CCGGTASAMT	103	3e-06	Yes	-10-motif	GAAAGGCACC	GRAAGGCASN	31	48	No
GCF_028609885.1	2199	AAGGAGCACC	AAGGAGNNNN	500	7.2e-59	Yes	RBS-motif	CTAGGGTGGG	STAGNSTKGK	192	2.1e-11	Yes	-10-motif	ACCGAAAGGC	AMMGAAAGGS	38	0.74	No
GCF_900187105.1	2153	AAAAAGGAAA	NNNAAGGARN	1029	1.3e-223	Yes	RBS-motif	AGGTAGCCTG	AGGYWRCCTS	92	3.4e-60	Yes		TAAGCTTCTG	TAAGCTTCTG	7	6.4e-06	No
GCF_010727605.1	5390	GGAAGGAGAC	NNRAGGAGNN	1081	7.8e-16	Yes	RBS-motif	GCTAGGCTGG	NNTANNSTSR	572	1e-06	Yes	-10-motif	AACTATTGTT	WWCTATTBTT	4	12000	No
GCF_000013325.1	4018	CCGGAAGGAG	NNNNAAGGAR	716	1.4e-12	Yes	RBS-motif	GGAGTTTCGC	GGAGTTTYKC	21	28	No		AGGCCTGATC	AGGSCTGANC	31	130	No
GCF_024347315.1	4392	AAAAGGAAAA	NNAAGGANNN	2949	4.5e-89	Yes	RBS-motif	ACCATAACCA	ACCATAACCA	26	0.00031	No		TGAGCCTTGT	TGAGCCTTKT	5	12000	No
GCF_000017245.1	2134	AAAAAGGAGA	WWWAAGGARW	1665	2.6e-263	Yes	RBS-motif	CCATGCCCGC	CCHWSYCCGC	3	32	No		ACCGCACTTT	ACCGCACTTT	6	250	No
GCF_003172995.1	2050	AAAGGAGGAA	WAAGGAGRWN	1221	3.4e-315	Yes	RBS-motif	TGCTATAATA	TGCTATAATA	55	1.2e-27	No		TAGAAAGGAT	WAGAAAGGAY	46	7.7e-09	Yes	RBS-motif
GCF_000196115.1	5202	CAAGGAATCC	SAAGGARNNN	285	1.2e-09	Yes	RBS-motif	CGTTTGGTTT	CGTTTGGYTK	33	2.3	No		ATTGAAATTG	WTTGARAWYG	94	450	No
GCF_000220705.2	6070	AGGAGGCCCC	NGGAGNNSNN	2160	1.4e-60	Yes	RBS-motif	CCGTAGGGTG	SSNTASSSTS	529	1.3e-16	Yes	-10-motif	ACGAAAGGAA	MSGAARGGNW	123	10	No
GCF_000145235.1	6313	GGAGGAGGCC	NRRGGAGNNN	2329	1e-52	Yes	RBS-motif	GGCTAGGGTC	SSSTASSSTS	724	8.1e-40	Yes	-10-motif	ACAATTCTCC	ACAATTCTCC	2	710	No
GCF_000340885.1	5887	AAAAGGAGGA	WWWAGGAGGN	4833	0	Yes	RBS-motif	CCTATTCAAC	CCWATTCDAC	6	710	No		CAAATAACCC	CADAKMAYCM	3	3100	No
GCF_003584745.1	5322	CTTGTGAGCT	CTTGTGAGCT	178	8.6e-115	No		CGGGAGGAGC	NNNRAGGAGH	735	2e-05	Yes	RBS-motif	CAACGCCGGA	CAACGCCGGA	54	0.0024	No
GCF_001633165.1	4093	GAAGGAGGCC	NRNGGAGNNN	2364	7.6e-60	Yes	RBS-motif	GGTTTCTGAC	GGTTYCTGAC	27	9.1e-05	Yes		TGTTTTGGAA	TGTTTTGGAA	2	930	No
GCF_000012805.1	3286	TAAGGAGAAA	NNAGGAGNNN	1128	7.1e-56	Yes	RBS-motif	AACCCTACCC	ANCBCTMCCC	10	150	No		GAGGGCCGCA	GRGKGCCGCA	12	320	No
GCF_000772105.1	4990	AAAGGAGAAA	NAAGGARNNN	3439	2.2e-110	Yes	RBS-motif	TCACCCAATC	TCACCCWMTC	2	14000	No		AGGCCTCGCA	AGGCYTCGCA	2	19000	No
GCF_900475445.1	1914	AAAGGAGAAA	AAAGGAGRWN	1196	3.7e-310	Yes	RBS-motif	GGCTAGCACT	GRCTWGCACT	11	1.2e-06	No		AGAGGTATTT	WGAGGTNWYN	72	0.00041	No
GCF_000283595.1	1456	TAAGGAGTAA	WWWGGAGNAW	86	5.9e-05	Yes	RBS-motif	GCATTCCAGC	BCHYTMCASC	19	0.64	No		GCGAGTACCG	GCGAGYACCK	5	17	No
GCF_010669205.1	5702	AAAGGAGGAA	AAAGGAGGNN	5233	0	Yes	RBS-motif	CTGTTTCCCA	CTGTTTCCCA	10	6.5	No		CATACCCATT	CATMCCCATT	2	440	No
GCF_000176855.2	4810	CAGGAGACCC	MAGGAGNNNN	2006	6.9e-178	Yes	RBS-motif	CCTTCCTTCC	YNTTYYTTCC	99	0.00015	Yes		TCCTAGAATC	YCCTAVAATS	34	1.6	No
GCF_001277235.1	4277	AAAAAGGAGA	NNNMAGGAGN	3203	3.5e-210	Yes	RBS-motif	TTTTTTTTGG	TTWTTWTYGG	9	3900	No		CTGTCGTCCT	CTKTCKTCCT	2	31000	No
GCF_000513295.1	4113	TTTCAGGGAG	TTTBRNGRNN	171	1.2e-17	Yes		GAGGATGATG	GAGGATGATG	48	5.3e-15	No		CTGAAGGAGA	NYNAAGGARA	326	0.013	Yes	RBS-motif
GCF_000264765.2	3914	AAAGGAGAAA	NNAGGAGNNN	2276	2.5e-94	Yes	RBS-motif	TGAGGTTTTC	WGAGGTWNYY	41	490	No		CTGCCGTACT	CTGCCGTACT	2	11000	No
GCF_000025925.1	2993	GTATCTTTGC	GTAHYTTTGC	122	4.8e-65	Yes	-10-motif	ATTAAACATT	ATTAAACATT	104	1.1e-19	No		TGTTTAATGT	TGTTTAATGT	34	8.1e-11	No
GCF_900119795.1	3007	TTATTTTTGC	KTATWTTTGY	106	3.8e-17	Yes	-10-motif	TAGGCACACC	TRGGCACACC	16	1.8e-06	No		GAGGTGGTGG	GARGWGKTGG	8	0.0031	No
GCF_000478885.1	2280	GAAAGGAGGC	GRAAGGAGNN	1829	2e-318	Yes	RBS-motif	TAATTCCCTT	TMWTTCYCTT	3	240	No		CCCCTCTATA	CCCYTCTATA	2	3500	No
GCF_000470775.1	2707	AGAGGAGGAC	NNAGGAGRNN	433	2.7e-37	Yes	RBS-motif	CGGTAGGCTG	SSNTAGNCTN	348	2.5e-24	Yes	-10-motif	GTTCATTACG	GTYSATTACR	35	6.2e-19	Yes
GCF_000196435.1	2280	GGAGATTTTC	GGAGNTYWTY	125	4.1e-30	Yes	RBS-motif	CAAACGGAGG	CAAMYGGMGG	43	4.2e-21	Yes	RBS-motif	TTATAAAGGA	TWWNAAAGGA	230	1.7e-12	Yes	RBS-motif
GCF_010509075.1	2121	AAAGGAGGCC	NRAGGAGNNN	1928	2.1e-320	Yes	RBS-motif	CGCCGCGGCT	CGCCGCGGCT	2	380	No		CGCTGATATA	CGCTGATATA	4	1300	No
GCF_001685355.1	9199	CCGAGGAGGC	NNVRGGAGNN	2263	1.2e-75	Yes	RBS-motif	CGAAGGGAAC	SGAAGGGMMC	408	5.2e-13	Yes	RBS-motif	CCCTACGGTC	SSNTASSSTS	620	6.7e-13	Yes	-10-motif
GCF_002278135.3	7960	CACCGGGAGG	NNHNNGGAGN	2442	5.1e-34	Yes	RBS-motif	TGATTGAAGG	TGATTSAAGG	53	12	No		CTCATTTTTC	CTCWTTTTTC	2	1500	No
GCF_002812705.1	5769	AGGAGACCCC	NGGAGNNNNN	2361	7.2e-145	Yes	RBS-motif	TTTTTTTATG	TNTTTTTRTK	8	33	No		GGGGGTTTTT	GGGGGTTTTT	6	810	No
GCF_019645875.1	5758	CCGCTAGGCT	SSNNTASSST	585	3.7e-22	Yes	-10-motif	AAGGAGACGC	NAGGAGNHNN	671	5.4e-17	Yes	RBS-motif	ACGATCGGAG	AYGATYGGAG	46	1	No
GCF_001465595.2	4973	CCAGGAGACA	NNNGGAGNNN	1673	3.9e-148	Yes	RBS-motif	TTTTCCGGTG	TTTTNCGKTK	19	0.19	No		TTCTTCAAGG	TTYTTCRAGG	26	2.8	No
GCF_000013345.1	4702	GGGAGGAGGC	NNRAGGAGNN	1045	5.7e-37	Yes	RBS-motif	GTCCTAACGT	GTCCTAWCGT	4	380	No		ATCGTGATCC	ATCGTSWTCY	13	43	No
GCF_032878895.1	3927	ATTTAAAATT	ATYTWAAATT	222	1.3e-25	Yes		AGGAAGGAGG	NGRRAGGAGG	41	0.013	No		CAGCCCTGAC	CHVCCSTGAC	4	260	No
GCF_012427845.1	4236	TAAGGAGAAA	NNAGGARNNN	3336	9.3e-106	Yes	RBS-motif	CCCCTTCCGC	CCCCTTSCGY	2	5000	No		TCGCTCTCAC	TSGCTCTCMC	2	14000	No
GCF_020097295.1	3885	AAAAGGAGAA	NNNAGGAGNN	2944	3.6e-190	Yes	RBS-motif	TTTCCTCGGC	TTTCCTYGGC	2	5000	No		TTCCAGAGGC	TTBSAGAGGC	8	88000	No
GCF_034424545.1	5766	AAGGAGACAC	NAGGAGNNNN	1933	1.8e-114	Yes	RBS-motif	TCGAGGATTC	TCGAGGAYWN	52	0.057	No		TTTTTCGATG	TYTTTYGAKS	30	0.45	No
GCF_001720485.1	3397	CAAGGAGACC	NMAGGAGNNN	2910	1.9e-268	Yes	RBS-motif	TATCAAGCTT	TATCAWGCTT	2	12000	No		ATTTCCTGAG	ATTTYCTGAK	2	30000	No
GCF_001975665.1	3475	GTATTTTTGC	KTATTTTTGY	128	0.00013	Yes	-10-motif	AATCCCCCAA	AWWCCCCCAA	10	0.067	No		GCAAGCGCAT	GCAMGSGCWT	6	2.4	No
GCF_001007935.1	3823	AAAGGAGAAA	WAAGGAGNWN	1173	2.8e-91	Yes	RBS-motif	TAATTTACAG	TAATTTACAG	29	9.8e-09	No		GTGCGGGACG	GTGCGGGACG	2	3e-06	No
GCF_016028635.1	3763	AGGAGACCCC	NGGAGNNNNN	2311	2.3e-130	Yes	RBS-motif	CATTTTTCGA	CMTTTTTCGA	2	10000	No		CGAGGACCGC	CRAGGACCGY	32	21000	No
GCF_001482365.1	3243	GAGGAGCCCC	RAGGAGNNCC	1343	7.6e-241	Yes	RBS-motif	TAGGCTGGGG	TAGNSTGGGS	350	3.3e-80	Yes	-10-motif	GTGCGAGAAT	GTGNSAGAAT	23	15	No
GCF_001618685.1	3372	AAAAGGAGGA	NAAAGGAGGN	3018	1e-224	Yes	RBS-motif	TTTCCATTTT	WTTCCATKTT	3	1.2	No		ATTCACATAC	WTTCACMTNY	4	22	No
GCF_003628755.1	2820	AAGGAGGAAA	AAGGAGGNNN	1890	1.5e-233	Yes	RBS-motif	TCCTTTTTTG	TCCTYTTTTS	5	27	No		CTTCTGTTTT	CTKCYGYTTT	7	130	No
GCF_004117095.1	5827	AAAGGAGGAA	NAAGGAGGNN	5374	1.4e-272	Yes	RBS-motif	CCCCGAGTCT	CCCCGAKTYT	2	5000	No		CCTATACACA	CCTMTMCACA	2	5500	No
GCF_002849715.1	4589	GGAAGGAGAA	NNNAGGAGNN	1883	6e-100	Yes	RBS-motif	CGGTTAGGCT	YSGNTASGCT	79	0.0034	Yes	-10-motif	CTTCTTGATC	CTTCTTGATC	2	1400	No
GCF_001719165.1	3099	AGGAGGAAAC	RRGRGGAAHB	269	4e-19	Yes	RBS-motif	GGAGAGAGAC	GGAGASAGMC	95	0.046	No		TGCCTTTTTC	TKCSTHTTYC	8	180	No
GCF_013046825.1	2754	AAGGAGGAAT	NAGGAGRNNW	2362	6e-322	Yes	RBS-motif	GGCCCTTGCC	KKCCCTTGCS	2	140	No		ACTTTACATT	MCTTTACWTT	2	3700	No
GCF_008151785.1	2231	AAAAGGAGGT	NWAAGGAGGW	2005	0	Yes	RBS-motif	ACTTATGTAC	ACTTATGTAC	14	9.7e-08	No		CCCCAAAACG	CYYCARAMCG	2	470	No
GCF_031191545.1	2048	AAGGAGGACC	RAGGAGNNNN	871	3.9e-165	Yes	RBS-motif	CTACCCTGGA	CTASNCTKGN	97	3.8e-12	Yes	-10-motif	GTGCCACAAT	GTGNSACAMT	42	0.0011	Yes	-10-motif
GCF_016728365.1	2260	AAGGAGAAAT	AAGGAGNNNN	693	1.8e-99	Yes	RBS-motif	GGTAGGCTGG	NSTARNCTNG	428	3.4e-33	Yes	-10-motif	AGAAAGGCAG	NGAAAGGYNN	64	0.005	Yes	RBS-motif
GCF_005221305.1	2030	AAAGGAAAAA	NAAGGARANN	973	1.1e-207	Yes	RBS-motif	GGCCGTCTGA	GGCCGTCTGA	44	1.3e-56	No		TCAGACGGCC	TCAGACGGCC	18	4.3e-17	No
GCF_001543205.1	1791	AAAGGAGGAA	AAAGGAGGNN	1701	0	Yes	RBS-motif	CGCCGTCGTT	CGYCGTCKTT	2	690	No		GGTGCTTCTC	GGTGCTTCTY	2	1400	No
GCF_019931005.1	1872	AAAAGGAGGA	NAAAGGAGRN	1191	0	Yes	RBS-motif	CTCAAGGCGC	CTCAAGGCGC	5	1.9	No		AAAGAGGTGA	AAAGAGGTGA	51	13	No
GCF_010727475.1	7717	CCAAGGAGAC	NNNAGGAGNN	1180	1.3e-29	Yes	RBS-motif	GCTAGGGTGG	SNTASSNTSR	744	3.6e-18	Yes	-10-motif	GAAAGGAATC	GAAAGGAWNC	79	3400	No
GCF_018343775.1	5117	TTAAGGAGAA	NNNAGGAGNN	2445	3.7e-149	Yes	RBS-motif	CTCTGGCACA	CTCTGGCACA	4	6000	No		TTTTATTTTT	TKKTATTTTY	3	7300	No
GCF_008705175.1	5142	AAGGAGGAAA	AAGGAGGNNW	4656	0	Yes	RBS-motif	CCGCTCACAT	CCGCTCACAT	2	31	No		AATCCCACCC	AATCYCWCSY	2	66	No
GCF_001038625.1	5173	AGGAGGTAAA	AGGAGGWNWW	5171	0	Yes	RBS-motif	GCCATAACTA	GCHATNAHTA	4	100000	No		TATCACTTGG	TATCAYTTKG	2	750000	No
GCF_004117055.1	5152	AGGAGGGAAA	AGGAGGNNNN	4276	2e-240	Yes	RBS-motif	TCTGCTTTTT	YYTGYWTTTT	3	350	No		TCCAACGCAA	TCCAACGCAA	2	7300	No
GCF_037935975.1	4239	TAAGGAGAAA	NNWGGAGNNN	886	9.1e-51	Yes	RBS-motif	AGAGGAAAAT	AVAGGWWWNN	498	0.00024	Yes	RBS-motif	ATCCCGCCCC	WTCCCGYCCC	2	17000	No
GCF_000164865.1	4443	AATAAGGAGA	NNNNAGGAGN	3727	5.9e-169	Yes	RBS-motif	GCTCTGCCCC	KCTYTGCCCC	2	16000	No		CCTCTCTCTG	CCTYTCTYTG	2	31000	No
GCF_020735925.1	4451	CCAGGAGACC	NNNGGAGNNN	1924	2.2e-132	Yes	RBS-motif	TTTTATTTTT	TTWTWTTTNT	31	2.9	No		TCAGGGCAGG	TCAGGGCAGG	11	5	No
GCF_001441165.1	3304	GGAAGGAGGA	NNRAGGAGNN	1041	6.2e-129	Yes	RBS-motif	CCGCTAGGCT	SNNNTAGNST	426	5.8e-29	Yes	-10-motif	TGGCAGAATG	TGGCAKRMTG	90	0.0092	Yes	-10-motif
GCF_001547995.1	2749	AAAAGGAGAA	NNMNGGANNN	1306	2e-48	Yes	RBS-motif	TTTTCGAGGT	TTTTSGAGGT	7	750	No		ATCTCTGATC	WTYTCTGATC	3	10000	No
GCF_016127955.1	2603	AAGGAGGCCC	RAGGAGNNNN	1004	3.1e-218	Yes	RBS-motif	CGCTAGGCTG	SNNTAGSSTS	319	4.7e-36	Yes	-10-motif	TGCCATGATG	TGSCAYGATG	18	1.6	No
GCF_010669225.1	2502	AGGAGGTTTT	AGGAGNWWWW	2369	0	Yes	RBS-motif	ACATCACCAC	WYAYSAYCRC	3	340	No		CAAACAACAC	CWARCAAYMC	2	20000	No
GCF_001457555.1	2331	AGGAGGAAAA	AGGAGRWWWW	1690	0	Yes	RBS-motif	TATCTACCTA	TATCTRCYTM	2	3000	No		CCTGAAATGG	CCTGAAMTKK	2	16000	No
GCF_010669245.1	2228	AAAAGGAGAA	NWAAGGAGRW	876	3.4e-170	Yes	RBS-motif	TGGTATAATA	TGNTAWAATA	126	2.1e-41	Yes	-10-motif	TAGAAAGGAA	WAGAAAGNRR	180	7.8e-05	Yes	RBS-motif
GCF_013372225.1	1781	AAAGGAGAAA	AAAGGANWWW	1372	0	Yes	RBS-motif	CTGCTGCCGA	YTGCTKSCGA	2	1200	No		CATCGCAGCC	YATCKYAKCC	2	3500	No
GCF_001267885.1	7418	GGAGGAGGCC	NRAGGAGNNN	2087	5.4e-76	Yes	RBS-motif	CCCTACGGTG	NSNTASSSTS	690	4.5e-09	Yes	-10-motif	TGTTGTAAAT	TGTTRTAWAT	7	25	No
GCF_013009555.1	4541	CCTTGATCGG	CCYTBWTCGG	23	3.7e-09	Yes		AAAAAGGAGG	ARAAAGGAGG	63	0.022	No		TCTTTGCAAA	TCTTTGCARM	16	0.17	No
GCF_025146565.1	3383	GAGGAGGTGG	GAKGAGGWGK	20	0.43	No		GGAGGAAAGG	GGAGGARAGD	8	36	No		GTATTTTTGC	KTATYTTTGC	22	59	No
GCF_000012925.1	3616	AAAGGAGGAA	NMAGGAGRNN	2024	1.3e-254	Yes	RBS-motif	TGTCCCCGAT	KKTCCCCGWK	12	270	No		CGAGGTTTTC	HGAGGTTTYY	51	48	No
GCF_000511385.1	4305	AAGGAGACCC	NNGGAGNNNN	2615	5.3e-53	Yes	RBS-motif	AGGCTTTTTC	AGGCTTTTTC	7	3300	No		GCCCTTATTT	GYCYTTATTT	2	7300	No
GCF_023920225.1	4070	AAAAGGAGAA	NNNAGGARNN	2146	4.6e-96	Yes	RBS-motif	AGGGGGTCCC	AGGGGGTCCC	11	43	No		TTGGTTGTGC	YTGGTTGTKC	6	21000	No
GCF_025150245.1	3040	AAGGAGGAAA	AAGGAGRNNN	1749	0	Yes	RBS-motif	CTCTTTTTCT	STYTYTTTST	6	5.1	No		CAGCGTTCTC	CASCGTTSTC	7	24	No
GCF_900638015.1	2652	AAAGGAGGAA	AAAGGAGGNN	2648	1.3e-316	Yes	RBS-motif	AATTTCAGCT	ARTTTCWKYT	2	140000	No		AAATTTTTTA	HVAWTTTTTW	3	280000	No
GCF_000208405.1	2315	AGGAGGAATT	AGGAGGNNNN	1742	1.7e-300	Yes	RBS-motif	AATTCTCCTT	MRTTCTCCTT	2	3500	No		CTCCCTCACC	CTCSSTCRCC	2	4400	No
GCF_016127255.1	2045	AAAAGGAGAA	WWWAGGAGRW	982	1.2e-231	Yes	RBS-motif	AAAATGAGGT	WWAAWGAGGT	97	0.00016	Yes	RBS-motif	TAGAAAGGAA	WWGAAAGGAW	62	0.0054	Yes	RBS-motif
GCF_016026575.1	1150	AAAGGAGGTT	WAAGGAGNNN	1046	0	Yes	RBS-motif	CACCACGCTT	CWCCWCGSYT	3	4500	No		GTGCACGCTC	GTKCACKCTC	2	8300	No
GCF_000013145.1	931	AGTAGGGGTT	RGKAGGNGTW	16	4.3	No		TTTAAGGTAA	WWWNAGGWWW	232	4	No		AACGCAAGCG	MRSGCAAGCG	2	1600	No
GCF_000008305.1	688	AAAGGAGAAA	AAAGGAGAWW	603	3.2e-282	Yes	RBS-motif	AAATCTCACC	AAATYTCMYC	2	13000	No		GCAAAACGGG	GCAARACGKK	2	41000	No
GCF_024298965.1	10240	CGGGAGGAGG	NNNRAGGAGN	2921	4.7e-58	Yes	RBS-motif	TTAGGATCTT	TTAGKATYYT	9	1800	No		TATTATTCCT	TAKYWTTSCT	5	3900	No
GCF_000981585.1	6681	AAAGGAGGAA	NAAGGAGGNN	5745	2.3e-231	Yes	RBS-motif	GCTTTCCGCT	GCTTTCCGCT	17	0.56	No		TTTCGTTCTC	TTTYGTTCTC	2	2100	No
GCF_000010665.1	4648	CAAGGAGGCC	NMAGGAGNNN	2976	2.7e-248	Yes	RBS-motif	TTTTACAATG	TTTTDSRATR	16	0.8	No		TATAAAATAT	TATMAAATAT	2	1700	No
GCF_001742185.1	4568	AAAGGAGAAA	NNAGGARNNN	3214	3.4e-126	Yes	RBS-motif	TGAGGTCGTT	TGAGGTCNWT	13	2800	No		TCGCCTTCCC	TCGSYTTCCC	2	10000	No
GCF_000017305.1	4700	AGGAGGACCC	AGGAGGNSCC	1191	1.6e-103	Yes	RBS-motif	TAGCGTCGCG	TASSSTSSSS	653	4.6e-76	Yes	-10-motif	TGGCAGGATG	NGSSASGMTS	370	8e-34	Yes	-10-motif
GCF_000020125.1	7342	AAAAGGAGAC	NNNNGGAGNN	3180	2e-146	Yes	RBS-motif	TCTTTTGAAG	KBTTTTGMAG	36	690	No		GACGTTTTCG	GASKTTTTCS	15	730	No
GCF_000317675.1	3544	AGGAGGAAAA	AGGAGRWWWA	552	6.7e-58	Yes	RBS-motif	GTTGTCGTAG	GTTGTCGTAG	2	0.0056	No		GTTGTCGTAG	GTTGTCGTAG	2	0.0056	No
GCF_900637655.1	2568	TAACTTTGCA	TAWYTTTGCA	81	2.8e-19	Yes	-10-motif	AAAGGAGGAA	RAAGGAGGAN	41	4.9e-05	Yes	RBS-motif	CGCGCTGCGT	CGCGCWGCGT	3	67	No
GCF_000600005.1	2216	AAAAGGAAAA	NWAAGGARWW	893	2.9e-67	Yes	RBS-motif	CAGCCAGGGC	CAGCYAGGGC	5	28	No		TCCGGCAATC	TCCGGCARTY	5	120	No
GCF_030408375.1	2183	AAGGAGGACC	AAGGAGNNNN	505	1.4e-89	Yes	RBS-motif	TAGGCTGGGC	TANNNTBNNN	591	4.8e-58	Yes	-10-motif	TTTTGAAAGG	TTTTGAAAGG	9	38	No
GCF_004803815.1	2025	AATAAAGGAG	WWWAAAGGAN	1325	0	Yes	RBS-motif	AAATTTGGAG	AAATTTGGAG	24	0.00068	No		CGCGCGCGGG	SGCGCGCSGG	13	1.4	No
GCF_001025155.1	1562	GAAAGGAGAA	NNAAGGARNN	508	4.9e-142	Yes	RBS-motif	TAGACTGGGG	TANRCTGGRG	80	0.0005	Yes	-10-motif	CTGTTGCCTT	YTNYTGCCWT	6	400	No
GCF_016127275.1	1932	AAAGGAGAAA	WAAGGAGRWW	1086	9.4e-303	Yes	RBS-motif	TGTTATAATA	TGNTATAATA	50	6.8e-10	Yes	-10-motif	AGAGGTGATT	WGAGGTRWWW	107	0.0085	Yes	RBS-motif
GCF_001655245.1	5902	TAGGGTGGGC	TASSSTSRNS	472	5e-21	Yes	-10-motif	GAAGGAGACC	NRAGGAGNMN	631	5.5e-14	Yes	RBS-motif	GTTCTGATCG	GTTCTGWYCG	13	1700	No
GCF_000212695.1	3809	AGGAGGAGCC	MGGAGGASSN	1105	8.1e-111	Yes	RBS-motif	CCTAGGGTGG	SSTASSSTSG	499	1.5e-81	Yes	-10-motif	TGGCAGGATG	YGSSASGMTG	234	1e-16	Yes	-10-motif
GCF_000284615.1	3618	ACAGGAGAAA	NNNGGAGNNN	2048	9.2e-144	Yes	RBS-motif	TTCTGAGGCC	TTCTGAGGYS	17	0.017	No		AAAAGGTTAT	AARAGGTKWW	24	36	No
GCF_000020385.1	3683	AAAGGAGGAA	NMAGGAGNNN	2177	3e-221	Yes	RBS-motif	TTACCCTCTT	TTACCCTCTT	2	1400	No		CCCCTTTTTT	YYSCTTTTTT	6	4800	No
GCF_002310855.1	3982	TAAGGAGAAA	WNAGGANNNN	2906	3.5e-103	Yes	RBS-motif	CGAGTAGCCC	CGAKYASCCC	3	1100	No		TAACCCTCCC	TAWYCCTCCC	2	6700	No
GCF_000264945.2	3771	AAGGAGAATC	AAGGAGNNNN	448	7.5e-23	Yes	RBS-motif	TTTTCGGGGA	WTTTYGGRGR	49	0.49	No		ATTGGACGGA	ATTGGACGGA	44	140	No
GCF_025147765.1	3425	AAAGGAGGAA	AAAGGAGGAN	2237	0	Yes	RBS-motif	CAGAAAGGAA	NAGAAAGGAH	108	0.00012	Yes	RBS-motif	ATCTGCTTCT	WTCYGCTYYT	3	35	No
GCF_002097715.1	7098	ACAAGGAGAC	NNNNGGAGNN	3133	5.1e-117	Yes	RBS-motif	CGTTCATCGA	CGTTCATCGA	7	350	No		TTTTTTCCAG	TYTTTTSCAG	5	2100	No
GCF_000024845.1	2924	CAAACCGGAA	CMAACCGGAR	268	1.5e-12	Yes		TTTTTTTCTG	KYTTTTTCYG	51	3.1e-09	Yes		AACCGCCTGA	AWCCGCCTGA	21	0.0065	Yes
GCF_000024285.1	3132	GAAAGGAGGG	NNNRGGAGGN	1378	1.8e-146	Yes	RBS-motif	CGAGAGGTGA	NGHGAGGTGA	110	6.9e-12	Yes	RBS-motif	GGGGGGATTT	RGGGGGATKY	96	3.9	No
GCF_000008465.1	2647	AAAAAGGAGA	NNNNAGGARN	1887	1.1e-76	Yes	RBS-motif	ACACTTTGCC	MCACTTTGCC	2	6800	No		CTGCCTCAGA	CTGCCTCMKA	2	26000	No
GCF_000023285.1	2189	GGGGTGAGGA	GGGGTGAGGA	6	5.9e-11	No		CTATTAACTA	CTMWTAMCTA	82	1.9e-06	No		CTTTGCCGCC	CTTTGCNSSC	9	0.0076	No
GCF_000164695.2	2093	AGAAAGGAGA	NNNAAGGARN	964	9.4e-159	Yes	RBS-motif	CCGGTACACT	CCGGTANNCT	64	4.6e-08	Yes	-10-motif	CCGATGAATG	CCGATGAATG	4	300	No
GCF_002715865.1	1701	GAAAGGAGGA	NNAAGGAGNN	624	1.8e-142	Yes	RBS-motif	GTTAGACTGG	KNTAGACTGG	37	1.1e-07	Yes		GAAAGGTGAT	GAAAGGKGNN	69	0.0017	Yes	RBS-motif
GCF_013372165.1	1828	AAAAAGGAGA	WWWAAGGANW	1260	1.8e-310	Yes	RBS-motif	CTGCTGGAGC	CTKYTGGAGC	2	220	No		GCGAGGGCTA	GYGRGGGCTA	3	300	No
GCF_000015445.1	1213	AAGGAAAAAA	AAGGADANWN	146	6.9e-19	Yes	RBS-motif	AAAAGGAGAA	WWWNGGAGWW	163	0.035	Yes	RBS-motif	GGAGCGTTTC	KGAGCGTTTC	5	11	No
GCF_001027285.1	9898	CCAGGAGGCC	NNNGGAGNNN	4278	2.4e-118	Yes	RBS-motif	TAGGGTGCGC	TAGRSTGCGC	131	3.5	No		TTGTTTTTCT	WTKKWTTWCT	3	1200	No
GCF_008704795.1	8193	GAGGAGGCCC	RAGGAGNNNN	2780	1.3e-74	Yes	RBS-motif	CGCCTACGGT	SNSSTASSST	611	7.1e-16	Yes	-10-motif	CTGCCAGGAT	CTGYSASGAT	35	270	No
GCF_014673495.1	8147	CCAGGAGGCC	NVAGGAGNNN	1786	7.9e-66	Yes	RBS-motif	TACGCTCGCC	TASSSTSGCC	216	54	Yes	-10-motif	GGGAGGATCC	GGNAGGMTSN	178	67	Yes	RBS-motif
GCF_019933235.1	7022	GAGGAGCCCC	RAGGAGNNSN	1798	5.5e-51	Yes	RBS-motif	GTAGGCTCGC	NTASSSTSSN	521	2.9e-17	Yes	-10-motif	CGAAAGGGAC	VGAARGGNNC	193	3.6	Yes	RBS-motif
GCF_016906185.1	6959	GAGGAGGCCC	VRGGAGNNNN	2917	1.5e-98	Yes	RBS-motif	CCCTAGGGTC	SSNTASSSTS	714	8.1e-23	Yes	-10-motif	CGGAGGTGCC	CGGAGGTNYS	42	79	No
GCF_013389765.1	6320	GAGGAGGCCC	GAGGAGNNNN	1535	7.8e-60	Yes	RBS-motif	GCTAGGGTGG	SSTASSSTSN	544	6e-29	Yes	-10-motif	TGGCAGGATG	KGGCAGGMTG	219	0.13	Yes	-10-motif
GCF_012767755.2	6141	CCCAAGGAGC	NNNNAGGAGN	4554	4.6e-198	Yes	RBS-motif	CTTTTTCCAG	CTTTTTYCAG	2	4900	No		TTTAAAAGAA	TTTARAAGAW	2	21000	No
GCF_002762215.1	5884	CCCAGGAGAC	NNNAGGAGNN	2565	1.2e-129	Yes	RBS-motif	ATTTTTGAGT	MTTTTYGVRT	3	2600	No		TTGAGAGATT	TTGAGASATT	6	260	No
GCF_900187205.1	4992	CCAGGAGACA	NNNGGAGNNN	1926	1.7e-145	Yes	RBS-motif	ATTTTTTTGC	AYTTTTTTSS	7	240	No		TTCGTTTTTA	TTCGTTTTTM	2	3800	No
GCF_001584145.1	4995	AAAAAAGGAG	NNNNMAGGAG	1716	7.3e-104	Yes	RBS-motif	TTTTTCGAAT	TTTTYYKMAT	15	380	No		GATATTTCCT	GATATTTCBT	4	5600	No
GCF_010731695.1	5343	GAGGAGGCCC	NAGGAGNNNN	1157	3.3e-36	Yes	RBS-motif	TAGGCTGGGG	TASNSTSGNS	762	1.4e-17	Yes	-10-motif	GGCACAATGG	GSCASRMTSG	79	24	No
GCF_000973105.1	4457	TTATTTTTGC	BTAYYTTTGY	83	3e-05	Yes	-10-motif	CTAGCCCCCT	CTAGCCCCCK	5	110	No		GCGGCGGATG	GSSGSRGWWG	3	150	No
GCF_001658025.2	5043	AAAAGGAGAA	NNVAGGAGNN	3947	8.8e-180	Yes	RBS-motif	CCCAATCCCC	CSCAATCCCC	2	6400	No		TTTTTTATTG	TTTTTTRTTG	2	8300	No
GCF_002356315.1	4897	TAGGCTGGCC	TANNSTSNNN	788	1.9e-28	Yes	-10-motif	CAAGGAGGCG	NNAGGAGNNN	574	3e-21	Yes	RBS-motif	GAAAGGAAGC	GAARGGANNN	136	1300	No
GCF_021462285.1	4787	ATAAGGAGAA	NNNAGGAGNN	3008	2.1e-127	Yes	RBS-motif	TTCTCCGCCT	TTCTYCGCYT	2	38000	No		AGAGGCAATT	AGAGGCAATW	11	44000	No
GCF_034554815.1	7346	GGAGGAAGAC	GGAGNNNNNN	2511	1.6e-65	Yes	RBS-motif	TTTTCGCTCA	TTTTCKCTYA	2	6000	No		TTTGAAAGGA	TYYGAAAGGA	27	32000	No
GCF_018075365.1	4335	AGGAGGAAAA	AGGAGRNNNN	3296	7.9e-295	Yes	RBS-motif	CTCCGCCAAC	CTCCKCCRAC	2	40	No		TTACTCACAC	TTASTCNCAC	4	1800	No
GCF_019977755.1	5890	AAAAGGAGAA	NNAAGGANNN	4422	6.6e-127	Yes	RBS-motif	CCGCCGAGCG	YMGCCGMKCG	3	8000	No		TACTTTACCC	TRCTTTRCCC	2	27000	No
GCF_019931045.1	5920	AAAGGAGACA	NNAGGAGNNN	2536	2.6e-148	Yes	RBS-motif	TTTTTTTTTC	TTTTTNTTKC	34	0.025	No		TTGATTTTGA	TTGWTTTTGA	2	1800	No
GCF_000012945.1	7784	ACCAGGAGAC	NNNNGGAGNN	3897	7.7e-161	Yes	RBS-motif	TCTTTTTCAT	TYTTKTYNDT	14	17	No		CCACTTTTTC	CCACYKTTTC	9	330	No
GCF_003367705.1	3334	TAGGCTGGAG	TAGNSTSGNN	606	2.3e-107	Yes	-10-motif	CCGAGGAGAA	NNRAGGAGNN	509	1.5e-76	Yes	RBS-motif	CGAAAGGATC	YGAAAGGANC	182	0.00027	Yes	RBS-motif
GCF_000975265.2	3063	CCTAGATCTT	CCTAGATCTT	35	1.4e-24	No		TAGGGTTGGT	TAGGGTTGGT	36	2.6e-20	No		CGCGGCGTAG	CGCGGCGTAG	2	2.1e-15	No
GCF_000599985.1	2756	AAAGGAAAAA	WNAGGANWWW	1988	2.5e-176	Yes	RBS-motif	GCCTTCGCGG	GCCTTCGCGG	4	0.78	No		CCTGTGGGAC	CCTGTGGGAC	2	160	No
GCF_900005615.1	3883	CAGGAAAGGA	NNSGAAAGGA	242	2.3e-23	Yes	RBS-motif	CTTCTGCGGA	YTTYTGCGGA	2	0.0053	No		CTGCTGCGGA	CTGCTGCGGA	2	0.0053	No
GCF_020162115.1	2698	CCCCAGGAGA	NNNNAGGAGN	1027	1.8e-112	Yes	RBS-motif	TACAATCGCG	KACAATSGSS	146	7.2e-40	Yes	-10-motif	TTTTTCTGTG	TTTTTYTKTG	17	0.014	No
GCF_003860565.1	2496	TATTTTTGCA	TAWHTTTGYA	149	6.2e-43	Yes	-10-motif	TTTGTAAAAA	TTTKYAAAAA	157	8.5e-07	Yes		TTTTTAGGGG	TTTTTAGGGG	16	8.4e-07	No
GCF_029909795.1	4913	CCGGAAGGAG	NNNNRAGGAN	1421	1.7e-66	Yes	RBS-motif	TCAATGCGGA	TCAATGCGGA	17	1e-06	No		TTTTTCATGG	TTTTTCDTKG	10	0.04	No
GCF_000011345.1	2499	TTTAGGAGTA	NNNNGGAGNN	848	6.1e-48	Yes	RBS-motif	TAGGTTGGTC	TAGGTTGGTC	16	2.2e-05	No		AATCGCTATA	AATCGCTATA	18	87	No
GCF_003012915.1	2291	AGGAGGAATT	AGGAGNNNWW	1734	0	Yes	RBS-motif	CCCATCACCT	CCCRTYWYCT	2	84	No		CCACACACTC	SSACMCWCTC	2	1800	No
GCF_016028295.1	2049	AGGAGGAAAA	AGGAGNNNNN	1793	0	Yes	RBS-motif	CATCTGGCAC	CMTCTGKCRC	2	1700	No		GAGGCTCATC	GAGGCWCATC	5	7800	No
GCF_002080395.1	1974	TTATAAAGGA	WWWWWAAGGA	1277	0	Yes	RBS-motif	TACACCACCC	TAHACCMCCC	7	11	No		ATTTTTGGAG	AWTTTTGGAG	23	19	No
GCF_003194085.1	1716	CTAGGCTGGA	NTAGNCTNRA	241	1.7e-67	Yes	-10-motif	CAAAGGAGAA	NNAAGGAGNN	383	5e-48	Yes	RBS-motif	TGCCAAACTG	TGMCARACTK	18	8	No
GCF_001761545.1	1547	AAAGGAGGAA	WAAGGAGRNN	1547	7.1e-233	Yes	RBS-motif	TCTATCAATA	TSTATCWWTW	2	700000	No		GGCATCTAAC	GGYWTYTMRC	2	860000	No
GCF_033546855.1	572	AAAGGAGAAA	WAAGGARAAA	332	5e-164	Yes	RBS-motif	TATAATTTTT	TATAATWTWW	28	4	No		TGCCGGGGGT	YSCYGGRSRT	3	140	No
GCF_901482695.1	4977	TTATTTTTGT	NTAWNTTTGY	171	9.6e-10	Yes	-10-motif	AAGGAGGAAT	AAGGAGGAAN	31	1.1	No		GCAGCAAAAC	GCWGSAARAC	14	9.1	No
GCF_000014885.1	4512	AAAAAGGAGA	NNWNAGGANN	3307	1.5e-55	Yes	RBS-motif	TTCTGCCAGC	TTCTGCCMGC	2	2900	No		TCACCGCGAG	TCRCCGCGAG	2	3900	No
GCF_000017845.1	5040	AGGAGAAAAA	AGGAGNNWNN	813	2.4e-53	Yes	RBS-motif	AGTGTGAGGA	WNTKTGAGGA	65	7.5e-05	Yes	RBS-motif	TTTTTAACCC	TTTTTMACCC	24	100	No
GCF_019048065.1	4606	AATAAGGAGA	NNNVAGGARN	3812	3e-188	Yes	RBS-motif	CTCCCTCATC	CTCCCTYWTC	2	7000	No		CCTTATTATT	CCTTWTTATT	2	35000	No
GCF_019669905.1	4528	AACAGGAGAA	NNNNGGAGNN	1366	1.6e-81	Yes	RBS-motif	CGAGGTTTAA	YGAGGTTTWW	32	620	No		TTTTTTAAGG	TTTTTTAAGG	13	4100	No
GCF_000968535.2	4030	AAAAGGAGAA	NNNNGGAGNN	774	1.1e-51	Yes	RBS-motif	AATAGAGGAA	WWWWRAGGWW	282	0.19	Yes	RBS-motif	GGGCGGCTGA	GGGCGGCTGA	22	4600	No
GCF_001562195.1	3908	AAAAGGAGAA	NNNAGGANNN	2696	1.3e-66	Yes	RBS-motif	CTTTTACCTT	CTTTTMCCTY	3	2600	No		CTCCGATGGC	CTCCKATGGC	2	6600	No
GCF_000016065.1	3913	AAAAAGGAGA	NNNNAGGANN	2641	5.8e-86	Yes	RBS-motif	CACATTCATC	CMCATTCATC	2	2500	No		CCGGCGCCTT	CSGGCGCCTT	2	9300	No
GCF_003860345.1	4068	AAAAGGAGAG	NNNNGGAGNN	1918	4.8e-32	Yes	RBS-motif	TACATTGTTT	TACATTGTTT	3	9.9	No		ATGATATTTT	RTGATATTTT	4	2800	No
GCF_016726985.1	3682	CGATCCGACG	CGATCCGACG	5	0.00023	No		AGGAGGAGGT	WSGAGGAGGT	11	3.2	No		CGCGTTATTA	CGCGTTATTA	5	28	No
GCF_022674245.1	4192	AGGAGGTGAT	AGGAGGNNNN	3163	2.5e-190	Yes	RBS-motif	TTATCAGCTC	TTATCAGCTC	8	6.9	No		CATCATTTCA	CATYMTYTCA	3	2600	No
GCF_029094545.1	4270	AGGAGGGAAT	AGGAGRNNNN	3528	0	Yes	RBS-motif	CCAGCCCATC	CCWGCCCMTY	2	62	No		TACCCTCACG	TWYCCTYACG	2	1900	No
GCF_016894385.1	6011	CCAGGAGACA	NNAGGAGNNN	2578	1.4e-187	Yes	RBS-motif	TTTCCTGAGG	TTTYCNKNNN	148	3.6e-07	Yes		TACAATCGCG	TANAATCSCG	16	45	No
GCF_024347415.1	5022	AAAAGGAAAA	NNNAGGANNN	3401	9e-95	Yes	RBS-motif	GGCTCACCCC	KGCTCMYCMC	3	5900	No		CTGTCTCTTT	CTGTCTCTTT	2	8000	No
GCF_038452265.1	4259	ATAAGGAGAA	NNAAGGARNN	1926	2e-93	Yes	RBS-motif	GGTAACTCTC	GGTAACTCTC	12	0.36	No		CCGTCACCCC	CCGTCACCCC	2	45	No
GCF_024347635.1	4266	AAGGAGAAAA	AAGGANNNNN	1841	2.2e-68	Yes	RBS-motif	GATACTGATT	GATACTGATT	11	850	No		CTTCCGGGCC	CTTSCGGGCC	2	1100	No
GCF_030408675.1	2518	GAAAGGAGAA	NNAAGGANNN	627	1.5e-89	Yes	RBS-motif	GCTACACTGG	GCTASACTKR	50	2.8e-08	Yes	-10-motif	CACGAAAGGC	NACGAAAGGY	36	120	No
GCF_900478045.1	2436	AAGGAGAACT	AAGGAGNNNN	859	2e-138	Yes	RBS-motif	CTAGACTGGG	STASNSTGGN	230	7.8e-26	Yes	-10-motif	TTAAGCTTCG	TTAAGCTTCG	10	83	No
GCF_013377235.1	1927	ATAAAAGGAG	WWWWNAGGAR	1438	2.4e-265	Yes	RBS-motif	AACCGCTTGT	AACCGCTTGY	10	1.7e-08	No		TTCGCCCATT	TTCGCCCWTT	2	1100	No
GCF_016127475.1	1735	AAAAGGAGGA	WWWAGGAGRW	1126	0	Yes	RBS-motif	AAGAAAGGAT	WAGAAAGGAW	67	3.4e-05	Yes	RBS-motif	CCCGTCCCGC	MCCRWSCMGC	5	0.0051	No
GCF_900475675.1	1729	AAAGGAGAAA	WAAGGAGRWW	947	3.9e-279	Yes	RBS-motif	TGTTATAATA	TGYTATAATA	46	3.2e-10	Yes	-10-motif	CCTTTGTATC	CCTTTSYATC	14	1.1e-07	No
GCF_018394055.1	1478	AAGGAGGAAA	AAGGAGRNNN	1433	0	Yes	RBS-motif	ACCACTTCTA	ACYAYTTCTA	2	27000	No		TTAACACTGC	TTAACWYTKC	2	89000	No
GCF_900637185.1	6408	CGAGGAGGCC	NNAGGAGNNN	1207	1.2e-62	Yes	RBS-motif	TCGAAAGGAT	NCGAAAGGNN	307	4.1e-05	Yes	RBS-motif	CGGCTACCGT	BSNNTANNST	757	3.1e-10	Yes	-10-motif
GCF_003719195.1	4965	AAGGAGACCC	NAGGAGNNNN	2471	6.9e-164	Yes	RBS-motif	TTTGTTGTTT	TTTGTTGTTT	34	0.00046	No		TTTTTCTTCT	TTTTYCTKMY	20	260	No
GCF_000445445.2	5147	AAAGGAGGTA	NNAGGAGGNN	3832	9.7e-287	Yes	RBS-motif	ACTAACGCCA	MCTAACGCCA	15	0.021	No		TTTTAGTTTC	TTTTAGTTTC	9	3.9	No
GCF_000473995.1	4412	AGGAGGAAAA	AGGAGRNWWW	3312	0	Yes	RBS-motif	CCTCCTGTGC	MCKMYTGTSS	3	41	No		CACTAGAATC	CACTAGAATC	5	6500	No
GCF_000143685.1	4231	AGGAGGTAAA	AGGAGGNWWW	3908	0	Yes	RBS-motif	CCTACAGTAC	CCTWCAKTWC	2	660	No		CTGAGCCTAA	YTGWGCCTAA	2	36000	No
GCF_000022025.1	4616	AAGGAGCACC	AAGGARNNNN	1532	2.6e-103	Yes	RBS-motif	CCGCACACAT	CCGCACACAT	80	3.1e-25	No		CGCTAGGCTG	SSNTAGRCTK	267	2.6e-06	Yes	-10-motif
GCF_041222865.1	4213	AAAAGGAGAA	NNMAGGAGNN	3224	8e-189	Yes	RBS-motif	TGACCCCCCC	TKAYCCCCCC	2	15000	No		GCTTCCCTTG	GCTTYCCTTG	2	22000	No
GCF_001955735.1	3915	TTTTAAGGAG	NNNNMAGGAG	836	7.6e-78	Yes	RBS-motif	TTTTTGAAAG	TTTTTGAAAG	53	3.6e-05	No		AAAGGGGAAA	AAAGRGGAAA	23	66	No
GCF_001444405.1	4180	AATAAGGAGA	NNWWAGGARN	1215	1.8e-79	Yes	RBS-motif	TCGGACCTGC	TYGGACCTRC	3	170	No		GTCGAGGTGA	GTCGWGGTGA	6	2300	No
GCF_001050115.1	3035	AAAAGGAGGA	NAAAGGAGGN	2758	1.1e-303	Yes	RBS-motif	ACCCTACCTT	ACCCTACCTT	2	20	No		ACCCTACCTT	ACCCTACCTT	2	20	No
GCF_007970465.1	2815	GGTAGGCTGG	GSTASNNTSG	726	3.5e-148	Yes	-10-motif	AAGGAGAACC	NAGGAGNNNN	729	3.5e-102	Yes	RBS-motif	GAAAGGTACT	GAAAGGKMNY	45	9.4e-05	Yes	RBS-motif
GCF_024362345.1	2748	TTATTTTTGT	KTATTTTTGY	116	3.2e-05	Yes	-10-motif	TAATCCCCCC	TAMTCCCCCC	5	9.1	No		CTTTGCCAAA	CKTTGCCMAM	6	5.5	No
GCF_000019905.1	3059	AGGAGGAATT	AGGAGGNNNN	2847	0	Yes	RBS-motif	ACACCCTCCT	MCACCCTHCT	4	750	No		CTCGCGCATC	YTCKCGCRTC	2	4100	No
GCF_016724805.1	2387	AAAGGAGAAA	NNAGGAGNNN	1246	3e-175	Yes	RBS-motif	TTTTTTCAGC	TTYTTTSAKS	59	0.29	No		CCGTCCGCGC	CCGYCYGCGC	3	13000	No
GCF_036323475.1	2557	AAAGGAGGAA	AAAGGAGGWN	1854	4.8e-303	Yes	RBS-motif	ACGGCTGCCC	AYKSCTGYCC	3	44	No		CTTTTCACTT	STTTTCACTT	2	1500	No
GCF_900187235.1	2004	AAGGAGGACC	AAGGAGNNNN	525	4.6e-86	Yes	RBS-motif	GGCTAGGCTG	SGSTARNMTK	261	3.6e-23	Yes	-10-motif	TGGCACAATG	TGGCACAMTR	14	22	No
GCF_001543285.1	1986	AGGAGGAAAA	AGGAGNNNWN	1398	0	Yes	RBS-motif	AGAAAGAAGG	AGAAAGRAKG	70	4.8e-10	Yes	RBS-motif	CCTTAGCTGA	CCTTAGCTGA	2	42	No
GCF_000724605.1	1759	AAGGAGAAAC	AAGGAGNNNN	608	7.3e-128	Yes	RBS-motif	CCGCTAGACT	CSGSTASRCT	143	2.2e-11	Yes	-10-motif	TGCAAGAATA	TGNNAGAATA	24	0.7	No
GCF_900637515.1	1918	AGGAGGTATT	AGGAGGNNNW	1512	0	Yes	RBS-motif	GAAAGGATGT	GAAAGGAWNW	49	0.12	No		ACCTCCCTCA	MYCTSCCTCW	2	3300	No
GCF_013372125.1	1921	TTAAAGGAGA	WWAAAGGANA	1216	0	Yes	RBS-motif	ATTTTTGGAG	AWTTTTGGAG	27	140	No		ACCCCGCAGG	WCCCCGCAGG	2	260	No
GCF_000012085.2	1100	AAGGAGGTTT	AAGGAGNNWW	462	2.5e-209	Yes	RBS-motif	ACACTTCTGG	ACACTTCTGG	10	4.5e-11	No		CTTAGATTGC	CTTAGATYRC	5	6.1	No
GCF_000018105.1	7571	ATTTAGGAGA	NNNNWGGAGN	1244	6.5e-47	Yes	RBS-motif	ACTCGTGTTT	ACTCGTGTTT	15	64	No		AGGATTCCCC	AGGATTYCCC	7	1200	No
GCF_025148125.1	4346	AAAAGGAGGA	NAAAGGAGGW	2442	0	Yes	RBS-motif	AAGAAAGGAA	MRGAAAGGAW	132	1.9e-08	Yes	RBS-motif	TGTGCGTCAC	TGTGCGTCAC	14	0.014	No
GCF_038024065.1	3651	GTATTTTTGC	KTATTTTTGY	118	1.8e-22	Yes	-10-motif	GGATGGGCTT	SGWTGGGCKT	3	43	No		TGAAGGGAGG	TKAAGGGAGG	2	280	No
GCF_002009335.2	3842	AAAGGAGGAA	NAAGGAGRNN	2165	8.6e-219	Yes	RBS-motif	CTCTTTATGG	CTCTTTATGG	3	2700	No		ATATATTTTT	ATMTATTTTT	2	3900	No
GCF_024918935.1	3590	TAGGATGGGC	TAGGATKGGC	11	3e-09	No		GTATTTTTGC	KTATTTTTGY	96	5.5e-06	No		GGCATTCGGC	SGYMKYCKGC	3	6.7	No
GCF_900187175.1	3632	CGACTGCCGG	CKAMTGCCGG	11	0.12	No		GGAGGCAAAA	GGAGGMARAA	22	46	No		CAACTCATCT	CAACTCATCW	11	79	No
GCF_000021325.1	3639	GGGAAGGAGA	NNNVAGGANN	1081	5.8e-36	Yes	RBS-motif	TTCAAGCTCT	TTCAAGCTCT	2	0.0013	No		TTCAAGCTCT	TTCAAGCTCT	2	0.0013	No
GCF_000197735.1	3614	ACGAAGGAGC	NNNAAGGANN	1215	4.9e-73	Yes	RBS-motif	GACCTCGACG	GACCTCGACG	25	1e-07	No		ATTTTCGAAA	ATTTTCGAAA	29	8.3e-05	No
GCF_033096465.1	3394	AAAGGAGGAA	AAAGGAGGNN	2061	0	Yes	RBS-motif	AAGAAAGGAA	MAGAAAGGAW	118	1.6	No		CCCCGTTCCG	CYCYGTTCYG	2	280	No
GCF_000013025.1	3516	CAAAGGAGAC	NNNNGGAGNN	1582	4.6e-93	Yes	RBS-motif	TTTGAGGTTT	YTTGAGGYTT	17	120	No		AAAGCCTGAT	RWAGCCTGAT	6	2700	No
GCF_000218565.1	3689	AAAGGAGACC	NMNGGAGNNN	1091	3.4e-23	Yes	RBS-motif	CTTTGAGGAG	CTTTGAGGAG	19	3.8	No		TGAGGTTCTG	TSAGGTTBTK	8	760	No
GCF_000225345.1	3274	AAAGGAGGAA	AAAGGAGGNN	2812	2.6e-232	Yes	RBS-motif	TCCTTGACAA	TCCTTGACAA	2	210	No		TCTGCCCTGC	TCTGCCCTGC	2	260	No
GCF_034356035.1	3364	AAAGGAGGAA	AAAGGAGRNN	2434	0	Yes	RBS-motif	CCCCTCACCC	SCCMYCDMYY	3	6.5	No		GAGGTTTTTC	GRGGWWTTTC	14	2100	No
GCF_022453685.1	3294	AAGGAGGAAA	AAGGAGRWWW	2427	0	Yes	RBS-motif	TCTTTGTCCC	TCTTTKWCMB	13	140	No		ATACCGCACG	AYWCCRCMCS	3	1600	No
GCF_000182745.2	3307	GGAAAGGAGA	NNNMNGGANN	1280	1.2e-50	Yes	RBS-motif	CTATTTTTTC	CTATTTTTTC	15	0.0062	No		GTCATTTGAG	GTCATTTGAG	8	180	No
GCF_000009365.1	2776	AAAGGAGAAA	NNNGGAGNNN	1680	3.8e-131	Yes	RBS-motif	GGTTTTTTGC	GGTTTTTTSC	6	1600	No		TTTCCTGGCT	TTTCCTGKCT	2	7900	No
GCF_000024425.1	3069	AAAGGAGGTA	NNAGGAGGNN	1030	3.8e-93	Yes	RBS-motif	GGTAGACTGG	GNTANRMTNN	690	8.8e-72	Yes	-10-motif	CCCTCATGCT	CCCTCMTKCT	11	210	No
GCF_025150085.1	2725	AAGGAGGAAA	AAGGAGRWNN	1609	1.5e-296	Yes	RBS-motif	TCCATCCTAC	TCCDTCBTDC	4	12	No		AAGAAAGGAA	MAGAAAGGAA	106	320	No
GCF_003722315.1	2825	AGGAGGTAAA	AGGAGGNNWW	2292	0	Yes	RBS-motif	CATTCCCCCT	MMKTCYYCYY	9	0.01	No		CAACAAATGG	CAAMAAATGG	8	410	No
GCF_000022905.1	2595	GAAAGGAGAA	NNAAGGAGNN	1115	6.3e-136	Yes	RBS-motif	CTAGACTGGG	STAGRCTGGN	246	3.8e-16	Yes	-10-motif	TCTTGTGTCC	TCTTGTGTCC	6	0.011	No
GCF_001941425.1	2482	AAGGAGAAAT	AAGGAGNNNN	835	5.2e-113	Yes	RBS-motif	GGGCTAAACT	SSRCTARRCT	126	0.0085	Yes	-10-motif	AGAAAGGCAC	WGAAAGGCMB	49	0.45	No
GCF_000092785.1	1889	AAAAAGGAGA	NWNNAGGAGN	407	7.4e-108	Yes	RBS-motif	GGATAGGTTC	GGATAGGTTC	41	1.5e-06	No		AAAAAAGGAA	MAAAAAGGAA	61	6.8e-05	Yes	RBS-motif
GCF_000196855.1	1895	AAAGGAGAAA	WNAGGAGRAN	1498	1.1e-220	Yes	RBS-motif	TGTTATAATA	TGWTAWAATA	31	49	No		TGGGTTTTTC	TGGGTTTTTC	2	12000	No
GCF_001042675.1	1539	GGAAAGGAGG	NNNAAGGAGN	584	5.1e-159	Yes	RBS-motif	CCTTTACAAT	CCKNTANAAT	28	0.2	No		AGAAAGGCGC	WGAAAGGBNN	45	68	No
GCF_000331735.1	8028	CCCAGGAGGC	NNNNGGAGNN	3269	7.1e-118	Yes	RBS-motif	TCTTTCCTGC	TCTTTCYTKC	2	7100	No		TTATGAAGAG	TYATGAAGWG	3	14000	No
GCF_000255295.1	8082	CCAGGAGGCC	NNNGGAGNNN	3406	1e-86	Yes	RBS-motif	TAGGCTGCGC	TAGRSTSCSS	432	6e-08	Yes	-10-motif	TGTTAGATCG	KGTTAGATSK	6	1200	No
GCF_000024005.1	7119	TTATCTTTGC	NTAYYTTTGC	147	1.3e-08	Yes	-10-motif	TTCCTAATTG	TTCYTAATTG	36	0.027	No		GGAAAGTAAG	GGARRRWAAG	11	160	No
GCF_003711105.1	7220	CGGAGGAGAC	NSRAGGAGNN	1104	6.4e-52	Yes	RBS-motif	CTAGGGTGGC	NTASSSTSNN	1044	3.7e-22	Yes	-10-motif	CGAAAGGAGC	SGAARGGANC	92	0.049	No
GCF_000300005.1	4413	AAAGGAGAAC	NNNGGAGNNN	2739	3.3e-188	Yes	RBS-motif	TTTTTTGAGG	TTTYTTRAKG	37	4.5	No		CTGTTTTACT	CTGTTTTMYT	4	2700	No
GCF_001887595.1	4318	AAGGAGCCCC	NNGGANNNNN	2480	2.3e-110	Yes	RBS-motif	TTCGGTTTTG	TTCGGTTTTK	2	2400	No		TTGTCTTATG	TTKTCTTATK	2	2800	No
GCF_000023865.1	3897	CCAAGGAGGT	NNNAGGAGGN	765	2.1e-38	Yes	RBS-motif	CCTACGGTGG	NNTASSSTSN	343	2.8e-10	Yes	-10-motif	GAAAGGAACC	GAAAGGAMNS	86	2	No
GCF_000184685.1	3647	GGAGGAGGCC	NRAGGAGNNN	1105	8.9e-95	Yes	RBS-motif	CTAGGGTGGG	NTASGSTSNN	551	1.8e-47	Yes	-10-motif	TGGCAGGCTG	TGGSASRVTG	114	1.3e-06	Yes	-10-motif
GCF_000355675.1	3540	AAAAGGAGAA	NNNAGGANNN	2346	2.6e-79	Yes	RBS-motif	CAACAACCCG	CAACMACCCG	2	33000	No		AGGCATCACC	AGGCMTCACC	2	59000	No
GCF_000190595.1	3287	TTATTTTTGC	KTAYWTTTGY	101	4.2e-21	Yes	-10-motif	TAAAACCAAC	HWAMACYAAC	37	35	No		CGTTAGGCAC	CGTKAKSCAC	3	120	No
GCF_000202835.1	3953	AAGGAGACCG	NNGGAGNNNN	1947	7.5e-65	Yes	RBS-motif	CCTGATTCTC	CCTGATTCTC	8	2.6e-06	No		ATCTAGTGTT	ATCTAGTGTT	27	0.00012	No
GCF_000017685.1	3674	AAAGGAAAAA	NAAGGARANN	788	2.5e-47	Yes	RBS-motif	TCCTTTCTTT	YYCTTTYNWK	89	5.3	No		TCCTCTTGGG	YCCDSYTGGG	8	210	No
GCF_000012725.1	3139	AATCAGGAGA	NHDNHGGAGN	609	1.8e-15	Yes	RBS-motif	GCTGCACGAT	GCTGCACGAT	14	8.6e-07	No		CTTGGAGTTT	YTKKGAKTTK	19	56	No
GCF_025149785.1	3194	AAGGAGGAAA	AAGGAGRWNN	1763	1.5e-288	Yes	RBS-motif	AAGAAAGGAA	NAGAAAGGAA	145	0.18	No		TGCTTCTTTT	TGCTKCTKYT	9	0.48	No
GCF_030770335.1	2758	AAAGGAGGTA	AAAGGAGGNN	2757	0	Yes	RBS-motif	AAATTCCACT	ARRTTCCACT	2	57000	No		ATGATCCGTC	ATGWTCSKTC	2	180000	No
GCF_025148965.1	2661	AGGAGGAAAA	AGGAGGNWWW	2174	0	Yes	RBS-motif	CACCTACACT	CAYYTRYACT	2	830	No		ATAACACCAG	ATAACACCRK	2	17000	No
GCF_000739435.1	2256	AAAAAGGAAA	WWWNAGGANW	1693	1.7e-273	Yes	RBS-motif	TCGACCGCTT	TCGACCGCTT	2	280	No		CCGCACCTAC	CCKYMCCTAC	2	2400	No
GCF_000235405.2	1994	AAAGGAGGTG	NNAGGAGGTG	1531	3.4e-313	Yes	RBS-motif	ACCCCGAAAC	WCCCCKMAAM	3	530	No		CTTCAGTATT	CTTCAGTATT	2	2000	No
GCF_000016345.1	2131	TTTAAGGAGA	WWWWAGGARN	271	2.7e-29	Yes	RBS-motif	TCAGGCCCTC	TCAGGCCCTC	2	1700	No		TAAAGAGGCT	TAAAGRGGNT	29	2600	No
GCF_003544835.1	1989	AAAAAAGGAG	WWWWAAGGAN	1434	2.4e-317	Yes	RBS-motif	TTCCCTATCA	TTCCYTATCA	9	0.032	No		ACTCTACCTC	ACTCTWCCTC	4	39	No
GCF_000024565.1	1512	AAAAGGAGGA	WWWAGGAGRW	951	0	Yes	RBS-motif	GATTAGCCCA	GATTAGCCCA	9	5e-13	No		AGAAAGGAAA	WGAAAGGAAA	69	3.3e-07	No
GCF_002139935.1	1593	ATAAAAGGAG	WWWWAAGGAN	956	0	Yes	RBS-motif	AAATTTGGAG	RWWTTTGGAG	33	3.7e-05	Yes	RBS-motif	CCATAAGCGC	CCAWAAGYKC	10	1400	No
GCF_000284075.1	1464	TAAGGAGTAA	WWWGGAGWAW	70	3.1e-07	Yes	RBS-motif	CCACACCGGC	CYAYRMCRGC	11	0.025	No		TTATAGAGGT	TWNTASAGGW	28	45	No
GCF_015291705.1	9323	GGAGAACGCC	GGAGRNNNYS	1445	2.7e-35	Yes	RBS-motif	GGGATTTTTC	RGGRWTTTTC	54	1.8e-06	Yes		TTTGGATTTG	TYKGGATTKS	21	360	No
GCF_000830005.1	8197	GGAGGAGGCC	SRAGGAGNMS	2333	3.8e-75	Yes	RBS-motif	CGTACGGTCG	CSTASSSTSG	593	1.2e-14	Yes	-10-motif	CCCTGGAGGC	YSMYGGAGGC	214	110	Yes	RBS-motif
GCF_033406955.1	7693	CGGAGGAGGC	NNRAGGAGNN	1973	6.2e-85	Yes	RBS-motif	CTAGGGTGGG	NTASSSTSSS	346	1.2e-09	Yes	-10-motif	TATCTTGCTT	KATCTWKCTW	3	520	No
GCF_037414505.1	6927	CCGAGGAGAC	NNRAGGAGNN	1274	6.9e-60	Yes	RBS-motif	CCTAGGGTCG	SNTASSSTSN	515	0.0001	Yes	-10-motif	CTTAACTAAT	CTTAMCTWAT	2	2100	No
GCF_008704995.1	6803	CGGGAGGAGG	NNSRAGGAGN	1854	1.7e-65	Yes	RBS-motif	TACGGTGGCG	TASSSTSNNS	537	4e-10	Yes	-10-motif	CCTCCAGGAG	CNTCCWGGAG	39	180	No
GCF_006716135.1	6554	CCGAGGAGGC	NNNAGGAGNN	2310	1.2e-60	Yes	RBS-motif	CCCTAGGGTG	SSNTASSSTS	576	8.3e-18	Yes	-10-motif	GGAAGGACCC	GGAAGGRMMC	97	170	No
GCF_009299385.1	6688	AGGAGGCCCC	NGGAGNNNNN	3280	1.7e-66	Yes	RBS-motif	TAGGGTCGGG	TASSSTSSNS	579	1.3e-11	Yes	-10-motif	TGTCATGATC	TGYSATGATC	15	0.21	No
GCF_003945385.1	7039	GGAGGAGGCC	SGAGGAGNNS	1743	7.4e-99	Yes	RBS-motif	CTACCGTCGG	STASSSTSSN	621	1.7e-28	Yes	-10-motif	GGCAGGATGG	GGCAGGATSG	110	0.00037	Yes	-10-motif
GCF_003428925.1	6268	CGAGGAGGCC	SRAGGAGNNN	1310	1.2e-107	Yes	RBS-motif	CCCCTAGGCT	SSSNTASSST	378	6.8e-14	Yes	-10-motif	CCCCGGAGGT	NCNCGGAGGT	101	1.4e-09	Yes	RBS-motif
GCF_008932115.1	7088	AGGAGATTTC	AGGRGATTTY	246	6.6e-13	Yes	RBS-motif	CCCAAGGGAG	NNNNMNGGAG	1531	2.7e-09	Yes	RBS-motif	TTTTGGTTTT	TTTTSGTYKT	10	140	No
GCF_001661075.1	6120	ACAAGGAGAC	NNNAGGAGNN	3891	5.4e-192	Yes	RBS-motif	ACAACAAGAG	ACAAYAAGAG	26	0.00047	Yes		CTGTTTTTGC	CTGTTTTTGC	2	4500	No
GCF_000758725.1	5928	AAAGGAGGAA	AAAGGAGGNN	5032	5.9e-268	Yes	RBS-motif	TCCGTTTCCT	TCCKTTTCYT	2	250	No		TTATCCTCGT	TTWTCHTCKT	4	2000	No
GCF_003614435.1	6462	AAAGGAGGCG	NNAGGAGNNN	935	5.8e-27	Yes	RBS-motif	CGCTAGGGTG	SNNTANNNTS	805	3.5e-09	Yes	-10-motif	TGTATTTGTC	TKTATTTGTY	2	3600	No
GCF_014268495.2	5626	CACAAGGAGT	NNNNAGGAGN	3242	1.8e-192	Yes	RBS-motif	CGAGGTGTTT	YGAGGTNNNN	211	0.0098	Yes	RBS-motif	GTTCGTTTTT	GTTYGTTTTT	2	5700	No
GCF_003352185.1	5689	CAAGGAGATC	NNAGGAGNNN	4114	1.3e-170	Yes	RBS-motif	CGAGGCTGTC	CGAGGCTKTY	20	12000	No		TTTCCTTTGC	TTTYCTTTKC	2	21000	No
GCF_002355475.1	5736	CAAGGAGACC	NNAGGAGNNN	4242	4.7e-241	Yes	RBS-motif	TTTGAGAGTT	TTTGAGWGTT	2	9200	No		TAAATATCAT	TARWTATCAT	2	11000	No
GCF_034355335.1	5368	AAAGGAGGAA	AAAGGAGGNN	5032	0	Yes	RBS-motif	TCCCCATTCC	TYYCCRTTCC	2	56	No		TTCCATGTTA	TTCCATGTTA	6	2000	No
GCF_008807375.1	5489	CAGGAGACCC	NAGGAGNNNN	3810	1.7e-165	Yes	RBS-motif	AGAGCCTGTT	AGAGCCTGTT	6	2100	No		TCTTTTTCAC	TYTTTTTCMC	2	4800	No
GCF_002240415.1	5057	AGGAGGAAAA	AGGAGGNNNN	4229	5.7e-312	Yes	RBS-motif	CTCCCTTTTT	YTCYCTTTTT	2	300	No		CTTTACTGCC	CTTTRCTGCC	2	430	No
GCF_026651875.1	5759	AGGAGGGAAA	AGGAGGNNNN	4342	6.8e-226	Yes	RBS-motif	TTTCCAGTTC	TTTCCAGTTC	16	1700	No		ATCAATAACG	ATCAATAACG	14	2000	No
GCF_001605725.1	5466	CCGGGGAGGA	NNNRNRAGGA	899	2.6e-15	Yes	RBS-motif	TAGGGTGGCC	TASSSTSRNS	400	4.9e-17	Yes	-10-motif	CAAGGAGCTT	CAAGGAGYTT	21	78	No
GCF_003574835.2	4804	GGAGGAGGCC	NRAGGAGNNN	1458	4.9e-102	Yes	RBS-motif	TTTCTCCGGA	YTTYTYNGGA	30	4.1	No		TATGATGCTT	TATGWTGCTT	2	850	No
GCF_008728195.1	6008	AAAAGGAGGC	NNNNGGAGRN	2174	9.6e-74	Yes	RBS-motif	GCAAGGATTT	SVAAGGATTT	15	15	No		TCGTCTTCTT	TCGTYTTYTT	2	780	No
GCF_002291445.1	4653	AAAGGAGAAA	NNAGGARNNN	3916	1e-105	Yes	RBS-motif	CCGCGACCCC	CCGCGRCCYC	2	7100	No		CCCCGCTGTT	CYCCGYTGTT	2	27000	No
GCF_037948395.1	5088	ATAAGGAGAA	NNNAGGAGNN	3970	8.5e-154	Yes	RBS-motif	TTTACACTGT	TTTWCWCTGT	2	58000	No		CAGTTTGGTT	CAGTTTGGTT	2	60000	No
GCF_021495345.1	4904	CCAAGGAGAC	NNNAGGAGNN	3390	1.4e-189	Yes	RBS-motif	AACAAGAGAG	AACAAGAGAR	9	480	No		TATTACTCAT	TWTTACTSAT	2	11000	No
GCF_006711645.1	5486	AAAAGGAGAA	NNVAGGARNN	3954	4.7e-161	Yes	RBS-motif	TTTCTACAAC	TTTCTACAAC	15	1500	No		CTCTGTTTTG	CWCTGTTTTK	3	5800	No
GCF_001314325.1	5558	AAAGGAGATT	NAAGGAGNNN	1473	1.2e-34	Yes	RBS-motif	TTTTGGGGAG	TTTKSSRGRK	62	0.00034	Yes		CGGGAGAGAA	CGGGAGAGAA	24	76	No
GCF_003258315.1	3728	TATTAAGGAG	NNNHNNGGAG	1012	3.1e-67	Yes	RBS-motif	ACGAGATTTT	ACGAGWTTTT	30	0.38	No		GCGCAGGAGG	GCGCMGGAGK	22	430	No
GCF_000463345.2	4415	AAAAAGGAGA	NNNNAGGARN	2603	3.3e-123	Yes	RBS-motif	GTTTTTGGAG	KTTTTYGGAG	11	2500	No		CGTTGTTCCC	CGTTKTTCCC	2	5700	No
GCF_019047765.1	4754	ATTAAGGAGA	NNNMAGGAGN	2843	1.5e-170	Yes	RBS-motif	TCCCGCACAC	TCCCGCWCAC	2	4700	No		GCCGCCCGAT	GCCGCCYGMT	2	35000	No
GCF_007995155.1	4536	AAGGAGGAAA	AAGGAGGNNN	3923	0	Yes	RBS-motif	AGACACCAAC	AGACDCCWNC	4	460	No		GCCCTAATTC	GCYCTWWTTY	2	12000	No
GCF_020181655.1	4332	ATAAGGAGAA	NNNAGGANNN	3478	3.4e-77	Yes	RBS-motif	CCACTCAACC	CCACTCAACC	6	6800	No		GCCGTCTGCC	GCCGTCTGCC	6	9100	No
GCF_900635955.1	4486	ATAAGGAGAA	NNMAGGAGNN	3309	3.3e-177	Yes	RBS-motif	CAGCAGACCC	CAGCAGACCC	2	23000	No		TTGATCCACC	TTKATCCACC	2	29000	No
GCF_000695095.2	3911	CCCGGAGCAC	NNNGGAGNNN	670	7.7e-33	Yes	RBS-motif	GTAGCTTTCG	NTANMTTNSN	215	1.4e-05	Yes	-10-motif	AAGAAGTAAT	AAGAAGTAAK	5	650	No
GCF_018736065.1	5262	GGTTGGTGGT	SGTTGKWGGW	13	0.31	No		GGCAAAACGG	SGHAAAASGG	7	8.6	No		AAAGCTGAAC	MAAGCTGAAC	8	1000	No
GCF_017352135.1	6222	AAAAGGAGGA	NNNNGGAGNN	3681	1.2e-79	Yes	RBS-motif	GCTTTTATTT	GYTTTTMTTT	2	2400	No		TTTCCCTATC	TTTCCSTATC	2	1000	No
GCF_017357225.1	6778	AAAAGGAGAA	NNNNGGAGNN	3495	4.1e-68	Yes	RBS-motif	AACGAGGTTT	MACGAGGTTT	12	450	No		TTTTGTGATT	TTTTGTGATT	2	680	No
GCF_028877475.1	4592	AAAGGAGGAA	AAAGGAGGNN	4117	3.2e-310	Yes	RBS-motif	TAACCCCGCC	TAACYCCGYY	2	2400	No		AACAGCTCTT	AACWGCTCTT	2	4800	No
GCF_001577305.1	4151	GAAGGAGGCC	NRAGGAGNNN	1468	3.1e-82	Yes	RBS-motif	GCTAGGCTGG	SSTAGNSTGG	481	1.2e-53	Yes	-10-motif	TGGCAGGATG	TGGCAGRATG	44	17	No
GCF_028553805.1	4392	CGGAAGGAGA	NNRRAGGANN	993	1.5e-75	Yes	RBS-motif	TTCTTGTTTT	TTYTTGTTTT	2	110	No		TTTTTTAACG	TTYWTYNAYG	30	300	No
GCF_002770595.1	3936	TTATTTTTGC	NTAWWTTTGY	163	1.5e-13	Yes	-10-motif	TTTCCTGCTG	HTTCCTGSTS	8	160	No		TGCAGCCCGC	TGCWGCCYGY	5	29	No
GCF_002101395.1	3983	AACAGGAGAA	NNMAGGARNN	3149	2.7e-180	Yes	RBS-motif	TTTTCTGCCT	TTTTCTGCCT	2	3700	No		TTTTTGGAGA	KTTTTGGAGA	8	6900	No
GCF_021165935.1	3388	AGGAGAACCC	NGGAGNNNNN	1202	5.3e-37	Yes	RBS-motif	GGATGGTTTT	GKAWKKTTTT	12	60	No		CTGATTTTCC	CTGATTTTYC	4	1600	No
GCF_000833025.1	3515	AACAACACAA	AACAAMACAA	43	3	No		AGAGGGAGAG	AGAGGGRSWK	5	130	No		ACTTTGCCCC	ACTTTGCCCC	2	490	No
GCF_902502825.2	4561	CGGAAGGAGA	NNNRAGGAGN	2174	3.4e-40	Yes	RBS-motif	GATTTTTCTT	GMTTTTTCTT	2	540	No		CGGGTCTCCT	CGGGTYTCYT	5	740	No
GCF_022647325.1	4255	AACAGGAGAA	NNMAGGAGNN	2916	8.2e-222	Yes	RBS-motif	CCCTGGCCGC	CCCTGGCCKC	2	7700	No		CTGCTTTCCC	CTKYTTTCCC	2	22000	No
GCF_001302565.1	3572	CCAAGGAGCA	NNNAGGAGNN	1169	4.8e-68	Yes	RBS-motif	TGGCTAGGCT	TBGCTAGRCT	41	0.021	No		GAAAGGCAGC	GAAAGGBNSY	71	2.8	No
GCF_038024855.1	3973	AAGGAGAATC	AAGGAGNNNN	580	1.1e-20	Yes	RBS-motif	ATTTTTGGAG	WTTTTTGGRG	60	6e-05	Yes		ATCAGCTCTG	ATCAGCTCTG	8	300	No
GCF_003096095.1	3591	CGAGGAGGCC	NRAGGAGNNC	1038	1.8e-96	Yes	RBS-motif	GCTAGCCTCG	NSTASNSTSG	563	6.7e-34	Yes	-10-motif	GCACACTGGG	GCACACTGGG	23	0.87	No
GCF_015476235.1	3603	CAAGGAGACC	NNAGGAGNNN	1283	9e-147	Yes	RBS-motif	TTCCTACAAT	TYYMTASAAT	17	11	No		GATAATCGCG	GAYAATCSSS	44	6	No
GCF_002872415.1	3767	ATAAAGGAGA	WNNNAGGANN	2471	3.4e-136	Yes	RBS-motif	CTCTTGCTTT	CTCTTGCTTT	3	140	No		ACTCCGCCCT	ACTCSGSCCY	3	460	No
GCF_019343455.1	3383	TAAGGAGAAA	NNAGGAGNNN	1766	2.3e-164	Yes	RBS-motif	GCCTCGCCCC	GCCTCGCCCC	2	6400	No		GTCCCCTTGC	GTYCCCTTGC	2	29000	No
GCF_002224645.1	3571	AGGAGGTAAA	AGGAGGNNNN	2639	8.9e-274	Yes	RBS-motif	TCCCTCTTCT	TCCCYCTKYY	11	9.8e-06	No		TACACTTCGC	TACACTTCGC	2	280	No
GCF_028751525.1	3369	AAGGAGGGGA	NAGGAGGNNN	3037	3.6e-148	Yes	RBS-motif	CTCTCGCTGT	CTCTCGCTGT	8	0.21	No		GTTTCTTGTT	KTTTSTTGTT	2	3600	No
GCF_002844395.1	3259	AGGAGGTATA	AGGAGGNNWW	2458	2.2e-270	Yes	RBS-motif	TTTTTATCCC	TTTTTATCCY	20	5.1e-07	Yes		ATCCTGCACC	ATCCTGYMNC	10	8.3	No
GCF_013283835.1	3333	AAAAGGATAA	WWAAGGANWW	2586	0	Yes	RBS-motif	CTTAGCAAAC	CTTAGCRRAC	2	15000	No		GTGGGACTAC	GTGGGWSTWC	2	10000	No
GCF_036323495.1	3175	AAAAGGAGAA	NNNAGGAGNN	883	7.5e-89	Yes	RBS-motif	TTTTTCAGGT	TWTTTSAGGT	29	0.44	No		GTTTTGAGAT	GKTTTGRRAT	10	8900	No
GCF_002906655.1	4861	ATAAGGAGAA	NNAAGGARNN	1715	5.2e-59	Yes	RBS-motif	TATAGAGGTA	TWNWGAGGTW	203	0.25	Yes	RBS-motif	GTCTCAAAGC	GTCTCAAAGC	11	160	No
GCF_024347475.1	4470	AAAAGGAGAA	NWAAGGARNN	1956	8e-64	Yes	RBS-motif	TAAGGTTATT	TDAGGTWWTT	51	49	No		AGCCCCGCTC	RGCCCYGCTC	2	2400	No
GCF_000355765.4	2879	AAGGAGAAAA	NAGGAGNNNN	1048	2.2e-103	Yes	RBS-motif	CCGGATTTAG	CCGGATTYAG	45	8.8e-20	Yes		TTTTTCAAAA	TTTTTCMRWA	22	390	No
GCF_000069225.1	3257	GGTAGGCTCG	SSTAGGNTSG	695	4.6e-112	Yes	-10-motif	CGAGGAGGCC	CSAGGAGNMC	592	3.2e-72	Yes	RBS-motif	AGAAGAAGGA	AGAAGRAGNA	23	0.007	Yes
GCF_030408755.1	2654	GAAAGGAGAA	NNAAGGARNN	882	5.7e-97	Yes	RBS-motif	CACTTTCAAG	CACTTTCAAG	19	0.0004	No		GCCATGGTGT	GCCATGGTGT	17	0.0015	No
GCF_004154955.1	3188	AAAGGAGGAG	AAAGGAGGNN	2704	0	Yes	RBS-motif	CCCCCCTCTC	CCCCCYKSTC	6	100	No		CCATTATCCC	CCATWWTCCC	5	730	No
GCF_038024125.1	2540	GTATTTTTGC	KTATTTTTGN	98	3.2e-22	Yes	-10-motif	GGAGGGGTCA	GGAGGKGTYA	4	0.72	No		GCCCGTTTTT	GYCCGTTTTT	7	60	No
GCF_003966655.1	2978	TAAGGAGAAA	NNAGGAGNNN	1406	9.9e-148	Yes	RBS-motif	GGGGTATTTC	GGGGNATTTC	23	8.7	No		TGAGGTTTTC	YGAGGTTTKC	11	240	No
GCF_003544855.1	2764	AAAAAGGAAA	WWWAAGGANW	2084	0	Yes	RBS-motif	CCTTCTTTGA	CCTTCTTTKW	2	4000	No		TGGGGTAGGG	TKGGGTAGGG	2	8500	No
GCF_013177435.1	2350	TTAAGGAGAA	YNNAGGAGWN	458	4e-26	Yes	RBS-motif	TCTAAAAGGA	TYTMAAAGGA	26	3400	No		CGCCCCTCCC	CGCCCCTCCC	2	6300	No
GCF_001187595.1	2882	AAAGGAGGAA	AAAGGAGGNN	2677	3.3e-244	Yes	RBS-motif	GTCCACTGCC	KTCCACTKSC	2	1200	No		CTCGCTTTTT	MTCGCKTKTT	6	1300	No
GCF_003966915.1	2365	AAAAAGGAGA	NNWNAGGARN	671	1.3e-60	Yes	RBS-motif	CCACCTGCTC	CCACCTGCTC	6	0.39	No		GCCACAGTGC	GCCACAGTGC	2	4.1	No
GCF_004564075.1	2774	TAGGCTGGAG	TAGSMTGGNS	690	3.5e-143	Yes	-10-motif	CGAAGGAGAC	NSRAGGAGNN	417	6.5e-40	Yes	RBS-motif	CGATCTTCCT	MKATCTTCCT	6	73	No
GCF_003795145.1	2558	AGGAGGAAAA	AGGAGRNNWN	2256	0	Yes	RBS-motif	GTCATTACCC	STCATTWYCC	3	1300	No		CCTGTTCGGC	SCTGTTYGGC	2	1900	No
GCF_001685435.2	2748	AAGGAGGAAA	AAGGAGGNNN	2603	0	Yes	RBS-motif	CCACGATGCC	MCACKAKKCC	3	2400	No		CTCGTCCACA	YTYKTCCMCA	2	3700	No
GCF_000807275.1	2269	AAAGGAAAAA	WNAGGANWWW	1630	1.1e-126	Yes	RBS-motif	TGCGACGCCC	TGSGWCGCSC	2	250	No		TCGTCTCACC	TCKTCTCACC	2	250	No
GCF_900637235.1	2492	AGGAGGAAAA	AGGAGNNNNW	2055	0	Yes	RBS-motif	ATGCACGCTC	RTGCACKYTC	2	6000	No		ACAGTTCTCT	MCRGTTCTST	2	8300	No
GCF_003019255.1	2561	AAGGAGGAAA	AAGGAGNNWW	2557	0	Yes	RBS-motif	CACCTTTGAG	YRSCTTTKAG	2	420000	No		CACAACTAAT	CMCWASTWAT	2	1100000	No
GCF_030408435.1	2144	AAAGGAGAAC	NAAGGANNNN	560	1.3e-74	Yes	RBS-motif	GCTAGAGTGG	GSTARRSTKK	131	0.0038	Yes	-10-motif	TGAGGTGTTG	TGAGGTGTTG	15	0.0015	No
GCF_030408395.1	2187	GAAAGGAGAC	NNAAGGAGNN	668	8.6e-68	Yes	RBS-motif	TAGACTGGGG	TASNSTNGNN	405	3.7e-22	Yes	-10-motif	TGTGCTTTCC	TGTGCTTTCC	11	1.3	No
GCF_000980815.1	2247	AAGGAGGACC	AAGGAGNNNN	874	1.7e-122	Yes	RBS-motif	CTAGGCTGGG	STARRCTRGN	278	4.3e-20	Yes	-10-motif	TTAGCGTTAG	TTAGCGTTAG	10	7.8e-06	No
GCF_014058425.1	2368	AAAGGAGGAA	WWAGGAGGNW	2226	2e-281	Yes	RBS-motif	TCAGCCATAG	TCMKCCMTAG	2	7400	No		GAACTCCGCA	GRACTCCKSA	2	23000	No
GCF_900478035.1	2136	AAGGAGGACC	AAGGAGNNNN	647	3.6e-117	Yes	RBS-motif	GCTAGGGTGG	NSTANRSTRG	362	5.4e-48	Yes	-10-motif	TGGCACAATG	TGSMACAATR	24	0.017	No
GCF_013201625.1	2221	AAGGAAAAAA	AAGGANWWWW	1701	1.3e-316	Yes	RBS-motif	AATCCGCTTC	MWTCYDCYTC	8	9.8	No		CCCCATTTTA	YCCYATTTTA	11	3.2	No
GCF_003609975.1	1874	AAAGGAGGAA	WAAGGAGRWN	957	8.7e-320	Yes	RBS-motif	CCTTGGTATC	BCTTKGTATC	24	6.3e-17	Yes		TGTTATAATA	TGNTATAATA	53	1.7e-05	Yes	-10-motif
GCF_011387195.1	1962	AAAGGAGAAA	WAAGGAGRWW	1334	2.8e-315	Yes	RBS-motif	TTGTTATAAT	NTGNTATAAT	44	3.5e-07	Yes	-10-motif	ACTTTCCCAT	MCTTTCCCMT	2	240	No
GCF_014397255.1	1583	AAAAGGAGGA	NWWAGGAGRN	889	1.9e-178	Yes	RBS-motif	AAAAGAGGAA	AAAWGAGGWW	81	7.6e-05	Yes	RBS-motif	CCCCTCTTTT	CCCMTYTTTK	3	12	No
GCF_001687475.2	1484	TAATAAAGGA	WWWWWAAGGA	1001	0	Yes	RBS-motif	CACGGGGGGG	CACGGGGGGG	6	1.2e-06	No		ATTCCAACTC	WTYCCAWCTY	3	1000	No
GCF_000699505.1	1369	TTAGACTTGA	NTAGNCTNRN	226	8.4e-83	Yes	-10-motif	AAAGGAGAAA	NWAGGARNNN	212	1.4e-24	Yes	RBS-motif	GTCTGCTCTT	GTCTGCTCTT	2	7100	No
GCF_001305595.1	6654	GGCGGGAGGC	NNNNGGAGNN	4255	9.3e-63	Yes	RBS-motif	CGGTGATTTT	YGGTGATTTT	2	4200	No		TCTTCTGAAA	TCTTCTGMAA	2	4700	No
GCF_024498275.1	836	AAGGAATTTA	AAGGANWWWW	294	2.2e-79	Yes	RBS-motif	GATTTAGTGC	GATTTAGYGC	10	0.014	No		CCAAACCCAC	CCMAMCCMAC	5	80	No
GCF_900660515.1	746	AAGGAGAAAA	AAGGAGNWWW	326	5.1e-245	Yes	RBS-motif	CTATCGGTAG	CTATCGGTAG	6	8e-07	No		CACATGCAAG	CACAWSCAAG	9	0.021	No
GCF_014701115.1	8122	CCGAGGAGGC	NNNAGGAGNN	2274	4.2e-79	Yes	RBS-motif	GAAAGGAACC	GAAAGGAMCC	206	0.44	Yes	RBS-motif	CCGTAGGGTG	NNSTASSSTS	542	0.00031	Yes	-10-motif
GCF_003149495.1	7325	CCCCCGGAGG	NNNNMGGAGN	2897	2.4e-76	Yes	RBS-motif	GAAAGGGGAC	GAAAGGRRAC	111	1.7e-08	Yes	RBS-motif	TTCTTTTGAA	TTYTTYTGRW	8	150	No
GCF_002263495.1	5470	GGAGGAGACC	NRAGGAGNNC	1545	1.2e-25	Yes	RBS-motif	CCTAGGCTCG	SMTAGVYTCS	104	13	No		CATCTATGTT	CWTCTATKTT	2	1100	No
GCF_001936175.1	5767	CGGGAGACCG	VNGGAGRNNN	1037	2.1e-34	Yes	RBS-motif	GGAGTTTCAG	GGAGTTTCMB	21	0.43	No		GTTCCGGAGC	SWTCNGGAGC	112	0.013	No
GCF_018966525.1	5633	AAAGGAGGAA	NAAGGAGGNN	4818	4.7e-237	Yes	RBS-motif	CATCCGGCTC	YMTCCBGCTS	11	10	No		TCGCATCGCC	TCKCMTCGYC	2	1900	No
GCF_000009265.1	7438	AAAAGGAGAA	NNNNGGAGNN	4496	3.7e-94	Yes	RBS-motif	TAATTTCATC	TMATTTCATC	2	4200	No		GAGCCTTTCT	GAGCCTTTCT	2	6000	No
GCF_000009985.1	4702	TTCAAGGAGA	WTCNAGGRGR	376	1.3e-08	Yes	RBS-motif	GCCAAGGAGA	SMCNAGGAGR	183	1.1	Yes	RBS-motif	CATGGGAGGT	CWTBGGAGGW	61	230	No
GCF_009769165.1	4325	CCAGGAGCCC	NMAGGANHNN	891	9.8e-75	Yes	RBS-motif	TCCCGATTCC	TCCCSATTCC	35	1.2	No		TTCATGAGGA	TTCNTGMGGA	7	7.8	No
GCF_008931805.1	4097	TAAGGAAAAA	NNAGGANNNN	3234	1.6e-120	Yes	RBS-motif	AGACCCTCAC	AGACCCTCRS	2	13000	No		TTAGCGCGAT	TTAGCGCGWT	2	37000	No
GCF_900187125.1	3898	GGGATTGGCC	GGGATTGGCC	17	2.5e-08	No		TTATCTTTGC	NTATYTTTGY	98	1.4e-06	No		AAAAAGGAGG	DAAAAGGAGR	84	3e-06	No
GCF_900475855.1	3801	AAAAAGGAGA	NNWNAGGANN	3039	2.7e-110	Yes	RBS-motif	AACCCGTGAC	ARCCCGTSAC	3	15000	No		GACCCCATTT	GMSCCCATTT	2	23000	No
GCF_001955715.1	4001	TCTCAAGGAG	NNNNNAGGAG	966	4.1e-76	Yes	RBS-motif	TTTTTGAAAG	TTTTTGARAG	49	0.00095	Yes		ACAATTCCGG	ACAATKSCSS	36	6.9	No
GCF_000968195.1	3633	AAAGGAGAAA	WNAGGARNNN	2740	8e-87	Yes	RBS-motif	TGCTTGCAAT	TGCYTGYMMT	53	2.3e-29	Yes		CAAATCCGCC	CAAATCCGCC	23	0.031	No
GCF_004124315.2	4100	AAAGGAGGAA	AAAGGAGGNN	3890	8.4e-307	Yes	RBS-motif	TTTTTCATCT	TTTTTBNTCT	4	260	No		CCACGTCATC	CCRCGTCMTY	2	1300	No
GCF_002214645.1	3757	CAAGGAGACC	NNAGGAGNNN	1332	1.5e-165	Yes	RBS-motif	TTGTTTTTGA	YTNTTTTTGA	33	3.1e-06	Yes		CGACAATCGC	SGACAATSSS	84	5e-06	Yes	-10-motif
GCF_009646115.1	4387	AAAAAGGAGA	NNNMAGGAGN	2582	1e-213	Yes	RBS-motif	CAGGTTTCCG	MAGGTTTCCG	7	140	No		ATGAGGTTTT	HTGAGGTYTT	39	710	No
GCF_000767465.1	5107	AAAGGAGAGC	NNNGGAGNNN	2465	5.9e-31	Yes	RBS-motif	TTTTCGAAGG	TTTTYGADNG	16	470	No		TTTCGGCGTT	TTTSGKCKTT	3	19000	No
GCF_003010915.2	3216	AAGGAGCCCC	RAGGAGNNNN	894	6.2e-100	Yes	RBS-motif	CGTAGGCTGG	NNTASNMTBG	258	6.7e-17	Yes	-10-motif	GTGAGTTGTC	GTGAGTTGTC	6	850	No
GCF_001687585.2	3284	AGGAGGAATT	AGGAGGNNNN	3065	0	Yes	RBS-motif	CTTCCCTTAT	CTTCCCTTAT	2	13	No		CCTATCACCC	YCTWTCRCSC	2	1600	No
GCF_022788655.1	4307	AAAGGAGAAC	NAAGGANNNN	1486	9.9e-45	Yes	RBS-motif	TTTTGGGAGG	TTTYNGGAGG	49	0.0019	Yes	RBS-motif	CCGGAGCCTG	CCGGAGCCTK	17	0.46	No
GCF_002902965.1	10415	AAAGGAGACA	NNNGGAGNNN	4740	2.7e-148	Yes	RBS-motif	ACTTTTCCTG	WCTTTTCCTG	17	24	No		TTTGATGGAT	TTTSAWGGAT	13	92	No
GCF_024347535.1	3971	AAAGGAAAAA	NNAGGANNNN	2919	9e-101	Yes	RBS-motif	CCCTATCGGC	CCSTATCKGC	2	9700	No		AACTTCCACC	ARCTTCCWCC	2	14000	No
GCF_002902925.1	8937	AAAAGGAGAC	NNNNGGAGNN	3312	3.6e-164	Yes	RBS-motif	CCGTTTCGTG	CCKTTTCGTG	7	1400	No		CTACTTTTTA	CTACTTTTTM	2	2300	No
GCF_019047805.1	2500	AAGGAGGCCC	RAGGAGNNNN	784	1.9e-114	Yes	RBS-motif	TACGCTGGGG	TANNSTGGNS	416	9.6e-67	Yes	-10-motif	TGGCATGATG	TGSCAYRMTG	45	5.6e-05	Yes	-10-motif
GCF_003444775.1	3979	CGGTACACTG	SSSTANNCTG	1342	1.8e-231	Yes	-10-motif	CCAGGAGGCC	NMAGGAGNNN	1049	3.1e-170	Yes	RBS-motif	CAAAGGACCC	SAAAGGACNN	24	130	No
GCF_013340845.1	2305	AGGAGAAAAT	AGGARNNNNN	705	6.4e-78	Yes	RBS-motif	CCAGGTTGGG	CCAGGTTGGG	3	53	No		CCCTTGGCAG	CBYTWGGCRG	6	2200	No
GCF_023520795.1	2262	AAGGAGAAAT	AAGGAGNNNN	743	2.1e-143	Yes	RBS-motif	CTAGACTGGG	STANNMTNKN	430	1.6e-14	Yes	-10-motif	AGAAAGGCAA	AGAAAGGYMN	50	0.07	No
GCF_000195975.1	2659	ACTGATCAGA	NYTGATCARN	47	1.1e-07	Yes		AATTTTTTAA	AATTTTTTAA	6	2.2	No		GCATCACTGG	GCAKCAMTGR	18	38	No
GCF_900638305.1	1950	ACCTAAGAAC	ACCTAAGAMC	23	7.8e-05	Yes		AAAGGAGGAT	AARGGAGRAT	14	0.085	No		GGGTGGCGGT	KGGTKGCGGT	2	340	No
GCF_014770185.1	2127	GGAAGGAGAA	NNRAGGAGNN	495	7.8e-55	Yes	RBS-motif	CGTAGCCTGG	SNTAGNSTSG	191	1.7e-34	Yes	-10-motif	TCCGAAAGGT	YYCGAAAGGY	17	100	No
GCF_016110345.1	2249	AAAGGAGACA	NNAGGAGNNN	779	3.2e-56	Yes	RBS-motif	CCAACACACC	CCAACACACC	2	38000	No		CAATAGATTG	CAATARATTG	5	82000	No
GCF_030408415.1	2176	AAGGAGAACC	AAGGAGNNNN	566	3.1e-99	Yes	RBS-motif	CTAGACTGGG	NTANNNTKGN	500	2.1e-57	Yes	-10-motif	TGGCACAATG	TGSCACAATG	17	1.3	No
GCF_000504105.1	2103	GAGGTGGTAT	GAGGWGRNNN	1386	1.3e-260	Yes	RBS-motif	TCCAACACGC	TCCMACMCGC	2	2100	No		CCATTTTCCT	YCATYTTYYT	3	2200	No
GCF_900476255.1	1724	TATCTTTGCC	TAYCTTTGCN	56	3.6e-26	Yes	-10-motif	AAGGAGAAGA	AAGGAGRAGR	45	0.0018	Yes	RBS-motif	CGAGAGAGGC	CGAGAGAGGC	5	0.11	No
GCF_900475415.1	1939	AAAGGAGAAA	WAAGGAGRWN	1382	6e-318	Yes	RBS-motif	TGGTATAATA	TGNTATAATA	44	0.36	No		CTCTCTCTGC	CKCYMWYTGY	3	1200	No
GCF_900475915.1	1786	ATAAAGGAGA	NNNAAGGAGN	540	1.2e-95	Yes	RBS-motif	TGCCCTATCG	TGCCCTATCG	8	0.15	No		CGATTGACCA	CGATTGACCA	2	73	No
GCF_016726485.1	1777	AAAGGAGGTA	WWAGGAGRWW	1311	0	Yes	RBS-motif	CTTCTCACCT	YYYMYSMCCT	3	5.7	No		TCCGAGGCCC	KBMGAKGYCC	3	600	No
GCF_000164905.1	1908	TTAAGGAGGT	NNAAGGAGGT	657	0	Yes	RBS-motif	TTATAATTTT	NTATAATWWW	430	3.2e-105	Yes	-10-motif	GATAACCAGG	GMTAACCAGG	7	79	No
GCF_001029265.1	1239	AAAGGAGAAA	AAAGGAGNWN	974	2.7e-243	Yes	RBS-motif	ACCAATCCCG	VCCAVTCCCG	4	0.94	No		GCAGCATTAT	SCAGCATTWT	5	170	No
GCF_003285065.1	798	AAAGGAGAAA	AAAGGAGNAA	409	2.3e-269	Yes	RBS-motif	AAAAAGAGGT	NAAWWGAGGT	50	1.9e-05	Yes	RBS-motif	TTATATAATT	WWATATAATT	40	0.2	No
GCF_900476125.1	656	AAGGAGAAAA	AAGGAGAWWW	415	2.7e-199	Yes	RBS-motif	CCCCACCTCC	CYYCRSYTYC	2	31	No		TTACGAGGTC	TTACGAGGTC	2	520	No
GCF_900660695.1	519	TAAAAAGGAG	WWNWAAGGAG	278	4.1e-146	Yes	RBS-motif	GATCGGACAT	GATCGGACAT	4	9.7	No		TTTTATTTTT	TTWTATTTTT	11	970	No
GCF_027497475.1	7842	CCGAGGAGGC	NNNNGGAGNN	2838	4.1e-64	Yes	RBS-motif	CCCTAGGGTC	SSNTASSSTS	556	0.00029	Yes	-10-motif	CGAAAGGACC	CGAAAGGAMS	187	1500	Yes	RBS-motif
GCF_002305895.1	7262	AGGAGGCCCC	NGGAGNNNNN	3132	4.8e-122	Yes	RBS-motif	TAGGGTGCCC	TAGRSTSCSS	283	1.1e-08	Yes	-10-motif	CTCAATGAAT	CTCMATGAAT	2	730	No
GCF_000756615.1	5350	AAAGGAGGAA	NAAGGAGGNN	4589	3.3e-240	Yes	RBS-motif	ACTCCTATTC	RCTYYTWTTC	8	1600	No		TTATACGCTT	TTATMCKCTT	2	11000	No
GCF_000237085.1	4139	AAGGAGGTAA	AAGGAGGNNW	3114	3e-312	Yes	RBS-motif	ATATTATCCC	ATATTATCCY	21	7.9e-06	Yes		AAGGATGTGA	AAGGATGTGW	21	220	No
GCF_000013645.1	8750	AAAGGAGACA	NNNGGAGNNN	4422	4.5e-157	Yes	RBS-motif	TTTCTGGTTG	TTTCWKKTTG	3	6500	No		GTTTTTATTG	KTWTTTATTG	10	2100	No
GCF_000018685.1	4030	AAAGGAGGAA	AAAGGAGGWN	3189	0	Yes	RBS-motif	CCCTTATTAT	CCCTTRTTMT	2	390	No		ACTCACTTTC	MCTYRCTTTC	2	550	No
GCF_000192865.1	4200	AAAAGGAGAA	NNNAGGARNN	3248	6.5e-71	Yes	RBS-motif	TGCAGCCCTT	TGCAGYCCTT	2	14000	No		GAGGCTCAGC	GWGGCTCWGC	2	27000	No
GCF_002043005.1	5252	AAAGGAGAAA	NNNGGAGNNN	2984	8.3e-75	Yes	RBS-motif	TATTTTTCAA	TATTTTYHAW	7	150	No		CGAAAGGCCT	YGAAAGGCYT	21	870	No
GCF_000300235.2	4337	CAGGAGATTT	MMGGAGNNNN	663	2e-32	Yes	RBS-motif	GATTTTTGAT	GATTTTTGAT	31	3.5e-05	No		TTTATCAGGA	TTKWWCAGGR	74	0.054	No
GCF_001277175.1	4106	AAAAGGAGAA	NNMAGGAGNN	3236	1.5e-179	Yes	RBS-motif	CCCCTTTCCG	CCCYTTTCYG	2	22000	No		GCCCGTGAGC	GCCCGTSASC	3	37000	No
GCF_000340435.2	3991	AGGAGGAGCG	AGGAGNNNNS	536	3.6e-21	Yes	RBS-motif	CGCTAGGCTG	SGNTASNSTN	364	8.1e-17	Yes	-10-motif	GGAAGGTGAT	GGAAGGTGAT	8	130	No
GCF_001951155.1	3518	AAATCTGAAA	AAWNCTGAAA	192	7.5e-07	Yes		ATCAGCCAGC	RTCAGCCAGC	4	150	No		CTGGCCTTAG	CTGSSCTTMG	5	42	No
GCF_000236665.1	3515	CAAGGAGACC	NNNGGAGNNN	1565	8.1e-144	Yes	RBS-motif	AGGATTTTTT	AGGMTTTTTT	13	0.0044	No		GGTAAAATCC	GGTAAAATCS	9	6.7	No
GCF_016026395.1	3403	AAAAGGAGAA	NNNAGGAGNN	1854	7.1e-106	Yes	RBS-motif	AACGAGGTCA	WWYGAGGTNA	65	1700	No		CGTCCTTCCT	CKTCCTTYCT	2	18000	No
GCF_000800395.1	3328	CGCTACACTG	CSCTANNCTG	923	1.1e-217	Yes	-10-motif	CCCAGGAGGC	NNMAGGAGGN	729	2.3e-162	Yes	RBS-motif	TGACATACTG	TGACAYAMTN	25	7.2e-05	Yes	-10-motif
GCF_000025485.1	3287	CAGGAGGCCC	NNGGAGNNNN	1657	4.6e-105	Yes	RBS-motif	ATAACAAATT	ATAACAAATT	4	4300	No		TGGAATGTTT	TGGWATGTTT	2	11000	No
GCF_030296935.1	2655	AAAAAGGAGA	WNAWAGGAGR	89	3e-11	Yes	RBS-motif	TAACACACAC	NAACACACAC	12	1600	No		AACCGGATGT	AACCGKATRW	13	1100	No
GCF_000210915.2	3278	AAAAAGGAGA	NNWNAGGARN	2255	1.9e-137	Yes	RBS-motif	TCACCCCTAT	TSVCCCCTAW	3	770	No		CCGATAAGTT	CCGATAAGTT	12	1000	No
GCF_000014185.1	3254	GAGAGGAGGG	GRRAGGAGGN	730	1.2e-149	Yes	RBS-motif	TATAATCCCC	TANAMTNNSC	254	3.2e-28	Yes	-10-motif	TCTTCTGCGG	TYTTCTGCSK	27	4.1e-05	Yes
GCF_900637555.1	2538	CAGGAGACCC	MAGGAGNNNN	989	2.3e-124	Yes	RBS-motif	CTTTCCTTTC	YTYTYCTTTC	30	22	No		CGCTAGAATC	CKMTAGAATC	12	410	No
GCF_001042635.1	2536	GAAAGGAGGA	NNAAGGAGNN	1248	6e-209	Yes	RBS-motif	GTGGTTTTCT	GTGGTTTTCT	9	0.036	No		GATTGGAGGC	GATTGGAGGY	20	0.46	No
GCF_000011305.1	2874	AAGGAGAACC	NAGGAGNNNN	1143	1.5e-120	Yes	RBS-motif	CTAGACTGGG	CTAGNSTKGN	330	1.9e-17	Yes	-10-motif	GAAAGCCCGT	GAAAGCCCGT	8	190	No
GCF_900187295.1	2763	GAAAGGAGAA	NNAAGGAGNN	994	8.3e-79	Yes	RBS-motif	GCTAGACTGG	GCTASNSTNR	291	6.6e-17	Yes	-10-motif	TGAACCACAA	TGAACCACAA	17	0.65	No
GCF_000331995.1	2576	AAGGAGGTAT	NAGGAGGNNN	1859	5.8e-257	Yes	RBS-motif	TTTAACACCC	TTTAACACCC	5	3.7	No		CACGCGCATT	CACGSGCMTT	2	6000	No
GCF_030440595.1	2543	GAAAGGAGAA	NRAAGGANNN	944	5.1e-93	Yes	RBS-motif	GTACACTTGG	STASNCTKRN	196	4.4e-14	Yes	-10-motif	TCTTCTGGTT	TCTTCTGGTT	2	1700	No
GCF_011067105.1	3298	CGCTACACTG	SNCTANNCTG	964	1.6e-186	Yes	-10-motif	CCAGGAGGCC	NMAGGAGGNN	896	7.5e-145	Yes	RBS-motif	TTAAGCGGAA	TYAAKCGGAA	20	7.9e-06	Yes
GCF_000344785.1	2686	AAGGAGAAAA	AAGGAGNNNN	980	1.3e-94	Yes	RBS-motif	CAAACTCTCC	CAAACTCTCC	8	0.0061	No		GCTAAACTGG	RCTANNCTRK	56	5.9	No
GCF_000020045.1	7823	CCAAGGAGAC	NNNNGGAGNN	2757	8e-104	Yes	RBS-motif	CGAGGAAACG	HGAGGAAAMN	119	41	No		TTTGAAAGGA	TTNRAMAGGA	41	4300	No
GCF_900187045.1	2270	AAGGAGAACC	NAGGAGNNNN	619	2.6e-91	Yes	RBS-motif	CTAGGGTGGT	NTASGSTGGN	148	3e-10	Yes	-10-motif	GTGAGTGTTT	GKGRRKGTKT	36	19	No
GCF_006542335.1	2293	AAGGAGAAAA	AAGGANNNNN	190	2.4e-16	Yes	RBS-motif	TTTTGGAGTA	TTTTGGAGWD	36	0.0073	Yes	RBS-motif	CTGGAGGTTT	MWGGAGKYTT	29	11	No
GCF_000019085.1	2328	AGGAGGTAAA	AGGAGGNNWW	1938	0	Yes	RBS-motif	CCCGCCCCTT	CYCGCCYYTT	2	0.66	No		AAAACCTCCT	RWWMCCTCCT	2	580	No
GCF_007990545.2	2113	AGGAGGAAAA	AGGAGRWAWW	1698	3.4e-275	Yes	RBS-motif	TTATCATACA	TTATCATWCA	10	14	No		TTTCAGCCTT	YTTCASBMKT	3	17	No
GCF_005221285.1	2182	AAAGGAAAAA	WAAGGARANN	1027	1.5e-156	Yes	RBS-motif	GGCCGTCTGA	GGCCGTCTGA	45	3.1e-54	No		TCAGACGGCC	TCAGACGGCC	30	1.5e-19	No
GCF_016889385.1	1967	AAAAAGGAAA	WWWRAGGANW	1407	1.4e-230	Yes	RBS-motif	CCCACCCTAC	YCCRCCCTVC	4	8.2	No		CCCACAATTG	CCCACRRTTG	2	6300	No
GCF_013267415.1	1836	AAAGGAGGAA	AAAGGAGGNN	1707	0	Yes	RBS-motif	CCCATGGCGT	CCCWTGGCKT	2	5700	No		TACCTCAACC	TWSCTCARCC	2	18000	No
GCF_000018945.1	1907	GGAGGTGATA	GGAGGTGANN	1487	0	Yes	RBS-motif	CTTTCTCTTT	CTYTYYCTYY	22	4.2e-06	Yes		CCTTTCATAC	CCTTTYWTRC	2	4700	No
GCF_008245005.1	1767	AAAAAAGGAA	WWWWAAGGAN	947	8.4e-294	Yes	RBS-motif	ATTTTGGAGT	AWTTTGGAGN	27	17	No		GCGGCGAGGC	GCGGCGWGKS	2	160	No
GCF_001543105.1	1508	AAAGGAGGAA	AAAGGAGGNN	1264	7.7e-315	Yes	RBS-motif	CCTTTATCTT	CCTTTMTCTY	5	71	No		AAAACGCGTC	AAAACGCGTC	2	1300	No
GCF_001936335.1	1619	AAGGAGGAAA	WAGGAGGWNN	1152	7.1e-218	Yes	RBS-motif	CCTTCCCCGT	MMWTCCCYST	3	56	No		CGCCTCGCAC	CGCCTCGCRS	2	190	No
GCF_000023125.1	5772	GGCGGCAAAC	GGCGGYAAAY	8	68	No		GGCCGGTTTT	GGCCGRKTTT	6	530	No		GTCGGCGCGG	GTCGKCGCKG	2	550	No
GCF_000757795.1	5763	CCGGAGGCCC	NNGGAGNNNN	2742	2.2e-26	Yes	RBS-motif	ATCTTAAGTT	ATCTTMWGTT	4	46	No		CTTCGAGGAC	CTTYGAGGAC	17	200	No
GCF_032163395.1	5387	AGGAGAAAAT	AGGAGNNWNN	598	4.2e-51	Yes	RBS-motif	CCTCACCCCT	CCTMAYCSCT	59	1.4e-07	Yes		GCGATCGCAC	GCGATCGCDY	20	0.0034	Yes
GCF_001908725.1	4506	CCCAGGAGCC	NNNMGGAGHN	1111	3.1e-87	Yes	RBS-motif	TTTTGATAAA	TTTYGATVAA	8	120	No		CAAGGACGAC	CAAGGAHGNC	53	270	No
GCF_029318685.1	4317	AAAAGGAGGT	NWAAGGAGGN	3540	0	Yes	RBS-motif	CGCCGCTATC	YKYCKCYATM	3	810	No		CTATAACCCC	CTRTWACCYC	2	1500	No
GCF_002006355.2	4739	AGGAGGAAAA	AGGAGRNWWW	4047	0	Yes	RBS-motif	CAGCCCCATC	CWKCCSYATC	2	41	No		CCCAAGATAA	CCCWRGMTMA	2	7300	No
GCF_025151045.1	3770	ATTGTCAATT	ATTGTCAATT	34	1.3e-06	No		TTGGCGGATC	TTGGCGGATC	13	1.3	No		TCTTTGCGGC	YCTTTGYNGC	23	6.1	No
GCF_000731315.1	6218	AAAAGGAGAA	NNNNGGAGNN	3556	7.7e-81	Yes	RBS-motif	TATTCCTGCC	TATTCCTKYC	10	3100	No		TCCTGTAACG	TCCTGTAACG	2	21000	No
GCF_000092225.1	4309	GTAGGGTGGG	NTASNNTSGN	947	9.8e-58	Yes	-10-motif	CCCGGAGGAG	NNNNRAGGAG	795	1.4e-36	Yes	RBS-motif	TGGCATGATC	TGSCAKGATC	17	0.042	No
GCF_001277195.1	3984	AAAAAGGAGA	NNNMAGGAGN	3009	3.1e-216	Yes	RBS-motif	CTTTGTCTGC	CTTTGTCTGC	2	9100	No		TTCCCCCTCC	TTCCCSYTCC	2	12000	No
GCF_000025965.1	4509	CAAGGAGAAC	NNNGGAGNNN	2116	2.7e-150	Yes	RBS-motif	TTTCTTTTTG	TKTYTTTTTG	32	9.7	No		ATCCATATTT	ATYCATATTT	2	1600	No
GCF_000017425.1	4101	AGGAGGAAAA	AGGAGRNNNN	3146	1.3e-285	Yes	RBS-motif	CTTTTTCCCT	CTWYTTCMCW	13	19	No		CGTTTGCTTC	CKTTTGYTTC	2	840	No
GCF_000215705.1	3962	CAAGGAGACC	NMAGGAGNNN	1019	1.5e-142	Yes	RBS-motif	ACAATCGCCC	AYAATSSSSS	258	1.6e-08	Yes	-10-motif	GTTTTCCTCA	KTTTTYCKYW	17	0.0013	No
GCF_000022065.1	3465	AAAAGGAGGT	WWWAGGAGGN	2715	0	Yes	RBS-motif	GATTTCAATT	GATTTCAATT	28	4.4e-06	No		CGGTATTTTT	CGGTATTTTT	11	8.5	No
GCF_000214375.1	3497	AAAAGGAGGA	NNNAGGAGNN	1635	6e-212	Yes	RBS-motif	TATACTTTCC	TATACTWNCY	64	0.00086	Yes	-10-motif	GATTACCGGG	GMTTMCCGGG	4	800	No
GCF_036812735.1	3822	AGGAGGAAAA	AGGAGGNWWW	3007	0	Yes	RBS-motif	CACACCACCA	CRCASCWSCR	2	75	No		CATCAGCTTC	CATYAKSTTC	2	1900	No
GCF_000238395.3	4140	ATAAGGAAAA	WWAAGGANNN	2262	2.2e-125	Yes	RBS-motif	TGCAGCGGAG	TGYAGCGGAG	8	1200	No		CCAAACCCCG	CCWAACCCYG	2	6100	No
GCF_000143145.1	3476	CGGAGACATC	NGGAGAMWNC	204	3.6e-06	Yes	RBS-motif	ATTTTGGAGG	NTTTTGGRGR	36	11	No		GAGGATCGCC	GAGGWTCGCY	17	140	No
GCF_000144605.1	3330	CCAGGAGACC	NMMGGAGMCS	642	1.8e-37	Yes	RBS-motif	GAGGACGACC	RAGGACGMCC	43	620	No		TTGTCGTTGA	TTSTYSTTGA	6	380	No
GCF_900637725.1	3002	GGGAGGAGAC	NGRAGGAGNN	903	1.7e-94	Yes	RBS-motif	CCGCTAGGCT	SSNNTAGNNT	450	7.8e-38	Yes	-10-motif	TGGCAGACTG	TGGSAGRMTK	59	0.0015	Yes	-10-motif
GCF_000568815.1	3285	AAAAAGGAGA	NNWAAGGANN	2589	0	Yes	RBS-motif	GGTGGTGCAT	GGTGGTGCAT	6	540	No		GCCTCTCTGC	GCCTCTYTKC	2	3500	No
GCF_000018885.1	3256	TTGTTTGAGA	TTGTTTGAGA	70	6.6e-46	No		GGATCAGGAC	GGATCAGGAC	69	3.3e-36	No		AAGGAGCAAC	RAGGARNNNN	770	1.4e-25	Yes	RBS-motif
GCF_000093025.1	2781	ATTAAGGAGA	WWWWAGGAGW	685	1.7e-55	Yes	RBS-motif	GAGAGCCGCC	GWGAGCCKCC	2	7200	No		GAGGCTCACC	GAGGCTCACC	5	4800	No
GCF_000016545.1	2872	AAAGGAGGTA	AAAGGWGRNN	2070	7.8e-173	Yes	RBS-motif	TTACCACAGC	TTWCCACASC	47	9.5e-31	Yes		ATCTTTTCCT	ATCTTTKCCY	8	8.3	No
GCF_000014725.1	2641	AAGGAGGTAA	AAGGAGGNNW	1659	1.8e-259	Yes	RBS-motif	CTTGTTATCA	CTYKYTNTCM	10	16	No		CGGCCCCTGC	CKKCYCCTGC	2	160	No
GCF_025144995.1	2314	AACCGAACCA	AACCGAACSR	72	0.00051	Yes		TAAAAACGGA	TWAAAMCRGA	75	0.13	No		GAAGGAGGCG	GAAGGAGGCG	4	6.1	No
GCF_024181585.1	2462	AAGGAGGAAT	NNGGAGGNNN	1178	1.2e-170	Yes	RBS-motif	TGCTATACTG	YGCTATACTS	125	3.3e-45	Yes	-10-motif	CGCGCTATCA	CGCGCTATCA	2	2100	No
GCF_002951835.1	2443	TTTTAAGGAA	WWNWWAGGAN	1333	2.2e-168	Yes	RBS-motif	ATCCGAAAGC	RYCYSAAASM	66	7.1e-17	Yes		CGCCGACATA	CGCCGACATA	2	0.0017	No
GCF_000025305.1	2095	AAGGAGGAAA	AAGGAGGNNN	2091	0	Yes	RBS-motif	CCTGCCCCAC	CCTGYCYYWC	2	15000	No		CCCGCAGCGT	CCYKCAGYGT	2	66000	No
GCF_000023325.1	2131	AAAGGAGGTG	NNNGGAGGTR	1538	5.1e-298	Yes	RBS-motif	GAAAGGAGAG	GAAAGGAGWR	46	1	No		GATTCCTTTC	GATTCCTTTC	8	4.1	No
GCF_000019665.1	2079	AAAAAGGAGG	AAAAAGGAGG	278	5.1e-66	No		TTTTTTTTTC	TTTTTTTYTY	222	2.3e-12	Yes		TATGTAGGGC	TATGTAGGGC	9	0.24	No
GCF_000146185.1	2672	AAGGAGGAAA	AAGGAGGWNW	2522	0	Yes	RBS-motif	TCCTGCGTCG	TYCTGCGTYG	2	1900	No		CATCTGATTG	CATCTGMTTK	2	11000	No
GCF_000016845.1	3167	AAGGAGAAAA	MNGGAGNNNN	1280	8.5e-68	Yes	RBS-motif	TTTTGCTTCT	TTTTGCTTCT	5	18	No		TTTTTTGAGA	TTTTTTGAGN	14	590	No
GCF_000143845.1	1768	AAGGAGGGGC	NAGGAGGNNN	1401	2.6e-144	Yes	RBS-motif	TATTATTTGG	TATTDTTTGR	3	200	No		TTCAGCGTTT	TTCMKCGTTT	2	2800	No
GCF_030316605.1	2877	TTAAGGAGGA	WWRAGGAGNA	1480	0	Yes	RBS-motif	TTGCTCCAGA	TTSCTMCASA	98	9.7e-69	No		GTTCTGTTTG	GTTCTGTTTG	44	3.1e-40	No
GCF_000163895.2	1670	AAAGGAGGAA	AAAGGAGRWN	1609	0	Yes	RBS-motif	TCACTCCTTT	TCAYTCSTTT	2	250	No		ACCTTCTTCA	WYYTTCTTCW	2	1800	No
GCF_000144405.1	2386	TTACCTTTGC	KTAHCTTTGY	73	3e-25	Yes	-10-motif	AGGAGGAAAG	AGGAGGANRN	41	0.00019	Yes	RBS-motif	CCCAACACCC	CCCAWYACCC	15	210	No
GCF_003339775.1	2535	AAGAAAGGAG	WARAAAGGAG	967	6.7e-211	Yes	RBS-motif	GTTGAGTTTT	GTKGRGTWTT	56	7.7e-25	Yes		TTTGGAGGAA	TTTGGAGGAA	38	7.5e-17	No
GCF_900660615.1	1003	AGGAGTTATT	AGGAGWNNWW	411	1.7e-300	Yes	RBS-motif	AATGAATATT	AATGAATATT	65	7.4e-94	No		TGCACTTCAC	TGCACTTCAC	7	5.5e-13	No
GCF_000166935.1	1408	TTTAAGGAGT	WWWWAGGAGN	68	4.4e-07	Yes	RBS-motif	CTTGCCACCG	CHTGCCRCMR	7	0.021	No		CGGGAATGAC	CGGGAATGAC	8	0.63	No
GCF_000200735.1	1524	TGTACTAAGT	TGYACTAAGT	121	3.7e-89	Yes		TTCCTAAATA	YTCYTAADTA	75	1.6e-05	Yes		TGATGTACTG	TGRTGTNYWG	45	0.0016	Yes
GCF_000183365.1	873	AAAGGAGAAA	AAAGGAGAWW	473	1e-237	Yes	RBS-motif	AAAAGAGGTG	AAWAGAGGTK	64	1e-26	Yes	RBS-motif	TGGCAGTGTC	TGRCASTGYC	5	0.0025	No
GCF_001302585.1	10805	CGAGGAGGAC	NRAGGAGRNN	1228	6.2e-18	Yes	RBS-motif	CTAGGGTGGG	STANSSTSNN	986	2.2e-07	Yes	-10-motif	GAAAGGAACA	GAARGGANNH	110	130	No
GCF_015689475.1	9380	GGAGGAGGCC	NRAGGAGNNN	2773	5.1e-66	Yes	RBS-motif	CGCCTACGCT	CSSNTACSST	231	3.9	Yes	-10-motif	TGGGAGCCTT	TGGSAGBCTT	12	990	No
GCF_025264705.1	10250	GGAGGAGCCC	GRAGGAGNNS	2242	5.3e-43	Yes	RBS-motif	GCTACGGTGG	SNTASSSTSN	1455	6.8e-22	Yes	-10-motif	GCATACTTGA	GSAYACTTGA	8	120	No
GCF_001542625.1	9682	CCGAGGAGGC	NSVAGGAGNN	1821	6.1e-48	Yes	RBS-motif	CCCCTACGCT	SSSSTASSST	532	1.2e-07	Yes	-10-motif	GGAAGGGAGT	GRAAGGGAGH	153	2.6	Yes	RBS-motif
GCF_000737325.1	8699	TACGCTCGCG	TABSMTCGCS	1087	2.5e-65	Yes	-10-motif	CGGAGGAGGC	NGGAGGWSNN	1506	7.6e-58	Yes	RBS-motif	TACGCTGCGC	TASGMTGCGC	253	3.3e-13	Yes	-10-motif
GCF_027626975.1	8157	CGGAGGAGCC	NNRAGGAGNN	1988	4.1e-84	Yes	RBS-motif	CCCCTAGGGT	SSSNTASSST	519	3.1e-16	Yes	-10-motif	CCTCTGGAGG	CYYCKGGAGG	125	3000	No
GCF_017639205.1	8144	CCGAGGAGGC	NNNAGGAGNN	1786	2.3e-75	Yes	RBS-motif	CCTACGGTCG	SSTASSSTSS	563	8e-09	Yes	-10-motif	ATTTGCTTCA	ATWTKYTTYW	3	650	No
GCF_010119975.1	7398	AACAAACCAC	AACAAAVCAS	40	9.5e-06	Yes		GGATAAAGCC	GGATAAAGCC	52	0.012	No		CAAAGGAGGC	SAAAGGAGGC	19	270	No
GCF_000732925.1	8536	CCGAGGAGGA	NNNNGGAGNN	2944	2.1e-46	Yes	RBS-motif	GCTAGCGTCG	NNTANSSTSS	1063	2.6e-12	Yes	-10-motif	GAAAGGAAAC	GRAAGGAMVN	170	2.8e-06	Yes	RBS-motif
GCF_034424315.1	6615	TTATCTTTGC	NTANHTTTGY	306	7.9e-10	Yes	-10-motif	ATCATGCAGC	ATCATGCAGC	14	35	No		AAATTGCAGC	AAATTGCAGC	19	150	No
GCF_027497495.1	7077	GAGGAGGCCC	NAGGAGNNNN	1392	4.3e-92	Yes	RBS-motif	CGCGTAGGGT	SSSNTASSST	545	7.8e-07	Yes	-10-motif	GAGGTGCCCC	GAGGTNMYCC	122	0.0026	Yes	RBS-motif
GCF_007993775.1	5929	CCAAGGAGGA	NNNNGGAGNN	2754	6.1e-112	Yes	RBS-motif	TCTCTGATCT	TCTSTGATCT	2	1800	No		TTTTGATGAC	TKTTGATGMY	5	2700	No
GCF_021044685.1	7536	CCCAAGGGAG	NNNNNNGGAG	2355	3.8e-26	Yes	RBS-motif	AAGGGATTTT	RARGGATTTK	28	21000	No		AGGTTCTTCC	AGSTTYTTCC	5	5600	No
GCF_001013905.1	7005	GGGAGGAGGC	NNRAGGAGNN	1710	4e-85	Yes	RBS-motif	CGTCATGTTC	CRTMWTGTTC	10	150	No		ACGAAGGGAA	ACGAAGGGAW	19	190	No
GCF_013046785.1	6886	AGGAGGCGCC	NGGAGNNNNN	2645	4.8e-82	Yes	RBS-motif	CCCCTACGCT	BSSSTASSST	424	2.4e-11	Yes	-10-motif	TAATGTTCCC	TAWTGTTCCC	2	1200	No
GCF_002355595.1	6121	TTATCTTTGC	NTAYYTTTGC	215	9e-05	Yes	-10-motif	TTAAAACAAA	WWAAAACAAR	175	25	Yes		GCCTGGTGCC	GCCTGGTGCC	5	120	No
GCF_003074055.1	6893	CCGAGGAGGC	NNNNGGAGNN	2749	1.1e-90	Yes	RBS-motif	CGGAAGGAAC	MGRAAGGNMS	230	4.2e-05	Yes	RBS-motif	CCGTAGGGTC	NSNTASSSTS	686	2.8e-07	Yes	-10-motif
GCF_002157835.1	7774	CAAGGAGACC	NRAGGAGNNN	1049	2.7e-39	Yes	RBS-motif	CGCTAGGGTG	SSNTASSSTS	563	1.6e-07	Yes	-10-motif	AAAGGACTTC	ARRGGACTTC	54	0.044	No
GCF_004114975.1	7974	CCACAGGAGA	NNNNNGGAGN	2504	3e-40	Yes	RBS-motif	GGGATTTTTG	RGGATTTTNN	74	1.5	No		TGATTTGGGG	TGATTTGRGR	21	730	No
GCF_002752675.1	6470	AAAAGGAGAA	NNNAGGAGNN	2871	5.8e-95	Yes	RBS-motif	ATGAGGTTGC	RTGAGGTTKC	5	3400	No		TTTGAATGCC	TTTGAWTKSC	10	3700	No
GCF_024296925.1	6427	CAAGGAGTCC	NNAGGAGNNN	4290	8.6e-139	Yes	RBS-motif	TTTTATGTGA	TTTTRTRNGA	7	6700	No		GTTATCGCTT	GTTATCGVTT	4	34000	No
GCF_003097515.1	6155	CCCAGGAGGC	NNNNGGAGNN	2376	2.4e-70	Yes	RBS-motif	CCGTAGGGTC	SSSTASSSTS	443	1.2e-08	Yes	-10-motif	ACCGAAAGGA	NYCGAARGGR	46	0.15	No
GCF_027942015.1	7169	GGAGGAGGCC	NRAGGAGNNN	1574	1e-53	Yes	RBS-motif	CCCCGGAGGT	CYCBGGAGGT	74	0.2	No		TAGGGTGGGC	TASSSTSSSS	725	7.5e-06	Yes	-10-motif
GCF_003122365.1	5921	GAGGAGGCCC	NAGGAGNNNN	2726	5.4e-67	Yes	RBS-motif	CGTAGGCTCG	SSTASSSTSG	426	1.4e-05	Yes	-10-motif	TTGATGCTGT	TTGATGCTGT	10	0.037	No
GCF_013170785.1	7076	GAAGGAGAAC	NVNGGAGNMN	2158	6.9e-26	Yes	RBS-motif	AAAGGATTGA	MAAGGATTGA	12	840	No		CTTTTCAGGA	YTTTTCAKSR	12	380	No
GCF_002240355.1	6536	GGGGAGGAGG	NNNRAGGAGN	1868	4.8e-87	Yes	RBS-motif	GGCTAGGGTG	SGNTASSSTS	371	0.007	Yes	-10-motif	GAAGGGAACA	GAAGGGAACA	5	250	No
GCF_003173715.1	6530	AGGAGGCCGC	VGGAGRNNNN	1791	2.9e-51	Yes	RBS-motif	TCTTGAGAGA	TCTTGAGAGA	2	520	No		TCTTGAGAGA	TCTTGAGAGA	2	520	No
GCF_022370755.2	6382	AAGGAGGCCC	NAGGAGNNNN	1407	3.3e-47	Yes	RBS-motif	GCTAGGGTGG	NNTANNSTSG	832	3.9e-12	Yes	-10-motif	GTTCTAGTTT	GTTCTAGTTT	2	940	No
GCF_004786035.1	5813	CACAAGGAGA	NNNNAGGAGN	3394	7.7e-190	Yes	RBS-motif	TTTTAGAGGT	TTTKHGAGGT	25	48	No		CTTTCGTTTC	STTTCGTTTC	2	11000	No
GCF_002234535.1	5372	GGGAGGAGGC	NNGAGGAGNN	1800	1.8e-78	Yes	RBS-motif	CGGCTAGCCT	CSSNTASSST	451	5.6e-07	Yes	-10-motif	TGTTAATATT	TGTTMRTATT	2	480	No
GCF_018398935.1	5255	AGGAGATTTC	NGGAGNNNNN	2191	2.4e-75	Yes	RBS-motif	TCCTCGAGAT	TCSYCGAGAW	26	1200	No		TTTCTATAAT	TTYCTATAAT	5	3000	No
GCF_014268695.2	5773	CCAAGGAGAC	NNNAGGAGNN	5716	1.9e-191	Yes	RBS-motif	ACTTTCCCTT	WCTTTCCSTT	2	36000	No		GTTCGTCATA	GTTCGTCWTW	2	120000	No
GCF_937425535.1	6655	CAGGAGGCCC	MNGGAGNNNS	1369	1.4e-43	Yes	RBS-motif	AATCAAAATC	AATCAAAATC	9	1.7	No		TTTTTATGAT	KTTTYWTGAW	6	360	No
GCF_001594225.2	5772	AAGGAGATCC	NAGGAGNNNN	4018	5.7e-166	Yes	RBS-motif	CGAGGCTGTC	CGAGGYTGYC	29	650	No		TGCGTGTCTT	TGCGWGTCTT	3	8600	No
GCF_002162375.1	5458	AAAAGGAGAA	NNNAGGANNN	3558	5.1e-59	Yes	RBS-motif	TCAACGAGCC	TCAACGAGCC	33	0.36	No		CTACCCGACT	CTACYCGACT	2	15000	No
GCF_002355435.1	5543	TATCTTTGCC	TANHTTTGCS	136	5.2e-12	Yes	-10-motif	TAGAGGGGGC	KNNAGGGGGC	44	4.7e-05	Yes	RBS-motif	CCTTTAGGGG	CCTTTASGGG	8	0.0097	No
GCF_001747425.1	5374	GGGGAGGAGC	NNNRAGGAGN	1745	1e-58	Yes	RBS-motif	CGGCTAGGCT	SSSNTASSST	456	1.6e-13	Yes	-10-motif	CGAAGGGAAC	CGRAGGGAWC	30	450	No
GCF_010726085.1	6057	CCGAGGAGGA	NNNAGGAGNN	743	1.1e-23	Yes	RBS-motif	CGCTAGGGTG	NNNTASNSTS	858	1.5e-18	Yes	-10-motif	AACGAAAGGA	AHCGAAAGGA	48	9	No
GCF_003261575.2	5830	AATAAGGAGA	NNNVAGGARN	4501	5.4e-192	Yes	RBS-motif	TTAGCTGCCC	TTWGCTGCCC	2	12000	No		CGTCTGCTCG	CGTCTGSTCG	2	21000	No
GCF_001465545.3	5372	CAGGAGACAC	NNGGAGNNNN	2200	7e-137	Yes	RBS-motif	TTTTTATTGC	TTKTTWTTSN	15	220	No		TTAAATTAAT	TTAAATTAMT	2	4300	No
GCF_003584645.1	5418	AAAAAGGAGA	NNNNAGGAGN	1632	4.2e-59	Yes	RBS-motif	ATTTGAGGTT	ATTTGAGGTT	38	1.4e-08	No		TTGGTCTCGT	TTGGTCTCGT	31	1.4e-08	No
GCF_014268455.2	5400	TCAAGGAGAC	NNNAGGAGNN	5367	4.1e-198	Yes	RBS-motif	CTATAAATCT	CTAWAMATCT	5	1400000	No		AGACTCCCCA	MSACTCSCMA	3	4900000	No
GCF_900637195.1	5690	GGGAGGAGCC	NNRAGGAGNN	1318	1.4e-17	Yes	RBS-motif	CGCTAGGCTG	NNNTASNSTS	988	7.7e-21	Yes	-10-motif	TGTCATAATC	TGWCATVATC	10	240	No
GCF_010729105.1	5657	CGAAGGGAGG	NGAARGGMNN	382	5e-14	Yes	RBS-motif	CTAGGCTGGC	CTASNCTGGC	123	2.7e-13	Yes	-10-motif	CGCCGAGGAG	NNNNNAGGAG	526	0.0019	Yes	RBS-motif
GCF_002119765.1	5720	ATTTCAGGAG	NNWNNNGGAG	853	1.8e-16	Yes	RBS-motif	TTTCCTTTCT	TTTYYTTTYT	2	3000	No		TATTTTCAGT	TATTTTCAGT	2	1600	No
GCF_010728925.1	5856	GACCAAGGAG	NNNSRAGGAG	286	2.4e-10	Yes	RBS-motif	TAGGGTGGCC	TANNNTSNNN	1078	6.3e-15	Yes	-10-motif	TCAGGAGGTG	WBNGGAGGTN	91	36	No
GCF_003143515.1	5246	AAAAGGAGAA	NNNAGGAGNN	2298	4.6e-124	Yes	RBS-motif	TTTTGCCTTT	TYTYGCYTTT	6	52	No		CGCTATACTG	YGNTATMMTG	11	870	No
GCF_001988955.1	4981	ACTCATCACT	ACTYWTCACT	111	1.2e-12	Yes		CAACCATTCA	CAAYCANTCA	66	0.00053	Yes		CCGCGTTACT	CCGCGTTACT	19	0.15	No
GCF_000968375.1	5212	AGGAGGTAAA	AGGAGGWWWW	4760	0	Yes	RBS-motif	ACCATCACCA	RSCMTCWCYA	2	600	No		GGGACGCAGC	GGGACGCMKY	2	5600	No
GCF_010977555.1	5397	CCGGGAGGCC	NNNGGAGNNN	2327	2.9e-65	Yes	RBS-motif	TCCGTTTTTC	TCCKTTTTTC	2	1000	No		CCTTCGAAAG	CSTTCGAAAG	17	2100	No
GCF_003096175.1	5044	AGGAGGTAAA	AGGAGGWWWW	4550	0	Yes	RBS-motif	CCCACTCACA	CYYRCTCMCW	2	26	No		CCAACATAGC	CCWRSATMGC	2	2500	No
GCF_003722335.1	5172	ATTTAAGGAG	NTYYNNGGAG	270	3.5e-12	Yes	RBS-motif	GGGAGGTTCC	NGGAGGWTYC	167	26	Yes	RBS-motif	CAAGGAGGCC	CMAGGAGRCC	108	18	No
GCF_008329645.1	5408	TAGGGTCGCC	TASSSTSGNS	752	1.2e-38	Yes	-10-motif	CCGGAGGAGG	NNSRAGGAGN	1035	4.6e-37	Yes	RBS-motif	ACGAAGGGAG	WCGAASGGAG	48	11	No
GCF_000972785.3	5692	CCAAGGAGAC	NNNNGGAGNN	2430	3.6e-120	Yes	RBS-motif	TTTTCTATGC	TTTTCTATDC	8	180	No		TTTTGACGCC	TTTTGMSKYY	35	1.4	No
GCF_002291425.1	4916	ATAAGGAGAA	NNNAGGAGNN	3744	2.2e-98	Yes	RBS-motif	CGCGCCGGCG	CGCGCCKGCG	2	19000	No		CTTGGCCTGA	CTTGGCCTGA	10	19000	No
GCF_019797865.1	5810	CTCGAGGAGC	NNNRAGGAGM	522	1.1e-13	Yes	RBS-motif	AAGGAGGTTT	ARGGAGKTTT	20	0.1	No		CTCGGAGATC	NTCGGAGWTC	55	0.26	No
GCF_000276825.1	5120	CCGAGGAGGA	NNRAGGAGNN	570	5.8e-37	Yes	RBS-motif	CGCTAGGCTG	NNNTANNNTS	770	9.8e-18	Yes	-10-motif	CGAAAGGAAC	NGAAAGGAHB	166	0.99	Yes	RBS-motif
GCF_004358345.1	4271	TTTTAAGGAG	WWWWRAGGAN	842	9.9e-32	Yes	RBS-motif	CTGGAGTGTC	CTGGASTKKY	37	2.8e-21	Yes		CTCACTTATT	CTCACTTATT	38	9.8e-17	No
GCF_000973725.1	4647	CCCTTTCAGC	CCCTTTCAGC	57	7.8e-09	No		AAAAGGAGGA	RAAAGGAGRA	69	4.4e-05	Yes	RBS-motif	AAAGTATAAA	AAAGTATAAM	97	0.68	No
GCF_014218335.1	4448	AAAGGAGGAA	AAAGGAGGWN	2911	0	Yes	RBS-motif	GAAAGGATAT	GAAAGGATAN	149	1.2	No		CCTGCCGCTT	CYTKCCKCTT	2	200	No
GCF_033954835.1	4865	AGGAGAACCC	NGGAGNNNNN	1306	3.7e-83	Yes	RBS-motif	ATTTTTTTCG	WTTTTTTKCR	10	0.81	No		ATCGGCTAGA	ATCGGCTAGA	11	350	No
GCF_017894385.1	4856	CAAGGAGACC	NNNGGAGNNN	2376	1.7e-136	Yes	RBS-motif	CTTTTTCGGA	YTTTTYCGSA	9	1.3	No		TTCGATTCTT	TTCGATTYYB	13	170	No
GCF_024734075.1	4842	GAGGAGAACC	RAGGAGNNNN	691	2.4e-56	Yes	RBS-motif	CGGTAGGGTG	SNNTASSNTS	512	1.6e-23	Yes	-10-motif	AAGGAATCAC	RAGGAAYSAC	49	0.093	No
GCF_001421015.2	4715	AAAGGAGGAA	AAAGGAGGNN	4076	0	Yes	RBS-motif	TTCCCGCTAT	TTCCCKCTMT	4	47	No		TGGATTATCC	TBGDTTWTYC	8	1800	No
GCF_019645855.1	4923	AGCAAAGGAG	NNNNRAGGAG	575	3e-39	Yes	RBS-motif	CGCTAGGCTG	SNNTANSSTS	434	3.1e-15	Yes	-10-motif	AAAGGTATTG	WAAGGTATTB	10	1600	No
GCF_000522985.1	6390	CCGGAGGCCC	NNGGAGNNNN	2391	4.4e-47	Yes	RBS-motif	CGGGTAGCTT	SSNKTAGNTT	237	8.8e-08	Yes	-10-motif	CGTTAGGCAC	CGTTAGGCRC	39	0.01	No
GCF_002263515.1	4614	GGGAGGAGGC	NGGAGGAGNN	1489	3.7e-78	Yes	RBS-motif	TAGGCTGGCC	TASNNTSNCS	200	1.4e-10	Yes	-10-motif	TTTCCGGAGG	TTTCCGGAGG	3	8100	No
GCF_001029105.3	5044	CAAGGAGACC	NNNGGAGNNN	2236	9.3e-130	Yes	RBS-motif	TGATAATTCG	TGATMRTTCG	36	0.032	No		TGATTTTCAT	TGAKTTTCAW	9	190	No
GCF_006704205.1	5162	AAGGAGGAAA	AAGGAGGNNN	4574	3.1e-275	Yes	RBS-motif	TCCATTTTTT	TCYATTYYYT	20	7.5	No		TCGCCCATCT	TCGCYSWTCT	2	880	No
GCF_018736045.1	5584	TGTGGGGGCT	WGKGGRSRCT	3	22	No		GTTCCTCGTT	RTTCCYSKTT	6	37	No		TCATAGGGGG	TCATAGGSGG	5	290	No
GCF_001010285.1	4501	ATTAAGGAGA	NNNNAGGARN	3423	2e-98	Yes	RBS-motif	ATACTCGCCC	ATACTCGCCC	2	33	No		ATACTCGCCC	ATACTCGCCC	2	33	No
GCF_033547095.1	4903	CAGGAGGACC	NNGGAGNNNN	1951	1.4e-71	Yes	RBS-motif	ATGATGGGGT	ATGATGGBGK	15	69	No		TTTTTTGCTA	TTTKKTSCTM	6	1300	No
GCF_040529055.1	4198	CCCCAGGAGC	NNNNMGGAGN	1622	2.9e-134	Yes	RBS-motif	TTCCCGATTC	TTCCCSATTC	29	0.00029	Yes		CTAGAATGCG	CTANAATSSS	57	45	No
GCF_002075795.1	4157	AAAAGGAGAT	NWAAGGANNN	2931	7.5e-98	Yes	RBS-motif	CGCAGAGAGC	CGCAGMGAGC	2	10000	No		TCTTTGCCTC	TCTTTGCCTY	2	13000	No
GCF_034479615.1	4499	ATAAGGAGAC	NNNAGGAGNN	4498	1.8e-222	Yes	RBS-motif	AACCTTCACC	AMCCTTCWSC	2	730000	No		GGTAGCGATA	GKTWGCGMTA	2	1200000	No
GCF_023208015.1	4290	GAGGAGGGGC	NNGGAGNNNN	2180	1.1e-94	Yes	RBS-motif	CCCTAGGCTG	CYCTANGCTG	92	5.7e-06	Yes	-10-motif	CCGCTACAGT	SCSCTACAGT	11	200	No
GCF_002201795.1	3581	AAAAGGAGAT	ARAAGGAGRW	56	8.5e-09	Yes	RBS-motif	ACCTTCTCAC	ACCTTCTCAC	8	0.18	No		GGAAGAGTGT	GGAAGAGTGT	11	7.8	No
GCF_014236795.1	4501	CAGGAGAACC	MAGGAGNNNS	759	4.4e-63	Yes	RBS-motif	TGCAAACTCT	TGCAAACTCT	32	5.8e-08	No		CGAGGTGTTT	CGAGGTGTTT	31	0.00057	No
GCF_001611675.1	4070	ATTTATACTT	ATTYATACTT	115	1e-06	Yes		TTAAAGTATA	NKMAAGTATA	50	0.02	No		GTAACTTTGC	KTANCTTTGC	45	0.14	No
GCF_016801025.1	4451	CAAAGGAGGC	NNNNGGAGNN	2496	1.3e-37	Yes	RBS-motif	TAATTAATTC	TMATTWATTC	2	6800	No		TTTTGCAGGT	TTTTGCAGKT	2	9900	No
GCF_011068285.1	4155	CCTTTGCAGC	MCTTTGYARC	9	300	No		TTAAAATTTT	TTWWAWTTTT	171	29	No		GTGGCTATTC	GTGGCYWTTC	5	130	No
GCF_019670005.1	4628	AGGAGACCCC	NGGARNNNNN	2359	2.5e-105	Yes	RBS-motif	GAGGACAATT	GAGGACAATT	2	0.0014	No		GAGGACAATT	GAGGACAATT	2	0.0014	No
GCF_001273775.1	4444	AAGGAGGAGC	AAGGAGGNNN	1249	9.2e-139	Yes	RBS-motif	CACTCGTCAC	CACKCRTCAC	36	0.00055	No		CCATCGGAGC	CSATCGGAGS	31	24	No
GCF_002080475.1	4182	AAGGAGGTAA	AAGGAGGNNW	3876	0	Yes	RBS-motif	AGCCCCAGGC	DSCYCYWGSC	3	29	No		TGTTTGTCCC	TGTTTKTCYC	3	600	No
GCF_002355335.1	4434	CGGAGAAAAC	NGGAGNNNNN	1239	4.3e-49	Yes	RBS-motif	TTGAGGGATT	TYGAGGRNTT	56	0.15	No		TTTTATTTGT	TTTTVTTTKK	3	830	No
GCF_028532485.1	4286	GTAGGGTCGG	STASSSTSSS	907	1.1e-211	Yes	-10-motif	CCCGAGGAGC	NNSGAGGASN	929	7.7e-100	Yes	RBS-motif	GTGCCAGGCT	SKGSCASVCT	226	5.8e-16	Yes	-10-motif
GCF_900637545.1	4076	AAAGGAGACA	NNAGGAGNNN	1855	7.4e-159	Yes	RBS-motif	CTTTTGAGGT	YNTYTGAGGT	26	700	No		CCTCTGTTTT	CCTCTKTTTT	6	31000	No
GCF_027925445.1	4254	CGGAAGGAGA	NNNRAGGAGN	1357	7e-18	Yes	RBS-motif	TTGGAGGCGC	TTGGAGGCKC	48	0.025	No		TTTGGGAGAG	TTYGGGAGMS	44	23	No
GCF_003368325.1	7307	AAAAGGAGAC	NNNNGGAGNN	3591	1.5e-148	Yes	RBS-motif	TTTTCATTTT	TTTYSATTTT	7	260	No		CTTTCATTAC	YTTTCATTVC	3	4100	No
GCF_000819565.1	4861	AAAGGAGGAC	NNNGGAGNNN	3134	2.2e-90	Yes	RBS-motif	CCTTTTTCCC	CCTTTTTSCC	5	250	No		TCCGCCCTTA	TCCRYCYTTA	3	3500	No
GCF_002285635.2	3915	TAAATTTGCA	TAWWTTTGNA	231	3.4e-11	Yes	-10-motif	AATCCTGTGA	AATCCTGTGA	14	1.6	No		CACGGCCAGC	CACGGCCAGC	5	1000	No
GCF_009176645.1	4143	TAAGGAGAAA	NVAGGARNNN	3312	4.9e-180	Yes	RBS-motif	TTTGGAGGCT	TTTGGAGGCT	2	7800	No		CCCCCCTACG	CSCCCCTWCG	2	9000	No
GCF_001017775.3	4101	CAAGGAGACA	NNAGGAGNNN	1685	4.8e-162	Yes	RBS-motif	TCAATTTTTT	TCAWTTTTTT	7	1100	No		TTTTTGCCTG	TTTTTGMYNR	30	3200	No
GCF_021029445.1	4076	ACAAGGAGAC	NNNAGGAGNN	2662	7.4e-155	Yes	RBS-motif	ATTGTCGTTT	ATTGTCGTTT	10	0.79	No		GTATAGTGCT	GTATAGTGCT	4	250	No
GCF_017894365.1	4061	CAAGGAGACC	NNNGGAGNNN	1795	7.1e-111	Yes	RBS-motif	TTTTTGATAA	TTTTTKNKVW	36	0.0049	Yes		TTTCCATTTC	TTTCSATTTC	2	1500	No
GCF_003970735.1	4336	AAGGAGACCC	RAGGANVNNN	692	1.4e-26	Yes	RBS-motif	CCCTTATTTC	YSCWTATTTC	3	240	No		GGAGGTAGCC	GGAGRNHKNC	154	500	No
GCF_020991125.1	3563	AAAGGAGAAA	NNNGGAGNNN	1325	1e-21	Yes	RBS-motif	AATAAGAGGT	WNTMAGAGGT	34	59	No		CGTTAAGTGT	CGTTAAGTGT	6	220	No
GCF_002441855.2	4034	AAGGAGGAAA	AAGGAGRNNN	3523	0	Yes	RBS-motif	TTGCGCCCAC	HDBCGCCCRC	4	100	No		CGCCGTTATC	SGCCKTTRTC	2	5700	No
GCF_013488225.1	6576	AAAGGAGGAA	NNNGGAGNNN	4364	1.4e-63	Yes	RBS-motif	TATGTTTGTC	TATSTTTKTC	3	170	No		AAGGTTCTTC	MAGGTTCYTC	8	12000	No
GCF_000730385.1	3691	AAAAGGAGAA	NNNAGGARNN	1840	6.4e-71	Yes	RBS-motif	TACCATCGCC	TMCCRTCGCC	2	6700	No		GGGCGAGCGC	GGGCGMGCKC	2	9700	No
GCF_009756665.1	3781	AAGGAGAAAA	NNGGAGNNNN	1592	1.4e-118	Yes	RBS-motif	AAAGGATTTT	MAAGGATTTT	17	340	No		TTTGAGGGGA	TTTGAGGGGW	7	560	No
GCF_003815915.1	3859	TTAATTTTGC	NTAWWTTTGY	132	3.3e-19	Yes	-10-motif	TTTGCAAAAA	TTTGCAAAAA	44	9.8	No		TGCACCCGTA	YGCRCCCKTA	7	7.9	No
GCF_002007645.1	3406	TTTAAGGAGA	NNNNAGGAGN	1442	1.2e-87	Yes	RBS-motif	TGAAAGGGAT	HGAAAGGNNW	190	7.3e-10	Yes	RBS-motif	TTATTATCCC	TTATTATCCC	6	470	No
GCF_026427595.1	3665	AAGGAGAATA	WWGGAGNNNN	486	2.7e-39	Yes	RBS-motif	TCGCGGCGTT	TCGCGGCGTT	2	720	No		GGGCCGCCAC	GGGCCVCCAC	4	2700	No
GCF_009931115.1	3483	GGCGGCGTTA	GGCGGCGTTA	28	3.1e-08	No		AAACAGGAGA	NNWNAGGARN	1085	2.2e-05	Yes	RBS-motif	ATTTATTGTT	ATTTMTTGTT	4	930	No
GCF_001042715.1	3884	AAAGGAGGTA	WAAGGAGGNN	3542	0	Yes	RBS-motif	CATCTCTATC	MAWCWCYNYC	10	0.001	No		TCTCTAAGCC	TYTCTAWVCC	4	36	No
GCF_033723955.1	3459	TTTTTGGAGA	TTTTTGGRGR	73	2.6e-10	Yes		AAAAAGGAGT	NWWVAGGARN	513	3.2e-15	Yes	RBS-motif	TGGAATTTGG	YBGAATTTGG	8	460	No
GCF_011399095.1	3716	AAAAGGAGAT	NNNAGGAGNN	2627	9e-212	Yes	RBS-motif	GCCATCCGCT	GCCATCCGCT	8	0.0017	No		AACCAAGAGA	AACCAAGAGA	2	29	No
GCF_002355375.1	3984	AAGGAGGAAA	AAGGAGGNNN	3215	6.5e-223	Yes	RBS-motif	TCTCCAAAGT	TCTCCAAAGT	11	2.5e-05	No		GTTCTTTTCT	NYTCWTTTYB	22	0.0071	No
GCF_036885195.1	3632	AAAAGGAGAA	NNNAGGANNN	2956	6.5e-114	Yes	RBS-motif	TTCCCACCTC	TTCCCWCCTY	2	5300	No		CCAACCCACC	CYAACCCRCC	2	14000	No
GCF_032598785.1	3945	AAAGGAGGAA	WWAGGAGGWW	3135	0	Yes	RBS-motif	CTTACCTCCC	MYYMYCWBSC	3	17	No		CTTCTAAAAC	CTTCTAMWWC	2	5900	No
GCF_005952805.1	3769	CCCCAGGAGA	NNNNNGGAGN	893	9.1e-71	Yes	RBS-motif	ACAATGCCGC	ACAATGCSSC	200	5.7e-11	Yes	-10-motif	CCAAAGGAAT	MNNAAGGAAN	127	2.1e-06	Yes	RBS-motif
GCF_002096055.1	4113	GGTAGGGTGG	SSTAGSSTSG	694	9.9e-86	Yes	-10-motif	GGAGGAGAAC	NRAGGAGNNN	827	1e-78	Yes	RBS-motif	CGAGAGGATC	YGAGAGGATS	81	0.0002	Yes	RBS-motif
GCF_017488845.2	7657	AAAAGGAGAA	NNNNGGAGNN	3886	3.7e-38	Yes	RBS-motif	CTCTCTTTTC	STCTYTKTTC	5	240	No		TTTCCGTGAA	TTTYCBTGAA	11	500	No
GCF_011046555.1	3426	TTATCTTTGC	NTAYYTTTGY	134	1.2e-23	Yes	-10-motif	GGAATCCCCA	GGAATCCCCA	15	3.6e-07	No		AAGAAAGGAG	AAGAAAGGAR	22	47	No
GCF_038023995.1	3467	CGTTGCACAC	CKTTGNMMMM	46	0.00046	Yes		TTTATTTTTG	TKTATTTTTG	62	4.4	No		AGGTGGGAAA	WGGKKGGAWA	6	25	No
GCF_002847445.1	4461	CCCGGAAGGA	NNNNRRAGGA	855	1.2e-32	Yes	RBS-motif	TTTCATGAGG	TTTCNKGANG	61	0.00094	Yes		CAGGAGGTTT	CAGGRGRTTY	35	2.2	No
GCF_002407065.1	3462	CCGGAGGAGC	NNSRAGGAGN	1501	4.1e-216	Yes	RBS-motif	TAGGCTGGCG	TASNSTSGNS	498	9e-54	Yes	-10-motif	TGGCACAATG	TGSSASRMTG	124	2.9e-05	Yes	-10-motif
GCF_012427705.1	3573	CAAGGAGACC	NNAGGAGNNN	3559	6.9e-200	Yes	RBS-motif	TTTTATTCTT	KTTTDTTMYT	3	88000	No		CGCTTCACTC	CKYTTCAYTC	2	140000	No
GCF_026409565.1	3672	AGGAGAAATC	WGGAGNNNNY	243	6.7e-09	Yes	RBS-motif	TTTTTTGGGG	TTTTTTGRGR	35	25	No		TGGAGGCCTG	TGGAGGCCTG	5	380	No
GCF_001940525.2	4102	AAAAGGAGGA	NNNNGGAGNN	1764	3.2e-98	Yes	RBS-motif	CGAAAGGACA	YGAAAGGAYA	86	1.7	No		CATGGTATCA	CATGGTWTCA	4	450	No
GCF_026013645.1	3795	AGGAGGAAAA	AGGAGGNNNN	3149	0	Yes	RBS-motif	CGTTTTCTAC	CKTYYYYTAC	5	110	No		CCCTTTAACA	CCSTTTARCM	2	5100	No
GCF_001414055.1	3733	TCCGGGAGGC	YYNNGGAGRN	788	3.1e-15	Yes	RBS-motif	ATGCGTTTTT	AKGCKTTTTT	7	400	No		TTTATATTCG	TTTATHTWCG	3	890	No
GCF_000189295.2	3473	CCAAGGAGGA	NNNAGGAGNN	2422	4.5e-244	Yes	RBS-motif	CCTTTTTTTA	CYTTKTTTTA	6	0.049	No		ATGCCCTTCT	MTKCCCTTCT	2	2800	No
GCF_019915265.1	3708	AAAAAGGAGG	WNWAAGGAGG	2056	8.6e-222	Yes	RBS-motif	AGGTGATTAT	AGGTGAKNNT	70	6.5e-08	Yes	RBS-motif	AGGATAACCG	AGGATAACCG	8	120	No
GCF_014784055.1	3222	TTTATTTTTG	NKTATTTTTG	108	1.8e-10	Yes	-10-motif	AAGAGGTGCC	RRKAGVBGCC	4	16	No		CTGCGTGCCC	YTGSKTGYSC	2	570	No
GCF_004135285.1	3506	GGTAGGCTGG	SNTASNSTGG	765	5.2e-103	Yes	-10-motif	GAAGGAGAAC	NRAGGAGNNN	699	6.1e-55	Yes	RBS-motif	TGCGAGGATG	TGSGAKGATG	22	690	No
GCF_001922305.1	3440	CCCAGGAGAC	NNVNGGAGNN	1483	1.1e-153	Yes	RBS-motif	GTAAAATTCC	GTAAAATTCC	9	0.00035	No		TGATTATTCT	TGATTATTCT	6	8.9	No
GCF_027925385.1	4231	AAGGAGAAGC	MAGGARNNNN	750	4.8e-25	Yes	RBS-motif	TTTTTCGGAG	NTTTYYGGAG	105	8.8e-06	Yes	RBS-motif	GGGGGTCTCG	GGGGGTCTCG	14	1.1	No
GCF_003590145.2	3787	AAGGAGACCC	MAGGAGNNNN	1693	1.4e-55	Yes	RBS-motif	ATCCTATATT	ATCCTATATT	2	360	No		ATAGGTTTTG	ATANRKTTTK	9	910	No
GCF_001402875.1	3267	GCCGGAGGCC	NNNGGAGNNN	1335	3.4e-26	Yes	RBS-motif	TTTGTTATCG	TTTKTKAWCG	15	0.25	No		AAAGGATTTC	AAAGGAYHNS	65	0.35	No
GCF_003355475.1	3282	GGAGGAGCCC	SRAGGAGNNS	1404	1.2e-238	Yes	RBS-motif	TACGCTGGCG	TASNSTSGNS	482	2.8e-81	Yes	-10-motif	TGGCACAATG	TGNSASAMTG	112	0.43	No
GCF_008932245.1	5730	AAGGAGGAAA	NNGGAGNNNN	2472	8.8e-74	Yes	RBS-motif	TTTTGAGTTT	TTTYGAGTTK	5	730	No		CTGATTGCTT	CTKWTTGCTT	2	5900	No
GCF_004135405.1	3440	GTAGGCTGGC	STAGSCTSGN	548	1.1e-82	Yes	-10-motif	GGAAGGAGCC	NRRAGGAGNN	470	1.1e-44	Yes	RBS-motif	CGAGGCATCC	CGRGGCATCC	37	0.00029	Yes
GCF_001187785.1	3080	CCAGGAGACC	NNNGGAGNNN	1381	1.3e-32	Yes	RBS-motif	GCTAGAATCC	GNTAKAATSC	21	12	No		GAGGTTTTTC	RARGTTTTTC	10	280	No
GCF_002157205.1	3253	CCAGGAGAAC	NNNGGAGNNN	2029	1.2e-224	Yes	RBS-motif	CGAGGTTTTC	MGAGGTTKTC	41	200	No		TGTTTTCAGG	TGWTTTCAKG	8	2400	No
GCF_028553785.1	3634	CCGAAAGGAG	NNNRMAGGAG	559	3.9e-27	Yes	RBS-motif	TTCTGGAGAC	TTCTGGAGAC	16	280	No		TTTTTGAAGG	TTTTYSAAGG	35	0.012	No
GCF_034479555.1	3271	CAAGGAGACC	NNAGGAGNNN	2349	2.8e-250	Yes	RBS-motif	TTGCGAGGCA	TTGCGAGGCD	6	1200	No		TGTTTATGTA	TSTTTAKGTA	3	1600	No
GCF_030406665.1	3272	CAAGGAGGCC	NNAGGAGNNN	2846	5.1e-296	Yes	RBS-motif	TCATTAAATT	TCMTTAAWTT	2	1500	No		TAAGGTCTTT	TAMKGTCTTT	2	4700	No
GCF_008630635.1	3299	AAGGAGAAAA	NAGGAGWNNN	573	2.1e-38	Yes	RBS-motif	CTTGTGGAGG	HYTBWKGAGG	59	48	No		CGAGGAAACC	HRAGGHARCC	42	120	No
GCF_022869165.1	3249	AAGGAGGAAT	NAGGAGNNNN	1736	0	Yes	RBS-motif	TGCTATACTC	TGSTATACTN	100	2.2e-17	Yes	-10-motif	AGAAAGGAAA	ARWRAGGAAW	62	99	No
GCF_001028705.1	3855	AAGGAGAATT	AAGGAGNNNN	446	1.3e-26	Yes	RBS-motif	AGGCCTGATC	AGGNCTGATC	44	0.15	No		TTTTCCGGAG	TTTTYCSGAG	7	2.2	No
GCF_014681765.1	4076	GAAAGGAGAC	NRAAGGANMN	882	1.5e-40	Yes	RBS-motif	TCAATTTCGG	TCANTYTCGG	17	2.5	No		CTGGAGGCTG	MTGGAGGCTG	39	20	No
GCF_002221505.1	3832	AAAAGGAAAA	NWNAGGANNN	2673	6.6e-120	Yes	RBS-motif	TTGAGCGTAC	TTGAGCGTAC	11	2.7	No		CACCGAACCT	CACCGAACCT	3	1300	No
GCF_003966975.1	3077	AAAAGGAGAA	NNNAGGAGRN	1228	1.8e-180	Yes	RBS-motif	TTTTGGAAGG	TTTTGGMAGG	9	600	No		CAACCTCGCC	CAMSCTCGCC	2	3100	No
GCF_021173085.1	4858	CCAGGAGACC	NNAGGAGNNN	1893	2.5e-165	Yes	RBS-motif	TTTCTTCTTC	TTTYTKYTBC	47	2.6e-06	Yes		TTGAGTTTGA	TTSRRTTTGM	6	2300	No
GCF_002009235.1	3370	AGGAGGAAAT	AGGAGGNNNN	3036	0	Yes	RBS-motif	CCCTTCGACA	YCCTTYKACA	2	3800	No		CAGGCCATTT	CAGGCYATTT	2	11000	No
GCF_001465835.2	3331	AGGAGGAAAT	AGGAGGNNNN	2578	4.7e-316	Yes	RBS-motif	AAAGGAAGTG	AAAGGAWGTK	63	3.2	No		CGCTTTTCGC	CGYTTKTCSC	5	11	No
GCF_006337125.1	3142	GGCTAGGCTG	NSSTASSNTG	1143	6.5e-129	Yes	-10-motif	CCCGAGGAGG	NNSRAGGAGN	498	3.8e-68	Yes	RBS-motif	CCGAAAGGAC	MCGRAAGGAC	39	32	No
GCF_000953655.1	3154	AAAGGAGAAA	NAAGGARNNN	1288	1.4e-91	Yes	RBS-motif	CTACTGAGGA	YWAYWGAGGA	42	39	No		CAACCCAAGC	CAMCCCAAGC	2	3400	No
GCF_028607105.1	4371	AAAAAGGAGA	NNNAAGGAGN	1315	2.4e-19	Yes	RBS-motif	GGGATTTTCC	GGRNTTTTCM	36	0.014	No		TATTCTTTCA	TWTTSTTTCA	7	73	No
GCF_001547935.1	4591	AAAAGGAGAA	NNAAGGANNN	2445	4.2e-132	Yes	RBS-motif	TGACCTCAAG	TGACCTCAAG	60	3.7e-30	No		TATACCCAAA	TATACCCAAA	58	6e-23	No
GCF_001974985.1	3307	CGTAGGCTGG	SSTAGNSTSG	690	3.1e-99	Yes	-10-motif	CGGAAGGAGC	NNNRAGGAGN	781	5.8e-78	Yes	RBS-motif	CAGGAAGACA	CAGRAAGACA	11	33	No
GCF_017161425.1	3324	CGAGGAGGCC	NNRGGAGNNN	2008	4.2e-94	Yes	RBS-motif	TAATTTTTAT	TMWTKTWTAK	3	180	No		CAATGTTGTT	CAATKTTGTT	2	690	No
GCF_001008165.2	3259	AAAGGAGATT	RRAGGAGWNN	678	4.2e-21	Yes	RBS-motif	GGCCTGATCC	GGSCTGWTCS	40	64	No		CTGCATCTCG	CTGCATMTSG	13	870	No
GCF_018798885.1	4464	CAAAAGGAGA	NNNNAGGAGN	2307	4.3e-42	Yes	RBS-motif	TGAAAGGCCG	TGAAAGGCYG	40	41	No		TTTACTTTTG	TTKDYWTTTG	8	76	No
GCF_011046895.1	4582	AGGAGAAAGC	NGGAGNNNNN	2587	5.8e-71	Yes	RBS-motif	TCCGAAAGGT	TYYGAAAGGY	28	1900	No		ACTTTTCTTG	WCTTTTYTTG	2	6400	No
GCF_010450875.1	3549	CGAAGGAGAA	CGAAGGASAM	118	3.2e-08	Yes	RBS-motif	ACAGGAGAGA	ACAGGAGMGW	112	0.64	No		CGAGGGGATG	CRAGGGGAYG	34	200	No
GCF_002804065.1	3169	AAAGGAGGGG	NRAGGAGGNN	2639	2.2e-108	Yes	RBS-motif	TTCTGTTATA	TTYTRTWRTA	6	550	No		TATCATAGAA	TATCATAGAA	4	100	No
GCF_012848855.1	3059	AAGAAGGAGA	NNNNNGGAGN	1651	2.7e-18	Yes	RBS-motif	TGATATTGAC	TKATATTGAC	4	730	No		CTTTTTGAAG	CTTTTTGAAG	2	1400	No
GCF_002504165.1	3599	AAGGAGCCCC	RAGGAGNNNN	1559	6.7e-120	Yes	RBS-motif	AGGGAATTTC	RGGGAATTTC	14	110	No		TTATCCCGTT	WTATYCMGTT	3	2200	No
GCF_001455205.1	3050	AAAAAGGAGA	NNNNAGGAGN	996	3.8e-94	Yes	RBS-motif	GAAGGGCATC	GAAGGGCATC	9	0.51	No		TGGTTGTGGG	TGGTTGTGGG	4	180	No
GCF_001688845.2	2690	CAACGATTCC	CAACGATTCC	29	7.4e-15	No		TAACTTTGCA	TAAYTTTGCR	63	5.2e-14	Yes	-10-motif	AGAAAGGAGG	RGAAAGGAGG	20	3.6e-08	Yes	RBS-motif
GCF_004135935.1	3186	ATTTCCGGAG	HTTTYNGGAG	106	3.7e-06	Yes	RBS-motif	GGGAGATTTT	NGGRGATTTK	54	0.31	No		ATTTCGATAT	ATTTCGATAT	2	2400	No
GCF_900638245.1	3002	TTATTTTTGC	TTAWWTTTGY	132	8.2e-25	Yes	-10-motif	GCGCGCGTAA	GCGCBVRTAA	8	0.36	No		CCGCAACCTC	CCKCAACYTC	6	5.1	No
GCF_001507665.1	3237	GGTACACTGC	SSTANNCTGN	1226	1.1e-300	Yes	-10-motif	CCCAGGAGGC	NNMMGGAGGN	728	2.2e-126	Yes	RBS-motif	GAGGTGACCC	GAGGTGAMCS	32	2.5	No
GCF_000024825.1	4447	AAAGGAGAAA	NNAGGANNNN	3187	8.1e-136	Yes	RBS-motif	TCGCCACCCC	TCGCCRSCYC	2	6400	No		CGTACCGGCA	CKTWCCGGCA	2	22000	No
GCF_025758395.1	3044	CCTAGGCTGG	SSTAGSSTSG	549	1.5e-137	Yes	-10-motif	CCGAAGGAGC	NNNRAGGAGN	863	6.9e-69	Yes	RBS-motif	AGAATGAGAG	AGAATGNGMG	15	750	No
GCF_001187845.1	3253	AAGGAGACCC	AAGGAGNNNN	1395	2.3e-37	Yes	RBS-motif	TTTGTTGGGG	TTTKTTKGKG	16	14	No		TTGAAAGGCT	TTGAAAGGBN	35	53	No
GCF_001997295.1	2925	CTAGGCTGGG	STAGNSTGGN	608	2e-84	Yes	-10-motif	CAAGGAGGAC	NNAGGAGNNN	596	1.2e-78	Yes	RBS-motif	GGCACGATGG	GNCANRATGG	61	1.9	No
GCF_009938225.1	4133	TAAGGAGAAA	WAAGGARNNN	1526	4.1e-71	Yes	RBS-motif	TCGGATTTTT	TCGGAKTWTT	21	370	No		CTAGGCGGCG	CTAGGCGGCG	2	2100	No
GCF_010669145.1	5660	AAAGGAGAAA	NNNGGAGRNN	1836	1.9e-52	Yes	RBS-motif	CTTTTGGGGC	CTTTTSGGGC	34	0.052	No		GGGATTTTTC	RGGWNTTTTC	47	0.56	No
GCF_900637895.1	2829	TTATTTTTGC	TTAWWTTTGN	118	2.8e-26	Yes	-10-motif	TGCCCCTTAA	TGCVCCTTAA	23	0.025	No		TTTGTAAAAA	TTTGNNAAAA	64	76	No
GCF_000260985.4	2947	TTTAAGGAGA	NWNMAGGAGN	813	6.1e-54	Yes	RBS-motif	GGGCTCAAGT	GGGCTCAAGT	10	0.0012	No		TATAAAGAGG	YNTAAWGAGG	45	18	No
GCF_900637635.1	2810	AAAGGAGAAA	NAAGGAGNNN	1337	6e-90	Yes	RBS-motif	CTCCTCCTGG	YTYCTCCTSG	3	9500	No		CCAACCAACC	SCAHSCMACC	3	24000	No
GCF_004011095.1	2971	CGGAGGAGCA	NNRAGGAGNN	581	3e-73	Yes	RBS-motif	CCTAGCCTGG	SSTASNSTSG	363	1.5e-70	Yes	-10-motif	GGCAGGATGG	GGCAGGATGG	35	33	No
GCF_010509575.1	2923	AAAGGAGGAA	AAAGGAGGNN	2668	0	Yes	RBS-motif	TTATTACCCT	TTMTTAYCCT	4	88	No		CCGTTCCGCT	CYKTTCCGCT	4	92	No
GCF_001308265.1	3043	AAAGGAGACC	NNNGGAGNNN	1654	1.4e-79	Yes	RBS-motif	TGAGGCCGCA	YGAGGCSGCA	16	200	No		CCCGTTCTTT	YYCGTTCTTT	2	4500	No
GCF_013201725.1	2954	AAAGGAAAAA	WAAGGANWWW	2197	0	Yes	RBS-motif	CCTTAACCGC	CCTTWWSCKC	2	77	No		TCCTACTCCA	TYYTWCTCCA	2	1200	No
GCF_006459125.1	2949	AAAAAGGAAA	WWWAAGGANW	2084	2.1e-307	Yes	RBS-motif	ACTACACAAA	MCWMCACMAM	5	280	No		AAAATTCCCC	AVWWTYCCCY	3	920	No
GCF_002278075.1	8058	CCAAGGAGAC	NNNNGGAGNN	3395	6.9e-169	Yes	RBS-motif	TCATGGATAT	TCATGGATAT	10	6.1	No		TTTTTCGTCC	TTTTTCGWCC	8	280	No
GCF_003344925.1	2638	ATTTTTGCAG	ATYTTTGCRS	28	0.00014	Yes	-10-motif	GCAGTTGCTG	GCWSTTGCYS	3	51	No		CAACCGGCGC	CAWYSGGCGC	2	420	No
GCF_014898175.1	2325	GAAAGGAGGC	NNAAGGAGNN	1333	5.6e-245	Yes	RBS-motif	GGCTACACTG	SSYTACACTG	41	2.3e-06	Yes	-10-motif	GTGTATTATG	GTGTATTATG	2	1100	No
GCF_000242915.1	2856	AAAAGGAAAA	WWAAGGANWW	2074	6.4e-223	Yes	RBS-motif	CCCTCGTATC	CCCTCKTWTS	2	2100	No		TTTTAGCTAC	TTTTAGCTAC	3	2200	No
GCF_011047135.1	2707	CGTAGGCTGG	SNTAGNSTNR	386	1e-69	Yes	-10-motif	CGGAAGGAGA	NNNRAGGAGN	560	2.9e-59	Yes	RBS-motif	TTCGATACTT	TTCGATACTT	12	0.28	No
GCF_001028625.1	2715	AAGGAGATTC	AAGGAGAWTN	130	6.2e-21	Yes	RBS-motif	GAAAGGATTT	RAVAGGAYYK	39	0.017	No		GCCCATATCG	SCSCATWTCS	21	45	No
GCF_002117085.1	2562	TTATTTTTGC	NTATYTTTRN	206	3.1e-43	Yes	-10-motif	AGGTGATCCC	AGGTGATSCC	2	1600	No		GACCGCCTTT	GASCGCCTTT	2	1800	No
GCF_001634285.1	3237	AAAAAGGAGG	NNAAAGGAGG	2650	6.8e-216	Yes	RBS-motif	CTCCTCTCTC	YTCMTSNMNC	26	8.7e-10	Yes		CTTGTTGCTC	CTTGTTGSYC	7	14	No
GCF_002356555.2	2534	AGGAGGAGAA	NGGAGNNNNN	948	1.9e-98	Yes	RBS-motif	TACTCTACTT	TACTCTAYTT	8	480	No		CAACTTAAGG	YAACTTAAGG	8	47000	No
GCF_004293625.1	2427	TTAAGGAGAA	WWNAGGARWN	1207	3.5e-86	Yes	RBS-motif	ACCGGCCGGT	ACCGGCCGGT	14	8.3e-06	No		AGGCTTTGCC	AGGCTTKSCM	7	3300	No
GCF_003589745.1	2557	AAAAGGAGGA	NWWAGGAGRW	1621	1.1e-316	Yes	RBS-motif	TCAGAAAGGT	TYAGAAAGGW	46	1	No		CGCAACCGCC	CKCHWCCVCY	4	22	No
GCF_028553745.1	4023	AAAGGAGAAC	NVAGGAGNNN	1092	8.5e-88	Yes	RBS-motif	AGAGGTTTCC	WGAGGTTTYC	27	180	No		CTTTTTCTGG	MTKTTTCNGG	7	67	No
GCF_001941465.1	2487	AGAAAGGAGA	NNNAAGGANN	935	1.6e-111	Yes	RBS-motif	GCTAGGGTGG	SYTAGNSTKK	243	1.6e-23	Yes	-10-motif	CCTATTCTTC	CCTATTCTTC	17	3e-12	No
GCF_008838325.1	2705	AGGAGGCGCC	NGGAGGNNNN	1089	1.5e-150	Yes	RBS-motif	CGGTACACTC	NSSTACMMTS	449	2.3e-77	Yes	-10-motif	GTGATACACT	GTGAYAMACT	3	2800	No
GCF_003606365.2	2474	AAGGAGGAAA	WAGGAGRNWW	1722	9.3e-260	Yes	RBS-motif	GCCGTCCCGG	GYCGTCYCKK	2	5900	No		CATCTCCCAA	YATYTYCCMA	2	12000	No
GCF_028743495.1	2689	AGGAGGAAAA	AGGAGGNNNN	2404	0	Yes	RBS-motif	CCCCAAACCT	CYCCRWACCT	2	470	No		AACGTTCGTC	MACGTTCKTC	2	5300	No
GCF_028609865.1	2386	GAAGGAGCCC	NAAGGAGNNN	657	6.4e-118	Yes	RBS-motif	CTAGACTGGG	NTANNSTBGS	413	5.2e-65	Yes	-10-motif	AGAAAGGGGC	MGAAAGGSRM	57	0.21	No
GCF_011046975.1	2451	CGTAGGCTGG	NNTASSSTGG	440	1.8e-73	Yes	-10-motif	GGAAGGAGAC	NNRAGGAGNN	516	1.2e-45	Yes	RBS-motif	GGGAGGATGG	GSSAGRATGG	82	0.0028	Yes	-10-motif
GCF_019048165.1	2361	AAGGAGCACC	AAGGAGNNNN	657	1.4e-104	Yes	RBS-motif	GGGTAGGCTG	NNSTANNSTN	509	1e-43	Yes	-10-motif	GTGCCACAAT	GTGSCAYAAT	25	2.5	No
GCF_001971585.1	2495	AGGAGGAAAT	AGGAGRWWWW	1654	0	Yes	RBS-motif	CTTCAGCACA	CTTCARCACA	3	3100	No		CCCAAAATTC	CCCARMRTTC	2	3500	No
GCF_016889465.1	2345	AAGGAGAAAT	AAGGAGNNNN	716	3.2e-87	Yes	RBS-motif	GCTAGACTGG	RSTAGRCTRG	150	4e-13	Yes	-10-motif	TCTTGTGTCC	TCTTGTGTCC	15	3.2e-06	No
GCF_902702935.1	2303	GAAAGGAGAA	NNAAGGANNN	804	3.4e-104	Yes	RBS-motif	CGGTAGGGTT	CKGTAGGGTT	7	440	No		AAGAAAGGCT	AMGAAAGGCT	11	860	No
GCF_001643775.1	1941	CGAAAGGAGG	NGRAAGGAGN	995	1.6e-149	Yes	RBS-motif	CCGAAGAGGT	CCGAAGAGGT	14	0.016	No		TTAGGAGGTT	HTAGGAGGYN	76	0.34	No
GCF_900187165.1	2351	AAGGAGGTAT	WAGGAGGNNW	1958	0	Yes	RBS-motif	AACGACCCTC	MACGWCCYTY	4	4.7	No		CACAACAGCA	SACARCWGCA	2	3300	No
GCF_000763575.1	2441	AAAGGAGGTG	WAAGGAGGNN	2058	2.1e-281	Yes	RBS-motif	TTTTTTCCCC	TTTTTTCCCY	2	9.2	No		CAAACCCTAC	SWRAYCCTAC	2	48	No
GCF_028609845.1	2030	AAGGAGGACC	RAGGAGNNNN	697	9e-69	Yes	RBS-motif	CGGCTAGACT	SSNNTANNNT	297	4.7e-20	Yes	-10-motif	TGGCACAATG	KGGCACAMTG	17	4.3	No
GCF_013201705.1	2389	AAAGGAAAAA	AAAGGANWWW	1625	4.2e-314	Yes	RBS-motif	TTGGAGAAAA	TTGGAGWWAM	26	1.1	No		GCTAGTGGGA	GCTAGTGGGA	2	250	No
GCF_016767175.1	2197	AGGAGGTATA	AGGAGGNNWW	1835	0	Yes	RBS-motif	CCCCAAATGC	CCCCAWATGY	4	0.082	No		TGCATCGACC	TDCATSDASC	4	1100	No
GCF_011207455.1	2187	TTTAAGGAGG	NNNAAGGAGG	1172	0	Yes	RBS-motif	GCCTTTTCTC	GCCTTTHCTN	15	4.7	No		GCTTTTTTAG	RSTTTTTTAG	12	810	No
GCF_028609825.1	2133	AAGGAGGACC	AAGGAGNNNN	506	6.1e-96	Yes	RBS-motif	GCGGTAGGCT	NNNNTANNNT	632	1.3e-77	Yes	-10-motif	GGAGGTGGCG	GGAGGTGKMS	32	1.2	No
GCF_001636015.1	2191	ATAAGGAGAA	WWWAGGANWN	1032	2.1e-154	Yes	RBS-motif	CACCGCGCCC	CAYCGCGCCS	2	2200	No		GGAGGGGGTG	GGAGGGKGTG	4	8600	No
GCF_017310505.1	2040	AAAAAGGAGA	AAAAAGGAGR	258	1.6e-52	Yes	RBS-motif	TTTTTTTTTT	TYTTTTTTTT	113	5.6e-16	Yes		CCCCTGCGCC	SCCCTSCNCC	12	0.6	No
GCF_000723465.1	2751	AAAGGAGGTA	AAAGGAGGNN	2398	0	Yes	RBS-motif	TTCCATCGGC	TTCYMTCKKC	2	440	No		CGTCCTTGCC	CKTCCTTKCY	2	450	No
GCF_008806995.1	2007	AAAGGAAAAA	WAAGGARNNN	1185	3e-179	Yes	RBS-motif	GCCGTCTGAA	GCCGTCTGMA	23	6e-08	Yes		CAGACGGCCT	CAGACGGCCT	14	0.92	No
GCF_003574215.1	2169	GAAAGGAGCG	NNRAGGAGNN	722	3.7e-187	Yes	RBS-motif	TTTTTGGAGT	TTTTYKNWKN	62	1.5e-09	Yes		CGTCTTTTCC	MVTCTTTTCC	7	320	No
GCF_002211785.1	2405	TAAGGAGATA	WWAGGAGAWW	731	3.6e-118	Yes	RBS-motif	CCTATTTGGG	CYKAKTTGGS	58	1.6e-61	Yes		TAGGCAGGAG	TAGGCAGGAG	15	3.2e-07	No
GCF_014541205.1	2049	ATAAAAGGAG	WWWWNAGGAR	1519	9.1e-268	Yes	RBS-motif	GACCGCTTGT	RACCGCTTGT	9	0.0071	No		CTTTCTGCCA	CTTTCTGCCA	2	9.7	No
GCF_020889625.1	2791	CGCTAGACTG	CNCTANRCTG	868	2.1e-245	Yes	-10-motif	CCAAGGAGGA	NNMAGGAGNN	585	7.1e-96	Yes	RBS-motif	TGTAATTCTG	TGWRMTTCTG	39	1.7e-14	Yes
GCF_011455495.1	1969	AAGGAGAAAA	AAGGARAANN	1177	3.2e-241	Yes	RBS-motif	GACCGCTTGT	GACCGCTTGT	8	0.00021	No		TTGAGGTTTT	TTGAGGTKTT	18	0.011	No
GCF_002005405.1	2008	AGGAGGAAAA	AGGAGGNNNN	1889	0	Yes	RBS-motif	CCCCGCCAGA	SCCYKCCMGA	2	990	No		CGTGATTCCT	CGTKMTTCCT	2	290	No
GCF_000785105.2	1977	AGGAGGAATT	AGGAGRNWNN	1818	0	Yes	RBS-motif	CCCTTTCTGC	YCCTTTYKGM	5	1400	No		TACGACAACC	TACGMCWMCC	2	6700	No
GCF_003290445.1	1916	AAAGGAGAAA	WWAGGANWWW	1062	5.9e-107	Yes	RBS-motif	CTCTACCAAT	CTCTACCAAT	4	590	No		CCTGCTAATC	CCTGCTWATC	2	1300	No
GCF_004299785.2	2035	AAAAAAGGAA	WWWWAAGGAN	1315	1.9e-289	Yes	RBS-motif	TTTTGGAGTA	WTTTGGAGWW	39	0.012	No		TCCTTTCTCT	HCHTTTCHCT	4	190	No
GCF_029632765.1	1716	AAGGAGAAGC	AAGGAGNNNN	509	1.8e-98	Yes	RBS-motif	CCGGTAGACT	SSGSTANACT	100	4.5e-18	Yes	-10-motif	TTTTTGGAGG	TKTTTGGAGG	23	0.00051	Yes	RBS-motif
GCF_002278035.1	5275	AAGGAGAAAA	NNGGAGNNNN	2527	2.1e-66	Yes	RBS-motif	CGCCTGAGGC	CKMYTGAGGC	7	4500	No		GCGCCCCCCC	GCKCCYCCCC	2	6400	No
GCF_013315815.1	1880	AGGAGGAAAA	AGGAGGNNNN	1750	0	Yes	RBS-motif	TGACGGCCCC	TGRCKGCCCC	2	3000	No		TCACATACCC	TCACMTWCYC	2	9700	No
GCF_000743945.1	1654	TAAAAGGAGA	WWWWAGGARN	663	1.7e-90	Yes	RBS-motif	CCCCCCCCAC	CCCHYCYCNY	8	0.15	No		ACCATCGAGC	HCCATCGAKC	3	440	No
GCF_013177655.1	1838	TAAAAAGGAG	WWWWAAGGAN	1240	0	Yes	RBS-motif	GGGGGGGGGT	GGGGGGGGGT	6	0.025	No		TGGTTACGCT	TGGTTACGCT	2	640	No
GCF_001602095.1	1726	ATAAAAGGAG	NWWWAAGGAR	1018	0	Yes	RBS-motif	GGTGGCGCGC	RKNGGCGCKC	17	90	No		GCGTATGGTG	GCGTATGGTG	2	550	No
GCF_005083985.2	1975	AAAAAAGGAG	WWWAAAGGAN	1598	0	Yes	RBS-motif	CTTCTTTTTC	CYTCTTTTYM	6	0.16	No		CGAACTTACC	CKAMCKTMCC	3	290	No
GCF_013372205.1	1804	TTAAAAGGAG	WWWWAAGGAN	1001	0	Yes	RBS-motif	CTTCGCGTGG	CYTMGCKKGG	3	290	No		CGGAGCTTTT	SGGRGYTTTT	8	550	No
GCF_000737865.1	1370	GAAAGGAGGA	NNAAGGAGNN	446	2.2e-125	Yes	RBS-motif	CGCTAGACTG	CNNTASWCTG	54	1.8e-06	Yes	-10-motif	CGGAAAGGGG	YNGAAAGGNN	45	540	No
GCF_012222965.1	1577	ATAAGGAGAA	WWWAGGAGAW	413	1.5e-84	Yes	RBS-motif	TGTTATGTTC	TGTTATGTTC	16	7.8e-09	No		TTCTGTTTTT	TTCTGTTTTT	13	3.1e-08	No
GCF_001989575.1	1732	AAAAGGAGGA	WWAAGGAGNN	1473	0	Yes	RBS-motif	ACTTCACAAC	ACTTYRCAAC	2	36000	No		TGATCCGGCA	TKATCSGGCM	2	97000	No
GCF_024397795.1	1853	AAGGAGAAAA	RAGGARNWWW	1559	3.4e-191	Yes	RBS-motif	TCGCTACTCC	TCDCTHCHCC	4	0.06	No		CAGAGACCCC	CAGWKAYCCC	2	1200	No
GCF_000736415.1	1796	AAAAAGGAGA	WWWAAGGANW	1410	0	Yes	RBS-motif	GTCGCACTTC	GTCGCMYTTS	2	2900	No		CCGCGTTGGG	SSGYGTTGGG	2	6400	No
GCF_013201645.1	1736	TATAAAGGAG	WWWWAAGGAN	1164	0	Yes	RBS-motif	TTTTGGAGAT	WTTTGGAGNT	35	0.00012	Yes	RBS-motif	CTTCCAGCGG	STWSCANCGG	6	0.24	No
GCF_013201605.1	1615	AAAAAAAGGA	WWWWWAAGGA	1079	0	Yes	RBS-motif	TATTTTGGAG	TWYTTTGGAG	14	100	No		GGCGGTGGTG	GSYRGTGGTK	3	2000	No
GCF_013372105.1	1614	AAAAAAAGGA	WWWWWAAGGA	1068	0	Yes	RBS-motif	TGGGGGGGGG	TGGGGGGGGG	4	13	No		CAAGTGCACC	CAAGTGSWSC	2	5800	No
GCF_002355535.1	1571	CTAGGCTGGA	NTAGNCTNRA	306	2.4e-61	Yes	-10-motif	AAAGGAGAAC	NAAGGARNWN	270	2.3e-57	Yes	RBS-motif	TGGCAGAATA	TGSCAGAMTR	20	2.4	No
GCF_004359375.1	1514	AAGGAGGTTT	AAGGAGNNNW	1405	9e-274	Yes	RBS-motif	CGTAACAGCC	CGTWWCAGCC	2	3400	No		CGTCTGCTAA	CGTCTGCTAR	2	5800	No
GCF_002795265.1	1375	AAAGGAGAAA	WAAGGAGRWA	1173	6.9e-308	Yes	RBS-motif	GTACATACTA	GTACATACTA	10	5.8e-05	No		TCACTCCTTC	YNWCTMCTKC	7	0.048	No
GCF_019357495.1	1546	AGGAGGAAAT	AGGAGRNWWW	1112	0	Yes	RBS-motif	CCTTACCGAC	CCTTACCGAC	5	0.00091	No		GAAAAGACGC	GAAAAGACGC	6	3900	No
GCF_008245045.1	1531	ATAAAGGAAA	WWWAAGGANW	944	0	Yes	RBS-motif	CACCGGAGGT	CACCGGAGGT	2	73	No		TGGCGGTGGT	WGGYSGTGGT	3	320	No
GCF_000402035.1	6370	AAAGGAGACA	NNNGGAGNNN	2795	5.2e-122	Yes	RBS-motif	ATAAAATTTT	ATWARATTTT	2	7100	No		TTTGTACTTA	TTTKTAYTTW	2	6700	No
GCF_001262715.1	1090	AAAGGAGAAA	AAAGGAGNWW	874	0	Yes	RBS-motif	CTTACTCTTT	CTTMSTBYTT	3	1300	No		TGATACAATC	TGATACAMTC	4	1700	No
GCF_000941075.1	761	AAAGGAGAAA	AAAGGARWWW	451	1.6e-102	Yes	RBS-motif	TTCATTATTT	TTYMTTATTT	14	3.9e-05	No		CCCGCTCTTT	CBMKYTYTYT	7	7.7	No
GCF_900660495.1	795	AAGGAGAAAA	AAGGAGNWAW	375	1.9e-230	Yes	RBS-motif	TAATAAGAGC	TAATAAGAGC	21	2.2e-27	No		TGTCACACCC	TGTCACACCC	5	9.2e-12	No
GCF_024918975.1	855	AAAGGAGAAA	AAAGGAGRWW	652	7.1e-286	Yes	RBS-motif	TAAATGCTTC	TAAATGCTTC	12	7.6e-16	No		CTACAAATAC	CYWCAAATAS	6	650	No
GCF_033546915.1	690	AAAGGAGAAA	WAAGGAGNWW	322	1.6e-233	Yes	RBS-motif	ATCATTTTGC	ATCATTTTGC	16	9.5e-29	No		AGAAAGGATT	RGAAAGGATW	20	0.24	No
GCF_001945665.1	1287	TAAAAGGAGA	WWWAAGGAGN	720	3.6e-225	Yes	RBS-motif	ATCTCTCAGC	RTCTCTCADC	4	52	No		CAAGTGAGGG	CWWGTGWGGG	10	33	No
GCF_002749675.1	726	AAAGGAGAAA	AAAGGAGAWW	620	2.2e-267	Yes	RBS-motif	CAGCAACCAC	SMGCWASYRC	2	2000	No		TGCGTGAAGC	TKSGTGWWGC	2	38000	No
GCF_002804205.1	698	AAAGGAGAAA	AAAGGAGNNN	643	1.2e-180	Yes	RBS-motif	GCTTTCTTAC	KCTTTYTTAC	2	1200	No		CCCAAGTTTT	CCSMAGTTTT	2	1300	No
GCF_006228185.1	630	AAAGGAGAAA	AAAGGAGNWW	313	1.2e-177	Yes	RBS-motif	TAAAAGAGGT	NAAAAGAGGT	26	0.0004	Yes	RBS-motif	CCAGAAACAC	CCAGAAMCAC	5	19	No
GCF_000695835.1	646	AAGGAGGAAA	AAGGAGNWWW	366	2.7e-193	Yes	RBS-motif	CTACAAACCC	CTACWAWCCS	7	4.2	No		ATATATAATT	DTWTATAATT	23	4.8	No
GCF_033546815.1	543	AAAGGAGAAA	WAAGGARRAA	319	9.1e-149	Yes	RBS-motif	TTTTATAATT	NTYTATAATT	46	3.4e-14	Yes	-10-motif	AAAAGAGGTT	AAWAGAGGTT	14	28	No
GCF_008704715.1	8594	CCAGGAGGCC	NNNGGAGNNN	3187	3.6e-90	Yes	RBS-motif	CCCTACGGTG	NSNTASSSTS	614	3.6e-21	Yes	-10-motif	ACGGAAGGCC	MMGGAAGGNM	187	18	Yes	RBS-motif
GCF_000242455.2	7282	CCAAGGAGGC	NNNNGGAGNN	4446	1.4e-114	Yes	RBS-motif	TCATGATTTT	TYWTGATTTT	2	4800	No		ATTGAGAGAT	WTTGAGAGAW	8	14000	No
GCF_019397265.1	8479	CAAGGAGGCC	NNRGGAGNNN	2419	2.4e-61	Yes	RBS-motif	TACCGTCGGG	TANSNTCSRD	210	0.021	Yes	-10-motif	AAGGGTGATC	DAGGRTGATC	56	8.6	No
GCF_000172155.1	6208	GGAAAGGAGG	DNRARGGAGG	157	3.9e-14	Yes	RBS-motif	AAGCAGAAAG	AAGCAGAAAG	8	850	No		AAGCTGGGAG	AAKYTGGKWG	12	1700	No
GCF_000058485.1	6059	GAGGAGGGCC	RAGGAGNNNN	1248	2.5e-42	Yes	RBS-motif	GTCGTAGGCT	KYCSTASSST	81	1.7	No		CCGGGAGGTC	CNKGGAGGTS	61	98	No
GCF_000739085.1	7400	GAGGAGGGCC	RAGGAGNNNN	1753	2.5e-75	Yes	RBS-motif	CGGCTAGGGT	CNSNTASSST	444	9.9e-17	Yes	-10-motif	GTGGCAGGAT	STGSSANGAT	108	280	No
GCF_000758705.1	6174	AAAGGAGGAA	NAAGGAGGNN	5412	0	Yes	RBS-motif	CAGCCTTTTC	CRKCCTTTTC	2	10000	No		TACATCTTTT	TMCWTYTTTT	2	18000	No
GCF_034479515.1	5439	AATCAAGGAG	NNNNNNGGAG	2368	1.9e-120	Yes	RBS-motif	TTTTGAAAGG	TTTTGAAAGS	30	3.7	No		TTTTATTTTT	TTTTWTTWTT	5	400	No
GCF_000237305.1	7146	AGGAGGCGCC	NGGAGNNNNN	2685	9.8e-67	Yes	RBS-motif	CGTAGCGTCG	SNTASSSTSS	488	4.7e-13	Yes	-10-motif	CGGAAGGAAC	NGRAAGGMMN	269	3e-09	Yes	RBS-motif
GCF_000512205.2	6185	AAAGGAGAAG	NMNGGAGNNN	1822	5.5e-36	Yes	RBS-motif	TCGTTTTGGG	TCGTTTTGSG	18	500	No		ATGTTTCCGG	MTSTTTYCGG	15	400	No
GCF_019456675.1	5940	TAGGCTGGCC	TASNSTSNNN	817	5.9e-12	Yes	-10-motif	CCGAAAGGAA	NNGARAGGAN	297	1.7e-08	Yes	RBS-motif	ACGGAGGAGA	NNNRAGGAGM	378	7.4	Yes	RBS-motif
GCF_000723165.1	5160	TTAAAGGAGA	NNNNAGGARN	1982	4.5e-92	Yes	RBS-motif	TTAATTAATT	TTAATTAATT	20	0.33	No		TTTTTGAAAG	TTTTTKAAAG	32	0.15	No
GCF_900475945.1	5335	ATAAGGAGAT	NNNAGGAGNN	2530	8e-153	Yes	RBS-motif	AAGAGGGTTT	AWGAGGGTTT	33	0.034	No		ATAAGAGAGA	ATAARAGAGN	19	11000	No
GCF_022374875.2	5859	GCTAGGGTGG	NNTASNSTSN	939	6.2e-47	Yes	-10-motif	CCGAGGAGAC	NNRAGGAGNN	576	8.2e-34	Yes	RBS-motif	GAAAGGACCC	GAAAGGANCN	303	7.6e-07	Yes	RBS-motif
GCF_000145275.1	4399	AGGAGGAAAA	AGGAGRNWWW	3358	0	Yes	RBS-motif	CTCAGGATGC	CTCAGGATGC	7	15	No		TCTCTCATTA	TYWCTCWTTR	3	5500	No
GCF_000018865.1	4059	GAAAGGAGGA	NNRAGGAGNN	2429	8.2e-171	Yes	RBS-motif	CGGCTGGCGC	CGGCTGGCGC	44	1.6e-18	No		TTGGAGTAGC	TTGGAGYARC	9	340	No
GCF_900187015.1	4757	ATAAGGAGAA	NNNAGGAGNN	3747	7.1e-127	Yes	RBS-motif	ATAATGAGGC	WTWMYGAGGC	14	63000	No		ATCCCATCTT	ATCCCRTCTT	2	140000	No
GCF_000016425.1	4700	CCGAGGAGGC	NNNNGGAGGN	1649	8.9e-57	Yes	RBS-motif	GTAGGCTCGC	STASSSTSNS	248	2.2e-10	Yes	-10-motif	TGGCAGGATG	KGNCAGGATS	110	5.8e-05	Yes	-10-motif
GCF_000023825.1	4228	TATTTTTGCA	TAWYTTTGCV	138	2e-19	Yes	-10-motif	GGCGGCCTGG	GGHKGCCTGG	4	73	No		ACCGCCCAGG	MCMGCCMRGS	3	270	No
GCF_000281175.1	4059	AAAAGGAGGA	NNRAGGAGNN	1866	1.4e-134	Yes	RBS-motif	TGGTATAATC	TGNTAYAATY	34	3e-06	Yes	-10-motif	GCTGTCTTTT	GCTKTYTTTT	2	7600	No
GCF_016725645.1	4295	TTTATCTTTG	NNTANYTTTG	153	1.3e-11	Yes	-10-motif	AGGAGGAAAA	AGGAGRWWAN	42	15	No		GGAGGTGTCT	GSHGGKGKST	3	430	No
GCF_000016745.1	4540	AAAGGAGGAA	NAAGGAGNNN	3089	3.6e-216	Yes	RBS-motif	GCCCCTACGG	GCCCCTACGG	3	21	No		CTCTTTTTCT	CTCTYTTYCT	3	350	No
GCF_000023465.1	4444	TTATTTTTGC	YTATTTTTGC	48	0.0069	Yes	-10-motif	GCGCAGGGGG	GSKSMRGKGS	10	8.5	No		CCCAAAAACT	CCCAAAAACT	37	28	No
GCF_001886815.1	3816	AAAAGGAGGA	NWNAGGAGNN	1408	6e-164	Yes	RBS-motif	AAAGGAATTC	AAAGGAAWTS	136	5.4e-09	Yes	RBS-motif	TTCTTAGATT	TYNTTADATT	44	0.37	No
GCF_001941975.2	4548	AAGGAGGTAA	NAGGAGGNNN	3752	0	Yes	RBS-motif	CTGCCCCCTT	CTGCSYCCTT	2	290	No		CCGTTCCATT	CCGTTSCWTT	2	3600	No
GCF_000582515.1	4422	AATAAGGAGA	NNNNAGGANN	3163	5e-75	Yes	RBS-motif	GCTCGAGCCT	GCTCGAGCCT	46	8.2e-28	No		CGATCACCAT	CGATCACCAT	2	12000	No
GCF_002250055.1	4852	AGGAGGAAAA	AGGAGGNNNN	4453	0	Yes	RBS-motif	GAGCTCCCTC	KWGSTYCCTC	2	3700	No		TTCCGCAAGT	TTCYKCAAGT	2	18000	No
GCF_025148635.1	3910	ATTTAAAATT	ATYTWAAATT	360	1.7e-14	Yes		GAAGGAGGAG	VAAGGAGGNR	74	4.6e-10	Yes	RBS-motif	GAGCTGAAGC	GAGCTGAAGC	6	0.035	No
GCF_000263195.1	4289	ATTCAACCTT	ATTCAACCYT	51	2.9e-12	Yes		GGGTTAAGGG	GGGTTRRGRG	5	0.74	No		GGTGAGTTTG	GGKGNDTTTG	7	180	No
GCF_019670105.1	4220	ATAAGGAGAA	WNAAGGARNN	2027	9.1e-112	Yes	RBS-motif	GATGAGGTTT	KWTGAGGTTK	31	460	No		AGCTGGAGCA	AGCWGGAGCA	12	5700	No
GCF_003585765.1	4281	GAGGAGGTGC	GAGRAGGTGC	12	0.048	No		TACCTTTGCG	TACCTTTGCN	30	3	No		AAGTATAAAC	AAGTATAAAN	95	0.0014	No
GCF_900478115.1	4170	CGGGAGGAGC	NNNRAGGANN	1262	1.1e-54	Yes	RBS-motif	CGCTAGGCTG	SNNTASNSTS	480	1.5e-27	Yes	-10-motif	GAACGGAGAT	GAACGGAGAH	18	79	No
GCF_025148285.1	4200	AAGGAGGAAA	AAGGAGGNNN	2571	8.5e-294	Yes	RBS-motif	AAGAAAGGAA	MAGAAAGGAA	94	0.75	No		GCTTCCCTTT	GCTTCYYTTT	2	160	No
GCF_000019225.1	3639	AAAGGAGATT	NNAGGARNNN	2324	2.8e-98	Yes	RBS-motif	TGCTCAGGGC	TGCTCAGGGC	10	190	No		CCCTGTGCCC	CCCTGTGYCC	2	17000	No
GCF_000015505.1	5113	AAAGGAGACA	NMAGGARNNN	1687	4e-124	Yes	RBS-motif	TTTTAAAAGG	TTTTWAAARG	57	0.00026	Yes		ATTTCTGGAT	WTTTCTGGAT	6	84	No
GCF_004011135.1	3973	GGAGGAGCCC	NRAGGAGNNC	1012	1.2e-87	Yes	RBS-motif	CTAGCGTGGG	STASSSTSGN	458	4.1e-72	Yes	-10-motif	CTGCTTCAAT	CTGVTTSAAT	23	0.15	No
GCF_000015245.1	3677	AAAGGAGAAA	NNAGGAGNNN	1987	1.7e-112	Yes	RBS-motif	TTGAGGTTTA	YTGAGGTTWA	13	780	No		AAAAAGGACA	WWAAAGGACN	70	2100	No
GCF_019285775.1	3868	GCTAGGCTGG	NNTASSSTSG	495	1.9e-48	Yes	-10-motif	ACCGAAAGGA	AYCGRAAGGA	87	1e-09	Yes	RBS-motif	GGCGAGGAGG	NNNVAGGAGN	479	9.5e-11	Yes	RBS-motif
GCF_003967075.1	4607	TTGAAGGAGA	NNNMAGGAGA	752	2.2e-25	Yes	RBS-motif	GCGCTGCTGA	GCGCTGCTGA	11	140	No		CCTATATCGG	CCYATATYGG	5	930	No
GCF_000953135.1	3700	ATAAGGAGAA	WWAAGGANNN	2669	1.1e-140	Yes	RBS-motif	TCCCTCGGTC	TYCCTCKGTC	2	4400	No		CTGTGACACG	CTGTGRCACG	3	6400	No
GCF_000262305.1	3815	ATCAGGAGAA	NNMAGGAGNN	2975	4.1e-192	Yes	RBS-motif	CAGGCCCCCC	CAGGCCCSCC	2	11000	No		CCAGCTACCG	CCAGCTACCK	2	31000	No
GCF_025151995.1	3795	AAAGGAGGAA	AAAGGAGGNN	3539	9.7e-304	Yes	RBS-motif	TCTTATGGCT	TCTTATGGCT	5	250	No		CAGCCCTTCT	YDKCCYTYYT	3	560	No
GCF_000816845.1	7035	AGGAGGAAGC	NGGAGRHNNN	2090	1.1e-91	Yes	RBS-motif	ATGAAAGGAA	AYSAAAGGAA	74	1	No		TACTTTTCCG	TACTTTTCCB	4	7800	No
GCF_000959365.1	6323	ACAAGGAGAC	NNNAGGAGNN	2234	3.8e-131	Yes	RBS-motif	TTTCTTTCGA	WTTYNTTYSA	80	1.2e-08	Yes		TTCAGGATTC	TTCAGGWTTY	3	1800	No
GCF_000022565.1	3343	CAGGAGAAAC	MAGGAGNNNN	968	4.6e-93	Yes	RBS-motif	TCTTCGGAGA	TCTTCGGAGA	16	6.4	No		CCTAAAATAA	CSTAAAATAR	22	7.1	No
GCF_027571405.1	4341	CGAAGGAGAG	NNNNGGAGNN	1470	1.2e-27	Yes	RBS-motif	CTTTCTTTGA	STWTCTTTGA	5	1300	No		CTTTTTCTGG	YTTTTTCTGG	2	2800	No
GCF_000015725.1	4518	CCAAGGAGAC	NNNAGGAGNN	1345	2.1e-123	Yes	RBS-motif	CCTACAATCC	SCKASAATCS	172	0.017	Yes	-10-motif	TATGTATCAT	TATGTATCAT	2	6.6	No
GCF_025215495.1	3796	TAGGGTGGGC	TASSSTSNNN	805	6.7e-64	Yes	-10-motif	CGGGAGGAGC	NNNRAGGAGN	692	7e-23	Yes	RBS-motif	GGCATAATGG	GSCAYRATSR	122	1100	No
GCF_000023225.1	3462	ATCAAGGAGG	NNNNAGGAGN	1724	8.9e-233	Yes	RBS-motif	CCTTTTTTAT	CNTTTTTBAN	40	3.3e-05	Yes		AGAGGTTTTT	AGAGGTTTTY	6	5100	No
GCF_002355855.1	4553	AGGAAGGAGA	NNNAAGGAGA	931	2.3e-21	Yes	RBS-motif	ATCAGTTGGC	ATCAGTTGGC	2	100	No		ATCAGTTGGC	ATCAGTTGGC	2	100	No
GCF_001687565.2	3670	AGGAGGAATT	AGGAGGNNNN	2765	0	Yes	RBS-motif	TTTTTTTTCC	TTTTTTTTCC	4	43	No		TAGAAAGGAT	YNGAAAGGAW	43	26	No
GCF_000227685.2	3484	CCCAGGAGGC	NNNNGGAGRN	1108	2.6e-61	Yes	RBS-motif	TTCCGGAACC	TTYCKGAWCC	8	28	No		TTTTTCCGGC	TTTTTYMGGC	5	490	No
GCF_024347055.1	4836	AAAAGGAGAA	NNNAGGANNN	3488	6.4e-140	Yes	RBS-motif	TTTCCACTAT	TTTCCMCYAT	3	6900	No		CGCAGAGGCC	YGCAGAGGCC	2	13000	No
GCF_000444995.1	4629	GAAAGGAGAA	NNAAGGANNN	1148	4.8e-23	Yes	RBS-motif	TTTTCCGGAG	TTYTSVGRRG	87	0.93	No		GGAGTGACCC	GGAGTRAYCC	21	6.6	No
GCF_000016165.1	3536	AGGAGGTAAT	AGGAGGNNNN	2760	0	Yes	RBS-motif	CCCTCTCCTC	CCCTCTMYTC	5	0.19	No		CATTCTCTTT	CWTTCYYTTT	5	960	No
GCF_000218545.1	3193	GGGAGGAGGC	NSGAGGAGNN	983	3.9e-104	Yes	RBS-motif	CTAGGGTGGG	STASSSTSGS	441	5.1e-95	Yes	-10-motif	TGGCACGATG	YGSSANRMTG	202	5.1e-18	Yes	-10-motif
GCF_002005465.1	3166	GAAGGAGAAC	NMNGGARNNN	1302	1.2e-27	Yes	RBS-motif	TCGAGGTTTT	TYGAGGTYTT	7	78	No		CTTTATCGTT	CTTTWTCGTT	2	6100	No
GCF_001687665.2	3138	AAAGGAGGAA	AAAGGAGGNN	3137	0	Yes	RBS-motif	CAGCTTTTTT	CRGYTTTTTT	2	6300	No		ACCTTCAAAC	MCYTTCMRWC	2	28000	No
GCF_000223215.1	2888	AAAAGGAGAT	WWWAGGAGWW	2240	0	Yes	RBS-motif	ACTTGAAGCC	ACTTGAAGCC	2	270	No		GGTGGGCGAA	GGTGGGCGAA	2	370	No
GCF_000941055.1	2840	TTACACACTT	TTACACACTT	20	6.5e-05	No		TTATTTTTGC	TTWTTTTKGC	27	0.004	Yes		CCTTGCGGGA	CSTTGCKGGA	2	58	No
GCF_002028405.1	3080	CAAGGAGACC	NNAGGAGNNN	1065	2e-131	Yes	RBS-motif	TTTTGAAAGT	TYTTGAAAGW	3	330	No		CTTTTTCCGA	CTTTTTCCGA	17	2300	No
GCF_001653755.1	2873	GTATTTTTGC	STATYTTTGY	139	2.3e-23	Yes	-10-motif	GCGCAAGAAT	GCGVAARNAT	20	66	No		CCCACGCTCT	CSCACGSTSK	5	180	No
GCF_025152575.1	3001	AAAGGAGGAA	AAAGGAGGNN	2659	0	Yes	RBS-motif	GTTTTTCACC	GTTTTTCWCC	2	6800	No		CACTCTCCCA	CRCTYTCCCM	2	18000	No
GCF_000020005.1	2955	AAGGAGGTAT	AAGGAGGNNW	2612	0	Yes	RBS-motif	TAAACTTCCC	TDAACTDCCC	4	320	No		TAATCCCGCT	TAWTCYCKCT	2	3800	No
GCF_000341345.1	2895	AAGGAGAACC	RAGGAGNNNN	1262	1.1e-126	Yes	RBS-motif	CGGCTAGACT	BSGSTASNNT	425	2.2e-43	Yes	-10-motif	ACAGAAAGGC	ACAGAAAGGS	32	260	No
GCF_001561955.1	2916	AAAAGGAGGT	NWAAGGAGGN	2723	0	Yes	RBS-motif	CCTATCACTA	CYTATCACTA	2	1600	No		CCGCACTCCC	SYGCAYTYCC	2	1200	No
GCF_028743515.2	2699	GTATTTTTGC	GTATYTTTGY	47	0.00014	Yes	-10-motif	GACCTATCGC	SRSCTATSGC	7	270	No		AGGAGGTGAT	RGGAGGTGRT	2	370	No
GCF_000092205.1	2684	CAAGGAGGAA	NNAGGAGNNN	1358	1.3e-135	Yes	RBS-motif	CTGTTTTGGC	CTKTTTTKGC	4	550	No		TTTTATTTTT	WTTTAWTWTT	7	180	No
GCF_003610015.1	2582	AAAGGAGAAC	NNAGGAGNNN	1496	2.1e-203	Yes	RBS-motif	AGAGGTTTTT	HGAGGTKTTY	20	290	No		TTTTCGCTTC	TTTTYGCTTC	2	5100	No
GCF_000178115.2	2794	AAAAGGAGGA	NAAAGGAGGN	2260	1.8e-185	Yes	RBS-motif	CGCATCCTGA	CGCATCCTGA	10	3.7e-05	No		GATCGCTGTG	GATCGCTGTG	10	0.0035	No
GCF_009664085.1	2667	CCAGGAGGCC	NNNGGAGNNN	770	1.3e-61	Yes	RBS-motif	CTGACAATAA	CTGACAATAA	5	2.1	No		TTTAAGGAAC	TTTARGGAAC	6	8300	No
GCF_000305935.1	2832	AAGGAGGTGT	NAGGAGGNNN	2151	2.7e-166	Yes	RBS-motif	GTGATTTCTT	KTDAYTTCTT	11	14	No		TCTTGTCCCC	TCTTKTCCCC	5	53	No
GCF_900187315.1	2765	AAAGGAGGAA	AAAGGAGGNN	2709	0	Yes	RBS-motif	ACCTTACTTG	ASYTTACTTG	2	26000	No		TTATATTGAC	TTMTWTTGRC	2	52000	No
GCF_022749495.1	2589	AAGGAAAAAA	AAGGARNNNN	1573	7.3e-217	Yes	RBS-motif	TTATCGAAGA	TTWYHGAMGA	59	1.2e-21	Yes		CGTCTGAAAA	CGTCTGAAAM	17	5.8	No
GCF_003544935.1	2718	AAAAGGAAAA	WWAAGGANWW	1946	1.4e-318	Yes	RBS-motif	CGGAAACACC	CGGARDCACC	4	28	No		CCTATCCCTC	MYTHYSYCTY	3	8	No
GCF_016127495.1	2635	CAGGAGGACC	VAGGAGNNNN	731	1e-157	Yes	RBS-motif	CCTAGGCTGG	SSTASSSTSN	376	2.8e-66	Yes	-10-motif	TGGCACAATG	TGNSASRMTG	208	7.2e-33	Yes	-10-motif
GCF_002218045.2	3724	AAAAAAGGAA	NNNWNAGGAN	2580	3.8e-114	Yes	RBS-motif	GCGGACTACC	GCGGACTACC	2	0.00078	No		GCGGACTACC	GCGGACTACC	2	0.00078	No
GCF_000213235.1	2601	AAGGAGGTAA	AAGGAGGNNW	2126	0	Yes	RBS-motif	CGTCCCACTG	CRTCYYMCTS	3	22	No		GCACCTTTAC	GCACCTTTWC	4	250	No
GCF_029024945.1	2644	AGGAGGAAAT	AGGAGNNNWW	2041	0	Yes	RBS-motif	CCTTATCTTC	YCTTMTYTTC	2	1100	No		CTCCTGTACT	YTYCTGTRCT	2	5000	No
GCF_017161265.1	2338	AGGAGGAAAT	AGGAGNWNNN	1070	3.4e-207	Yes	RBS-motif	TGCTATACTA	TGCTATAMTN	80	1e-16	Yes	-10-motif	AGAGGTACCC	AGAGGTWCCC	6	210	No
GCF_020099275.1	2287	AAAGGAGAAC	NRAGGANNNN	710	2e-96	Yes	RBS-motif	CCGCTAGACT	BSGNTANNVT	285	4.9e-12	Yes	-10-motif	TGGCACAATA	TGGCACAATN	28	150	No
GCF_000767055.1	2598	AAGGAGGACC	AAGGAGNNNN	849	2.2e-107	Yes	RBS-motif	CTAGACTGGG	NTAGNSTSGS	441	8.1e-73	Yes	-10-motif	ACTTTGTTCC	ACTTTKTTCC	2	6200	No
GCF_000012305.1	2201	AAATAAGGAA	NNWWAAGGAN	1097	2.7e-202	Yes	RBS-motif	CAACGGAGTC	CAACGGAGTC	12	0.00026	No		TGGAGCTGCT	TGGAGYWGCT	6	2400	No
GCF_030440575.1	2213	AGAAAGGAGA	NNNAAGGAGN	636	1.5e-111	Yes	RBS-motif	CTAGACTGGG	CTASNCTNRN	283	5.1e-32	Yes	-10-motif	AAGAAAGGCC	AAGAAAGGCN	40	0.0011	Yes	RBS-motif
GCF_004803795.1	2449	AAAAAAGGAG	WWWAAAGGAN	1370	1.3e-314	Yes	RBS-motif	TGGCGGCGCT	YSGCGGCGCK	26	2.8e-07	Yes		CGAAGGTAAA	CGAAGKTAAA	2	16	No
GCF_038500265.1	2049	AAAGGAGATA	WAAGGANWNN	1463	6.9e-215	Yes	RBS-motif	CCTACCTCTC	CCTACCTCTC	14	2.6e-13	No		ACAGCCTGCC	WCWGCCTGCC	2	600	No
GCF_016725245.1	2445	AGGAGGAAAT	AGGAGNNWWW	1881	0	Yes	RBS-motif	CGAGGTGCTC	YGAGGYGCTC	3	280	No		GGAATCCCCC	GGWMTCSYYC	2	2500	No
GCF_000145215.1	2357	AGGAGGTAAA	AGGWGRNNWN	1792	1.1e-220	Yes	RBS-motif	CTTCAGCCCT	YTTCAGYCCT	5	0.016	No		TTTTCTTACG	TTTKCTTDSS	3	1200	No
GCF_000237205.1	2340	TTTTAGGAGG	WWWWWGGAGN	357	9.1e-53	Yes	RBS-motif	GATCTTTCTC	GATCTTTCTC	18	54	No		AAAAGGAAAA	AARAGGAARR	99	63	No
GCF_000196275.1	3103	CGCTACACTG	SSSTANNCTS	854	3.2e-201	Yes	-10-motif	CCCAGGAGGC	NNNNGGAGGN	1057	5.8e-136	Yes	RBS-motif	TCCGTCGGCT	TCCGTCGGCT	2	1100	No
GCF_020162295.1	2306	AAAGGAAAAA	WAAGGARWAN	1319	2.6e-288	Yes	RBS-motif	GGCAGCCTGA	GGCAGCCTGA	57	5.5e-78	No		TTTTTTTTGA	TTKWTTTTGA	60	0.89	No
GCF_013372265.1	2276	AAAAAAGGAA	WWWWAAGGAN	1689	4.3e-287	Yes	RBS-motif	GACCCACGAT	GACCCACKAW	6	0.018	No		AAATCCACCC	AAHTCCDCCY	4	4.4	No
GCF_001190745.1	2189	TTTAAAGGAG	WWNAAAGGAN	1617	0	Yes	RBS-motif	GCGCGCGCGG	GCGSGCGCSG	10	120	No		GCATCGGCGA	GCWYCGGCGR	3	1100	No
GCF_028609805.1	1990	AAGGAGAACC	AAGGAGNNNN	497	1.5e-107	Yes	RBS-motif	GCGGTAGGCT	SNNNTASNNT	455	8.4e-53	Yes	-10-motif	TGTGGTGTCG	TGTGGTGTCG	11	0.069	No
GCF_000255135.1	2062	AAAGGAGGTG	WAAGGAGGTR	1951	0	Yes	RBS-motif	AACCTCAAAT	MACCTYAAAT	2	23000	No		GTGCGATCCA	GTGYGATYCR	2	120000	No
GCF_000012965.1	2155	AAAAGGAGAA	WWAAGGANWW	1506	4.6e-164	Yes	RBS-motif	TAATCGCGCC	TAATCNCGCY	5	82	No		CTTCTGCTCT	CTTCTGCTVT	4	400	No
GCF_000504085.1	2101	TAAGGAGGTG	NNNGGAGGTG	1532	0	Yes	RBS-motif	CTCCTGCGCT	CYYCWGCGCT	3	1100	No		CCTCCTTATC	CCTSYTTWTC	2	2000	No
GCF_000017865.1	2088	TAAGGAGGTG	NNNGGAGGTG	1635	0	Yes	RBS-motif	CTCCTGCGCT	CTCCTGCGCT	7	7.3	No		CCCTGTTCAT	YCCTKTTYAT	2	5100	No
GCF_030440535.1	1858	GGAAGGAGAC	NNRAGGAGNN	551	7.9e-100	Yes	RBS-motif	GGTAGGCTGG	NNTAGNNTNG	399	9.7e-27	Yes	-10-motif	TGACACAATA	TGNCACAATA	16	0.15	No
GCF_001543175.1	1732	AAAGGAGGAA	AAAGGAGNNN	1588	0	Yes	RBS-motif	CCACTAGCCT	CCMCTAGCYT	2	140	No		ACTCTTTCCG	ACTCTTTCYG	2	240	No
GCF_002104335.1	1872	AATAAAGGAA	WWWWAAGGAN	1267	0	Yes	RBS-motif	GGGGGGGGGG	GGGGGGGGGK	10	0.012	No		TTGGAGCGAT	TTGGAGCRAT	7	390	No
GCF_004214815.1	1924	AAAAGGAAAA	WWAAGGANWW	1455	1.7e-276	Yes	RBS-motif	CTCTTTCTCT	MTYTYYCTCY	12	7.6e-06	No		AACCCAACTT	AAYYCHMCTT	6	22	No
GCF_027946175.1	1985	AAAAAAAGGA	NNNWAAAGGA	1325	4.6e-268	Yes	RBS-motif	AGAGTGAGGA	AGAGTGAGGA	15	4.4	No		ATTTTGGAGT	WTTTTGGAGW	24	3.1	No
GCF_000242335.1	2579	TAATTTTGCA	TAWYTTTGCA	79	1.7e-33	Yes	-10-motif	AAAAGGAGGA	AARNGGAGGM	51	4.7e-07	Yes	RBS-motif	AAGAAAGGAA	AAGAAAGGAA	37	0.12	No
GCF_030440555.1	1625	TTAAGGAGAA	NNAAGGARNN	500	3.1e-76	Yes	RBS-motif	CCGCTAGGCT	NNGSTANRST	211	2.8e-28	Yes	-10-motif	GAAAGGCATT	GAAAGGSNNN	71	0.1	No
GCF_018127785.1	2571	GTAACTTTGC	GTAWCTTTGC	57	3.5e-14	Yes	-10-motif	CCTGTAGTGG	CYYGTRRWGG	29	9.3e-18	Yes		AAAAGGAGGA	RWAAGGAGRA	59	2.7e-10	Yes	RBS-motif
GCF_900475315.1	1754	AAAAGGAAAA	NWAAGGARNN	945	5.6e-177	Yes	RBS-motif	TTCAGACGGC	TTCAGACGGC	17	1.9e-09	No		GCCGTCTGAA	GCCGTCTGAA	19	1.4e-06	No
GCF_001263395.1	1461	AAAGGAGGGG	NAAGGAGNNN	551	5e-125	Yes	RBS-motif	GCTAGGCTGG	SNTAGRMTGG	50	14	No		GTGCCATAAT	GTGCCAYAAT	13	98	No
GCF_000734015.1	1757	AAAAGGAGGT	WNAAGGAGGN	791	0	Yes	RBS-motif	ACCTTAACCT	ACCYWAACYT	24	0.0022	Yes		CTTTTTAAAG	YYYTTTWAAS	29	21	No
GCF_005843985.1	1753	AAAAAAAGGA	WWWWAAAGGA	1305	0	Yes	RBS-motif	GCTCCCTTTT	KCTYCCYTTK	8	0.00081	No		CAGAGCCAAG	CAGHGCCRAG	4	810	No
GCF_000185805.1	1828	TTAAGGAGGT	NNNNGGAGGN	1676	0	Yes	RBS-motif	CCCCCCTCCT	CCSYCCTCYT	2	170	No		TGGTAGAATT	TKNTARAATT	9	1100	No
GCF_013388295.1	1347	AAAAGGAAAA	NNAAGGANWW	966	6.7e-60	Yes	RBS-motif	GCACATTGCG	GCACATYGCS	5	9.5	No		TTGCTGTCGC	YTGCTSYCSC	3	540	No
GCF_900476215.1	1415	AAAAAGGAGA	WNNAAGGARN	960	8.6e-253	Yes	RBS-motif	TTTTTTGGAG	NWTTTTKGWG	36	0.00017	Yes		TCTCCAACAC	TCYCCANCMC	6	0.57	No
GCF_001275365.1	1456	AGGAGAATAT	AGGAGWWWWW	232	2.4e-67	Yes	RBS-motif	AAGGAATAAA	AAGGAWWWWW	195	2.9e-11	Yes	RBS-motif	GTGGTGCCAC	GTGGTGCCAY	2	600	No
GCF_000499665.2	1537	TCTGCCATTG	TCTGCCATTG	67	2.7e-174	No		AGGAGTTTAT	AGGRGWYTRT	97	1.4e-103	Yes		TTCAGAAAAA	TTCAGAAAAA	48	9.8e-37	No
GCF_000517365.1	1287	AAAGGAGGAA	WAAGGAGNWN	409	8.6e-152	Yes	RBS-motif	AGAAAGGAAA	AGAAAGGAAN	95	5.4e-29	Yes	RBS-motif	TCACCAACCG	TYACCAASSK	13	0.2	No
GCF_002803985.1	862	AAAGGAGAAA	AAAGGAGRWW	702	1.1e-222	Yes	RBS-motif	CCAAACATCC	CYAMACWWSC	5	28	No		AACTGAACCA	AMCTGMMCCA	2	2100	No
GCF_900660575.1	762	AAAGGAGAAA	AAAGGARWWW	470	3.3e-177	Yes	RBS-motif	GTTCTAGTTT	GTBCTDGTTT	8	0.45	No		TATATCTTCA	TAKATCTTCA	5	230	No
GCF_002843565.1	747	AAAGGAGAAA	AAAGGAGRWW	707	2.5e-224	Yes	RBS-motif	ACCTAACAGT	MCCTMASWGT	2	13000	No		TATCTGCAAC	YWTYWSCAAC	3	23000	No
GCF_000196215.1	919	AGGAGAATTT	AGGAGNWWWW	319	2e-169	Yes	RBS-motif	TAAAAGGAAT	WWWAAGGAWW	117	3.3e-11	Yes	RBS-motif	AGGCAGCGCT	AGGCMGSGCT	2	210	No
GCF_002804005.1	726	AAAGGAGAAA	ARAGGAGWWW	643	1.4e-278	Yes	RBS-motif	CCCAACCCTC	SYSAACBYTM	3	7.1	No		TAACGACGTC	TAACGASGTY	2	19000	No
GCF_002290085.1	735	AAAGGAGAAA	AAAGGAGAWW	609	1.3e-227	Yes	RBS-motif	CAGCAATTCA	CAGCAATTCA	4	19	No		TTACCTATTT	YYACSTATYT	3	3200	No
GCF_002804105.1	903	AAAGGAGAAA	AAAGGAGRWW	441	7.1e-209	Yes	RBS-motif	CTGTTGTTAC	CWGYTGYTWC	13	0.038	No		CCCAAATCAC	CCCAAATCAC	2	70	No
GCF_900660525.1	699	AAAGGAGAAA	WAAGGAGNWW	442	1.9e-261	Yes	RBS-motif	CCATTATCGC	SCATTMTSGC	6	0.58	No		TTTATAATTA	TKTATAATTW	31	190	No
GCF_002441935.1	694	AGGAGAAAAA	AGGAGAWWWW	464	7.3e-151	Yes	RBS-motif	ACATCTTTTC	WYWTCTTNTC	5	8.6	No		CAACACAAGT	CWMYACMAGT	2	20000	No
GCF_021496725.1	674	AAAGGAGAAA	WAAGGAGNWW	605	8.9e-219	Yes	RBS-motif	GTTGCTACTC	GTTKCTMCTS	2	1500	No		AATGGCGGCC	ARTGGCGGYS	2	9000	No
GCF_900660435.1	691	AAGGAGAAAA	AAGGAGWWAA	357	3.7e-207	Yes	RBS-motif	TCATTTTAAG	TCATTTTAAG	12	7.8e-10	No		AACTTTTTAT	ARCTTYTTAY	11	4.9	No
GCF_900660445.2	614	AAGGAGAAAA	AAGGAGAWAA	328	2.6e-184	Yes	RBS-motif	CAAGGTTCCT	CVADGTTCCT	4	64	No		CCTGCAACGA	CYTGCAMCGR	2	110	No
GCF_003269445.1	545	AAAGGAGAAA	WAAGGAGAWW	289	1.9e-180	Yes	RBS-motif	TATAATTTTA	TATAATTTTW	22	0.0021	Yes	-10-motif	AAAAAGAGGT	AAAAAGAGGT	23	0.055	No
GCF_000246855.1	7111	AAACCGGAAA	AAMCMKKAAA	236	0.21	Yes		TTTTGCGGCC	NTTTGCNGCN	128	0.9	No		AAACCGACCT	AAACCRACCW	19	1400	No
GCF_000022085.1	8624	CCCGGGAGGC	NNNNGGAGNN	4558	2.2e-75	Yes	RBS-motif	TTCTATCAAG	TTCTATCAAG	2	600	No		TACATTGTCT	TAYWTTKTYT	2	3600	No
GCF_000015305.1	6176	TAGCGTCGCC	TANNSTSGNN	763	2e-20	Yes	-10-motif	CGGAGGAGAC	NNRAGGAGNN	896	2.1e-13	Yes	RBS-motif	CTAGTGTTCG	CTAGNSTTCK	34	420	No
GCF_000025265.1	5968	CCGAGGAGGC	NNRAGGAGNN	914	6.3e-88	Yes	RBS-motif	GCTAGGCTCG	NSTASSNTSS	1201	7.8e-82	Yes	-10-motif	ATTTCATTCG	ATTTCMTTCK	2	3700	No
GCF_000178955.2	4798	TAAAGGAGAA	NNNAGGAGNN	1595	6.6e-117	Yes	RBS-motif	CTAAACTAGA	CTAMAMTNRA	101	0.042	No		CTCTCCTTGA	CTMTCMYTGA	6	5900	No
GCF_010731575.1	5791	CGCTAGGGTG	SSNTASNSTS	601	3.8e-28	Yes	-10-motif	AGGAGGAGCC	AGGAGNNNHC	499	5.4e-16	Yes	RBS-motif	TGCCAGAATG	TGNSASRMTS	126	0.0098	Yes	-10-motif
GCF_000165715.2	4652	AAAGGAGAAC	NMAGGARNNN	2300	3e-105	Yes	RBS-motif	CTGACAGTCA	CTGACAGTCA	18	0.018	No		ACAGATCTGA	ACAGATCTGA	20	7.2	No
GCF_022557255.1	5418	AAAAGGAGAC	NNNAGGAGNN	3750	2.8e-154	Yes	RBS-motif	TTTCTTCGAG	TTTYTTCGAG	7	1000	No		GAATTTTATT	KMATTTTWTT	2	66000	No
GCF_000270245.1	5141	AGGAGGCCCC	AGGAGNNNNN	755	2.9e-39	Yes	RBS-motif	CGCCTAGGCT	CNNCTASSST	269	4.8e-14	Yes	-10-motif	CGAGAGGCTC	CGAGAGGCTC	118	3.9e-10	No
GCF_000015565.1	5276	AAGGAGACCC	MAGGAGNNNN	982	9.6e-65	Yes	RBS-motif	TTTTTCGGAG	TTTTTYGGAG	40	1.4e-05	Yes		TTGGAGAAAA	TYGGAGRMAA	101	0.1	No
GCF_013177315.1	4568	ACCAACATTG	ACCAACATTG	88	7.5e-38	No		TTTAAGGAGA	NNNNAGGAGN	664	4.1e-38	Yes	RBS-motif	GCGATCGCCC	GCGATCGCCC	29	3.2	No
GCF_000092105.1	4057	TTCAAGGAGT	NNNVNGGARN	1712	4.6e-111	Yes	RBS-motif	AGAAAGTCTT	WGAAAGNSWT	117	32000	No		AGTGAGGTTC	AKTGAGKTTC	25	29000	No
GCF_000265425.1	4255	AAGGAGAATC	NAGGAGNNNS	1086	1.2e-61	Yes	RBS-motif	CCGCTAGACT	SCGNTANMMT	211	1.1e-11	Yes	-10-motif	CGTACAATCA	CSTANAATCR	61	19	No
GCF_000019185.1	4358	AAAAGGAGAA	WWNAGGANNN	3191	1.1e-71	Yes	RBS-motif	GAGACCGACC	GAGACCGRCC	2	6600	No		CACTACCGCG	CACTACCGYG	2	6600	No
GCF_000024785.1	4945	GAGGAGACCC	VAGGAGNNNN	939	2.4e-46	Yes	RBS-motif	GCTAGGCTGG	NNTASSSTSG	615	8.4e-25	Yes	-10-motif	CCGGAGGTGC	SBGGAGGTGN	82	0.00028	Yes	RBS-motif
GCF_000013665.1	4092	TAATAAGGAG	NWNWWWGGAG	480	2.3e-23	Yes	RBS-motif	AAAAAGGAAA	WWWRAGGAWW	425	1.2e-06	Yes	RBS-motif	GAGACACCCC	GRRANACMCC	19	13	No
GCF_000022145.1	4514	CCGAGGAGGC	NSNNGGAGGN	1830	5.3e-99	Yes	RBS-motif	TAGCCTCCGC	TANNNTCCSS	449	1.1e-30	Yes	-10-motif	TGATCTTCTC	TGATCTTCTC	15	0.044	No
GCF_001267925.1	4527	AAAGGAGAAA	NNAGGARNNN	2089	6.8e-125	Yes	RBS-motif	TTTTCCTCCT	TTTTCYTYHY	45	3.4	No		TTTTTAAGGT	TTTTKAAGGH	20	6.1	No
GCF_000013605.1	4595	AAAAGGAGAA	NNNAGGAGNN	1450	2.2e-95	Yes	RBS-motif	TTTTTTTGAA	TTTTTTTSAD	19	0.43	No		GGGATAATCC	GGGATAATCC	16	410	No
GCF_000021945.1	3817	GAGAGGAGGA	NNRAGGAGNN	1943	2.9e-170	Yes	RBS-motif	CAGCGCACAC	CAGCGCACAC	16	0.00023	No		TCCTGTTGCT	TCCTGTTGCT	10	99	No
GCF_006740045.1	4138	CCAAGGAGAC	NNNAGGAGNN	1393	7.2e-132	Yes	RBS-motif	TTTTTGAGTG	TTTTTGMDWN	77	0.0011	Yes		TGCGACAATG	KKSBACAATS	71	0.49	No
GCF_000144625.1	4237	AAAGGAGGAA	AAAGGAGGNN	3955	0	Yes	RBS-motif	CCCTCCCACT	CCSTSCCAYT	2	330	No		TTATTGTTCC	TTMTTKTTYC	2	1300	No
GCF_000154785.2	4505	AAAAAGGAGA	NNNAAGGAGN	1212	2.2e-45	Yes	RBS-motif	TTGGAGGATT	TBGGAGKWNT	61	14	No		TTTGGAGGCA	TTTGGRGGCA	25	100	No
GCF_000014145.1	3703	GCCTTAAGCA	GCNTTAAGCA	18	38	No		AACCGCAAGC	AWSCGSAAGC	6	150	No		GCCTGTGCAG	GCCTGTGCWG	2	220	No
GCF_000219915.2	4417	AAAGGAGAAA	NMAGGARNNN	1470	1.8e-135	Yes	RBS-motif	AAGGATTGAT	AAGGATTRWT	36	3300	No		CGTTGCCTCC	CKTTGCCTCC	2	17000	No
GCF_001277255.1	4135	AAAAGGAGAA	NNMAGGAGNN	2529	4.4e-188	Yes	RBS-motif	TTTATGAGGC	TTWATGAGGY	29	1300	No		CCCCCTTCAG	CCCCSTTCAG	2	12000	No
GCF_000021745.1	3919	AAAGGAGACC	NNNGGAGNNN	2030	2e-19	Yes	RBS-motif	AAAGGGCTGA	RAARGSCYGA	23	1700	No		TTTTGCTTGA	TTTTKSTTGA	2	8500	No
GCF_000092645.1	3556	GAGGAGGGGC	RRGGAGNNNN	839	4.7e-87	Yes	RBS-motif	CGCTAGGCTG	SSNTANSSTS	486	6.3e-25	Yes	-10-motif	CCCCGGAGGT	NMYBGGAGGT	98	2.8	No
GCF_015097275.1	3208	AGAAAGGGCA	AGARWGGGSA	24	0.44	No		GCCCCGAGGG	GCCSSGWGGG	2	57	No		CAGTGCAATA	CAGTGCAATA	11	280	No
GCF_000284515.1	4035	AAAGGAGGAA	AAAGGAGGNN	3597	0	Yes	RBS-motif	CGTATGTTCC	CRTATGTTCC	10	9.6e-09	No		CCCAACTTCC	YCCNWCTTCC	4	79	No
GCF_000226565.1	3455	AAAAGGAAAA	NWWAGGANNN	1629	6.1e-79	Yes	RBS-motif	CGGAGGTTTC	CGGAGGKTKY	5	1900	No		TCGCACGGAG	TCGCMCGGAG	2	2400	No
GCF_001513745.1	6555	ACAAGGAGAC	NNNMGGAGNN	1858	1.9e-127	Yes	RBS-motif	TTTCCGTTTT	TTTCCGTWTY	20	3.9	No		CGGGTTCGAC	SRSGTTCGAC	25	480	No
GCF_000247605.1	3633	AAAAGGAGGA	WWAAGGAGRW	2303	7.2e-288	Yes	RBS-motif	GAAAGGAAAA	GAAAGGAWAW	165	2.7e-11	Yes	RBS-motif	GGCGGTGTGC	GGCGGTGYKC	13	27	No
GCF_019669985.1	3531	TTAGGAGGAA	YWWGGAGGWN	303	6.8e-19	Yes	RBS-motif	TTTTTTATTG	TTTTTNNWKG	28	0.11	No		CAAGGAATTC	MRAGGARWYN	118	250	No
GCF_000166055.1	3655	TTTCGGAAGG	TTTCGGRRGG	168	5.3e-10	Yes		CATGCTTCAG	CATGSTTCAG	21	0.14	No		ATTGGAGATT	AYTGGAGNTN	36	0.023	No
GCF_000341395.1	3555	AAAGGAGAAA	NMAGGAGNNN	864	2.5e-109	Yes	RBS-motif	GGGTGGCCGC	GGGTGGCCGC	2	2200	No		TTTTTGAGGA	TTTWDSAGGW	45	2200	No
GCF_003568825.1	4213	TAAAAAGGAA	NNWWNAGGAN	2523	4.6e-81	Yes	RBS-motif	GCACCCAACC	GCMSCCDDCC	4	860	No		GGCTGGACTC	GGCTGGACTC	2	1600	No
GCF_000332115.1	3440	TTATTTTTGC	NTATYTTTGN	198	8e-26	Yes	-10-motif	CGCGAAAGCG	CGCGAAAGCG	4	0.014	No		GATTTTTCCG	GATTTTTCCG	10	220	No
GCF_000224085.1	3382	TATTTTTGCC	TANTTTTGBN	95	3.2e-16	Yes	-10-motif	GCCACCGCGG	GCCWSCGCGG	2	65	No		TTGGGGCAGG	KTGGGGSAGS	9	200	No
GCF_000306675.2	3656	AAGGAGAAAA	NAGGARAAWN	1071	1.9e-39	Yes	RBS-motif	AAACCAACAG	AAACCAACAG	38	3.9e-11	No		TACTCGAAAA	TWCTCGAAAA	13	69	No
GCF_000284115.1	3113	TACCCTCCCC	TASSNTCSSS	825	4.8e-223	Yes	-10-motif	GGAGGAGCCC	SRAGGANSNN	310	2.9e-36	Yes	RBS-motif	TCCCTCCGGA	YYCYTCMGGA	50	9.3e-06	Yes
GCF_000022305.1	3556	AAGGAGACCC	MAGGAGNNNN	1047	7e-147	Yes	RBS-motif	TCTTTTTGAC	NNTTTTTGAN	90	3.4e-06	Yes		CTACAATCGC	CKACAATCGC	64	8.9e-05	Yes
GCF_024347275.1	3477	TAAGGAGAAA	NMAGGAGNNN	1265	3.5e-53	Yes	RBS-motif	TCCCCCCTCA	TCCCYSCTCA	2	6200	No		ATGGTAACCC	MYGRTAMCCC	6	8500	No
GCF_000024965.1	3452	CCTAGGGTGG	SSTASSSTSG	549	7.1e-88	Yes	-10-motif	GGAGGAGGCC	SRAGGAGNNN	942	4.3e-69	Yes	RBS-motif	TGGCACAATG	KGGSASNMTG	173	8.2e-17	Yes	-10-motif
GCF_002221525.1	3930	AAAAAGGAGA	WWWNAGGANN	2798	1.2e-134	Yes	RBS-motif	CCTGCTGAGC	CCTGCTKWGC	2	6400	No		AAGTACCCCC	AAGTASCCCC	2	8300	No
GCF_000012885.1	3180	AAAGGAGGAA	NNAGGAGNNN	2280	5e-231	Yes	RBS-motif	CCCCCCTATC	CSCSCCTATC	2	23000	No		CCTCCCGTCG	CCTCSYGTCG	2	39000	No
GCF_003030465.1	3430	CCAGGAGACC	NNNGGAGNNN	1551	2.3e-127	Yes	RBS-motif	CGAGGATTTC	MGAGGATTYC	20	0.023	No		CTTTTCCGGA	YYTTTCCRGV	26	8.1	No
GCF_000011245.1	3525	AGGAGGAAAA	AGGAGGNNWN	3035	0	Yes	RBS-motif	AAACCCAAGT	AAACCCAAGT	5	22	No		CGCTTTGCTC	CKSTTTKCTC	2	890	No
GCF_000009905.1	3265	AGGAGGGGGG	AGGAGGNNNN	2900	7.2e-265	Yes	RBS-motif	CTTACCTTTC	CTKMCCTYYY	3	1300	No		ACTCGATCTC	ACTCGWTYTC	2	1600	No
GCF_000145035.1	3856	AAGGAGGAAA	NAGGAGRWWW	2210	5.4e-255	Yes	RBS-motif	GAAAGGAAAA	GAAAGGAWWW	63	0.11	No		CCTTCTCGAT	CCTTCTYKWT	4	800	No
GCF_006542645.1	2917	CTATCTTTGC	NTATCTTTGY	84	3.6e-33	Yes	-10-motif	AAACCCGAAA	WAAMCSGAAA	119	0.46	No		GACGGGGGGG	RASGGGGSGG	11	7.1	No
GCF_000023065.1	3157	AATAAGGAGA	NNNNAGGAGN	2440	9.9e-224	Yes	RBS-motif	CCTCCCGCAC	SCTCCCGCWC	2	5000	No		CTCCCCGCTG	CTSCYYGCTG	2	87000	No
GCF_000021985.1	3331	CAGGAGGCCC	NNGGAGNNNN	925	2.1e-84	Yes	RBS-motif	ACTTGTCTCT	WCTTGNNWCT	59	1.2e-07	Yes		TTTTTTGAGG	TTTTTWGAGG	21	0.54	No
GCF_018324105.1	3109	ATAAGGAGAA	WWNAGGANNN	1815	7.2e-35	Yes	RBS-motif	TTTTTGAGTG	TTTTTGAGWK	26	870	No		GTTGCCGCAG	GTTKCCGCWG	4	1700	No
GCF_000013985.1	3269	ATAAAGGAGA	NNNAAGGAGA	515	7e-25	Yes	RBS-motif	GGAGGATTTT	GGAGGATWTY	56	0.17	No		CTTTTGGAGG	CTTTTGRAGG	13	26	No
GCF_025151385.1	2651	TTATCTTTGC	KTAWYTTTGC	61	6.4e-20	Yes	-10-motif	GAAAGGAGAA	GAAAGGAGRW	89	1.3e-11	Yes	RBS-motif	CGCCAGTGGG	CGCCAGTGGG	11	9.5e-06	No
GCF_000014785.1	2904	CCAGGAGGAG	NNNGGAGNNN	1308	6.7e-122	Yes	RBS-motif	GTTTTTTTCA	BTTTTYTYSW	8	340	No		TATAAATTGA	TATAAATTKA	2	540	No
GCF_000092425.1	2990	CGGTAGACTG	NGNTANRCTR	676	1.4e-171	Yes	-10-motif	CAAAGGAGGC	NNRAGGAGGN	631	6.3e-123	Yes	RBS-motif	GAAAGGACCC	GAAAGGACCC	29	4.2e-10	No
GCF_000092845.1	2858	TAAGGAGATA	WWAGGAGWWW	2357	0	Yes	RBS-motif	AGCTGACAAT	AGCYGACWAT	5	28	No		TACGAGACTA	TMCGAKMCTM	2	5100	No
GCF_000013405.1	2898	AAGGAGGAAA	AAGGAGRNNN	1186	6.1e-182	Yes	RBS-motif	TTTTCTTTCC	TTTTMTTTCC	16	0.00097	No		TTTCAGGAAT	TTTCWGGAAD	22	0.15	No
GCF_000252445.1	4260	CGCTACACTG	SSCTANNCTG	1140	5.4e-155	Yes	-10-motif	CCCAGGAGGC	NNMAGGAGGN	1008	5.6e-132	Yes	RBS-motif	TGAGACAATG	TGAGAYAATS	16	21	No
GCF_000550785.1	2819	TAAAGGAGAA	NNAAGGANNN	892	4.6e-113	Yes	RBS-motif	GCTAAGCTGG	RCTARNCTNG	182	0.0017	Yes	-10-motif	GAAAGGTAAA	GAAAGGBNNN	117	1.7e-05	Yes	RBS-motif
GCF_025149915.1	2672	AAGGAGGAAA	AAGGAGGWNN	1807	0	Yes	RBS-motif	ACAGCCCACA	ACAGCCCACA	11	2.1e-06	No		AAAAGCAGCA	AAAAGCAGCA	10	200	No
GCF_000013905.1	2551	AAAAGGATAA	WWAAGGANNN	1728	7.6e-199	Yes	RBS-motif	CTTAAGCGTG	CTTAAGCGTG	3	1900	No		AGCAACGCTC	AGCMWSGCTC	9	560	No
GCF_000025705.1	2973	AAAAGGAGAA	NNAAGGAGNN	1033	4e-71	Yes	RBS-motif	TTTTTTGAGG	TTTTTYGAGG	22	10	No		TATTTTTGCG	TATTTTTGYG	2	7400	No
GCF_000013705.1	2820	TTAAGGAGAA	NNNAGGAGNN	1100	1.2e-62	Yes	RBS-motif	CAGCTTTGCC	CAGCTTTGCC	4	950	No		CCACCGCCCC	YCACCKCCCC	3	2100	No
GCF_030408815.1	2610	AAAGGAGTAA	NAAGGANNNN	1275	1.9e-97	Yes	RBS-motif	CCGCTACACT	BSRCTASACT	120	4.5e-05	Yes	-10-motif	CCTAGCTACC	CCTAGCTACC	2	440	No
GCF_000550805.1	2618	AAGGAGAACC	AAGGANNNNN	1094	1.5e-153	Yes	RBS-motif	GGCTAGACTT	SNCTANNCTN	149	1.1e-16	Yes	-10-motif	GTGGCACAAT	GTGGCACAAT	9	240	No
GCF_000177635.2	2603	AAGGAGGAAC	NAGGAGNNNN	2175	1.5e-319	Yes	RBS-motif	ATCATTCATG	ATCATTCATG	17	1.2e-14	No		GATATTTTTT	GATWTTTTTT	2	5500	No
GCF_000214435.1	2772	AGGAGGTAAA	AGGAGGNNNN	2152	0	Yes	RBS-motif	CCAGCCCACC	CCRGCCCRCC	2	69	No		TCCTTTAACC	TSYTTTAACC	2	10000	No
GCF_000020685.1	3503	CCCAGGAGGC	NNMAGGAGNN	1014	1.7e-184	Yes	RBS-motif	CGCTACACTG	NNSTANNCTG	842	1.8e-145	Yes	-10-motif	GGCATACTGA	GGCATACTGN	27	56	No
GCF_000166695.1	2657	AAGGAGGTAA	AAGGWGRNNW	1933	3.5e-214	Yes	RBS-motif	TTTACCTCCC	TYTAMCTCCC	13	3.5e-08	No		ATCTTTCTAC	ATSTTTCTRC	2	2300	No
GCF_000020465.1	2486	AAAAAGGAGA	NNAMAGGAGN	399	1.1e-72	Yes	RBS-motif	AACCGTTTTT	AACCKTTTTY	52	0.057	No		CTGCCCATTG	CTGCCCATTG	7	0.17	No
GCF_025152405.1	2503	AAGGAGGAAA	AAGGAGRWNN	2339	1.1e-292	Yes	RBS-motif	TCTCATTTTC	YYYCAYTYTC	3	64	No		TTCTACCACC	TTYTASCWCC	2	1000	No
GCF_000226295.1	3049	AGGAGGAACC	NGGAGNNNNN	1123	1.7e-64	Yes	RBS-motif	CAAAAAAGCA	YAAAAWRGCM	30	0.0081	Yes		TGTGAGGTTT	TGTGAGGTYK	42	10	No
GCF_000015585.1	2462	AGGAGGGGGC	NGGAGNNNNN	1148	5.2e-118	Yes	RBS-motif	AGGATTTATA	AGGATTTATA	2	690	No		TTTTCAATCA	YTTTCMHTCA	3	630	No
GCF_000177535.2	2212	AAAGGAGGAC	NAAGGARNNN	598	2.7e-91	Yes	RBS-motif	TTCGGTTGCC	TTCGGTTGCC	15	5.5e-07	No		CGCTAGACTT	CGSTAGNSTK	128	57	No
GCF_000175215.2	3798	AAAAGGAGAC	NAAAGGAGAN	473	1.8e-28	Yes	RBS-motif	TTTTTGGGGG	YTTTTSRRRR	238	8.4e-15	Yes		AAAGGCTTAT	AAAGSCTKAT	8	29	No
GCF_000024765.1	2362	AATGAGGAGA	NNNNAGGARN	634	3.7e-72	Yes	RBS-motif	ATTTTCTGGA	MTTTTYTGGA	22	0.54	No		TTTTTTCAAG	TTTWTTCAAG	11	3000	No
GCF_000184345.1	2315	AAGGAGGAGG	NAGGAGGNNN	1367	0	Yes	RBS-motif	CTGCTATACT	SYNNTATACT	131	3e-21	Yes	-10-motif	CATCGGCTTC	CATCGGCTTC	11	2.1e-07	No
GCF_007990525.1	2478	AAAGGAGAAA	AAAGGAGRAA	1978	2.4e-290	Yes	RBS-motif	CAACTCTTAC	CAMCWYTKVC	3	0.4	No		CGTATGTCCC	SGTNTKTCYY	4	70	No
GCF_000023705.1	2324	TAAGGAGAAA	WWAGGARWNN	659	5.1e-54	Yes	RBS-motif	GCTGGCGCCG	GCTGGCGCCG	2	230	No		TTTGGGAGAA	WTTGGGRGAR	13	49	No
GCF_000189775.2	2415	AGGAGGTATT	AGGAGGNNWW	1998	0	Yes	RBS-motif	CTTGTTATTG	CTTGTTATTG	12	8.9	No		CTTCCTGTGT	CTTCCTGTGT	4	210	No
GCF_025148445.1	2463	AAAGGAGGAA	WAAGGAGGWW	1492	0	Yes	RBS-motif	AAGAAAGGAA	HWGAAAGGAW	107	0.0001	Yes	RBS-motif	GCCCAGTCTT	KCCCRKTCTT	2	800	No
GCF_016728665.1	2170	AAAGGAGGAA	NAAGGANNNN	814	5e-89	Yes	RBS-motif	GCTAGACTGG	NSTARACTGG	214	1.2e-21	Yes	-10-motif	AGAAAGGCAC	MGAAAGGCMN	43	0.0033	Yes	RBS-motif
GCF_900636745.1	2226	TAAAAAGGAA	WWWWNAGGAR	1616	3.5e-301	Yes	RBS-motif	GCCCACCCTT	GCCYMCCCTT	2	150	No		GACCGCTTGT	GACCGCTTGT	2	600	No
GCF_000012865.1	2462	TAAAGGAGGT	NWAAGGAGGN	2238	0	Yes	RBS-motif	GCTTTTCTCC	GYWYTTCTYC	3	25	No		CCTTTACACT	CCTTTAYWYT	2	3400	No
GCF_000012485.1	2172	AAAAAGGAGA	NNNMRGGAGN	360	4.2e-41	Yes	RBS-motif	CCTTTTTTCT	CCDTTTTYYN	29	0.0072	Yes		TTTTTCAGGT	TTTTTCAGGT	2	1600	No
GCF_000493735.1	2298	AGGAGGAAAA	AGGAGGNNWW	1882	0	Yes	RBS-motif	CTCCCTGATC	CTSYYTGMTC	2	1200	No		CTATTCCGGC	YTMTTCCKKY	2	5600	No
GCF_002849895.1	2279	AGGAGGAATT	AGGAGRNWWW	1288	1.3e-303	Yes	RBS-motif	AGTGAGGTAA	WGTGAGGTWW	22	260	No		CCAGCCGGCT	SCAKCCGKCT	2	930	No
GCF_000092965.1	2256	AGGAGGTAAA	AGGAGGNNWW	1881	0	Yes	RBS-motif	TTTCCCACCC	YYTCMCRCMM	5	28	No		CCCAAAATAC	CCCWRMATAY	2	5200	No
GCF_007990505.1	2200	AAGGAGGAAA	AAGGAGRAAW	1429	0	Yes	RBS-motif	AGAAAGGAAA	WGAAAGGAAA	162	1.8e-18	Yes	RBS-motif	CTATTCCAAA	CTWYTCMWAR	13	0.00025	No
GCF_000829395.1	2316	AAAGGAGGAA	AAAGGAGGNN	2202	5.7e-320	Yes	RBS-motif	CTATTTTATC	STAYYYTWTC	5	2700	No		TTCATCTTCA	TTCATYTTCM	2	4900	No
GCF_900187035.1	2087	AGGAGGTATT	AGGAGNWWWW	1966	0	Yes	RBS-motif	TGAAACAGCC	TGAMMCWGCC	2	2300	No		TTTGTCCAAC	TTTGTCCAAC	2	49000	No
GCF_000212375.1	1658	TCTAACCTCT	TCTAAYCTCT	40	8.1e-28	Yes		ATAAAGAGAG	AKMWAKAGAR	60	4.3e-09	Yes		CTGTATGGGG	CTGTATGGGG	6	4.6e-05	No
GCF_900476055.1	1985	AAAGGAGAAA	AAAGGAGRWN	1319	4.7e-302	Yes	RBS-motif	TGGTATAATA	TGGTATAATA	39	1.8e-06	No		AAAAAGAGGT	ANAAWGAGGT	96	0.002	Yes	RBS-motif
GCF_000196535.1	1828	GAAAGGAGAA	NNAAGGARNN	726	3.4e-72	Yes	RBS-motif	CGATTAGACT	CSNYTARRMT	50	1.2	No		GGAGGTAACC	GGAGGTRMCC	7	4300	No
GCF_900636885.1	2143	AAAGGAGAAA	WAAGGAGRWW	1295	7.9e-317	Yes	RBS-motif	AGAGGTAATT	WGAGGTNNWW	113	6.7e-06	Yes	RBS-motif	TGATATAATA	TGNTATAATA	40	0.02	No
GCF_000022745.1	3182	AAAGGAGAAA	NNNGGARNNN	1789	8.5e-43	Yes	RBS-motif	ATTTGGCTTC	ATTNKGCTTC	10	600	No		TTTTTTTGAG	TTTTTKYSAR	9	3400	No
GCF_014054725.1	2093	AAAGGAAAAA	WAAGGAAWNN	1007	2.5e-237	Yes	RBS-motif	TTTTTGGAGA	TTTTTKGARA	114	3.2e-12	Yes		CGTTTTCGCC	NNNTTNYSCC	51	9.6e-07	Yes
GCF_000590555.1	1873	AAGGAGAACC	AAGGAGNNNN	429	1.4e-89	Yes	RBS-motif	GCGCTAGACT	NNRSTANNNT	417	1.1e-43	Yes	-10-motif	AGAGGTTTTT	RGAGGTTTTT	28	34	No
GCF_900476035.1	1880	AAAAAGGAGA	WWWNAGGARW	1282	2e-257	Yes	RBS-motif	AGAGCGGTCA	AGWGCGGTCR	8	3.4	No		ACCGCACTTT	ACCGCACTTT	9	15	No
GCF_000092505.1	2064	TAAAGGAGAA	WWWAGGAGRA	927	1.6e-228	Yes	RBS-motif	TAGAAAGGAA	TARARAGGAA	59	4.1	No		GACGACAACC	GACGRCAACC	2	5100	No
GCF_000020965.1	1884	AAGGAGGTAA	AAGGAGGNNW	1282	4.1e-316	Yes	RBS-motif	CCTCCTTCTC	YYYCYYYCWY	9	2.2e-05	No		TGATATAATT	TGNTATAATW	29	0.4	No
GCF_000024105.1	1846	AAAGGAGGAA	WAAGGAGRWW	1173	0	Yes	RBS-motif	CGTCCGTGTC	CSTCCNTGTC	10	0.00012	No		GACCCCAATC	SWYCYCWMTM	3	930	No
GCF_000259275.1	1733	TTAAAGGATA	WWWAAGGANW	1006	1.3e-312	Yes	RBS-motif	GCTAAAATCT	GCTAAAATCT	22	5.9e-20	No		AAACTTGGTC	AAACTTGGTC	24	7.4e-06	No
GCF_000016785.1	1810	GGAGGTGATA	GGAGGTGWNN	1530	0	Yes	RBS-motif	TTCTCCTGGA	TTCTCCTBSW	7	16	No		CGATCCAACC	CGATCCAACC	2	200	No
GCF_001042695.1	1460	AGAAAGGAGA	NNNAAGGAGN	649	6.7e-115	Yes	RBS-motif	TCAGCTTCCC	YCAGCNKCCC	7	30	No		GGCTGTCCTG	KGCTSTCCTG	6	760	No
GCF_000319575.2	1693	CAGGAGGCCG	NNGGAGNNNN	616	9.9e-73	Yes	RBS-motif	TTTTCTGAGG	TTTTCTGAGG	7	1300	No		TGATATACTC	TGWTAWACTC	8	430	No
GCF_000020145.1	1537	AAAAAGGAGG	WWWAAGGAGN	759	3.7e-208	Yes	RBS-motif	TTGATATAAT	WTKATAWAAT	72	9.8e-06	Yes	-10-motif	TTTAAAGGAA	TTTWAAGGAA	39	19	No
GCF_000024225.1	1358	AAAGGAGGAA	NAAGGAGNNN	1272	8.2e-245	Yes	RBS-motif	CCCGGGCATC	CCYGGGCATC	2	6300	No		TCCAGCTTTC	TCCMGSTTTS	2	71000	No
GCF_000191045.1	1551	TTAAGGAGGA	NWWAGGAGGW	1165	0	Yes	RBS-motif	TGTTTGAAAA	TGTTTGAAAA	2	2.8e-06	No		TGTTTGAAAA	TGTTTGAAAA	2	2.8e-06	No
GCF_000237845.1	1478	AAAGGAGAAT	WWAGGAGNWW	117	8.9e-17	Yes	RBS-motif	GCCTTGCTGC	BCSTTGMTGC	12	5.3e-05	No		GCGAGCAACT	GCGAGYANCK	7	310	No
GCF_000508225.1	909	TAAAAGGTAA	WWWWAGGWDW	252	2e-11	Yes	RBS-motif	AGGCCTCCAA	AGSCYTCCAA	3	7.3	No		AACCCAGTCC	RRYCCMGTCC	2	540	No
GCF_000217655.1	979	AAAAGGAGGG	NNRAGGAGNN	310	1.8e-58	Yes	RBS-motif	TACAATCCGC	TANAMTSSSC	37	6.3e-16	Yes	-10-motif	CTCCTGCGCG	YTCCTGCGCG	4	290	No
GCF_000400935.1	1024	AAGGAGAAAA	AAGGAGNWWW	876	6.7e-303	Yes	RBS-motif	CACAACTTTA	CWYAWCTTYH	11	0.013	No		ACCCCAAACT	WYYYCMMACT	2	3400	No
GCF_000008045.1	839	TTAGGAGAAT	WWAGGAGNWW	60	1.1e-17	Yes	RBS-motif	AAAAGGTTAT	AWNAGGWWWW	112	4.8e-08	Yes	RBS-motif	CTGTGGAGTC	YTGTGGAGKY	5	170	No
GCF_000471025.2	915	TTAAGGAGAA	WTNAGGARNN	203	5e-40	Yes	RBS-motif	CCCCCACAGG	CCCBCASWGG	3	860	No		TCCATAGCCC	DCCATWGCCC	4	900	No
GCF_000019685.1	1533	TAAGGAGATT	WAAGGAGRWT	621	1.9e-277	Yes	RBS-motif	ATAAAGGATT	WTWAAGGAWT	64	0.00055	Yes	RBS-motif	GGTGTGCGCC	GGTRTRCGCC	3	7.8	No
GCF_023035295.1	1725	AAGGAGATTT	AAGGAGRNWW	923	2.5e-299	Yes	RBS-motif	CACGTAATAT	CACGTAATAT	28	3.5e-26	No		TTAAAGGTTA	TTAAAGGTTA	28	2.4e-09	No
GCF_000170955.2	1220	AAAGGAGAAT	WWAGGAGNWW	563	1.9e-203	Yes	RBS-motif	CGCAGTTCCC	SRSRGKYCCC	6	6.3	No		TCCACCATCA	TCCAYCMTCA	2	280	No
GCF_001936255.1	946	AGGAGATTTT	AGGAGNWWWW	335	9.9e-153	Yes	RBS-motif	TAAAAGGAAA	WWARAGGAWW	135	5.4	No		CCTTGGGCAA	CCTTGGGCAA	2	280	No
GCF_000022525.1	773	AGAAAAAGTA	AGVAAAARWA	12	21	No		GCTCCTTTCC	GCTCCBTTYC	4	6700	No		CCCGACCAAA	CCCGACCAWR	2	4400	No
GCF_900476175.1	697	AAAGGAGAAA	AAAGGAGNWW	516	2.9e-192	Yes	RBS-motif	CCCCTAATGC	SSSCTAATGC	2	1800	No		CTTCACCAGC	YTTCAYYAGC	2	4000	No
GCF_000815065.1	597	AAAGGAGAAA	AAAGGARAWW	366	1.1e-111	Yes	RBS-motif	AGCAGCCGTT	MSCMGCSGKK	3	92	No		CTCGTGCTGC	CYCKWGMTKM	3	230	No
GCF_900660685.1	604	AAAGGAGAAA	WAAGGAGAWW	338	4.6e-204	Yes	RBS-motif	TTAAGCATCG	TTAAGCATCG	5	4.5	No		TTAGAAAGGT	WTARARAGGT	23	370	No
GCF_003285045.1	617	AAAGGAGAAA	AAAGGAGAWW	330	1.9e-206	Yes	RBS-motif	AGAGGTTAAA	WGAGGTTAWA	31	0.0074	Yes	RBS-motif	TATAATTTTT	TATAATTWTT	36	0.025	No
GCF_000179035.2	872	AATTAATTAA	AAWTARTTAR	221	1.4e-34	Yes		GAACCAAGGC	GAACCAAGGC	9	8.2e-16	No		GTTCTCTTGA	NYTYTYYWNW	63	0.00093	No
GCF_000277795.1	712	AATAATTAAT	ANTWAYTARN	85	5.3e-07	Yes		GGGGGGGGGT	GGGGGKGNGW	8	2.8	No		CCCTCAAGCC	CYCTCAAGCC	7	0.32	No
GCF_003955715.1	9400	AGGAGGCCCC	RGGAGNNNNN	3385	1.7e-89	Yes	RBS-motif	CCCTACGGTC	SSSTASSSTS	597	0.28	Yes	-10-motif	TACTAAATTT	TASTAAWTTT	2	450	No
GCF_000166135.1	7193	GGGAGGAGCC	NGRAGGAGNN	1461	3.3e-33	Yes	RBS-motif	GGCTACCGTC	SGCTACSGTN	123	2.5e-08	Yes		GATACTTCTG	GATACTTCTG	4	2.7	No
GCF_018604545.1	7669	GGAGGAGCCC	NRAGGRGNNN	2786	2.5e-82	Yes	RBS-motif	CCCCTAGGGT	SSNSTASSST	471	2.9e-18	Yes	-10-motif	CCCAGGAGGC	CCCWGGAGNM	153	93	Yes	RBS-motif
GCF_017377395.1	6117	AAAAGGAGGA	NWAAGGAGRN	2472	8.2e-228	Yes	RBS-motif	CACCTAACAC	CACCTRACAC	24	1.3	No		AAGAAAGGAA	MAGAAAGGAA	186	66	No
GCF_014621695.1	7525	CCCAGGAGGC	NNNAGGAGNN	1797	4.4e-51	Yes	RBS-motif	CCTAGGGTCG	SSTASSSTSG	760	1.1e-34	Yes	-10-motif	GAAGGGACCC	GAAGGGRNMC	224	0.28	Yes	RBS-motif
GCF_029223865.1	6454	AAAAGGAGAC	NNNAGGAGNN	2395	1.3e-156	Yes	RBS-motif	TTTTTGAACG	TTTYTKAACG	26	0.99	No		CTTCATTTTT	YTTSATTTTT	2	3800	No
GCF_015689335.1	6415	AAGGAGAACC	NNGGAGNNNN	2741	4.7e-98	Yes	RBS-motif	TTTTTATTGA	THTTTHTYGA	19	280	No		TTTTTAAGGA	TTTTTMARGW	11	2300	No
GCF_000802245.2	6372	CAGGAGGCGC	NNGGAGNNNN	2237	1.1e-51	Yes	RBS-motif	CCCTACGCTC	SCNTASSSTS	419	1.3e-06	Yes	-10-motif	CAGTCTTGTA	CAGTCTTGTA	2	82	No
GCF_002266435.3	6525	GGAGAACGCC	GGAGNNNNNN	1885	1.6e-32	Yes	RBS-motif	TTTCGGAGTT	TTTCGGAKTT	12	35	No		ACGTTCTATG	ASGTTCTWTG	5	4700	No
GCF_017377355.1	5830	AAAGGAGAAA	AAAGGAGNWW	4008	2.2e-314	Yes	RBS-motif	GTCATCGTGT	GTCATCGTGT	42	2.1	No		GGCAGCCCCC	GSCWGCCYCC	9	16	No
GCF_020410765.1	5688	GGAGGAGGCC	NRAGGAGNNN	2488	1.8e-69	Yes	RBS-motif	CGCTAGGCTG	SSNTASSSTS	540	2e-13	Yes	-10-motif	GGCACGATGG	GGCABRATSG	69	0.0091	Yes	-10-motif
GCF_001017435.1	5510	CCAAGGAGAC	NNNAGGAGNN	2057	2.7e-122	Yes	RBS-motif	TGAGGTGGTC	TGRGGTGRTY	12	820	No		CTGCTTTTGT	YTKCTTTTGT	2	3800	No
GCF_001741865.1	6272	GCTGGAGGAG	NYBSRAGGAN	509	2.3e-24	Yes	RBS-motif	AAAAAGGAGA	AAAMAGGAGA	52	0.043	No		CAGGAGGTTT	CNGGAGKTTT	26	1.1	No
GCF_002005305.1	5448	ATAAGGAGAT	NNNAGGARNN	3232	7.4e-65	Yes	RBS-motif	CAAGAGGCCT	CAAGAGRYCT	8	1800	No		CCCCCCGGAA	CCSCCCGGAR	2	3300	No
GCF_004328625.1	5789	AGGAGGGCCC	NGGAGGNNNN	2737	7.9e-68	Yes	RBS-motif	CCCTACGCTG	SSNTASSSTS	569	2.2e-12	Yes	-10-motif	GTAAGATATT	KTAMGWTATT	2	6800	No
GCF_014268375.2	5619	CAAGGAGACC	NNAGGAGNNN	5591	6e-204	Yes	RBS-motif	CAATACTTAT	YAMTAYTTAT	2	250000	No		CCTGTCTGTT	CCHGHCTDTT	4	760000	No
GCF_016313185.1	5870	AAGGAGAACC	RAGGAGNNNN	821	1.6e-35	Yes	RBS-motif	CGCTAGCGTG	NNNTASNSTS	970	1.7e-26	Yes	-10-motif	GAAAGGCTGA	GAAAGGCWSA	43	43	No
GCF_963853645.1	5714	AAAGGAGGAC	NNAGGAGNNN	580	1.8e-07	Yes	RBS-motif	CGCTAGGCTG	CRNTAGSCTS	211	0.00059	Yes	-10-motif	CGAGATTGGA	CGASWTTGGA	21	42	No
GCF_014268585.2	5441	ACAAGGAGTT	NNNAGGAGNN	3695	5.6e-173	Yes	RBS-motif	TTTTTTATTG	TTTTTTRTKK	3	5800	No		ATCTAAGTTT	ATCTAAGTTT	2	12000	No
GCF_040026395.1	5103	TTATTTTTGC	KTATHTTTGY	193	2.7e-22	Yes	-10-motif	GTACCAGGGC	GYASSDGGGC	8	0.76	No		GGGCTGGATC	GGGCWGKHKS	6	340	No
GCF_010725485.1	5683	GAAGGAGGAC	NNAGGAGNNN	792	8.3e-35	Yes	RBS-motif	TAGGGTGGGC	TANNSTSNNN	1045	9.2e-47	Yes	-10-motif	GAAAGGACCG	GAAAGGACYS	83	0.43	No
GCF_000993785.3	5375	GAGGAGGCCC	VAGGAGNNNN	1204	3.2e-76	Yes	RBS-motif	CCCGTAGGGT	SSSNTASSST	440	1.4e-17	Yes	-10-motif	CGGAGGTGAT	SGGAGGTGAY	69	300	No
GCF_001644575.1	5826	CGCTAGGCTG	SNNTASSSTS	763	1.2e-28	Yes	-10-motif	CGGAAGGAGA	NNNRAGGAGH	646	4.8e-20	Yes	RBS-motif	GAAAGGCACG	GAAAGGCANS	35	7.9	No
GCF_020911925.1	4471	GCCCTAGACT	GCCCTAGACT	25	1.7e-06	No		CTTAGAACCT	CTYAGMAMCT	31	81	No		TTATTTTTGC	KTATTTTTGC	22	450	No
GCF_009720625.1	5296	AGGAGGAAAA	AGGAGGNNWW	4055	0	Yes	RBS-motif	GCCCCTAACT	GCYCCTWACT	2	310	No		CTTCTTCGCT	CTKMTTCKCY	7	610	No
GCF_000306785.1	5318	GGAGGAGCCC	SGAGGAGNNS	1447	2.5e-109	Yes	RBS-motif	CCCTAGCGTC	SSCTASSSTS	433	2e-23	Yes	-10-motif	TGGCAGGATG	YGSCASGMTS	225	0.2	Yes	-10-motif
GCF_000520015.2	4851	AAAAGGAGAA	NNNAGGARNN	3766	4.3e-111	Yes	RBS-motif	ACCCCGCCGC	MYCCCGCCKC	2	12000	No		CCCTGATTTA	CCCTGATTTA	2	13000	No
GCF_036208045.1	4964	ACAGGAGACT	NNNGGAGNNN	1449	2.4e-38	Yes	RBS-motif	ATCGGCTAAA	ATCGGCTAAA	40	0.031	No		TAGGTTTTTT	NAGGTWWTTY	14	3.1	No
GCF_004353845.1	5018	AAAAGGAGAA	NNVAGGANNN	4126	3.8e-174	Yes	RBS-motif	CTGTCACGCC	CTGTSRCGCC	2	35000	No		ACTCACACCA	WCTCACRCCA	2	56000	No
GCF_014041935.1	4580	GAGGAGACCC	RAGGAGNNNN	1134	8e-67	Yes	RBS-motif	CTAGGCTGGG	NTASNSTSGN	643	1e-25	Yes	-10-motif	AGTTCTTCCT	WGTTCTTCCT	2	3900	No
GCF_001642805.2	4772	AATAAGGAGA	NNNNAGGAGN	2716	1.7e-154	Yes	RBS-motif	TTATTGGTGA	TTWTTGGTGA	5	860	No		AATGAGGTTT	ARWGAGGTTT	10	950	No
GCF_008000995.1	4654	GGAGGAGCCC	NRAGGAGNNS	1158	3.7e-81	Yes	RBS-motif	CCTAGGCTGG	NNTASNSTSN	621	1.4e-34	Yes	-10-motif	TGGCAGGATG	TGGCASRMTG	180	0.019	Yes	-10-motif
GCF_019645815.1	4639	GCAAGGAGAA	NNNAGGAGNN	672	8.6e-50	Yes	RBS-motif	CGCTAGGCTG	SNNTANNSTS	714	5.2e-34	Yes	-10-motif	TGCCATCATG	TGCCAYCATG	19	2900	No
GCF_002355275.1	5251	GAAAGGAGAG	NNNNGGAGNN	2550	1.1e-36	Yes	RBS-motif	CTTTCCCTAT	STTTCCCTAT	2	4800	No		GTTTGATCCG	KTTTGATCCG	2	23000	No
GCF_001717955.1	4894	AGGAGATTTT	AGGAGANTTY	245	1.2e-19	Yes	RBS-motif	CCATCAGGAG	MNATSAGGAG	77	0.45	No		GATCGGGATT	GATCGGGATK	13	100	No
GCF_000213655.1	4289	AAAGGAGAAA	NWAGGARNNN	1303	9.2e-58	Yes	RBS-motif	GCCCTGAGCC	GCCCTGAGCC	2	420	No		GGACCCCGCC	GGRCCYCGCC	2	2000	No
GCF_009911795.1	4863	AAGGAGAACC	AAGGAGNNNN	1174	7.1e-62	Yes	RBS-motif	CTAGGCTGGA	CTAGRCTKGN	167	3.6e-06	Yes	-10-motif	GACTTGATTT	GAYTWGATTT	13	250	No
GCF_021484805.1	4154	AAACAACAAG	AAAHAACMAS	68	28	No		AAACGAAACC	AAACSAAACS	26	260	No		CCGCAGCGGG	CCGCMGYGGG	2	1400	No
GCF_002863865.1	4172	AAAAAGGAGA	NNWNAGGARN	2130	1.3e-35	Yes	RBS-motif	CCGCTGCCTG	CCGCTGCCTG	2	5300	No		TCGGGTTTTG	TYGGGTTTTG	3	13000	No
GCF_003815775.1	4407	TTATTTTTGC	NTAWWTTTGN	166	1.3e-10	Yes	-10-motif	GGCTGTAAAA	GSCWGTAAAA	14	31	No		TCTTTTCGGT	TSTTTTCGGT	2	1500	No
GCF_900475285.1	4324	ATAAGGAGAC	NNNAGGAGNN	2453	1.2e-158	Yes	RBS-motif	CAGAGGTTTT	CAGAGGTTTT	26	22	No		CAACAAGAGA	CAACAAGAGR	23	8600	No
GCF_003957745.1	4158	AAAAAGGAGA	NNNNAGGANN	3039	1.3e-145	Yes	RBS-motif	CGCTGCTCCA	CGCTGCTCCA	5	61	No		TTTAATCAGT	TTTAATCAGT	2	8100	No
GCF_001431725.1	4074	ACAAGGAGAC	NNNAGGAGNN	3225	7.8e-240	Yes	RBS-motif	AACTTTTTCG	WACTTTTTCG	2	7400	No		TTCCCTGATT	TTYSCTGATT	2	27000	No
GCF_002896855.1	4032	AAGGAGGTAT	AAGGAGGNNN	2845	0	Yes	RBS-motif	CATTTAACAC	CMTTTAMCWC	24	0.00011	Yes		CCACACCACC	MCVYWYCMCC	3	26	No
GCF_002310495.1	3781	GCGGTTAAAG	KCGGBWRAAR	45	9.9e-07	Yes		TTTAATTTTT	YKTAATTTTT	46	2.7e-06	Yes		TTTCCAAAAA	YNYYCAAAAA	61	0.00069	Yes
GCF_000600105.1	4488	AAAGGAGGTA	AAAGGAGGNN	4488	0	Yes	RBS-motif	CACTAACTGC	CRCTWMCTKC	2	2600	No		CTGCATAACG	CTKSATMACG	2	93000	No
GCF_000011385.1	4522	CCCAGGAGAA	NNNNGGAGNN	1605	3.1e-69	Yes	RBS-motif	ATTTTTCATT	ATTTTTCWTT	2	2000	No		TGATTTTCTG	TGATTTTCTG	2	5900	No
GCF_001456355.1	4541	CAAGGAGGAC	NRAGGAGNNN	557	3.2e-26	Yes	RBS-motif	CGCTAGGCTG	SSNTASNSTS	744	1.3e-31	Yes	-10-motif	AAGATCGGTG	AAGATYGGTG	7	1000	No
GCF_006385555.1	3935	AAAAGGAGAA	NWNAGGANNN	3032	1.7e-137	Yes	RBS-motif	GTGCCCGCAG	GTGSCCKCAG	2	15000	No		GCACCACACC	GCACCACMSS	2	20000	No
GCF_002269385.1	4108	GTGTTCCAGA	GTGTTCCAGA	2	1.7	No		GTGTTCCAGA	GTGTTCCAGA	2	1.7	No		GTGTTCCAGA	GTGTTCCAGA	2	1.7	No
GCF_018417475.1	4358	AAAGGAGACC	NVAGGAGNNN	1554	2.9e-40	Yes	RBS-motif	TTTGGCTTGC	TTTGGCTTGC	19	4.5e-06	No		TGGGCACATT	TGGGCACATT	2	0.0016	No
GCF_010727125.1	4261	CCGCTAGGCT	SSNNTANSST	554	4.2e-28	Yes	-10-motif	ACCAAGGAGA	NNNNAGGAGN	359	2.2e-19	Yes	RBS-motif	GCTACTTTTT	KSTANTTTTT	8	240	No
GCF_002163585.1	4063	ACAGGAGAAA	NNAGGARNNN	3159	1.3e-206	Yes	RBS-motif	CCTTTGCCGC	CCTTTGCYGC	2	6600	No		CTCAATCCTC	CTCWWTCCTC	2	13000	No
GCF_002024805.1	4094	TTATATTTGC	NTAWWTTTGY	112	1.1e-15	Yes	-10-motif	GACTGGGCGG	KWSTGGRCGG	3	300	No		TTTGCAAAAA	TTTGYRAAAA	33	490	No
GCF_001761465.1	3477	GGGTATTTTT	GGSTRTTTTT	13	0.23	No		GTCAGCCACA	GTCRGCCRSA	4	150	No		TTAATTTTTA	YTWAWTTTTN	108	180	No
GCF_038024045.1	3578	GTATTTTTGC	NTATWTTTGY	142	1.8e-14	Yes	-10-motif	TAGTCAATGC	TAGTCAATGC	2	15	No		TAGTCAATGC	TAGTCAATGC	2	15	No
GCF_017348915.1	4153	AAAAAGGAGA	NNNVAGGAGN	3045	1.2e-197	Yes	RBS-motif	CTACCCCTGA	CTRCCCCTGA	2	17000	No		CCCTTTCCGA	CCCTTTNSGA	5	21000	No
GCF_017357245.1	6041	AAGGAGAAAC	NNGGAGNNNN	3704	9.8e-91	Yes	RBS-motif	ATTTCTTCAC	ATTTCTTCAC	2	200	No		TTCTATATTT	TTCTRTWTTT	2	1600	No
GCF_020911905.1	3616	CCTTTGCACC	YCTTWGMACC	27	0.0014	Yes		CGCGGCTAAA	YGSGGYWAAA	6	4.4	No		GAACGAAAAG	RVASGAAVNG	8	110	No
GCF_016618195.1	3863	TAAAAAGGAG	NNNWNAGGAN	2979	1.9e-113	Yes	RBS-motif	TCACCCTCAC	TCACCYTCAC	5	1400	No		GCATGGGTTC	GCATGGGTTY	2	68000	No
GCF_036488675.1	6357	AAAGGAGGAA	NNNGGAGNNN	3832	1.1e-62	Yes	RBS-motif	TATTGTGCTA	TATTKTGCTA	2	5200	No		TTCTTTCACG	TTCTTTSRCG	2	15000	No
GCF_007858975.2	3798	AAGGAGAAAA	MAGGARNNNN	1096	4.6e-91	Yes	RBS-motif	CGGAGTGACC	CGGAGTGACC	4	1600	No		TTTAGGGAGA	TTYWGGGAGA	23	1800	No
GCF_003006155.1	4360	CCAGGAGACC	NVAGGAGNNN	1590	2.3e-143	Yes	RBS-motif	CCTGCTCGAG	CCTGNTCGAG	18	380	No		ATGAGTTTTC	AKGAGTTTTC	3	440	No
GCF_001305575.3	3587	AAAGGAGAAT	WNAGGANWWW	2084	2e-118	Yes	RBS-motif	CAAGTCTTTC	CAAGTCTTYC	18	0.37	No		ACCCTTATTC	MCCCTTNTTC	17	680	No
GCF_010983895.1	3906	CCCAGGAGAC	NNVNGGAGNN	1330	9.8e-138	Yes	RBS-motif	TTTTTTGAGG	TTTTYTGWKG	26	0.0074	Yes		GAAGGAATCC	GAAGGAATYC	8	1600	No
GCF_006385135.1	3640	AAAAGGAGAA	WNNAGGANNN	2080	3.4e-46	Yes	RBS-motif	GGCCCGCGCC	GGCCCSCRCC	8	0.86	No		CCCGACTTCT	CCCGWCTTYT	2	6300	No
GCF_013376475.1	3588	ACAAGGAGGA	NNMAGGAGNN	2532	5.7e-191	Yes	RBS-motif	TTTTTTTGCC	TWTTTTTGNS	9	66	No		TCAATGAATA	TCAATGAATA	2	2500	No
GCF_038024105.1	3387	GTATTTTTGC	NTATWTTTGY	92	9.9e-05	Yes	-10-motif	CAACGTTACC	CAACGTTRSC	6	11	No		CCCTCCTTCC	YCCTCCTTYC	2	2600	No
GCF_034120055.1	3627	GAAGGAGGCC	NRAGGAGNNN	790	4.4e-84	Yes	RBS-motif	CGTAGGCTGG	SNTAGSSTSG	684	5.2e-75	Yes	-10-motif	CTTTCATACC	CTKTNATMCY	10	1700	No
GCF_016134045.1	3971	CGGGAGGAGA	NNNRAGGANN	1119	7.5e-58	Yes	RBS-motif	TTTCCGGAGA	TTTCCGGAGN	36	3.4	No		CGGAGGTTTC	CGGAGGTTYC	12	1200	No
GCF_003008555.2	4139	AAGGAGAACC	VAGGAGNNNN	1277	4e-29	Yes	RBS-motif	GCTTTTGGAG	KCKTTTGGAG	7	52	No		GGAGACTGAA	GGAGACTGAM	9	350	No
GCF_000764535.1	3740	AAGGATCATC	AAGGANNRWN	201	6e-18	Yes	RBS-motif	CAGGAGACGA	MAGGAGMSGN	123	8.2e-06	Yes	RBS-motif	TTTTCGGAGA	WTTTCGGAGA	21	11	No
GCF_001761365.1	3278	GTATTTTTGC	GTAWWTTTGY	60	1.8e-07	Yes	-10-motif	AACTAAAAAC	AACYWAAAAC	48	0.035	No		CGCAGGCAGG	YGCAGGYAKG	2	420	No
GCF_000507245.1	3236	AAAAGGAGGA	NNNAGGAGRN	1853	2.8e-244	Yes	RBS-motif	TCTTTTCCGG	TCTTTTCCGG	10	8	No		CCGTATACTT	CSGTATACTY	19	28	No
GCF_003096075.1	3620	CCCGAGGAGA	NNNRAGGAGN	786	1.1e-94	Yes	RBS-motif	GCTAGGCTGG	NSTASNSTSG	573	3e-35	Yes	-10-motif	TGGCACGATG	KGSCABRATG	117	1.8e-07	Yes	-10-motif
GCF_025917315.1	3389	AAAAGGAGAC	NNNAGGAGNN	3359	3.8e-219	Yes	RBS-motif	CCCCCATGCC	SYCCCATGCC	2	56000	No		CTCCCCATTT	CTCYYCMTTT	2	140000	No
GCF_003367315.1	3399	AAAGGAGACC	NNNGGAGNNN	2054	5.2e-147	Yes	RBS-motif	AGAGGTTTTT	MGAGGTKTTT	24	21	No		TTTCATGAGG	TTTCATGAGG	2	24000	No
GCF_003240565.2	5583	AAAGGAGAAC	NNNGGAGNNN	2624	1.2e-44	Yes	RBS-motif	TTCAATCTCC	TTCAATCTCC	12	3.2	No		TCTCACTTTT	TCTCACTTTT	2	470	No
GCF_019722725.1	3272	ATAAGGAGAT	NNNAGGAGNN	3169	9e-226	Yes	RBS-motif	CCTTTTGCCC	CYTTTTGCCC	2	11000	No		ACCCTCGCCT	ACCYTCKCCT	2	37000	No
GCF_008247605.1	3313	CACCAGGAGA	NNNNNGGAGN	2185	8.4e-223	Yes	RBS-motif	GTGAGGTGCC	GYGAGGTKMY	25	470	No		TTTATAATTT	TTTMTRATTT	2	3700	No
GCF_022809775.1	3330	CAAGGAGGAA	NNNGGAGNNN	1945	4.1e-266	Yes	RBS-motif	TTTCATCAGG	TTTCATCAGK	2	12000	No		GGATTGTATT	GKRTTKTWTY	9	3200	No
GCF_022814725.1	3297	AGGAGGATTT	AGGAGNNNNN	1325	6.8e-170	Yes	RBS-motif	CCGATAAGTA	CCGATAAGWW	47	0.001	Yes		AAAGGAAATT	AAAGGAMWYT	93	0.06	No
GCF_003991135.1	3158	AAAGGAGGTA	WAAGGAGGNN	2587	0	Yes	RBS-motif	TCAACCCGAC	TCAACCCGAC	16	0.26	No		TTCACCACCG	TTYWYCACCG	2	470	No
GCF_012295615.1	3243	AATAAGGAGA	WWWAAGGANN	1047	5.1e-39	Yes	RBS-motif	GAGGTATCGC	GAGGYATCSC	9	1800	No		TGAGGAGGCC	KGMGGAKGCS	13	2700	No
GCF_010681825.2	2778	CTTTTACGTT	CTTTTACGTT	44	3.1e-27	No		ATGGTGGGGG	AKGGTGGSSG	76	4e-08	Yes		AACAAACCAA	AMCAAMCMMA	71	0.14	No
GCF_002310795.1	3616	AAAAAAGGAA	NWWWNAGGAN	2441	1.2e-122	Yes	RBS-motif	AGAGAACACC	AGMGAACMCC	16	77	No		GTACCGCCAC	KTASCGCCAC	2	9700	No
GCF_013284055.1	3102	TTAAGGAGAA	NNNWGGARNN	1637	6.8e-95	Yes	RBS-motif	CGCGCCAACC	CGCGCCMACC	2	4000	No		CCCCTCGACC	CCSCTCGACC	2	4200	No
GCF_028869115.1	3117	AAAAGGAGAA	WWNAGGANNN	2414	7.5e-74	Yes	RBS-motif	TCTTCTGCGC	TCTTYTGCKC	2	6700	No		CGACCATGCC	CGASCRTGSC	2	12000	No
GCF_005377625.1	2973	AAGGAGGAGG	AAGGAGGNNN	1588	2.3e-128	Yes	RBS-motif	CTATTTTGCC	CTWTTTTGCC	24	1.3e-06	Yes		CTCTGGTAGG	CTCTGGTAGG	11	22	No
GCF_026013905.1	3009	CCAAGGAGCC	NNRAGGAGNN	821	1.8e-140	Yes	RBS-motif	CTACAATCGC	CKACAATSSS	158	3.5e-20	Yes	-10-motif	GCCTTCTTCG	NCCTTCNTCG	31	310	No
GCF_037055315.1	2949	GGGAAGGAGG	NNNRAGGAGN	870	1.8e-72	Yes	RBS-motif	TAGGCTTGCC	TAGRCTKNNS	340	1.7e-10	Yes	-10-motif	AATCTGTACT	AATCTGTACT	5	0.16	No
GCF_006542665.1	2679	GAAGGAGGAG	RAAGGAGGMK	37	3e-09	Yes	RBS-motif	TATCTTTGTC	TAWCTTTGYC	37	1.6e-06	Yes	-10-motif	AAAAAAACGA	AAAMAAACGA	221	2.2e-12	Yes
GCF_004014855.1	2890	TCGGCGCAGA	TCNGCSSWGR	15	1.1e-06	No		GTATATTTGT	NTAWHTTTGY	83	5.6e-05	No		GTAGGAGGCT	GTAGGRGGST	2	75	No
GCF_024347495.1	4399	TAAGGAGAAA	WAAGGANNNN	3085	1e-83	Yes	RBS-motif	CTCCCTCTCG	CTCCCTCTCG	6	77	No		GCGCAGAGCG	SCKCAGMGCS	3	7800	No
GCF_015277895.1	3114	GTAGGCTGGA	NTAGNCTSGN	592	7e-77	Yes	-10-motif	GGAGGAGGAC	NRAGGAGNNN	959	2.8e-69	Yes	RBS-motif	ACACAATGGA	DCACAATGGA	9	3700	No
GCF_001186155.3	3301	AGGAGGAATT	AGGAGGNNNN	2776	0	Yes	RBS-motif	CCTCTTTTCC	CYKYYTTTMC	6	4.8	No		CCTCCTCAAG	CYTYCTCMRG	2	4500	No
GCF_023921225.1	3188	ATAAGGAGAA	WNNAGGANNN	2185	6.1e-124	Yes	RBS-motif	ACCAGTGCCC	ACSMGTGCYC	2	5000	No		TCCCATGCCC	TCCYWTKCCC	2	8200	No
GCF_002117005.1	2377	TTAAAGGAGA	WNWNAGGANN	2147	1.6e-160	Yes	RBS-motif	TCGAGTCCTT	TCGAGTCCTT	2	2300	No		CCTGTCTTCG	CYTKTSTTCG	2	49000	No
GCF_014334095.1	2982	AAAAGGAGAG	NNNAGGANMN	589	1.9e-70	Yes	RBS-motif	GAAAGCTTTT	GAAAGSTYTY	15	5.9	No		CGGAGAATTT	YGGAGAWTWT	28	13	No
GCF_024347575.1	4205	AAAAAAGGAG	NNNNNAGGAN	2797	2e-76	Yes	RBS-motif	TAAGGGGGCA	TWAGGGGGCA	9	2800	No		CAGAGGCTCC	CAGAGGCWSC	3	4100	No
GCF_024347655.1	3949	AAAGGAAAAA	NNAGGANNNN	2950	4.8e-90	Yes	RBS-motif	TGAGAGCGTC	TGAGAGCGTC	2	19000	No		CCGCCTGCCC	CYGYCTKSCC	2	24000	No
GCF_038019025.1	2765	GTATTTTTGC	KTATTTTTGY	112	1.1e-16	Yes	-10-motif	AGATGGTGGG	AKMTGKTGGG	5	15	No		AGCCAAAAGC	AGCCAAAAGC	7	11	No
GCF_021952865.1	3039	CGTAGGCTCG	SSTAGSSTSG	535	4.3e-137	Yes	-10-motif	CCGGAGGAGC	NNSRAGGAGN	707	5.9e-78	Yes	RBS-motif	TGGCAGGATG	TGSSAKGMTG	119	0.00023	Yes	-10-motif
GCF_030296755.1	3090	ATAAGGAGAA	NNNAGGARNN	1302	3e-64	Yes	RBS-motif	GACCTCCACA	GACCTCCACA	8	1	No		GAGGTGTTCA	GAGGTGTTCA	10	150	No
GCF_021922925.1	3041	GGTAGGCTCG	SSTAGSNTSG	840	1.7e-189	Yes	-10-motif	GAGGAGCCCC	RAGGAGNNCC	674	1.1e-98	Yes	RBS-motif	GGTATACATA	KGTATACATW	2	1300	No
GCF_009910365.1	2788	AAAAGGAGAA	NNNAGGANNN	1644	1e-65	Yes	RBS-motif	TGGAGAAATC	TGGAGMAMTC	16	21000	No		CCTTAACTGC	CCTTAACTKC	2	36000	No
GCF_003999255.1	2795	AAAGGAGGTA	ARAGGWGRNW	1816	9.5e-167	Yes	RBS-motif	CAAAAGACTT	CMAAWKACTT	33	9.4e-14	Yes		AGCTTTGTCT	AGCTTTGTCT	25	2.2e-08	No
GCF_029211325.2	2762	AAAGGAGGAA	AAAGGAGGNN	2378	0	Yes	RBS-motif	CTCCTTTCCG	CYCMTTYCCG	3	5.3	No		CGCCGCGCGT	CGCCGCGCGT	2	540	No
GCF_004014775.2	2888	AAAAAGGAGA	NNNMAGGADN	475	4.9e-52	Yes	RBS-motif	TTTTTGAGGA	TTTTKGWGGA	59	4.7e-05	Yes		AAAGGTTTGG	AAAGGYTTGG	7	3500	No
GCF_901482605.1	2566	AAAAAGGAGG	WWWWAGGAGG	1881	0	Yes	RBS-motif	TAAACCCCGC	TAAWYYCCGC	2	1100	No		CCTGAGCACA	CCTGRGSWCW	2	10000	No
GCF_030406725.1	2735	AAGGAGATTC	AAGGAGANNN	437	2.2e-21	Yes	RBS-motif	CTATATCGGC	CTATATCGGC	19	44	No		TTGAGGTATT	TTGARGTATT	5	1700	No
GCF_027557445.1	2529	AAAAGGAGAA	NWNAGGAGNN	1447	1e-145	Yes	RBS-motif	TATCTCGCAC	TATCTCGCAC	14	0.08	No		CGCCCCTAGC	CGCCCCTMKC	2	5900	No
GCF_038024095.1	2311	GTATTTTTGC	KTATTTTTGY	95	1.3e-21	Yes	-10-motif	TTGTAAAAAA	TTGTAAAAAA	21	46	No		GGGAGGTGCC	GKKWGGTGSS	2	46	No
GCF_003718735.1	2530	AAAGGAGGAA	AAAGGAGNNN	2298	0	Yes	RBS-motif	CAGCCATCCA	CRGCCMTSCM	2	1400	No		GCATCATCTC	GCWTCWTCTS	2	3500	No
GCF_900187255.1	2371	CCCTAACCAC	CMCTAAYCMC	52	5.8e-12	Yes		GTACTTTTGC	GTACYTTTGY	36	2.3e-11	Yes	-10-motif	ACCTCAAACC	ACCTCAAASC	27	0.015	No
GCF_001663155.1	2540	AAAGGAGAGA	WNRGGAGANN	197	2.5e-18	Yes	RBS-motif	TTGAAAGGAA	TTGARAGGAA	11	1.4	No		CAGCTTTTCC	YAGCTTKWCC	7	1700	No
GCF_014041995.1	2237	AAAAGGAGGA	NNNAGGAGNN	738	1.3e-113	Yes	RBS-motif	CCCGCACACT	CCCGCACACW	27	3e-17	Yes		CAGGTAGGCT	CMSSTAGGCT	75	0.0023	Yes	-10-motif
GCF_002838765.1	2431	AATAAGGAGA	NNNNAGGAGN	684	4.4e-53	Yes	RBS-motif	TTGAGGAATA	TTRAGGAWWW	86	260	No		TACCCCCTCC	KMSCCCSTCC	3	700	No
GCF_900186985.1	2393	AGGAGGAAAA	AGGAGNNNNN	2126	0	Yes	RBS-motif	TTTTAGTAGC	TTTTAGTAGC	2	2.5	No		CTCTTGACAC	CTCTTKWCAC	2	600	No
GCF_000828915.1	2394	CCCAAGGAGC	NNNNAGGAGN	601	9.8e-101	Yes	RBS-motif	TTTTTGCATG	TTTTTGNNNN	70	8.8e-05	Yes		GCGACAATCG	GCBACAATSS	60	0.034	No
GCF_022749515.1	2377	AAGGAAAAAC	AAGGANWNNN	1199	1.2e-185	Yes	RBS-motif	TTCCTGCAAG	TTCCTGCAAG	76	4.8e-103	No		TTTAGGGGAT	TTTAGGGGAT	37	2e-21	No
GCF_018324385.1	2435	ATAAAGGAGA	NNNNAGGAGN	801	1.1e-89	Yes	RBS-motif	TTTTTTTCCG	WTTTTTTSNG	21	58	No		GCTGTTCCCC	GCTGTTCCCC	4	5000	No
GCF_030408855.1	2375	AAGGAGCACC	AAGGAGNNNN	602	7.1e-107	Yes	RBS-motif	CTAGGCTGGG	STANNSTNNN	512	2.6e-58	Yes	-10-motif	TGCCACAATG	TGSMACAATG	12	840	No
GCF_002216145.1	2378	AAAGGAAAAA	WAAGGARNNN	1195	4.6e-204	Yes	RBS-motif	AGGCCGTCTG	AGGCSGYCTG	87	2.1e-55	Yes		TTTTTCAAAC	TTTTTCARAV	62	8.3e-06	Yes
GCF_010537335.1	2381	AAAGGAGGTA	AAAGGAGGWN	2280	0	Yes	RBS-motif	GTTTTCTTTT	GTTTTCTTTT	7	1.2	No		CCTCTGCTGT	CCTCTKCTGT	5	150	No
GCF_000767685.1	2134	AAGGAGAACT	AAGGARNNNN	661	3.5e-123	Yes	RBS-motif	TCTTGGAGGT	TYTTGGAGGT	7	740	No		TTCCCTCCAC	TTCYCTCCWC	3	1000	No
GCF_000980835.1	2072	AAAGGAGAAT	NAAGGANNNN	1003	6.2e-111	Yes	RBS-motif	CCGCTACGCT	CNGCTAMGCT	52	0.011	No		ACGATACGGA	ACGATACGGA	6	11000	No
GCF_009026825.1	2029	GAAGGAGAAC	NRAGGAGNNN	656	4.8e-74	Yes	RBS-motif	CTAGACTGGG	NTANNSTGRN	396	2.4e-30	Yes	-10-motif	GGCACAATGG	GGCACAATGG	29	0.00055	No
GCF_016127715.1	2265	AGGAGGAAAA	AGGAGNNNNW	1527	0	Yes	RBS-motif	CCTCACGAAC	CCTCRCKMWC	2	210	No		GAAAGGAAGT	GAAAGGAWGN	68	760	No
GCF_016028775.1	2189	ATAAGGAGAA	WWAAGGARWW	957	4e-169	Yes	RBS-motif	TTAGGGGGTT	TWAGGGGGYT	18	0.035	No		TTGGGTTTTT	KWGRKTTTTT	31	30	No
GCF_017945865.1	1652	AGAAAGGAGG	NGAAAGGAGN	1151	2e-277	Yes	RBS-motif	CGCTATACTG	CGCTATAMTG	15	0.013	No		CACTTGAGTT	CMCTTGMGTT	5	120	No
GCF_011455875.1	2019	ATAAGGAAAA	WWNAGGARWW	1514	5e-262	Yes	RBS-motif	CCGTTGCCGC	CYKYYKCCGC	3	77	No		CCGCACTTTT	CCGCACTTTT	6	96	No
GCF_039830185.1	1828	GAAAGGAGAA	NNAAGGARNN	583	3.8e-140	Yes	RBS-motif	TGCCTACACT	TKCSTACAMT	9	540	No		GGAGGTTTCG	RGAGGTTTCK	10	1600	No
GCF_000006985.1	2035	AAAAGGAGGA	NNAAGGAGNN	313	1e-76	Yes	RBS-motif	CATTTTTTCG	CWTTTTTTYS	43	0.0017	Yes		GGGGGGGGCT	GGGGGGGGBT	4	490	No
GCF_008369785.1	1973	AAAAGGAGAA	WWWAGGANWW	1125	1.4e-135	Yes	RBS-motif	CTGCTCATCC	CTGYTCATYC	2	1000	No		TATTGACCGC	TATTGMSCGC	2	4300	No
GCF_003627135.1	1859	AAAGGAGAAA	AAAGGAGRWN	1278	6.1e-312	Yes	RBS-motif	TTGGTATAAT	DTGRTATAAT	49	2.3e-07	Yes	-10-motif	CAGCCTCTAC	CASCMYCTRC	5	62	No
GCF_000020985.1	1996	AGGAGGTAAA	AGGAGGNNWW	876	0	Yes	RBS-motif	TGTTATAATT	TGWTAWAATW	86	1.5e-20	Yes	-10-motif	CCATTTCTCC	YCWTTWCTCY	9	0.57	No
GCF_013201895.1	1836	AAAAAAGGAA	WWWAAAGGAN	1334	0	Yes	RBS-motif	TAGCAACAGC	TAGCADCWGC	4	31	No		GAGCTGTGCC	GAGCTKTGSC	2	790	No
GCF_001535545.1	2211	TCAAGGAGGT	NNNNGGAGGN	930	3.6e-208	Yes	RBS-motif	GGTAGACTGG	GGTANAMTNN	568	4.8e-144	Yes	-10-motif	TTTGGTTTAC	TTTGGTTTMC	2	9100	No
GCF_000021645.1	1821	AAGGAGGTAA	AAGGAGGNNW	1126	4e-315	Yes	RBS-motif	TATCTTCTCT	THNYTYYTMT	40	4.2e-13	Yes		CCCGGACTCC	CCYSRDYTYY	3	4.9	No
GCF_000024905.1	1768	AGGAGGTGTT	NGGRGGTGNN	1219	2.3e-304	Yes	RBS-motif	TACCTCCCCC	TMSCKCCCCC	9	8.4	No		CCCCAACCAC	CCCCAMYCWC	2	1600	No
GCF_012317585.1	1791	AAAGGAGGTG	NNAGGAGGNN	824	1.2e-286	Yes	RBS-motif	CTTCCTCCTT	STTCYTCCTT	36	5.9e-13	Yes		GCGATAAAAT	GSKWTAAAAW	58	5.6e-08	Yes
GCF_004102045.2	1645	AAAAGGAGAA	NWWAGGAGRN	627	1.3e-194	Yes	RBS-motif	TTGCTATAAT	YTGHTATAAT	57	2.7	No		GAAAGGAAAA	GAAAGGAWWW	43	0.78	No
GCF_000008625.1	1768	AAGGAGGTGA	AAGGAGGTNN	486	0	Yes	RBS-motif	TTAAAATATT	TTAAAATWWW	460	2e-77	Yes	-10-motif	CCCCCGCCAC	CCCCCRCCAY	8	0.00026	No
GCF_000512735.1	1625	TAAGGAGGTG	NWAGGAGGTN	461	0	Yes	RBS-motif	TTATAATTTT	TTAWAATWWW	414	1e-135	Yes	-10-motif	CCTGCCACCA	CCTKCCMYCA	6	220	No
GCF_000973085.1	1260	AAAGGAGGAA	WWAGGAGRWW	800	0	Yes	RBS-motif	TAGAAAGGAA	WAGAAAGGAW	73	1.5e-08	Yes	RBS-motif	TATTCCATCT	TWTTCCATCT	4	940	No
GCF_037482225.1	662	AAGGAGAAAA	AAGGAGWAAW	355	7.9e-255	Yes	RBS-motif	AAGAGGTTAA	AAGAGGTTAW	17	0.99	No		TGTTATAATT	TKTTAWAATT	29	0.074	No
GCF_024498255.1	675	AAAGGAGAAA	AAAGGAGNWA	408	7.5e-215	Yes	RBS-motif	ATATATAATT	NWATATAATW	72	4.1e-15	Yes	-10-motif	CTCATTACCC	CTCHYNASCY	8	0.24	No
GCF_003855455.1	657	AAAGGAGAAA	WAAGGAGWAA	307	2.4e-218	Yes	RBS-motif	TATAATTTTA	TATAATTTWA	33	0.019	No		CTGCTTCTCC	CTGCTDCTCC	4	0.022	No
GCF_000024025.1	9064	GGAAGGAGCC	VNRAGGAGNN	1601	9.2e-24	Yes	RBS-motif	TAGCGTGGCG	TASSNTSNNN	795	2.4e-17	Yes	-10-motif	ACGGAAGGCA	WCGGRAGGSW	116	0.0045	Yes	RBS-motif
GCF_000024865.1	9226	GGAGGAGGCC	NRAGGAGNNN	1923	1.9e-68	Yes	RBS-motif	TGATGCTGAT	TNATGYTKAT	6	52	No		CGAAAGGATC	YGAAAGGATC	48	1300	No
GCF_002305855.1	8124	CCCAGGAGGC	NNNNGGAGNN	3704	1.7e-114	Yes	RBS-motif	TAGGGTGCGC	TAGRNTSCSS	257	1	Yes	-10-motif	CGTATTTTGT	CGTMTTTTGT	2	2800	No
GCF_000024805.1	6873	CGCCGAGGAG	NNNNRAGGAG	1179	2e-61	Yes	RBS-motif	TGCTAGGCTG	YGSTANNNTS	487	1.7e-35	Yes	-10-motif	GCTGCAGTAG	GCKGCAGTAG	20	14	No
GCF_000494755.1	8683	CGCTAGGGTG	NNNTASSSTS	1287	1.2e-50	Yes	-10-motif	CGGGAGGAGC	NNNGAGGANN	1851	4.9e-41	Yes	RBS-motif	TGGCAGGATG	TGGCAGRATS	138	21	No
GCF_000328705.1	8432	CCGAGGAGGA	NCNAGGAGGN	1740	4.8e-47	Yes	RBS-motif	CCCTAGCGTC	NNNTASSSTS	1114	6e-22	Yes	-10-motif	TGGCAGGATG	NGSSANGATS	177	0.051	Yes	-10-motif
GCF_000269985.1	7607	GAGGAGCCCC	RAGGAGNNSN	1847	4.2e-100	Yes	RBS-motif	CTAGGCTCGG	STASSSTSSS	660	5.1e-17	Yes	-10-motif	CCCCCGGAGG	MYCCBGGAGN	269	0.0052	Yes	RBS-motif
GCF_008704855.1	7379	AAGGAGACCC	RAGGAGNNCN	1400	6.8e-58	Yes	RBS-motif	CGCCTAGGCT	CSSNTASSST	363	2.1e-18	Yes	-10-motif	CTTCATATTT	CTTCRTATTT	2	170	No
GCF_000212735.1	6766	CCCCCGAACC	CCCCCGAACC	62	7.1e-08	No		ATATTTTTGC	WWAWTTTTKC	150	4.3e-05	Yes		TTTTTAAAAA	TTTKNAAAAA	286	9.7e-07	Yes
GCF_000344805.1	7214	CTCCAGGAGA	NNYNNGGAGA	961	2e-14	Yes	RBS-motif	GGAGGATTGC	GGAGGWTTKC	71	0.09	No		TGACGAGATG	TGAMGAGATG	10	1900	No
GCF_000023245.1	7066	CCGAGGAGGA	NCSAGGAGGN	1754	2.7e-57	Yes	RBS-motif	CTAGCGTCGC	STASSSTSSN	735	2e-29	Yes	-10-motif	GTGCCAGGAT	STGSSASGAT	95	4.2	No
GCF_002215215.1	6658	ACAGGAGAAA	NNWGGARNNN	1587	4.3e-39	Yes	RBS-motif	TGAGGATTGC	TGAGNATTGY	28	140	No		TTTTTCTTAA	TTTTTCTKAA	3	1500	No
GCF_000317105.1	6067	AGGAGAAAAA	AGGAGNNWNN	1028	4.4e-66	Yes	RBS-motif	TAGAGGAAAA	TWGAGGAAAA	252	1.2e-10	Yes	RBS-motif	CTCAACCCCT	CYYHACCCCY	111	3.3e-07	Yes
GCF_000024345.1	7069	CGGAGGAGGC	NSRAGGAGNN	1805	4e-58	Yes	RBS-motif	GCTAGGGTGG	NNTASSSTSN	945	1.1e-35	Yes	-10-motif	CCGGGAGGTC	CCGGGAGGYC	125	5.3	No
GCF_000012985.1	6317	AAAAGGAGAA	NNNNGGAGNN	2704	7.2e-64	Yes	RBS-motif	TCCGCTTTTC	TCCGCTTTTC	10	44	No		ATTTTGCACC	ATTTTGCACC	8	590	No
GCF_000176035.2	6636	CAAAGGAGGA	NNNNGGAGNN	2260	4.3e-75	Yes	RBS-motif	AGGAATTTTT	AGGAHTTTTT	19	47	No		TTTCGAGGAG	TTTCGAGGDV	12	660	No
GCF_000024545.1	6464	AAGGAGGCCC	NAGGAGNNNN	2312	1.3e-81	Yes	RBS-motif	TAGGGTGGCG	TANNSTBSSS	567	4.8e-22	Yes	-10-motif	CGAAAGGCAC	CGAAAGGNNN	173	3.8	Yes	RBS-motif
GCF_000204155.1	6016	GGGAGGAGGC	NSGAGGAGNN	1609	9.6e-42	Yes	RBS-motif	CTAGGGTGGG	STASSSTSNS	444	3.2e-16	Yes	-10-motif	TGGCAGGATG	TGGCAKGATG	58	0.018	No
GCF_000218895.1	5839	TTAACCTTTT	TWAACCTTTT	51	0.28	No		TGAATCAGGC	TGAATCAGGC	2	7.4	No		TGAATCAGGC	TGAATCAGGC	2	7.4	No
GCF_000266945.1	5350	AAAGGAGGAA	NNAGGAGRNN	2174	1.6e-186	Yes	RBS-motif	AAGAGGAATT	RAGAGGAWTB	130	0.32	No		ACCACGAGGC	ACCACGAGGC	19	2100	No
GCF_000317695.1	6099	AGGAGAAAAA	AGGAGNWWWW	857	5.6e-39	Yes	RBS-motif	ACCAATTACC	MCCAATTACC	83	1.3e-09	Yes		GTTGAGGTTA	GTTGAGGTWA	51	0.017	No
GCF_025149125.1	5639	AAAGGAGGAA	AAAGGAGGNN	4317	2.4e-317	Yes	RBS-motif	CATCCGTGGT	CATCCGTGGT	10	0.25	No		TACCGGCTCC	TMCCGKCTCC	2	430	No
GCF_000317125.1	6180	ACCAACTACC	ACYNAYNACY	495	1.1e-39	Yes		AGGAGAAAAA	AGGAGNNWNN	645	1.1e-33	Yes	RBS-motif	CGATCGCAAT	CGATCGCNND	56	6.6e-06	Yes
GCF_000222485.1	4959	GCAAAGGAGG	GNAARGGAGG	18	0.025	No		TAAACCCAAA	TAAACCCAAA	113	0.26	No		CGTTGGCGAG	CKTTGGCGHR	3	27	No
GCF_000230995.2	5927	AAGGAGGAAA	NNGGAGRMNN	1328	3.7e-28	Yes	RBS-motif	GGGGTTTTCG	RGGRWTTTYG	44	98	No		GGTCGATTTT	GRTYGATTTT	9	950	No
GCF_000024365.1	5444	GGGAGGAGGC	NNRAGGAGNN	1608	8.8e-59	Yes	RBS-motif	TGATCTTGGT	TGATCKTGGT	25	0.0011	Yes		TACCGTGGCC	TASSSTSGNC	212	0.17	Yes	-10-motif
GCF_002257705.2	5748	AGGAGGTAAA	AGGAGGNNNN	4576	4.7e-319	Yes	RBS-motif	TATCCCTCAT	TWTCSYTCHT	3	140	No		CAATCGGCAT	CAATCGGCAT	11	360	No
GCF_000019965.1	4621	AAGGAAAAAC	AASVARRAWS	133	1.7e-10	Yes	RBS-motif	GCTCTCAACT	RCTCTCRACT	74	0.024	No		GCGGAGGTGA	GCGGAGGTGA	21	1.7	No
GCF_000019525.1	4937	ATAAGGAGAT	NWWAGGARNN	1443	5.2e-62	Yes	RBS-motif	ATACGCCCCC	MYACGMYCCC	3	3500	No		CCCGAACACG	CCCGRWCACG	2	4600	No
GCF_000235605.1	5459	AGGAGGAAAA	AGGAGGNNNN	4030	3e-301	Yes	RBS-motif	TCTGCTCCCC	YCTKCTYCCM	11	3.6e-06	No		TCCCATTATC	TCYCATTATC	5	170	No
GCF_000017805.1	4558	GAAAGGAGGA	NNVAGGAGNN	1493	1.4e-147	Yes	RBS-motif	TGCTATAATG	TGSTAYAATR	40	0.06	No		CAGCGAGGTG	MAGYGAGGTK	34	150	No
GCF_000024385.1	4921	GAGGAGGCCC	RAGGAGNNNN	870	7.9e-53	Yes	RBS-motif	CGGCTAGGCT	CSNNTASSST	339	4.7e-20	Yes	-10-motif	TGGGAGGATG	YGGSASRATG	68	420	No
GCF_019645835.1	5320	CGCTAGGCTG	NNNTASNNTS	780	2.2e-18	Yes	-10-motif	AACCAAGGAG	NNNNRAGGAG	361	1.1e-06	Yes	RBS-motif	ATCGAAAGGA	ATCGAAAGGA	32	94	No
GCF_000325705.1	4441	TATTTTTGGG	TATTTTTGSG	54	0.0016	Yes	-10-motif	ACCAATAACC	MCCAWWAACC	108	0.032	No		TGTTTTGACC	TGTTTTRACC	12	5	No
GCF_000020365.1	4887	AAAAGGAGAA	NWAAGGAGNN	2918	1.7e-250	Yes	RBS-motif	CCCCTCCCCC	CCYCWSYCCC	10	38	No		ATTTTTTTAA	VTTTTTTTWR	26	250	No
GCF_000018025.1	4577	AAAAGGAGAA	NNNAGGARNN	2279	3.1e-60	Yes	RBS-motif	TTGGCTCCCC	TTGGCTSCCC	2	2400	No		CCGTTGGGGC	CCKTTGGGGC	2	6200	No
GCF_000186345.1	3673	CAAGGAGGCC	NNNGGAGNNN	3175	1.3e-188	Yes	RBS-motif	GTCTGGTTTG	GTCTGGTTTG	2	12000	No		CAAGGTGTTT	CAAGGTGTTT	2	17000	No
GCF_000010525.1	4824	CGCAGGAGGC	NNNNGGAGNN	2132	1.7e-100	Yes	RBS-motif	TTCCGAGGTT	TTCYGRGGYK	31	0.46	No		AAAGGTTTTC	RARGGYTTTC	13	15	No
GCF_000025345.1	5070	CCGGGAGGAG	NNNSGAGGAG	1511	3.9e-142	Yes	RBS-motif	CTACCGTCGG	CTASSSTSSS	547	2.3e-45	Yes	-10-motif	TGGCACGCTG	BGGSASSMTG	193	8.3	Yes	-10-motif
GCF_000724625.1	4638	GGTAAACTCG	GGTANMMTNN	1088	1.2e-52	Yes	-10-motif	AGGAGGAAAC	NGGAGRNNNN	507	3.7e-05	Yes	RBS-motif	TGCCATACTT	TGCCATAMTY	16	2500	No
GCF_000242635.2	4407	TATCTTTGCG	TATYTTTGCN	83	1.9e-08	Yes	-10-motif	GGAGGATATA	GGAGGANNWW	62	0.017	No		GTGTAATCAC	GTGTAATCAC	15	0.072	No
GCF_000155735.2	5643	CAAAGGAGAT	MAWAGGAGRN	964	5.7e-72	Yes	RBS-motif	TCTGTATTTT	TCTGWATYWT	150	3.2e-63	No		GGGCAGGTAT	GKKCWGGTAT	62	1.1e-08	Yes
GCF_000307105.1	4502	AAAAGGAGAA	WWAAGGAGNN	3216	2.2e-223	Yes	RBS-motif	TGCTACGGGC	TGCTACGGGC	2	310	No		CGGCACGCTT	CGGCMCKCTT	2	1500	No
GCF_000018285.1	4281	TAAAGGAGAA	WWWAGGAGNN	1391	7e-67	Yes	RBS-motif	TAGCAGGAGC	YAGCAGGAGS	8	330	No		CGGGTCCACT	CGGGTCCACT	2	1300	No
GCF_000179915.2	4189	AAAGGAGAAA	NNAGGAGNNN	1763	5.9e-98	Yes	RBS-motif	CTACAATCGA	NTASAMTVRA	147	0.95	No		CGCTATCCTT	CSNTATCCTY	45	0.03	No
GCF_000317575.1	4984	AAGGAGAAAA	NAGGAGNWWW	829	1.9e-48	Yes	RBS-motif	GCGATCGCGT	GCGATCGCDN	23	0.31	No		CCCCAACTGA	CCCCAMCTGR	2	4000	No
GCF_000227745.2	4563	CTGAGCTGGT	CTGAGCTGGT	2	7.2e-35	No		CTGAGCTGGT	CTGAGCTGGT	2	7.2e-35	No		CTGAGCTGGT	CTGAGCTGGT	2	7.2e-35	No
GCF_000014965.1	3992	AAGGAGGAAA	NNGGAGNNNN	2768	1.8e-139	Yes	RBS-motif	GGGTTTTTTC	RGGKTNTTTC	18	7.4	No		TTCTTTTGTC	TTCKTYKSTC	3	3000	No
GCF_000091325.1	3992	TTAAGGAGAA	NWNAGGANNN	2873	2.9e-53	Yes	RBS-motif	GACTCACACG	GACTCACACG	2	5100	No		CTACCGTGCA	CTRCCGTKCA	2	27000	No
GCF_900187065.1	4671	CGCTAGGCTG	SNNTANNSTS	598	4.5e-33	Yes	-10-motif	GAGGAGGGCC	RAGGAGNNNN	821	3.3e-20	Yes	RBS-motif	ATACTGGCGG	AYACTGGYSN	34	260	No
GCF_000016985.1	4844	AAGGAGGAAA	AAGGAGGNNN	4034	0	Yes	RBS-motif	CCTCCATCCT	CYTYCWYCYW	11	1.5	No		TCAACCCTTC	TSADCCCTTC	4	42	No
GCF_000255115.2	4616	AAGGAGGAAT	AAGGAGGNNN	3934	1.8e-220	Yes	RBS-motif	TACTCTCCCG	TAYTCTYCCS	3	9.8	No		CGTATAATTT	CGTATAATTT	11	400	No
GCF_000265505.1	4017	ATTCGTAATT	WTTCGTAATT	80	3e-06	Yes		GACGCAAGCG	GAMGSARGCG	27	2.2e-05	Yes		CTGATAACTG	CTGATAACTG	30	0.037	No
GCF_000186265.1	4223	GGTTTGGCGA	KSTTTGSCGA	16	0.96	No		CTCAGTAAAT	CTCAGTAAAT	2	59	No		CTCAGTAAAT	CTCAGTAAAT	2	59	No
GCF_000231385.2	4459	AGGAGGAAAA	AGGAGGNNNN	3646	4.4e-316	Yes	RBS-motif	CTCTCTCCAC	CTCTCTCSAC	5	3	No		CTTCCCCAGG	CTTYHCCAGG	4	2900	No
GCF_000233715.2	4620	AAGGAGGTAA	AAGGAGGNNN	3593	1e-285	Yes	RBS-motif	CCCTTGTCCC	CCCTTGTCCC	2	2	No		CAGTCCCTCC	CRSWCCYTCM	9	4.3	No
GCF_000348785.1	4243	GGTACCGTCG	NSTASSNTSN	1154	6.1e-128	Yes	-10-motif	TGCCAGACTG	YGSCAGACTG	197	3.5e-28	Yes	-10-motif	TGGCATGATG	TGSSATGATG	64	0.0017	Yes
GCF_000155675.2	5025	CACCAAAGGA	HNNNAAAGGA	832	6e-41	Yes	RBS-motif	TCTTGTATTG	TCTTGTATTG	20	0.0005	No		TTTGGAGAAT	YTTGGRGRAT	131	0.016	No
GCF_000092925.1	4519	CGGAGGAGGC	NNNNGGAGNN	2151	1.1e-56	Yes	RBS-motif	AGGTTTTCCC	WGGTTTTCYC	11	210	No		ACGGACCTTC	ACGGACHTTC	7	1700	No
GCF_000521505.1	4345	AAAAGGAGAA	NNNAGGARNN	2142	2.3e-175	Yes	RBS-motif	CCCTGCCCGC	CCCTGCCSGC	2	5200	No		ACCCTCCCAC	ACCCTCSCAC	2	17000	No
GCF_000214175.1	4542	GAGGAGGCCC	RAGGAGNNNN	1088	4.9e-52	Yes	RBS-motif	GTGGCAGGAT	STGRCASGAT	38	14	No		CCGGTAGGCT	CSGNTASSST	202	44	No
GCF_000178835.2	4239	AAAAGGAGGA	NWAAGGAGGN	2927	0	Yes	RBS-motif	TCTCTATTTT	TNTCTWWTWY	21	23	No		AAAGGATGTG	AAAGGATGTG	21	140	No
GCF_000243115.2	3798	TTATTTTTGC	NTANNTTTGC	205	2.4e-29	Yes	-10-motif	TCCGCAGGGC	TYCGCMGSGC	5	0.12	No		CGGGTTTAAA	CSGSTTWAAA	74	1.8	No
GCF_000177235.2	4295	AGGAGGAAAA	AGGAGGNNNN	3550	0	Yes	RBS-motif	TTACTCTTCC	TTMYTCTTCC	2	58	No		CACTCATGGC	CAYTCATGGC	2	1800	No
GCF_000021805.1	4493	AGGAGAAAAA	AGGAGNNWAN	836	4.2e-82	Yes	RBS-motif	CCTCTCCCCC	CCTMTCYCCY	48	1.8e-07	Yes		GCGATCGCAG	GCGATCGCHG	6	31	No
GCF_000023105.1	4230	GGAGGAGGCC	SGAGGAGNNS	1377	1.4e-131	Yes	RBS-motif	CCTAGGCTGG	SSTASSSTSG	636	7.5e-70	Yes	-10-motif	TGGCAGACTC	TGSSAGAMTC	15	21	No
GCF_000143985.1	4298	AAGGAGGAAA	AAGGAGNNNN	2471	1.9e-207	Yes	RBS-motif	TCCCTACACT	TYSSTAYWCT	18	270	No		CCCTTTTCCT	CYCTWTTYCK	5	840	No
GCF_000192745.1	4439	CAAGGAGGCC	NNNGGAGNNN	2928	1.8e-81	Yes	RBS-motif	TGATGTTTTT	TGAKGTTYTK	12	140	No		ATTTTCTTGC	ATTTYMTTGC	5	1300	No
GCF_000010305.1	3947	CCCGGAGGCC	NNNGGAGNNN	833	1.3e-58	Yes	RBS-motif	TAGCTTTCGG	TAKMTTBCSG	171	1.5e-10	Yes	-10-motif	CTTTCTCCCC	CTTTCTNCMV	24	160	No
GCF_000190735.1	3799	AAAAAGGAGG	AAAMAGGAGG	54	2.3e-05	Yes	RBS-motif	TGTATTTTTG	NNTATYTTTG	119	0.022	No		GAGGGCTGAG	GAGGGSTGWG	2	160	No
GCF_000194605.1	4018	TTAATTTTGT	NTAWYTTTGN	320	5.4e-42	Yes	-10-motif	GTTGGGGGGT	GTWGGGKSSW	3	210	No		GGAGAATTGA	GGAGAATTGR	8	320	No
GCF_000020725.1	4055	AAAAGGAGGA	NNNAGGAGGN	2512	3.2e-291	Yes	RBS-motif	TTTTTTCCGG	YTTTTTCMKK	15	0.44	No		GAGAGGTTTT	KAGAGGTTTT	10	650	No
GCF_013282725.1	4008	AAAGGAGAAA	NNAGGARNNN	1966	6.4e-91	Yes	RBS-motif	GGACCCTCAC	GGACCCTCMC	4	680	No		GCCTCCCCCC	KCYTCYCCCC	2	6000	No
GCF_000015285.1	3806	AAAAAGGAGA	WWWAAGGANN	2870	6e-160	Yes	RBS-motif	GAGGCCAGTC	GAGGCCWGTC	2	3300	No		GGGTATCCGC	GGSKWTCCSC	3	3200	No
GCF_000013765.1	3845	ATAAAGGAGA	NNNNAGGANN	2747	2.7e-93	Yes	RBS-motif	CCTTACCCGC	CCTTRSCCGC	2	3000	No		CAAGACCCCC	CAWGASCCCC	3	7100	No
GCF_000024205.1	4261	AGGAGGTATA	AGGAGGNNWN	3101	6.3e-288	Yes	RBS-motif	CACTTACCAG	CACTTACCAG	14	0.063	No		CTGATTATTA	CTGATTATTA	10	2.5	No
GCF_039724765.1	4971	AGGAGGCCCC	NGGAGNNNNN	2332	2.2e-64	Yes	RBS-motif	AAGGATTTCC	AAGGWTTTYC	12	8.5	No		TTTGCTCCAA	TTTGCTCCAW	4	210	No
GCF_000183425.1	3764	GCCGCACCTT	GCCGCACCTT	4	76	No		AGGGGAGGTG	ARGGGAGGTK	8	21	No		GCCTAAAAGC	SCCTRAARSC	8	150	No
GCF_001632775.1	3591	CCCAGGAGCC	NNNMGGAGNN	1394	6.1e-88	Yes	RBS-motif	GATCTTCTTC	GATCTTCKTC	5	100	No		TGAGGTTTTC	TGRGGTTTTC	4	2600	No
GCF_000024405.1	4201	AAAGGAGGAA	WAAGGAGRWA	3921	0	Yes	RBS-motif	TCCGATGCTT	TCYKATGCTT	2	1500	No		CTATCCCCGA	STATSYCCKA	2	4300	No
GCF_000013885.1	4843	GAAAGGAGAA	NNVNGGAGNN	1453	1.2e-10	Yes	RBS-motif	TGATTCAAGA	TKWTTCRAGA	2	1100	No		TGATTCAAGA	TGATTCAAGA	2	1100	No
GCF_900478165.1	4060	AGGAGGAAAA	AGGAGNNNNN	3699	4.3e-269	Yes	RBS-motif	CTGCTTACCC	CTKYYTRMCC	3	46	No		CACCTACATA	CRCCTRCATW	2	3000	No
GCF_000266885.1	4143	AAGGAGAAAA	MAGGAGAAAA	173	1.5e-24	Yes	RBS-motif	TGTTGCCCGC	TKTTGCCCGC	54	0.0095	Yes		TTTTGTTTCT	TTTTGTTTCT	2	540	No
GCF_001653335.1	4113	GCCTAGGGTG	SSCTAGGSTS	656	8.3e-103	Yes	-10-motif	CGAGGAGGCC	SNAGGAGNNS	1192	5e-82	Yes	RBS-motif	GTGGCAGGCT	STGSSASRMT	113	0.0066	Yes	-10-motif
GCF_000153485.2	3729	GACAACGGGG	GRSAWCGGGG	2	150	No		TTCGCGCCTT	TTCGCGSSTT	2	460	No		GGGAGGTAAG	GGSWKGKMAG	3	330	No
GCF_000243155.2	4145	AAAGGAGGAA	WAAGGAGGNN	3413	1.6e-289	Yes	RBS-motif	CACCACACCC	CWYCAYWYCM	6	0.76	No		CTTATTTGCC	CYTMTYTGCY	3	120	No
GCF_000178975.2	4651	CCAGGAGATC	NNAGGAGNNN	1158	2e-73	Yes	RBS-motif	CTAAAATCGA	CTANAMTCRA	160	5.5e-06	Yes	-10-motif	GGTTAGGGGT	GGTTAGGGGT	38	0.02	No
GCF_000023445.1	3827	ATAAGGAGAA	NNNNGGAGNN	1730	7.4e-261	Yes	RBS-motif	TGAGGTTTTC	YGAGGTTKTY	22	77	No		TACTGCCGCC	TACTGCCGCC	4	1500	No
GCF_000148645.1	3788	TAAGGAGACC	NNAGGAGNNN	2416	4.8e-154	Yes	RBS-motif	TGAGGTTACC	TGAGGTKNCC	20	8.7	No		CTCTGTTTTG	CTCTGTTTTG	7	1100	No
GCF_000024925.1	3719	GGAGGAGCCC	NNAGGAGNNC	1516	2.1e-123	Yes	RBS-motif	CCTAGGCTGG	SSTASSSTSG	429	2.8e-53	Yes	-10-motif	TAGACTCCTC	TAGACTSCTC	13	3.2	No
GCF_000190575.1	3673	TTATCGTGCG	TTATCGTGCG	45	9.2e-38	No		AAAGGAGGAA	NAAGGAGGAN	96	3.1e-26	Yes	RBS-motif	TGTTTTGAAT	TGTTTTGAAT	51	3.6e-18	No
GCF_000227705.2	4023	AAAGGAGGGG	NAAGGAGGNN	3527	2.1e-184	Yes	RBS-motif	CTAGAAAATT	CTAGAAAATT	2	0.031	No		CTAGAAAATT	CTAGAAAATT	2	0.031	No
GCF_000265405.1	3760	TGGTTTATCC	KGKTTTAWCC	47	3.7e-06	Yes		ACTTTGGAGC	WHTTTKSAGS	53	0.00047	Yes		CGGTCAACAG	SGGTYAACAG	2	43	No
GCF_000019845.1	3894	AGAAAGGAGA	NNNNAGGANN	1848	4.9e-49	Yes	RBS-motif	ATGAGGCTTT	ATRAGGYTTT	18	1200	No		CCTTTTCTTC	CYTTTTCTTY	2	7100	No
GCF_000511355.1	4478	AGGAGAACCC	NGGAGNNNNN	2416	1.7e-67	Yes	RBS-motif	GGTTTTTCCC	RGKTTTTNYY	16	0.3	No		GCTGGCTGTC	GCTGGCTGTC	2	4600	No
GCF_000092865.1	3710	CGAGGAGGAC	SGAGGAGNNC	902	7.3e-90	Yes	RBS-motif	CCTAGCGTGG	SSTASSSTSG	521	3.3e-76	Yes	-10-motif	TGGCAGGATG	TGSSASGATS	210	1e-12	Yes	-10-motif
GCF_000024725.1	3909	AGGAGAAAAC	AGGAGNNNNN	880	5.5e-36	Yes	RBS-motif	CCCGCGGCGC	CCCGCGGCGC	8	0.19	No		AGGTTTTTCC	AGGTTKTTCC	15	100	No
GCF_020792675.1	3631	CGGAGGAGCC	NSRAGGAGNN	1758	7.8e-205	Yes	RBS-motif	CCCTAGGCTG	SSSTASNSTS	472	1.3e-51	Yes	-10-motif	CCACGAAGGG	CNWCGAARGG	25	100	No
GCF_000166395.1	3571	TTAACTTTGT	NTANMTTTGY	117	6.9e-05	Yes	-10-motif	GAACTGCTTG	GAACTGCTTG	7	0.55	No		TAGGTTTGAT	TAGGTTTGAT	8	1.5	No
GCF_000327045.1	3670	CCAGGAGGAG	NNNGGAGNNN	1963	5.6e-43	Yes	RBS-motif	ATTTTTCAAT	ATTTTTCAWT	2	430	No		TAGGTTTTTT	TAGGTTTTTT	4	210	No
GCF_000015045.1	3844	AAAGGAGGAA	NNAGGAGNNN	2374	7.1e-275	Yes	RBS-motif	GTTAGGTATC	GTTAGGTATC	2	17	No		GTTAGGTATC	GTTAGGTATC	2	17	No
GCF_000321415.2	3731	CCCAGGAGGC	NNNNGGAGNN	1396	2.6e-63	Yes	RBS-motif	GGTACCGTGC	GGTACCRTGC	17	250	No		TTTCGACATG	TTTCGACATG	2	3300	No
GCF_000236705.1	3485	TACTTTTGCC	TAYYTTTGCS	90	4e-11	Yes	-10-motif	TTGCCAAAAA	TTGCNVAAAA	43	19	No		GTTTGGAGTG	GTTTGGRGTK	4	45	No
GCF_000186225.1	3274	AAAAGGAGGA	RAAAGGAGGA	73	4e-09	Yes	RBS-motif	GTTTGCCGCC	SNBYGCSGNC	16	0.072	No		CACCCACAGG	CNCCCACVGG	4	140	No
GCF_000017265.1	4291	CGGGAGGCCC	NNGGAGNNNN	1760	2.4e-73	Yes	RBS-motif	CCTATATTGG	CCTATMTTSG	23	5.6	No		TCATAAATTT	TYATAMADTT	4	1400	No
GCF_000215085.1	3893	AAGGAGGTAA	AAGGAGGNNN	3189	4.9e-310	Yes	RBS-motif	CACAGCGCCA	CACAGCGCCA	8	2.4	No		CACTCCCCAT	YRCTCCCCMT	2	800	No
GCF_000018405.1	3322	AAAGGAGGAA	AAAGGAGRNN	1637	1.9e-198	Yes	RBS-motif	TTTTAAAATT	TTTTVWWWTT	13	7.9	No		TTTTTCGGAG	TTTTTSNGRG	21	7.9	No
GCF_024346755.1	4611	AAAAGGAGAA	NNMAGGARNN	1865	3.5e-83	Yes	RBS-motif	AAGTGAGGTT	MAKTGAGGTT	27	410	No		TTTTTTGGAG	TWTTTYGGAG	47	470	No
GCF_000017565.1	3682	CAGAAGGAGA	NNNMNGGAGR	1065	3.2e-40	Yes	RBS-motif	CATTTTCTGA	CATTTTCTGA	4	98	No		TTCTTTCCGC	HTBTTTCCNY	15	55	No
GCF_000214215.1	3507	AAAAGGAGAA	NWNAGGARNN	1992	1e-106	Yes	RBS-motif	GGCTCACCCC	GRCTCWCCYC	3	170	No		CCCGCAAGCC	CCCKCAAGCY	2	6300	No
GCF_000026185.1	3663	AAAAGGAGAA	NNNAGGARNN	3246	1e-143	Yes	RBS-motif	CAGACTGCCC	CAGACTGCCC	2	7500	No		CCACTAACCC	CCMCTMACCC	2	13000	No
GCF_000317835.1	4365	CCCAGGAGGA	NNNAGGAGGN	1417	8e-147	Yes	RBS-motif	CGCTAGACTG	CNNTANRCTG	762	2.6e-74	Yes	-10-motif	CCGAAAGGAA	CNGAAAGGAM	93	6.4e-13	Yes	RBS-motif
GCF_000284415.1	3523	CAAGGAGGCC	NNNGGAGNNN	2315	1.5e-160	Yes	RBS-motif	AGGTTATTTG	AGGTKMTTTG	5	1400	No		TCCCTATAGT	TCCSTATAGT	2	740	No
GCF_000214355.1	3401	ATAAAGGAGG	NNNAAGGAGN	1697	5.6e-161	Yes	RBS-motif	CTTCTATACT	NYKNTATAMT	63	0.00097	Yes	-10-motif	CCCTTACCCC	CCNYTWCCCH	12	3.1	No
GCF_000186885.1	3378	CAAGGAGGAA	NMAGGAGNNN	1546	3.2e-160	Yes	RBS-motif	TTTTTTGCTC	TTTYYTBNNN	152	1.8e-15	Yes		TCCCCCTTTT	TCCCSCTTYT	3	3000	No
GCF_001636295.1	3432	GGAGGAGGCC	SRAGGAGNNC	1054	2.8e-117	Yes	RBS-motif	CCTAGGGTGG	SSTASSSTSG	570	7.8e-117	Yes	-10-motif	TGGCAGGATG	TGGSASRMTG	253	3.2e-28	Yes	-10-motif
GCF_025145845.1	3190	GTATCTTTGC	NTATCTTTGY	79	1.3e-14	Yes	-10-motif	CTAAAAAACA	CKNAAAAMSV	257	9e-12	Yes		GCGTCCAACG	GCGTCCAACG	12	3.6e-10	No
GCF_000060345.1	3412	CCGGATTGCC	SSGGMTTGCC	2	320	No		ATTTAGAGGA	MTTTRGAGGW	11	430	No		GGGCAAACTT	GGGCDAACYT	3	1100	No
GCF_000317615.1	3749	TAAGGAGAAA	WNAGGAGNAA	580	1.3e-42	Yes	RBS-motif	AGTAGGTTGG	MGTAGGTTGG	32	3.1e-10	Yes		AATAACAAAT	AATAACNAAT	81	3.2e-05	Yes
GCF_000224005.2	3271	AGGAGGCCCC	NGGAGNNNNN	1550	1.7e-108	Yes	RBS-motif	TACTTTTAGT	TAYTTTTRGT	2	1400	No		TTGATGAGGT	TYGATKAGGT	11	560	No
GCF_000025905.1	3021	TCCACGTTCG	TYYACGTTMK	43	9.5e-06	Yes		AGAAAGGAGA	AGAAAGGAGN	40	0.45	No		CACTTTCACT	CACTTTCACT	24	8	No
GCF_000183135.1	2954	GGTTAGGGGT	GGTTAGGGGT	18	1.8e-09	No		TAATCAACCA	TAWTCAACCA	11	28	No		TTATCTTTGC	KTATCTTTGC	16	360	No
GCF_000258405.1	3124	AAAAGGAGAA	WWNAGGAGWW	1497	9.4e-146	Yes	RBS-motif	CCCTCTCCGC	CCCTCTCCGC	2	160	No		CCGCGAGGTA	CMGCGAGGTW	5	1400	No
GCF_000143965.1	3325	CAAGGAGGAG	NNNGGAGNNN	1655	6e-163	Yes	RBS-motif	GCTCTTTTGT	GYTYTTTTGT	2	2100	No		TTTTTTCGTG	TTTTTBCGDG	4	7300	No
GCF_000503895.1	3375	AGGAGAGCGC	NGGAGNNNNN	1075	5.3e-23	Yes	RBS-motif	AAAAGGACCC	VAAAGGAMSN	45	79	No		CTTCGGGGTT	YTTCSGGKTT	9	820	No
GCF_000176915.2	3335	CAAGGAGGAA	NNNGGAGNNN	1610	1.7e-225	Yes	RBS-motif	TTTTTCAAAG	TYTTTSAWAS	8	15	No		CTTTTCAACA	CTYTTCMACN	6	5600	No
GCF_000242255.2	3168	CCAGGAGTCC	NMAGGAGNNN	852	3.2e-66	Yes	RBS-motif	AAGGATCATT	AAGGATMRKT	9	9400	No		GAGGTGTTTC	VAGGKGTWTC	20	6600	No
GCF_000214705.1	3566	AAAGGAGGTG	NAAGGAGGNN	2525	1.1e-210	Yes	RBS-motif	TTTTTCTGCC	TWTYTMTGCC	17	0.19	No		CATGGTATAA	CATGKTATAA	15	1.4	No
GCF_000093085.1	3301	AAAGGAGGTG	AAAGGAGGNN	3058	0	Yes	RBS-motif	CCATCCCCAC	CCMTCCYYAC	2	440	No		CATTTTTTCT	CRTTTTTTYT	2	4500	No
GCF_000236685.1	3204	AAAGGAGGAA	NAAGGAGNNN	2227	5e-270	Yes	RBS-motif	TGGTATACTT	TGSTATASTY	25	0.77	No		CTTGTTACCT	CTTGTYACCT	3	24	No
GCF_003019675.1	3227	AAAAGGAGGA	WWAAGGAGGW	2766	0	Yes	RBS-motif	CTTCTTCTTC	SYTSTWSTTY	3	68	No		TGCCTTCTAA	TKYCTTYTAA	2	20000	No
GCF_000199675.1	3142	AAAGGAGGAA	NNNGGAGGNN	1366	2.8e-195	Yes	RBS-motif	TGTTATAATT	TGNTATAATY	136	1.5e-11	Yes	-10-motif	AAGAAAGGAA	MNGAAAGGAA	84	1.9e-10	Yes	RBS-motif
GCF_000024125.1	3096	GTATTTTTGC	NTATYTTTGN	134	6.5e-28	Yes	-10-motif	GGCCCGGTGG	GGCCSGGTKG	2	3500	No		GCCTTTCTGC	GSCKTTCTGC	3	5800	No
GCF_000025945.1	3168	TTAAAAGGAG	NNWNNAGGAG	949	7.2e-105	Yes	RBS-motif	TCCCCCTTTC	TCCCSCTNTC	5	130	No		TTCACTCCCT	TTSACTCCCT	2	5600	No
GCF_000265385.1	3166	GTATCTTTGC	STAYYTTTGM	75	2.1e-10	Yes	-10-motif	CCTTAAAACC	CCTTAAAACC	21	14	No		TTTGCAAAAA	TTTGCAAAAA	54	0.28	No
GCF_000186385.1	3319	CGGTACACTG	CGSTANNCTG	1207	1.1e-303	Yes	-10-motif	CCAGGAGGAC	NMAGGAGGNN	865	2.5e-145	Yes	RBS-motif	CCGAAAGGAC	CMGAAAGGAC	57	1e-11	Yes	RBS-motif
GCF_900637975.1	2901	AAGGAGGCCC	RAGGAGNNNN	1010	5.8e-155	Yes	RBS-motif	CTAGGCTGGC	STAGSSTGGS	216	8.1e-32	Yes	-10-motif	TGGCAGGATG	KGGCASRATG	87	2.6e-07	Yes	-10-motif
GCF_000023785.1	3193	TAGGAGAAAA	NNGGAGNNNN	777	8.8e-44	Yes	RBS-motif	CTCTCTCCGG	CTCTCTCCGG	2	390	No		GCACCCTCCC	GCWCCCTCYC	2	1800	No
GCF_000190635.1	3311	AAGGAGGAAA	AAGGAGGNNN	2560	1.1e-214	Yes	RBS-motif	TCCCGCTACC	TCCCGCTWYS	2	880	No		CGCATATCTT	CBSHTRTCTT	4	3500	No
GCF_000092905.1	3284	AAAGGAGGGG	NRAGGRGGNN	1326	2.1e-92	Yes	RBS-motif	AACCACGCAT	AACCACGCAT	11	3.6e-11	No		TCGGGAGGTG	YYGGGAGGTG	114	9e-11	No
GCF_000316515.1	3359	TGCTGGAGGC	TGMWGGAGSN	130	1.6e-07	Yes	RBS-motif	CAGCTGATCC	SRSCTGAKCC	108	0.00025	Yes		AGAGGAGGAA	ANMGGARKAA	16	13	No
GCF_000143085.1	3115	AAGGAGAAAA	NAGGAGNNNN	996	5.6e-55	Yes	RBS-motif	CATGTTATGC	CATGTTATGC	2	130	No		CATGTTATGC	CATGTTATGC	2	130	No
GCF_000190435.1	3042	AAGGAGGAAT	NAGGAGNNNN	1585	2.8e-315	Yes	RBS-motif	TGCTATACTC	TGSTATASTN	78	3.6e-12	Yes	-10-motif	CGCCCGACGC	CGCCCGACGC	2	1600	No
GCF_000279145.1	2895	AAAAAGGAGA	WWWAMGGAGN	1030	1.4e-118	Yes	RBS-motif	AAAAAAGAGG	WWWWNWGAGG	239	8.7e-08	Yes	RBS-motif	CACCCCGACC	YMHCCCGHYC	4	74	No
GCF_000020525.1	2739	AAAAGGAGGA	AWAAGGAGNN	301	2.9e-44	Yes	RBS-motif	TTTTATTTCT	TTTTWTTKNT	112	3.7e-06	Yes		AATTAATTTT	AANNRHTTTT	200	330	Yes
GCF_000242595.2	2802	AAAAGGAGGA	NNNAGGAGGN	1377	1.1e-240	Yes	RBS-motif	CTATACTGCC	STAYACTGNN	195	2.8e-43	Yes	-10-motif	GCCGATACTG	GCCGATACWG	9	1000	No
GCF_000195295.1	2926	AAGGAGGATA	AAGGAGRNNN	779	3.1e-121	Yes	RBS-motif	CTTGGAGGAA	CYTGGAGGAH	31	0.0037	Yes	RBS-motif	GGCTCGGTAG	GGCTCGGTAG	4	150	No
GCF_000092125.1	3699	AAAGGAGGTA	NNAGGAGGNN	1379	2.3e-139	Yes	RBS-motif	CGGTAGACTA	BNNTANRMTN	637	1.7e-59	Yes	-10-motif	CCTTGCAGTA	CYTTGCAGTA	2	260	No
GCF_000219725.1	2874	AAGGAGGAAT	AAGGAGNNNN	1656	6.5e-245	Yes	RBS-motif	ATGGTATACT	ATGNTATACT	39	0.00057	Yes	-10-motif	CGCCAATCCC	CGCCMRTCCC	2	2400	No
GCF_000025725.1	3029	AAAAAAGGAG	NNNNNAGGAG	1611	3.6e-223	Yes	RBS-motif	ATAAGAGGTT	WWNWGAGGTW	175	4.8e-10	Yes	RBS-motif	CACCACGCAT	CACCACGCAT	8	0.053	No
GCF_900637295.1	2604	AAGGAGGACC	NAGGAGNNNN	905	1.1e-168	Yes	RBS-motif	TAGGCTGGGG	TAGNVTSGNS	341	1.6e-65	Yes	-10-motif	TGGCACAATG	TGGSASAATG	94	4.5e-11	Yes	-10-motif
GCF_000619905.2	2844	ATAAAGGAGA	NNNNAGGAGN	991	4e-95	Yes	RBS-motif	CCGCCGTTCC	CCVSCKTTCC	4	6900	No		CTACCGGATC	CWACCGGATY	7	6900	No
GCF_000092245.1	3131	AAAAAAGGAA	WWWWAAGGAN	2342	1e-323	Yes	RBS-motif	TATTCCTTCC	WAWYMCTYCC	9	0.27	No		ATCTTCGCTC	ATCTTYKCTC	2	2200	No
GCF_000196355.1	2857	AAAGGAGAAA	NNAGGAGNNN	993	5.2e-74	Yes	RBS-motif	AGGTGCTGCC	AGGTGCTGCC	16	0.4	No		CTTATGGCGG	CTTATGGCGG	2	1.1	No
GCF_000231405.2	3021	AAAGGAGGAA	WAAGGAGGNN	2504	5.5e-294	Yes	RBS-motif	CGCACTGTCC	CKCAYTGTCC	2	390	No		GGACCCCATT	KGWYCCCWTT	2	14000	No
GCF_900637575.1	2760	GAAAGGAGGC	GAAAGGAGNN	2476	7.9e-221	Yes	RBS-motif	TCGTACCTTT	TCKTMCYTTT	2	9500	No		TCATGAGATT	TCATKAGATT	2	18000	No
GCF_000145255.1	2914	TAATAAGGAG	NNWNAAGGAG	722	9.3e-58	Yes	RBS-motif	CGGCAGACGG	CGGCAGACGG	15	60	No		CCCACCCGCC	CSYACCCGCC	8	210	No
GCF_000092825.1	3057	AAAGGAGGAC	NRAGGAGNNN	727	4.3e-88	Yes	RBS-motif	CCGGTAGGCT	NNGNTANNST	675	1.9e-45	Yes	-10-motif	TGGCATGATG	TGRSAKRMTG	59	1900	No
GCF_000238255.3	4191	TAAAAGGAAA	NWWNAGGANN	2790	1.2e-70	Yes	RBS-motif	CGACTGAGCC	CGACTKMGCC	2	7000	No		CCATGCCGAG	CCMTGCCKAG	2	7000	No
GCF_000213255.1	2926	AAGGAGGTAA	AAGGAGGNNW	2217	1.2e-229	Yes	RBS-motif	GCCCCAGGAT	GCCCCAGGAT	3	920	No		GCCATGATCC	GCCWTKATCC	2	1200	No
GCF_000015125.1	2783	AAGGAGAAAA	AAGGAGRNNN	366	5.9e-58	Yes	RBS-motif	ACTTTTTTTT	NYKDTTTWYY	143	2.8e-09	Yes		TTTTCAGTTA	TTTTCAGTTA	22	0.012	No
GCF_000297055.2	3074	TTAAGGAGAA	NNNAGGARNN	999	5.3e-93	Yes	RBS-motif	TATTTAAGGG	WWTTTAAGGK	24	150	No		CCGCTCCCCC	BCGCTCSCCC	3	5200	No
GCF_000018325.1	2969	AGGAGGAATA	AGGAGGNNWN	2447	0	Yes	RBS-motif	ACACTCCCTC	ACAYTCCCTH	4	24	No		TTGTCCAACT	TTGTCCWMYT	2	4200	No
GCF_000299355.1	2962	AGGAGGTATA	AGGAGRNNWW	2541	0	Yes	RBS-motif	TTTATGCAAC	TTTWKGCAAC	7	20	No		CCCTCACTAA	CYCTCACTAA	4	120	No
GCF_000512915.1	2485	AAAAAGGAGA	ARAAARGAGR	124	2.1e-17	Yes	RBS-motif	TCCGCAAGCC	TCCGCAAGCC	12	7.6e-07	No		CAAGAGGTTA	CAAGAGGTTA	9	30	No
GCF_000019165.1	2732	AAGGAGGGGA	NAGGAGGNNN	2236	3.8e-256	Yes	RBS-motif	GCGATGTACC	GCGATGTACC	32	9.3e-17	No		TTATAGCGAG	TTATAGCGAG	31	2.4e-13	No
GCF_002222595.2	2981	AAAGGAGGAA	AAAGGAGRWN	1984	0	Yes	RBS-motif	AAGAAAGGAA	MAGAAAGGAA	107	4.6	No		TGCCCAGTCT	TKCCYAGTCT	2	460	No
GCF_000212415.1	2585	AGGAGGAATT	AGGAGNNNNN	1152	1.3e-246	Yes	RBS-motif	GTGGTATACT	NNGNTATACT	175	3.6e-38	Yes	-10-motif	GACTTTTTAT	GRCTTTTTAY	25	5.5e-05	Yes
GCF_001723605.1	3003	AAAAAAGGAG	NNNAAAGGAN	2220	0	Yes	RBS-motif	GGCCGACACC	GGCCGACACC	2	370	No		CCAAAGAGTC	CCAAAGMGYC	6	14000	No
GCF_000020645.1	2862	AAAAAGGAGA	AAAAAGGAGR	427	6.6e-48	Yes	RBS-motif	CTTTTTTTTT	CTKTTTTTTK	44	2.9e-05	Yes		TTCTGCAGGG	TTMTGSAGGG	10	2100	No
GCF_024346835.1	3902	AAAAGGAGAA	NNAAGGARNN	1925	9.8e-85	Yes	RBS-motif	GCGAGGCACC	KCGAGGCACC	8	2300	No		GCTAACCCCC	GSTWACCCCC	2	5200	No
GCF_000455605.1	2712	TTTGCAAAAA	TTTGYAAAAA	105	3.6e-21	Yes		CGGGAGCAGG	CRGGHKSDKG	3	4.1	No		AAAACACAAC	AMAACRMAAC	40	23	No
GCF_000147715.2	2645	AAGGAGGTGA	NNGGAGGTRN	1803	0	Yes	RBS-motif	CCAGCAGACA	MSAGCAGACA	19	120	No		CACTTCTTTC	CRCTTCTTTC	2	300	No
GCF_036632915.2	2851	AAAGGAGGAA	AAAGGAGGNN	2391	0	Yes	RBS-motif	CTATCCTTTT	CTRNCCTTWT	10	110	No		CACTTCTTCC	CMCTTYTTCC	2	1500	No
GCF_000196315.1	2674	TTTATTTTTG	YKTAYYTTTG	64	6.3e-07	Yes	-10-motif	ACAGAAAACC	VCASAARACY	19	16	No		TTTTAAAACT	WYTTAAAACY	82	81	No
GCF_000152825.2	2649	CGAAAGGAGA	NNRAAGGAGN	212	2.1e-24	Yes	RBS-motif	AGGAGGCGCC	NGGAGRNNNN	660	14	Yes	RBS-motif	TCACCCCTTC	YCNCCCCTTY	6	1200	No
GCF_003346775.1	2930	AAAAAGGAAA	WWWAAGGANW	2211	1.1e-296	Yes	RBS-motif	ATCCTAACTT	WTCCYWASTW	6	230	No		CAACAAGCCC	YRMSAAGCCC	2	690	No
GCF_000024325.1	2487	AAAAGGAGGA	NNAAGGAGNN	1612	1e-253	Yes	RBS-motif	CCGGCGTCAT	CCGGCGTCAT	2	68	No		CATTTTTTTT	MRTTTTTTTK	3	220	No
GCF_024346935.1	3807	AAGGAAAAAA	NAGGANNNNN	1828	1.2e-67	Yes	RBS-motif	ATTTGGAGAA	WWWTGGAGWA	127	0.00039	Yes	RBS-motif	CGCCTCTTGG	SGCCTCTTGG	2	3700	No
GCF_000024085.1	2617	AAAAGGAGAT	WNNAGGARNN	1114	3.9e-71	Yes	RBS-motif	TTATTGGAGT	WTWTTGGAGW	37	19	No		TCCCTTTTTT	TSCYTTTTTT	10	2600	No
GCF_000184705.1	2361	GGAGGAGGGG	NNRGGAGGNN	1419	4.2e-239	Yes	RBS-motif	AGCGAGGTGA	AGCGAGGTGA	26	0.0053	No		ATCCCATTTT	AWCMCATTTK	5	40	No
GCF_000166775.1	2575	AAAGGAGGTA	ARAGGWGRNW	1784	1.4e-219	Yes	RBS-motif	ATTTTGGAGG	NTTTTGGAGG	23	0.47	No		CCTTCTTCTC	CBTDCTTCTC	4	1.5	No
GCF_016028735.1	2667	TAAGGAGAAA	WNAGGAGNNW	1047	3.6e-94	Yes	RBS-motif	TACTCTGGTC	TACTCTGGTC	19	6.4e-30	No		GCATTCTTAC	GCATTCTTAC	15	0.00027	No
GCF_000442645.1	2610	AAAGGAGAAC	NRAGGAGNNN	1077	8.9e-133	Yes	RBS-motif	GCTAGGCTGG	NSTANNSTGR	373	1e-29	Yes	-10-motif	GAAAGGCCCT	GAAAGGCMYY	25	0.3	No
GCF_000147695.2	2727	AGGAGGTAAA	AGGAGGNNWW	2201	0	Yes	RBS-motif	TCACGTCCCT	YCHYDTCCCT	14	4.5e-05	No		TGCCTCCAGT	TGCCTCCAGT	4	28	No
GCF_001553625.1	2583	TCAAGGAGGA	NNNNGGAGRN	1432	2.7e-249	Yes	RBS-motif	TCCAAAATCT	TCCAAAATCT	25	0.00026	No		TCGTCTGATA	TCGTCTGATA	6	1.2	No
GCF_000166355.1	2621	AGGAGGTAAA	AGGWGRNNWN	2071	3.9e-255	Yes	RBS-motif	CCCTCACCTT	SCVTCMHCBT	4	22	No		TTTTAACCCC	TKYTARCYYY	3	740	No
GCF_000418365.1	2398	AAGGAGAACC	NAGGAGNNNN	598	6e-113	Yes	RBS-motif	GTAGGCTGGG	STASNCTSGN	561	3.3e-107	Yes	-10-motif	TGGCACACTG	TGGCASACTG	22	0.014	No
GCF_900475835.1	2501	GCAAGGAGAA	NNAAGGAGNN	859	1.3e-97	Yes	RBS-motif	TAGGCTGGGG	TAGGCTGGNG	65	2e-10	Yes	-10-motif	TTTTGGAGGT	TKTTGGAGRT	35	0.00015	Yes	RBS-motif
GCF_000024985.1	3479	GAGGAGGGGG	RRGGAGNNNN	2233	3.5e-141	Yes	RBS-motif	CTGGTATAAT	CTGKTATRAT	2	860	No		TCGCGCTCCT	TCKCGCTCCT	2	1700	No
GCF_000195275.1	2772	AAAGGAGGAA	NNNGGAGNWW	1208	8.1e-239	Yes	RBS-motif	GCCAATATCT	GCCAATATCT	10	2.6e-09	No		TGCTATAATT	TGMTATAATN	64	4e-10	No
GCF_000196455.1	2530	AAAAGGAGGT	NWWAGGAGGN	2347	0	Yes	RBS-motif	TAACCCCTTC	TAACCSYTTS	2	5700	No		AATAAACCTC	RMTWMACCTC	2	14000	No
GCF_900637305.1	2499	CAAAAGGAGA	NNNMMGGAGN	1206	1.8e-277	Yes	RBS-motif	AGAGGTATAT	HGAGGTDWWT	48	1.8e-09	Yes	RBS-motif	TGAGGTTTTT	KGMGGWTTTT	32	0.13	No
GCF_000348725.1	2597	AAAAGGAGGT	WNAAGGAGNN	669	6.2e-87	Yes	RBS-motif	AAAGAGGTTT	ANAGAGGWTT	138	0.0067	Yes	RBS-motif	TTCCGATAAG	TKCCGATAAG	14	83	No
GCF_025148785.1	2625	AGGAGGAAAA	AGGAGRWNWW	1854	0	Yes	RBS-motif	CATTAAGGCT	CATTAAKKCT	6	1.1	No		GAAAGGATGA	GAAAGGAWGN	63	17	No
GCF_000328625.1	2529	AAAAAGGAGG	WWWAAGGAGG	1632	0	Yes	RBS-motif	GAGGTGATAA	GAGGTGATAW	180	1.2e-32	Yes	RBS-motif	TCATTTCACC	TYATTTCACC	8	0.72	No
GCF_900187055.1	2385	AGGAGGTAAA	AGGAGNNNWW	2234	0	Yes	RBS-motif	CGAGGTGCCT	CGAGGTGCCT	3	690	No		TTCAACTACC	TTCAWCTRCY	2	5900	No
GCF_022870945.1	2508	TAAAAAGGAA	NNNWAAGGAN	767	7e-121	Yes	RBS-motif	TATTTGGAGT	WNWTTGGAGW	80	0.0027	Yes	RBS-motif	GCGTCCTGAA	GCGTCCTGAA	14	0.16	No
GCF_029023825.1	2571	AAAAGGAGGA	NAAAGGAGGN	1431	0	Yes	RBS-motif	AGAGGTGAAA	WGAGGTGANN	140	1.2e-11	Yes	RBS-motif	GAAAGAAGGA	GAAAGAAGGN	61	5.1e-05	Yes
GCF_000835165.1	2556	AAGGAGACCC	RAGGAGNNNN	857	5.7e-99	Yes	RBS-motif	CTAGGCTGGG	STASNSTGGN	490	2.4e-68	Yes	-10-motif	GAAAGAAGAA	GRAAGAAGAA	15	3900	No
GCF_001941485.1	2196	GCTAGGCTGG	GNTAGNNTSG	530	1.7e-142	Yes	-10-motif	GGAAGGAGCC	NRRAGGASNN	681	1.6e-92	Yes	RBS-motif	TGGCACAATG	TGGCAYAATG	39	0.49	No
GCF_000020485.1	2423	AAGGAGGTAT	AAGGRGGNNW	2045	0	Yes	RBS-motif	CTTTATATCC	CTTTATMYCC	5	8.1	No		TTACTCTGGC	TTWCTCTKGC	2	850	No
GCF_000183725.1	2808	AAAAGGAGAA	NNAAGGANNN	1888	7.9e-226	Yes	RBS-motif	TAATCGCTTT	TARKCGCTTT	8	3000	No		ATTTTCCCCG	MTTTTCCCCG	2	3800	No
GCF_000307165.1	2390	AGGAGGAAAA	AGGAGGNNNN	1722	0	Yes	RBS-motif	GCCTTCATTT	GCCTTYATTT	2	1400	No		CGACCTATTT	CKACCTATTT	2	1500	No
GCF_025149465.1	2330	AGGAGGAAAA	AGGAGRWWWW	1536	0	Yes	RBS-motif	ACTAGCTAGT	ACTAGCTAGT	2	3.2e-19	No		ACTAGCTAGT	ACTAGCTAGT	2	3.2e-19	No
GCF_000218625.1	2356	AAAAGGAGGT	WWNAGGAGGW	1364	8.9e-280	Yes	RBS-motif	GTTTATACAT	GTTTATACAT	10	0.045	No		TGATATTATG	TGATATTATG	36	0.11	No
GCF_000020625.1	2349	AAAGGAGAAA	NAAGGAGRNN	374	2.1e-78	Yes	RBS-motif	ACGATTAACG	ACGAWTAACG	10	520	No		TATCAGGATT	WAWCAGGAWW	26	1700	No
GCF_000265295.1	2509	AAAAAAGGAG	NNWWAAGGAN	1678	2.3e-321	Yes	RBS-motif	TTTTTTGGAG	TTTKTTGGAG	27	0.037	No		AGCGCTTTTT	RGVGYTTYTT	12	970	No
GCF_014055025.1	2377	AAAGGAAAAC	AAAGGARAMN	1059	1.8e-258	Yes	RBS-motif	TTTTGGGGAG	TTTTKDRRAK	114	4.7e-35	Yes		GCCGTCTGAA	GCCGTCTGAA	43	2.7e-31	No
GCF_000144695.1	2342	AAAGGAGGTA	WAAGGAGGNR	2340	0	Yes	RBS-motif	AAACTCCTTT	AAAYTCYTTT	3	220	No		ACTCAGCTAA	RCTYMKCTAM	2	16000	No
GCF_000023905.1	2293	AAGGAGAAAA	AAGGAGRWAW	2036	9.3e-310	Yes	RBS-motif	CCCCATATTT	YYCYAKWTTY	3	7.3	No		CCACCAATGC	CSACYRMTGY	2	360	No
GCF_025149625.1	2036	GAAAGGAGGC	GNAAGGAGNN	1650	9.8e-234	Yes	RBS-motif	CTCTAGAATT	CTCTAGAATT	4	610	No		ATGATTTTGG	WTKATTTTGG	3	2100	No
GCF_000025645.1	2387	AGGAGGTAAA	AGGAGGNNWW	1968	0	Yes	RBS-motif	TCACACCTTT	YCACRCCWYT	5	0.33	No		TTTTACTCCA	TTTWRCTCCM	5	18	No
GCF_000015025.1	2151	GGGGGAGGAG	NNNNGAGGAG	446	1.3e-69	Yes	RBS-motif	CTGGGAGAAT	CTGSGAGAAT	9	370	No		GTAGGCTGGG	STASSSTSVN	115	0.59	No
GCF_000166335.1	2282	AAAGGAGGTA	NRAGGWGRNN	1576	1.5e-188	Yes	RBS-motif	CTCCCATCGC	STSYCWTCKM	3	13	No		TTTTTTGGAG	TTTTTTGGAG	10	410	No
GCF_000092405.1	2339	AAAGGAGGTA	NNAGGAGGNN	1199	2.3e-165	Yes	RBS-motif	AGAGGTGAAG	AGRGGTGANN	91	0.00011	Yes	RBS-motif	AGGTGCTTTT	AGGTKYTTTT	8	13	No
GCF_014054985.1	2566	AAGGAAACCC	AAGGAANMMN	1093	1.6e-279	Yes	RBS-motif	TTTTTGAAGG	TTTTTKNNRG	127	3.7e-30	Yes		CCGAAAGCCC	CMGAAAGCCC	78	1.8e-15	Yes	RBS-motif
GCF_024453815.1	2173	GAAAGGAGAC	NRAAGGAGNN	461	2.7e-89	Yes	RBS-motif	GCGCTAGACT	SSGSTANRNT	295	7.4e-42	Yes	-10-motif	GTAGGGTGGG	GTAGGGTRKG	23	8.9	No
GCF_900187085.1	2152	AAAGGAGGAA	AAAGGAGRWN	1665	0	Yes	RBS-motif	TGATATAATA	TGNTATAATA	58	5.9e-13	Yes	-10-motif	CATCACTTTA	CATCACTTTA	2	3300	No
GCF_000175295.2	2313	AGGAGGTAAA	AGGAGGNNWW	1933	0	Yes	RBS-motif	CACACCTTCT	CMCRYCTTYT	2	68	No		TCCCCAGAAG	DCCCCAGAAG	4	270	No
GCF_024453835.1	2195	AAGGAGAACC	AAGGAGNNNN	532	2.2e-84	Yes	RBS-motif	CTAGACTGGG	NTANNNTKGN	508	4.4e-53	Yes	-10-motif	AAGAAAGGTC	MNGAAAGGYN	59	42	No
GCF_000217795.1	2228	TAAAGGAGGT	WWAAGGAGGN	1069	0	Yes	RBS-motif	TTGCCCTCAT	TTGCCCTCAT	4	380	No		CTTACCGAGG	CTTRCCGARG	8	100	No
GCF_000007745.1	2110	AAAAAGGAAA	WWWNAGGARW	1600	3.3e-249	Yes	RBS-motif	CCGACCCCAT	CCGWCCSSAY	3	300	No		GACCGCACTT	GACCGCACTT	2	570	No
GCF_000165465.1	2110	AGGAGGTATA	AGGAGGNWWW	1977	0	Yes	RBS-motif	ACACCGACTC	ASACCGWYTC	2	190	No		TTCACAGCCC	TTSWCAGSCS	2	610	No
GCF_000024885.1	2287	AAAAAAGGAG	NNWAAAGGAN	1386	4.5e-262	Yes	RBS-motif	CTCCTTTTTA	CTCYTTTTTR	10	1.3	No		CTTTTGGAGC	YTTTTGGAGN	19	3400	No
GCF_000183745.1	2401	TAGACTGGGG	TANRMTGGRG	727	3.5e-205	Yes	-10-motif	CAAGGAGGTG	NNNGGAGGNN	936	1.9e-180	Yes	RBS-motif	TTAACGTAAA	TTMACGTAAA	2	11000	No
GCF_900186835.1	2021	AAAAGGAAAA	WWNAGGANWW	1531	1.4e-203	Yes	RBS-motif	CTAGGGCGCC	CTRKGGCGCC	2	400	No		GTTCGCTGTG	GTTSGCTGTG	2	6400	No
GCF_900637795.1	2124	TTATTTTTGT	NTATYTTTGT	109	6e-22	Yes	-10-motif	GCGCACAACG	GCGCACAACG	2	140	No		GCTCTGTCAG	GCTCTGTCAG	2	230	No
GCF_000144645.1	2263	AAGGAGGTAT	AAGGAGGNNN	2040	3.6e-314	Yes	RBS-motif	CCACCTATTC	CCACYTMTTC	2	160	No		ATTATACACC	ATTWTACMCC	4	260	No
GCF_000195335.1	2223	TGAAGGAGGT	NNNNGGAGGN	874	2.2e-193	Yes	RBS-motif	GGTAGAATGA	GGTANAMTRR	529	1e-134	Yes	-10-motif	CCCGTCTGAT	CCCGTCTGAT	25	2.6e-07	No
GCF_900638685.1	2030	TAAAAGGAAA	NNWAAGGARA	940	7.6e-112	Yes	RBS-motif	AGGCCGTCTG	AGRCSGYCTG	56	6.7e-54	Yes		GCTGCGGAGG	SCTGCGGAGG	7	0.37	No
GCF_000010985.1	2471	AAAAGGAGGT	WWWWGGAGGW	1283	1.1e-244	Yes	RBS-motif	GTATTGGTCT	GTATTGGTCT	18	0.00055	No		ACCAATACTA	ACCAATACTA	18	0.002	No
GCF_000208385.1	1845	AAAGGAGGAA	NAAGGAGRNN	1372	4.8e-253	Yes	RBS-motif	ACTAAGCGTC	ACTAAGCGTC	10	1.6e-10	No		TTACTACCAT	TTACTACCAT	7	13	No
GCF_016127355.1	2218	AAAGGAAAAA	WAAGGARNNN	1155	1.5e-247	Yes	RBS-motif	GCAGCCTGCA	GCAGCCTGCA	58	7.8e-48	No		TTTAGGGGAT	TTTAGGGGAT	16	5.1e-05	No
GCF_007475525.1	2044	AAAGGAGAAA	AAAGGAGRNN	266	6.5e-37	Yes	RBS-motif	TTTTTTTCTT	TTYTTYTCTT	81	2.6e-06	Yes		TCCAAAAGCA	TCCAAAAGMH	15	35	No
GCF_900186995.1	1994	AAAAGGAGAA	WWNAGGARNN	1494	2.5e-292	Yes	RBS-motif	GCCCATTTTT	SCCCHTTYTT	8	31	No		CCACCTCCCC	YMAYYTCCCC	3	600	No
GCF_000018605.1	1996	AGGAGGTAAA	AGGAGGNNWW	1639	0	Yes	RBS-motif	TCAAGTATCG	TCAAGTATCG	2	0.22	No		TCAAGTATCG	TCAAGTATCG	2	0.22	No
GCF_000266925.1	2038	AGGAGGTGTT	AGGAGGNNNN	1499	7.4e-254	Yes	RBS-motif	ATCCCTTTCT	MTCSCTTTCT	2	1400	No		CCTAATTTTT	CCTAATTTTT	2	1200	No
GCF_000227665.2	2057	AAAAGGAGAA	NNNAGGANNN	1475	3.1e-130	Yes	RBS-motif	CGCGCAGCGA	CGCGCAGCGA	2	2400	No		CCGGAGCGAT	CCGKAGCGMT	2	12000	No
GCF_000023265.1	2018	CCGAGGAGGT	NNRAGGAGGN	718	2.5e-159	Yes	RBS-motif	GCTAGGCTGG	SSTAGSCTSG	330	1.9e-83	Yes	-10-motif	AGAGAGATTC	AGAGAGATTC	10	1600	No
GCF_000183405.1	2130	ATAAGGAGGT	WWWWGGAGGW	1343	1.4e-290	Yes	RBS-motif	CCCCCCTTTT	CCCYCCYYTT	11	3.8e-07	No		AAGCCTCCAG	AAGCCTCCAG	11	3.6	No
GCF_900637075.1	2004	AAAGGAGAAA	WAAGGAGRWN	1673	0	Yes	RBS-motif	CCCGACCTAC	CCCGACCTAC	4	0.19	No		TTTTTGATAT	TTTNTGNTAT	21	960	No
GCF_000147355.1	2172	AAGGAAAAAA	AAGGANWWWW	1538	2e-181	Yes	RBS-motif	CTCCTTTCAC	CTCCTTTYWY	4	750	No		CTCACCCCAA	CTCAYSSCAA	2	12000	No
GCF_900637325.1	2123	AAAAAGGAGA	NNNAAGGAGN	1802	0	Yes	RBS-motif	ATCTTCCTAA	ATCTTCCTAA	2	0.23	No		ATCTTCCTAA	ATCTTCCTAA	2	0.23	No
GCF_000190555.1	2733	CGCTAGACTG	CNCTANACTG	873	2.7e-240	Yes	-10-motif	AAGGAGGACC	MAGGAGNNNN	643	2e-149	Yes	RBS-motif	TACTGACAGG	TNCTGAMAGG	32	0.0061	Yes
GCF_008327825.1	1975	AGGAGAAAAA	AGGAGRWAWW	1521	5.7e-304	Yes	RBS-motif	TTTTCATACA	TTWTCRYACA	9	0.13	No		CCCGAACACC	YCYKAWCAYS	2	58	No
GCF_000024605.1	2193	AAAGGAGGTG	NAAGGAGGNR	997	4.1e-150	Yes	RBS-motif	CTCTTCCGCC	CTYTYCCGSS	42	6.6e-23	Yes		CTTTTACTTG	CTTYKNCKTN	30	0.58	No
GCF_000195315.1	1780	AAAGGAGGTC	NRAGGAGNNN	1007	9.3e-152	Yes	RBS-motif	TGGAGGAAAC	TGGAGGNAWC	19	5.1	No		TCTGATCATC	TSTGMTCATC	6	1000	No
GCF_020097375.1	1706	GTATCTTTGC	STAYCTTTGC	42	2.3e-18	Yes	-10-motif	AAAAAGAAGA	ARAAARRAGA	103	5.3e-10	Yes	RBS-motif	CCTTTACCCC	CYYYTNYYCC	91	0.00028	Yes
GCF_000186245.1	2127	AAAAAGGAGA	NNAAAGGAGN	1713	1.9e-269	Yes	RBS-motif	TGCTATAATC	TGCTAYAATC	10	37	No		TCCCAGACCG	TCCCAGACCG	2	130	No
GCF_000165505.1	2951	AAAAGGAGGA	WWWAGGAGGN	2673	0	Yes	RBS-motif	GCCTACAGCC	GSCTMCMGCS	2	0.012	No		GGCTACAGCC	GGCTACAGCC	7	0.27	No
GCF_000217815.1	2027	AAAGGAGGTG	NAAGGAGGTG	1306	6.8e-288	Yes	RBS-motif	AGAGTTCCAC	AGAGTTCCAC	20	2.8e-09	No		TCAAAGACAA	TCAAAGACAA	20	3.9e-06	No
GCF_000025005.1	2861	TAAGGAGGTG	NNAGGAGGNN	1758	6.5e-267	Yes	RBS-motif	TCTTCTTCCC	TCTTCTTSCC	2	1100	No		CTTGCATCCC	CTTGCMTCCC	2	1100	No
GCF_000021685.1	2568	GGGAGGAGGG	GNRAGGAGNN	1145	3.4e-87	Yes	RBS-motif	CTCATCGATC	CTSAYCGATC	8	26	No		CGGTTTCCTG	CGSTTTCCTK	7	740	No
GCF_900475885.1	1966	AAAAGGAAAA	WWAAGGARNA	1382	1.4e-215	Yes	RBS-motif	ACCGCACTTT	ACCGCACTTT	6	0.00016	No		AGTGCGGTCA	AGTGCGGTCA	7	0.014	No
GCF_000025885.1	1903	AAGGAGGTAT	AAGGAGGNNN	1567	0	Yes	RBS-motif	CCTCCCTTTC	CBTCSYTTTY	8	0.045	No		GAGGCCCTTT	BAGGCCCTTT	4	640	No
GCF_000017545.1	1814	AAAGGAGGTG	WWNGGAGGTR	1305	0	Yes	RBS-motif	TCCAGAATAA	TCCAGAATAA	15	0.015	No		CCCCGCTTTC	YCCCGSTTTY	2	180	No
GCF_000214825.1	1675	AAAAGGAGAA	NNNAGGANNN	1278	3.6e-88	Yes	RBS-motif	CCACCTTGAG	CCACCTTKAG	3	1600	No		AGCCCGCCCT	AGCCYKCCCT	2	12000	No
GCF_000021565.1	2049	AAAGGAGGTA	WNAGGAGGWW	1268	2.5e-293	Yes	RBS-motif	TTTTAAGGTG	TTTTAAGGKG	24	4.6	No		AAACCTTCCT	AARCYTTCCT	5	23	No
GCF_003355515.1	1912	AAAAAGGAAA	WWWAAGGANW	1467	3.7e-304	Yes	RBS-motif	CCTATCTCTT	MCYWTYTCTW	10	0.0021	No		AATCCCACCC	AATYCYRCYC	2	1200	No
GCF_000016905.1	1963	AAAGGAGGTG	WWAGGAGGTR	1501	0	Yes	RBS-motif	TCCAACTACT	TYCWRCTNCY	9	19	No		CCCCGCCGAA	CCCYKYCGRA	2	75	No
GCF_000212395.1	1867	TTAAGGAGGT	WWWAGGAGGW	969	0	Yes	RBS-motif	ATAACGTCTC	ATAAYKTCTC	2	89	No		CGCCGCGACC	CGSCKSKRCC	2	110	No
GCF_900660745.1	1735	AAAAGGAGGA	WWAAGGAGRW	1112	0	Yes	RBS-motif	ATTGCCACAC	VYTGCMDYAC	3	370	No		AAGTGAGGTA	AAGTGAGGTA	22	900	No
GCF_000967915.1	1701	AGGAGGAAAA	AGGWGRNWWW	1124	1.8e-302	Yes	RBS-motif	GAAAGAAGGT	GAAAGAAGGY	19	0.36	No		CTATCCTATT	CTATCCTATT	10	28	No
GCF_900475025.1	1822	AAAGGAGAAA	WAAGGAGRNN	1407	0	Yes	RBS-motif	TGCTATAATA	TGNTATAATA	62	1.3e-07	Yes	-10-motif	GTCTCGTGCC	KTCTCKTKCC	2	1000	No
GCF_000816305.1	1871	AAAAAAAGGA	WWWWAAAGGA	1264	0	Yes	RBS-motif	GATGCCTTGA	GATGCCTTGA	2	120	No		GATGCCTTGA	GATGCCTTGA	2	120	No
GCF_900476045.1	1657	AGGAGGAAAA	AGGAGRWWWW	1499	0	Yes	RBS-motif	CCACGTCACA	SCRCGTYACA	2	490	No		CTCCCCTTTT	YKYCMMTTYW	3	660	No
GCF_002238335.1	1738	ATAAAGGATA	WWWAAGGANW	1208	0	Yes	RBS-motif	CTAGCACCCG	CTWGCHSCSG	4	44	No		CCACCTTTGG	CCNYCTTTGG	4	120	No
GCF_000017585.1	1625	TAAAAAAGGA	WWWWWAAGGA	1186	0	Yes	RBS-motif	CGCCCCGACC	CGCCYYGAYC	2	6.4	No		ATTTGGAGTT	WTTTGGRGDW	15	420	No
GCF_000194135.1	1738	TAAAGGAGGT	WWWAGGAGGT	921	4.7e-185	Yes	RBS-motif	CCCCCCATTT	CCCYYNWYTT	22	0.00046	Yes		CCCAAGTAGA	CCCAAGTAGA	5	62	No
GCF_003019695.1	1600	AAAGGAGGAA	WWAGGAGGAA	1132	0	Yes	RBS-motif	GAGGTGATTT	GAGGTGATTT	12	0.11	No		CAGTTTTTTC	CMKTTTTTTC	6	3	No
GCF_000021725.1	1730	AAAAAGGAGA	WWAAAGGANW	1486	0	Yes	RBS-motif	CCCCGCTCGG	YCYCKCTYGG	2	520	No		CTGTTCCGGG	CTGTTCCKKK	2	1900	No
GCF_000200595.1	1658	AAAGGAGTTT	WAAGGANNNN	885	1.3e-252	Yes	RBS-motif	TTTTTTGGAG	YYYTTTGGAG	20	0.0004	Yes	RBS-motif	GCGCGCGCCC	GMNCGCSCCC	7	18	No
GCF_000021545.1	1719	ATAAGGAGGT	WWWAGGAGGW	1020	0	Yes	RBS-motif	CCCCCTATTT	CCCCCTWTKT	8	1.9e-07	No		CTTTTCTCCC	CHTHTMTCCC	12	23	No
GCF_000023845.1	1343	AAGGAGGATC	AAGGARNNNN	896	5.1e-188	Yes	RBS-motif	ATACTTCCCC	MTACTTYCCC	2	9300	No		TGCCGCATAC	TGCCGYATMC	2	35000	No
GCF_000341355.1	1327	TTTAAAGGAG	YTTNAAGGAG	110	2.1e-13	Yes	RBS-motif	TGGAGATTTT	WGGAGWTTTT	23	0.0063	Yes	RBS-motif	GAAAGGAAAA	RAAAGGAWNW	90	24	No
GCF_000284335.1	1517	TAAAGGAGGT	WWWAGGAGGT	826	0	Yes	RBS-motif	TGTATAATTT	NKTATAATWT	34	0.00012	Yes	-10-motif	CTCCGCCAGC	CTCCGCCHGC	4	4.8	No
GCF_000968055.1	1448	AAGGAGGAAA	AAGGAGRWWW	1344	1.7e-282	Yes	RBS-motif	ACACCAAAAG	ACACCAMVWS	3	12000	No		GCACCTTGTA	KCWCCTTKTM	2	16000	No
GCF_000025605.1	1597	AAGGAGGTGA	NAGGAGGTNN	476	1.2e-241	Yes	RBS-motif	TATAATTTTA	TAWAATWWWN	371	2.5e-129	Yes	-10-motif	CTGAGGTGTT	STGAGGWGNK	47	5e-05	Yes	RBS-motif
GCF_000816185.1	1472	AATAAAGGAA	WWWWAAGGAN	1030	0	Yes	RBS-motif	CCGGAGCTGT	CCGGWGYTGT	2	370	No		CACAGCAGCT	YACAKCAGCT	2	6000	No
GCF_000020945.1	1419	AGGAGGTGAA	AGGAGGTRNN	652	7.6e-285	Yes	RBS-motif	TGCTATAATA	TKNTATAATW	95	6.3e-05	Yes	-10-motif	AAGGAGTGAT	AAGGAGTGAT	33	28	No
GCF_002813555.1	1131	AAGGAGAAAA	AAGGAGAWAW	945	4.4e-292	Yes	RBS-motif	TTAAAAAAGC	TTAAAAAAGC	11	0.0084	No		CGGTTTCTGC	CKGTTTCTKC	2	97	No
GCF_000024505.1	955	AGCCTTCACA	MRYCTKCACA	20	2e-13	Yes		GCATTGGGTA	GCATTGGGTA	10	2.5e-07	No		TGCTCATGAA	TGCTCATGAA	7	0.0043	No
GCF_000565175.1	1067	AAGGAGAAAA	AAGGAGAWWW	923	0	Yes	RBS-motif	TCCATATGCA	TSCATMTGCA	2	4200	No		CCTACGCTTC	SSTACKCTTY	2	650	No
GCF_000007605.1	995	TTTAGGAGAA	TTWAGGAGWN	191	4.1e-42	Yes	RBS-motif	TAAAGGGAAA	NWNAGRGRAW	66	0.00013	Yes	RBS-motif	CCAACCCGAT	CCAACCCGMT	2	2300	No
GCF_000500935.1	995	AAGGAGAAAA	AAGGAGRWWW	692	0	Yes	RBS-motif	GAACTTAATA	GAACTTAATA	7	250	No		GAAAGGAAAA	GAAAGGAAWW	41	160	No
GCF_000400955.1	1007	AAAGGAGAAA	AAAGGAGNWA	900	1e-301	Yes	RBS-motif	TTCTCATAGT	WYCTCVWMST	8	26	No		CCTTTTTTTC	YYTWTTTTTC	5	62	No
GCF_000565215.1	934	AAGGAGAAAA	AAGGAGRWWW	570	1.4e-265	Yes	RBS-motif	AGAGGTAAAA	AGAGGWWWWW	71	6.7e-12	Yes	RBS-motif	ATTGAGGCCC	AKTGARSCCS	3	1400	No
GCF_000439435.1	1115	AGGAGAAAAA	AGGAGAWWWW	683	1.8e-260	Yes	RBS-motif	ACCTTTAGAT	MCCYYYWRDY	8	0.0065	No		ATTTCTGCTC	ATTTCWVYWC	8	410	No
GCF_000439455.1	858	AAAGGAGAAA	WRAGGAGAWW	763	4.7e-308	Yes	RBS-motif	TCTTCCACTC	TCTTYCAYTY	2	280	No		TTATATTCTC	TTMTMTTCTC	2	3900	No
GCF_000025845.1	760	AAGGAGAAAA	AAGGAGRWAA	341	7e-246	Yes	RBS-motif	GAAAGGAAAA	GAAAGGAAAA	63	1.3e-18	No		GTGTTCTGCT	GTGTTCTGCT	4	0.11	No
GCF_000019705.1	1186	AAAGGAGAAT	WWAGGAGNWW	447	2.1e-191	Yes	RBS-motif	CCTAATACCA	CCTAAHWCCA	7	0.0013	No		TTTTCCTTCT	TTTTCCTTCT	5	0.0027	No
GCF_001553195.1	668	AAGGAGAAAA	AAGGAGRWAW	373	1.3e-208	Yes	RBS-motif	TGATATAATT	TRRTATAATT	53	1.8e-11	Yes	-10-motif	GCGCGCCAGC	GCGYGSSWKS	2	460	No
GCF_002865545.1	814	AAAGGAGAAA	ARAGGWGNWW	734	6.1e-308	Yes	RBS-motif	CTCCTACAGA	STYCTRCAGA	2	5200	No		CAATTAAACC	YMMTTAAACC	2	25000	No
GCF_000632985.1	808	CTGAGAAAAA	CTGASAAARA	15	62	No		TAAAGGAGAA	TRNAGRAGAW	30	240	No		CTCCGCACCT	CTCCGCWCCT	2	1600	No
GCF_000013165.1	756	CCATCAGAGG	CCMYCRGAGD	7	1100	No		TGCTCTCCCC	TKCTCTYCBC	8	1700	No		CGGCACCACC	CGGYACCRCC	2	2100	No
GCF_900660715.1	609	AAGGAGAAAA	AAGGARAWWW	398	8.4e-140	Yes	RBS-motif	ATTATTAATC	ATTATTAATC	12	7.1e-06	No		TATAATTTTT	TATAATTWWW	40	70	No
GCF_000008365.1	659	AAAGGAGAAA	AAAGGARAWA	337	5.6e-140	Yes	RBS-motif	TATAATTTTT	TATAATTTTW	31	3e-07	Yes	-10-motif	TTTTCTATAA	TTTKCTATAA	9	1200	No
GCF_000524555.1	591	AAAGGAGAAA	AAAGGARAWW	292	1.7e-179	Yes	RBS-motif	CGGAGCTGCT	CGGAGSTKCT	2	200	No		CGCCTTCATT	CVCCTTSRTT	4	360	No
GCF_000508245.1	792	TAGGGGGGGC	TNGGGGGGGS	12	4.4e-11	No		CGCCTCCCCC	CKCYNCCCCC	8	3.8e-05	No		GATGAAGGTG	GATGAAGGTG	5	0.091	No
GCF_026965555.1	10129	TGCTACCCTC	BGNTANSNTS	1665	3e-92	Yes	-10-motif	CGAGGAGCCC	NVAGGAGNNN	920	9.1e-31	Yes	RBS-motif	TGGCATCCTC	TGGCATCMTS	76	8.1	No
GCF_002057455.1	11919	GAGGAGGCCC	RAGGAGNNNN	2821	2.5e-58	Yes	RBS-motif	CCCTAGGGTC	SSNTASNSTS	925	1.1e-15	Yes	-10-motif	CTGGAGGAGC	CTGGAGGAGC	8	250	No
GCF_005144635.2	9591	GCGGAGGAGC	NNSGAGGAGN	2039	2.4e-60	Yes	RBS-motif	TAGGCTCCCC	TANSNTSSSS	1086	1.4e-26	Yes	-10-motif	TCTTTCTTTG	TCKTTYTTTB	7	1200	No
GCF_001263205.1	10540	CCGAGGAGGG	NNRAGGAGNN	1226	4.9e-42	Yes	RBS-motif	TGCTAGGCTC	YGSTANSNTS	597	2.6e-12	Yes	-10-motif	TTCTGAGAGG	TKCTGAGARG	17	370	No
GCF_033097365.1	11064	CGAGGAGGCC	NNAGGAGNNN	1296	1.3e-40	Yes	RBS-motif	CGCTAGGGTC	YNCTASSGTS	489	0.0021	Yes	-10-motif	CGAAAGGAAC	CGRAAGGAAC	164	0.0026	Yes	RBS-motif
GCF_019904175.1	10692	GGGAGGAGCC	NGRAGGAGNN	2201	2.8e-36	Yes	RBS-motif	CGCTACGGTG	SNNTASSSTS	1237	6.3e-22	Yes	-10-motif	GGGATCATCA	GKSATCATCA	14	430	No
GCF_017498545.1	6907	ACAAGGAGGT	NNNAGGAGNN	5712	9.4e-287	Yes	RBS-motif	TTTCCCTTCT	TTTCYYTTCT	2	5700	No		TTTGTTTTAT	TTTKTTTTRT	2	5400	No
GCF_001189295.1	8172	CCGAGGAGGC	NNVAGGAGNN	1238	2.6e-67	Yes	RBS-motif	TAGCCTCCGC	TANSNTSSSS	881	1.9e-19	Yes	-10-motif	ACTTCTTCCC	ACTTCTTCCM	3	380	No
GCF_004208415.1	9698	AAAGGAGAAA	NAAGGAGNNN	6119	6.6e-217	Yes	RBS-motif	AAGAGGTTTT	AHGAGGTTTY	48	26	No		CCTCACCGCT	CCTCMCYKCT	2	2100	No
GCF_009497075.1	10325	GGAGGAGGCC	NRAGGAGNNN	1750	2.6e-56	Yes	RBS-motif	CGAAGGGATC	MGAAGGGANC	132	0.005	Yes	RBS-motif	CGGCTACCGT	YGGNTASSGT	205	250	Yes	-10-motif
GCF_016598615.1	9909	AAGGAGGCCC	NAGGAGNNNN	4390	2.6e-95	Yes	RBS-motif	TAGCGTTCTG	TAGCNTTSTG	19	18	No		TACGCTCGGT	TACGCTCKNY	48	9.8	No
GCF_009498035.1	9340	CGGAGGAGGG	NSGAGGAGNN	1848	2.3e-60	Yes	RBS-motif	GGCTAGCGTC	SSNTASSSTS	569	2.7e-09	Yes	-10-motif	TCGGTAATGT	WCGRTAATRT	3	500	No
GCF_030285665.1	10208	GGGAGGAGCC	NGRAGGAGNN	2868	5.4e-78	Yes	RBS-motif	CGCTAGGGTG	NSNTASSSTS	1138	7.8e-17	Yes	-10-motif	GAACTGATTA	GAACTGATTA	3	2800	No
GCF_003963535.1	9461	CCCGAGGAGG	NNNNRGGAGN	3179	8.6e-76	Yes	RBS-motif	CCCCTACGGT	SNCSTASSST	612	0.00047	Yes	-10-motif	TGCGAGGATC	TGCGANGATC	18	23	No
GCF_025137375.1	9590	AAGGAGGACC	VAGGAGNNNS	1747	8.8e-16	Yes	RBS-motif	CGGTACGGTG	SSNTASSSTS	1244	4.6e-10	Yes	-10-motif	TGGCAGGATG	TGGCASRMTG	119	0.25	No
GCF_028622115.1	9626	CGAGGAGGAC	NRAGGAGNNN	1148	2.5e-41	Yes	RBS-motif	CTAGGGTCGG	STASSSTSNS	1199	1.7e-20	Yes	-10-motif	CGGAGGTGAC	YGGAGGTGNC	91	6.4	No
GCF_035918295.1	9618	GGGAGGAGCC	NGRAGGAGNN	3108	3e-57	Yes	RBS-motif	CGCTAGGGTG	NSNTASNSTS	1076	1.6e-19	Yes	-10-motif	TGGCACACTG	TGGCASACTG	58	370	No
GCF_008087625.1	7748	AGGAGGCCCC	NGGAGNNNNN	6602	2.8e-115	Yes	RBS-motif	CAAGAAAGGT	CAAGAAAGGT	2	2700	No		ATCTCATAAA	ATSTYATARA	2	9900	No
GCF_018069625.1	8598	AGGAGGGCCC	RGGAGNNNNN	3129	1.3e-68	Yes	RBS-motif	CCGTAGGGTC	SSSTASSSTS	457	2.7e-10	Yes	-10-motif	CCGAAGGGAC	MCGAARGGAY	90	0.2	No
GCF_019599145.1	9032	CCGAGGAGGC	NNNRGGAGNN	3058	7.7e-57	Yes	RBS-motif	CTAGGGTCGG	STASSSTSNN	530	5e-08	Yes	-10-motif	ATAATAATTG	WTRATAATTK	2	3000	No
GCF_011764565.1	9092	GAGGAGGCCC	RAGGAGNNNN	901	3.6e-39	Yes	RBS-motif	GGTAGGGTGG	SSTASSSTSN	705	5.4e-07	Yes	-10-motif	GAGAGGATGA	GARRGGRTGA	73	0.07	No
GCF_008704495.1	8713	CAAGGAGGCC	NNNGGAGNNN	3639	2.3e-61	Yes	RBS-motif	CGCCTACGGT	SNSNTASSST	867	9.8e-15	Yes	-10-motif	TACGTCCTTC	TACGTCCTTC	2	2300	No
GCF_009184865.1	9023	CCGAGGAGGC	NNNRGGAGNN	2581	5.6e-85	Yes	RBS-motif	GAAAGGAACC	GRAAGGAMCN	330	12	Yes	RBS-motif	TACGGTCGGC	TASSSTSSNS	460	2.3e-05	Yes	-10-motif
GCF_022385335.1	8796	AAGGAGGCCC	NAGGAGNNNN	3344	2.8e-69	Yes	RBS-motif	GCCTACCGTC	NSSTASSSTS	336	5e-15	Yes	-10-motif	CTGCGACACT	STGYSACACT	21	250	No
GCF_031679605.1	8294	GGAGGAGGCC	NRAGGAGNNN	2127	5.2e-98	Yes	RBS-motif	CGGGTAGGCT	YSGNTASSST	140	0.00013	Yes	-10-motif	CCCTGGAGGT	CCMYGGAGGY	113	3.9	No
GCF_001701025.1	9792	CCCGGAGGAG	NNNGGAGGAG	1677	4.8e-18	Yes	RBS-motif	CCGCTAGGGT	BNNNTASSST	818	6.9e-13	Yes	-10-motif	GCACACTGGT	GCACACTGGW	22	200	No
GCF_015160855.1	8894	CGAGGAGGCC	NNRGGAGNNN	3267	1.9e-78	Yes	RBS-motif	CCCTACGGTC	NSNTASSSTS	655	0.01	Yes	-10-motif	CCGAAAGGAA	MCGARAGGAM	168	160	Yes	RBS-motif
GCF_014489635.1	8540	CCGAGGAGGC	NNNRGGAGNN	3065	1.3e-96	Yes	RBS-motif	TACGGTGGCC	TASSSTSNNS	591	6e-13	Yes	-10-motif	ATTTCAATTC	RTTTCAATTC	2	400	No
GCF_018324205.1	8999	TAGGGTGGCC	TANSNTSNNS	1400	3.1e-52	Yes	-10-motif	CCCGGAGGAG	MSNGGAGGAG	1222	7.2e-18	Yes	RBS-motif	GGCAGAATGG	GGCAGRATGG	169	410	Yes	-10-motif
GCF_000525635.1	8851	GCGAGGAGGC	NNGAGGAGNN	1594	1.2e-39	Yes	RBS-motif	GCTAGCGTGG	NSTASSSTSS	1056	7.6e-15	Yes	-10-motif	GGAGGAACCC	GGAGGWACYC	81	0.22	No
GCF_013128195.2	8069	CGGAGGGCCC	NGGAGNNNNN	4166	4.6e-112	Yes	RBS-motif	AGCGCGATTC	AGCGCGATTC	14	41	No		GAAAGGAATC	GRAAGGAWTC	19	180	No
GCF_020616555.1	9115	CCCAAGGAGG	NNSNNGGAGN	2503	5.6e-73	Yes	RBS-motif	AAGGAACCAC	AAGGAMYCMC	78	2.2e-05	Yes	RBS-motif	CCCGTACGGT	SNSSTASSST	534	2.6e-10	Yes	-10-motif
GCF_030252345.1	8700	GGGAGGAGCC	NGGAGGAGNN	1954	1.4e-53	Yes	RBS-motif	CGCTAGGGTG	SNNTASSNTS	1257	1.3e-17	Yes	-10-motif	TGGCAGGATG	TGGCANGATS	207	0.00019	Yes	-10-motif
GCF_011516645.4	9912	CAAGGGAGGA	NNMNGGAGRN	2241	2.4e-46	Yes	RBS-motif	TCTGATTCAA	TCTGATTCAA	99	1.6e-15	No		CTGGCGCGCC	CTGGCGCGCC	42	0.53	No
GCF_009796285.1	8922	CGAGGAGGCC	NNAGGAGNNN	1748	6e-60	Yes	RBS-motif	CCGAAAGGAA	MCGRARGGMM	406	0.011	Yes	RBS-motif	CGTACCGTGG	CSTACNSTSG	152	0.1	Yes
GCF_038443385.1	6487	TTTTGGAGAA	TTYTGGAGNN	247	8.4e-08	Yes	RBS-motif	AATTGCAGTG	AATTGCAGTG	23	1.2e-05	No		CGGTCCGAGC	CGGTCYGARC	24	0.76	No
GCF_023498005.1	8613	CGAGGAGGCC	NVAGGAGNNN	1512	4.9e-80	Yes	RBS-motif	CCCGTACGCT	CSSRTASGST	109	0.00022	Yes	-10-motif	CCCGGAGGCC	NMBGGAGGYN	410	3.1	Yes	RBS-motif
GCF_001735805.1	8645	CGGAGGAGGC	NNNAGGAGNN	1895	6.6e-57	Yes	RBS-motif	CGTACGGTCG	CSTACSSTSG	144	1.9e-05	Yes		GAAGGGAACC	GARGKGAACC	57	35	No
GCF_027270315.1	8575	AGGAGGCGCC	RGGAGNNNNN	2602	7.8e-64	Yes	RBS-motif	GAAAGGAACC	GRAAGGMMSS	259	2.6e-15	Yes	RBS-motif	CTACGCTCGC	STASSSTSNN	634	3.8e-12	Yes	-10-motif
GCF_007751035.1	7055	CAAGGAGACT	NMAGGARNNN	2642	7.3e-123	Yes	RBS-motif	TCCTGAGAGA	YYCYGRRAGA	41	190	No		TTTTCGGAAA	TTTTYGGARA	24	610	No
GCF_015277775.1	7491	GAAAGGAGAC	NNNAGGAGNN	2518	3.5e-69	Yes	RBS-motif	CCGCTACAAT	NSGCTACAAT	74	0.43	No		TATTCTCTTC	TMTTCTCTTY	10	1200	No
GCF_008254045.1	8135	CCCGGAGGTC	NNNGGAGGNN	3661	2.8e-111	Yes	RBS-motif	CGAAAGGAAT	CGAAAGGAHN	112	95	No		TTTTTGGACT	TTTTTKGACT	2	1100	No
GCF_031593255.1	8601	CGGGAGGAGC	NNNRAGGAGN	2882	1.9e-86	Yes	RBS-motif	TAGAATCGAT	KANAATCRAT	9	96	No		CTACGGTGGC	NTASGSTSNN	351	80	No
GCF_004114935.1	8757	CCAAGGGAGG	NNNNNGGAGN	2837	5e-51	Yes	RBS-motif	GAAGGATTTT	GARGGATTTK	33	0.016	No		CTGGATTTGA	CTKGATTTGA	6	1100	No
GCF_008705135.1	8405	GGAGGAGGCC	NRAGGAGNNS	2070	1.9e-52	Yes	RBS-motif	CCCCTAGGGT	SSSNTASSST	589	5e-22	Yes	-10-motif	CTGGAGGTTC	CTGGAGGTTC	33	11	No
GCF_027625935.1	8788	GAGGAGGCCC	VAGGAGNMNN	1255	9.1e-64	Yes	RBS-motif	TACGGTGGCC	TASSSTSNCS	408	7.2e-07	Yes	-10-motif	CCGGAGGTGC	MYGGAGGTGN	214	0.056	Yes	RBS-motif
GCF_003261055.1	8811	AAGGAGGCCC	NRGGAGNNNN	3583	1.3e-45	Yes	RBS-motif	TAGGGTGGCC	TASSSTSNSS	640	2e-09	Yes	-10-motif	CCGAAAGGCC	CMGAAAGGNC	46	400	No
GCF_023277745.1	8346	CCGAGGAGGC	NNNAGGAGNN	1660	1.4e-70	Yes	RBS-motif	CGCCTACGCT	CSSNTASSST	281	34	Yes	-10-motif	AAATTTGAAA	AWATTTGAWW	2	1900	No
GCF_003312875.1	8472	GGAGGAGACC	SRAGGAGNNC	1486	3.9e-37	Yes	RBS-motif	CTAGGGTGGG	STASSSTSNN	1037	6e-23	Yes	-10-motif	TGTTCATCAT	TGTTYRTCWT	2	3000	No
GCF_032397745.1	8409	GGAGAACGCC	GGAGRHNNNS	1453	2.5e-28	Yes	RBS-motif	AATAAGGATT	RATMWGGADT	19	110	No		AATGGAAGGA	NHTKGAAGGA	88	25	No
GCF_001611795.1	8137	CCGAGGAGGC	NNNRGGAGNN	2960	2.6e-80	Yes	RBS-motif	CCGGAAGGAA	MNGRAAGGNN	245	0.056	Yes	RBS-motif	CCTACGGTCG	SSTASSSTSS	410	0.14	Yes	-10-motif
GCF_025642135.1	8435	CGAGGAGGCC	NRAGGAGNNN	1507	1.6e-81	Yes	RBS-motif	AGGGAGGATC	NGRRAGGAHC	318	0.59	Yes	RBS-motif	CCCTACGCTC	SSNTASSSTS	603	4.6e-09	Yes	-10-motif
GCF_007747655.1	6849	AGGAGTTTCC	NGGARNNNNN	2902	2.5e-49	Yes	RBS-motif	AGAAAGGTTT	AGAAAGGTNT	23	980	No		TATCGTTTTT	TMTYGTTTTT	2	23000	No
GCF_019222765.1	8214	CGGAGGAGGT	NNRAGGAGNN	1394	1.2e-44	Yes	RBS-motif	CAGCGAGGTG	CAGCGAGGYG	72	0.00036	Yes		CGAAAGGATT	SGAARGGABN	199	0.0031	Yes	RBS-motif
GCF_019175365.1	7840	CGGGAGGAGG	NNNRAGGAGN	2113	1.5e-41	Yes	RBS-motif	TAGCGTCGGG	TASSGTSSGG	125	35	No		GCTGATCTTC	KMTSATCTTS	10	94	No
GCF_001983935.1	6277	CACAGGAAAC	NNNNGGARNN	3079	4.4e-32	Yes	RBS-motif	CGTTAGTTTT	CGKTAGYWTT	37	6.6e-07	Yes		TTTTGATACG	TTTTGATACG	27	1400	No
GCF_011604685.1	7121	GGAAAACGGC	GGWAWACGGS	6	180	No		GGCGGTCTGA	KGCKGYCTGA	8	220	No		CCGGTTCCGT	CCGGTTSBGT	8	12000	No
GCF_009498275.1	7626	CCCGAGGAGG	NNSNAGGAGN	2044	3.9e-60	Yes	RBS-motif	CCGTAGGGTG	NSNTASSSTS	567	1.9e-12	Yes	-10-motif	CGAAGGGACC	CGRARGGANC	245	0.21	Yes	RBS-motif
GCF_004803895.1	8093	CCGAGGAGGC	NNNRGGAGNN	2430	6.3e-77	Yes	RBS-motif	CGAAGGGACC	CGAAGGGACC	100	6.2	No		CGGAGGTGCC	CGGAGGTGMC	68	180	No
GCF_027627435.1	8174	CGGGAGGAGC	NNNGAGGAGN	2589	3.1e-91	Yes	RBS-motif	TACGCTGGCC	TASSSTSNNS	596	1.1e-17	Yes	-10-motif	GATCATGCTC	GATCMTGCTS	7	1400	No
GCF_014117325.1	7452	CCTTCGACGG	CCTTCGACGG	3	20	No		GTGGGGGAAA	GTGGGGGRRA	2	1000	No		GGGGCCGCCC	GGGSSYGCYC	3	20000	No
GCF_002831565.1	7618	AGCTAGCTAG	AGCTAGCTAG	41	3.5e-07	No		TATCTTTGCG	TAYYTTTGYS	120	0.015	No		GGAGCCGGTC	SGAGMCGGTC	15	0.14	No
GCF_017068395.1	9019	GGAGGAGACC	NRAGGAGNNN	2922	3.9e-47	Yes	RBS-motif	TAGCCTGGTC	TANCCTKSTC	39	0.15	No		TAGATTTGCT	TAGATTTGCT	2	120	No
GCF_019880305.1	7551	CCGAGGAGGC	NNNRGGAGNN	2715	8.5e-86	Yes	RBS-motif	CCGTAGGCTC	SCNTASSSTS	488	2e-09	Yes	-10-motif	CTGTTTTTCT	STNYKYTTCT	10	630	No
GCF_021441825.1	7836	GGGAGGAGGC	NNRRGGAGNN	3921	6.5e-79	Yes	RBS-motif	CCTACGCTCG	CSTASSSTSG	402	2e-07	Yes	-10-motif	TAATCTGTTC	TAAYCTGTBC	7	480	No
GCF_032395985.1	11705	CAGGCCTCTT	CAGGCCTCTT	22	0.00046	No		AAAAAGTAAA	AAAAWGWAAA	92	0.00077	Yes		ACCTGCTGGC	NCCTGSNKSC	241	0.036	Yes
GCF_007741535.1	6053	GAAAGGAAAG	GAAASGAAHN	265	0.023	Yes		TTTCAAAGGT	TTTYRRAGGT	39	0.12	No		GAGCCTGGCT	GAGCCTGGCT	14	7	No
GCF_002192415.1	7620	AAGGAGGAAT	AAGGAGGNNN	6467	2.8e-288	Yes	RBS-motif	CCTCGCTCCC	CCTYGYTCCY	2	57	No		CTTTTGCACC	YTKTTGCMYC	3	1200	No
GCF_002946835.1	8049	GGAGGAGGCC	SRAGGAGNNS	1981	1.6e-52	Yes	RBS-motif	CCGTACGCTC	NCSTASSSTS	487	2.1e-05	Yes	-10-motif	TCTGAAAGGA	TCYGARAGGA	42	41	No
GCF_003344965.1	7085	CGAGGAGGCC	NRRGGAGNNN	2468	2.6e-69	Yes	RBS-motif	CCTACGCTGG	CSTACGCTSG	185	8.7e-05	Yes	-10-motif	GCTTTCCTCA	GCTTTYCTCA	2	4300	No
GCF_003555545.1	6438	TCTTTGCGGC	TCTTTGCSSC	56	1.4e-10	Yes	-10-motif	AAAAACAGGT	AAAANCAGSY	147	1.6	No		AAATTGCTGG	AWATTGCWGB	51	470	No
GCF_007752135.1	5966	AAGGAGTAAA	NNGGARNNNN	2231	3.9e-23	Yes	RBS-motif	CGCTACAACT	CGCTACAACT	16	130	No		TGCGAGTTTT	WGHGAGTTTB	15	3500	No
GCF_021088345.1	7382	CCAGGGAGAA	NNNNGGAGNN	1898	1.6e-43	Yes	RBS-motif	ATTTTTGGGG	ATTTTTGSKK	7	69	No		GTGAGGACAC	RWGAGGANNY	218	540	No
GCF_014295035.1	6607	GAGGAGGCCC	RAGGRGNNNN	2201	1.1e-68	Yes	RBS-motif	TAGGGTGGCG	TASSSTSNSS	439	9.5e-08	Yes	-10-motif	TTAACTTATG	TTAACTTMTG	4	290	No
GCF_003054555.1	7744	CGGGAGGAGC	NNNRAGGAGN	2343	1.7e-71	Yes	RBS-motif	CGAAAGGCAC	CGAAAGGCAC	10	560	No		TTCTCTTCCT	TTCTYYTCMT	5	1600	No
GCF_001693515.2	7827	CCAAGGGAGA	NNNNNGGAGN	2505	2.1e-47	Yes	RBS-motif	CAGGGGTTTT	YAGGRKTTTT	35	87	No		TTTCTCATAT	TTTCTYATAT	2	1000	No
GCF_018324255.1	7275	GGAGGAGGCC	SRAGGAGNNS	1413	2.7e-29	Yes	RBS-motif	TAGGGTCGCC	TASSSTSNNS	809	6.8e-22	Yes	-10-motif	AGCGAAGCGA	AGCGAAGSGA	15	260	No
GCF_012849095.1	7136	AGGAGGAAAA	AGGAGGNNNN	5063	5.9e-218	Yes	RBS-motif	CTAACATCTT	CTAACATCTT	11	2.1e-05	No		AAGAGGTGAT	AWGAGGTGAW	149	1900	No
GCF_013744875.1	7557	GGAGGAGGCC	NRAGGAGNNN	2144	5.6e-73	Yes	RBS-motif	CTACGGTGGG	NTASNSTSGN	847	1.7e-11	Yes	-10-motif	GATGGGAGTC	GAWSGGAGNS	141	1300	No
GCF_001693385.1	7820	AAAAGGAGAA	NNNNGGAGNN	3396	4.3e-59	Yes	RBS-motif	TGTTGCTTTC	TSTTGMKTTC	3	26	No		TTTCCTGATG	TTTCCTGATG	2	68	No
GCF_027594865.1	7760	AGGGAGGACG	NNGGAGNNNN	3111	5e-41	Yes	RBS-motif	TATTTTGCTC	YWTTTTGSTS	6	1500	No		TCGCGTTTTC	TCGCKTTTTC	5	810	No
GCF_009688985.1	7283	AAAGGAGGAA	NAAGGAGNNN	2544	2.7e-169	Yes	RBS-motif	AATTAAATCA	AATTRAATCA	36	0.073	No		GGGAGGTGCC	GGGAGGTGMC	14	120	No
GCF_003589925.1	6695	TATCTTTGCG	TANYTTTGCG	92	0.79	No		TGTGGGACGC	TGTGGGASGC	8	16	No		TCGCCGGGAG	TCGSCGGGRG	2	1100	No
GCF_025264685.1	7690	CCGAGGAGGC	NNNNGGAGGN	1860	2e-28	Yes	RBS-motif	TAGGGTGGGG	TASSSTSNNS	841	1.6e-17	Yes	-10-motif	TTCGTTCACC	TTCGTTCACC	7	3500	No
GCF_008065135.1	5756	AAGGAGACCC	NMGGARNNNN	1710	2.7e-29	Yes	RBS-motif	TTTAGTGGCT	TTTAGTGGCT	16	1.5	No		ATTTGAAAGT	ATTTGAAAGT	2	16000	No
GCF_021391495.1	8070	GGAGGAGGAC	NRAGGAGNNN	2116	5.4e-53	Yes	RBS-motif	CCGCTACCCT	SNNNTACSST	382	0.014	Yes	-10-motif	ATCATGACCT	ATCATGRCCT	3	1100	No
GCF_022647665.1	7360	GAGGAGGCCC	NAGGAGNMNN	1284	2.1e-58	Yes	RBS-motif	CCGTAGGGTC	CSSTASGSTS	226	0.0001	Yes	-10-motif	CTCTGCTGGA	CTYTGCTGGA	13	20	No
GCF_000758665.1	6908	AAAGGAGGAA	NNAGGAGGNN	5735	6.9e-266	Yes	RBS-motif	CTCTTTTTCG	VTHTTTTTCK	4	2900	No		CCGGCCTCCC	CYKKCCTCCC	2	6500	No
GCF_007856155.1	6577	CCGAGGAGGC	NNNAGGAGNN	1967	8.3e-78	Yes	RBS-motif	CGAAAGGAAC	CGAARGGMMN	209	2.4e-05	Yes	RBS-motif	GCCTACGGTC	SSNTASSSTS	543	2.8e-10	Yes	-10-motif
GCF_009728935.1	7181	AGGAGGTAAA	AGGAGGNNNN	5567	9.6e-313	Yes	RBS-motif	TCCATTTCCT	TCCMHKTSCT	11	7.8	No		CCATCTCATT	CYWTCTCATT	2	3500	No
GCF_003675325.1	7149	GGGAGGAGCC	NNRAGGAGNN	1962	7.1e-79	Yes	RBS-motif	CCGTAGGCTC	CSGTASGSTS	275	0.012	Yes	-10-motif	TGGCAGGATG	YGGCAGGATS	61	11	No
GCF_009720525.1	6235	AAAAAGGAGA	NNNMAGGARN	2577	7.4e-73	Yes	RBS-motif	GGAGTTCAAC	RGAGTTCAMC	12	2600	No		CTGAGAAAGA	CTGAGARAGA	20	3400	No
GCF_018362975.1	7689	GCGGAGGAGG	NNNRAGGAGN	1643	1.6e-53	Yes	RBS-motif	GGTAGGCTGG	SNTAGSSTSN	438	6.4e-13	Yes	-10-motif	TATCGTTGAC	TATCGTTGAC	2	5600	No
GCF_010093065.1	6178	TATCTTTGCA	TANHTTTGYN	165	3.9e-05	Yes	-10-motif	AAAAGGAGGT	RRAAGGAGGT	7	210	No		GGGGCCGTTG	KGGGCSGTTG	2	330	No
GCF_008704395.1	6886	CGAGGAGGCC	NNRGGAGNNN	2154	1.6e-68	Yes	RBS-motif	TAGGGTGGCC	TASSSTSNNS	679	2.3e-17	Yes	-10-motif	CGTTCTTGAT	CKTTCTTGWT	2	2800	No
GCF_002056795.1	6649	TTTCGCTCTT	TTTCGCTCTT	59	0.00068	No		CCGCGTTACA	CCGCGTTACN	28	37	No		CGGCTTATTT	CNGCTTWTTT	22	1200	No
GCF_948472415.1	7395	GGAGGAGCCC	NGAGGAGNNS	2355	3.1e-108	Yes	RBS-motif	CTACGCTGGC	CTASGCTSGN	125	3.5e-05	Yes	-10-motif	TGACTGGAGA	TSMHYGGAGW	23	270	No
GCF_027947595.1	7097	CCGAGGAGGC	NNNRGGAGNN	3433	1.5e-66	Yes	RBS-motif	CCCTACGCTC	SSNTASSSTS	487	6.2e-07	Yes	-10-motif	TCTAGGATCG	TCTAGSATCG	11	230	No
GCF_038725785.1	5563	GAAGGAGGAG	GRNGGAGGNG	139	3e-08	Yes	RBS-motif	TCATTTTTCC	KCNTTTTYCN	338	1.4e-12	Yes		AAAAAATAAA	AAAAMANAAW	354	9.3e-05	Yes
GCF_007971525.1	6405	AAGGAGGCTA	NAGGRGGNNW	122	6.7e-17	Yes	RBS-motif	TATTTTTGCC	TANNTTTGCN	230	7.7e-10	Yes	-10-motif	ACCCGGAAAT	ACCSGGAAAK	14	0.7	No
GCF_009762775.1	6240	CCTTTTTTGC	CYKTTTYTGC	30	5.4e-06	Yes		AAAAAGGAGG	ARAAAGGAGR	95	0.00036	Yes	RBS-motif	CAGGCTTTTT	CAGGVWTTTT	16	12	No
GCF_007747215.1	6287	CCCCGGAGGC	NCCCGGAGNN	3431	2.3e-161	Yes	RBS-motif	GGGGTACAAT	SSSGTANAMT	135	3.1e-10	Yes	-10-motif	TGCTTCTACT	TGCTTCTACT	2	640	No
GCF_007747995.1	5867	AAAGGAGACA	NNNGGARNNN	3173	1e-61	Yes	RBS-motif	AAGTGAGGTT	AAGYGAGKTT	12	8100	No		TTTTTTCAGA	TTTTTTCMGA	2	15000	No
GCF_022699385.1	6571	CCGAGGAGGC	NSVRGGAGNN	1780	2.3e-66	Yes	RBS-motif	TAGGGTGGCC	TASSSTSNSS	501	4.9e-27	Yes	-10-motif	TCGAAAGGTG	NCGAAAGGTK	16	1600	No
GCF_008704575.1	6894	GGAGGAGGCC	SRAGGAGNNN	1916	4.1e-86	Yes	RBS-motif	CCTACGGTCG	SSTASSSTSN	525	3.1e-15	Yes	-10-motif	CCCTGGAGTC	NMCTGGAGTC	52	0.88	No
GCF_007747795.1	5698	CCAGGAGACC	NVNGGAGNNN	3052	8.1e-92	Yes	RBS-motif	TTTCGAGGTG	WYTCGAGGTK	16	8.9	No		TTCGTTGATC	TTCGTTGATC	2	3200	No
GCF_011694815.1	6636	CCGAGGAGGC	NNNAGGAGNN	1581	3.7e-87	Yes	RBS-motif	TACGCTGGGC	TASSSTSNNS	454	5.3e-11	Yes	-10-motif	CCGAAAGGCA	MCGAAAGGCA	72	330	No
GCF_008704935.1	6896	CCGAGGAGGC	NNVAGGAGNN	1769	2.1e-83	Yes	RBS-motif	CGTAGGCTCG	SNTASSSTSS	479	9.1e-21	Yes	-10-motif	GTTGATAATT	GTTGATARTT	5	1200	No
GCF_020386615.1	5695	TATCTTTGCA	TAYCTTTGCN	104	3.7e-10	Yes	-10-motif	GGGTGGCGGG	GGKWGGYSGS	9	0.39	No		GTAGGCAAGG	GTAGGCVAGG	4	470	No
GCF_018885265.1	7041	GAGGAGGAGC	RAGGAGGNNN	1550	2e-43	Yes	RBS-motif	ATACAATTGT	ATACAATTGT	7	110	No		AGAAAGGAAC	RGAARGGAWC	107	790	No
GCF_020740535.1	6200	CGAGGAGGCC	NRRGGAGNNN	2624	3.1e-50	Yes	RBS-motif	CTAGGCTGGG	NTASSNTSNN	478	5.8e-08	Yes	-10-motif	AACGGAGGTC	MWCGGAGGTC	25	210	No
GCF_008704445.1	6590	CGGGAGGAGC	NNSRAGGAGN	1720	1.3e-82	Yes	RBS-motif	CGTACGGTGG	SNTASSSTSS	479	4.2e-09	Yes	-10-motif	CCGAAGGGGA	CSGARGGGNN	293	11	Yes	RBS-motif
GCF_005517195.1	7009	CCGAGGAGGC	NNVAGGAGNN	2481	2.4e-62	Yes	RBS-motif	TAGGCTCGGC	TASSSTSSSS	351	2e-09	Yes	-10-motif	GTAAAGTTCA	GTAMANTTCA	5	220	No
GCF_003574315.2	6593	AAGGAGAAAA	NAGGAGNNNN	3186	4.9e-116	Yes	RBS-motif	TGGTATAATA	KGGTATAATA	146	1.8e-06	Yes	-10-motif	TTTTTCTGGC	TTTTTCTRGN	5	780	No
GCF_025369935.1	6735	AAAGGAGGAA	NNAGGAGGNN	5237	7e-247	Yes	RBS-motif	TTTTTCCTTA	TTTTTSCTWW	6	290	No		CCAACTCACC	CCWRCTCMCC	2	1400	No
GCF_014489615.1	6719	GGAGGAGCCC	SRAGGAGNNN	2045	4.8e-75	Yes	RBS-motif	TAGGGTGGCC	TASSSTSNNS	696	1.3e-13	Yes	-10-motif	GGGACAATGG	GGSACAATGG	19	550	No
GCF_015624505.1	7135	AAAGGAGAAC	NNNGGAGNNN	2939	5.6e-46	Yes	RBS-motif	GAACAAGGGG	GAAMAAGGGG	15	1700	No		TTTCGAGAGA	TTTCGWGAGA	7	290	No
GCF_024734895.1	6752	AAAAGGAGGA	NNNAGGAGGN	5248	1.1e-194	Yes	RBS-motif	CCCGCTGCCC	CSCGCTGCCC	4	1000	No		CTTCTCCGCA	CTTCTCYGCM	2	2100	No
GCF_008704535.1	6669	GAGGAGCCCC	RAGGAGNNNN	1654	1.1e-85	Yes	RBS-motif	CGCCTACGCT	SSSSTASSST	532	4.5e-16	Yes	-10-motif	CGAAGGGAGC	CGAASGGAGC	81	15	No
GCF_008704555.1	6606	AAGGAGGCCC	VAGGAGNNNN	2705	1.8e-66	Yes	RBS-motif	CGTACGCTCG	SNTASSSTCG	225	2.4e-07	Yes	-10-motif	ATATCTTTCA	HTWTCYTTCA	3	250	No
GCF_014701095.1	6851	GAGGAGGCCC	RAGGAGNNNN	1998	2.3e-67	Yes	RBS-motif	CCCTAGGGTC	NSSTASSSTS	530	2.3e-08	Yes	-10-motif	CGGAGGCACC	SGGAGGNWCC	68	650	No
GCF_024134545.1	6790	GAGGAGGCCC	RAGGAGNNNN	1794	6.1e-72	Yes	RBS-motif	CTATAATCTT	CTMTRAYCTT	8	0.19	No		GCTAGAGTTC	SBTAGMGTTS	51	1.5	No
GCF_001956985.1	5802	AAGGAGGCGC	NNGGAGNNNN	5254	8.5e-150	Yes	RBS-motif	AGAATGACAT	AGAATGACAT	6	900	No		AGTTTTGCTT	RGTTTTGYTT	2	8500	No
GCF_015160875.1	6710	CCGGGAGGAG	NNNNRAGGAG	1785	3.2e-67	Yes	RBS-motif	CCCTACGGTC	SSNTASSSTS	672	3.4e-23	Yes	-10-motif	AAGGGTCATT	AAGGGTCATT	6	3300	No
GCF_001618865.1	6189	GCGAGGAGGC	NNNAGGAGNN	1095	8.4e-16	Yes	RBS-motif	GTACAATGCC	STABNMTSNS	448	1.1e-11	Yes	-10-motif	TGAAATTCTG	TGMAATTCTS	18	180	No
GCF_000317475.1	6979	AGGAGAAAAA	AGGAGNNWNN	1127	9e-37	Yes	RBS-motif	TCTAAAATCT	TCTAAAATCK	119	3.6e-28	Yes		CCCAATTACC	MCCAATTMCC	80	7.6e-15	Yes
GCF_026802195.1	7196	GGGGAGGAGG	NNNRAGGAGN	1881	2e-59	Yes	RBS-motif	GCTAGGGTGG	SNTASSSTSN	720	1.1e-27	Yes	-10-motif	GTAATTTTTC	GTAWTYTTNC	12	25	No
GCF_000317515.1	6717	TAAGGAGAAA	NNAGGAGNNN	1725	7.3e-38	Yes	RBS-motif	TTGCACCTAA	TTGCACCYVA	12	39	No		TTTTAGAGGT	TTTTWGAGGT	42	56	No
GCF_029760955.1	6879	CCGGAGGAGG	NNSRAGGAGN	1404	2.3e-56	Yes	RBS-motif	CGAAGGGACC	NGAARGGNNN	349	0.0008	Yes	RBS-motif	TAGGGTGGCC	TASSSTSNNS	350	0.025	Yes	-10-motif
GCF_004322755.1	6120	CCAAGGAGAA	NNNNGGAGNN	2958	1.8e-161	Yes	RBS-motif	TCTTTCTTAT	TNWTTYTTAT	9	0.29	No		TTTTCATTGC	TDTTSATTGC	7	300	No
GCF_027924405.1	6654	GGAGGAGGCC	NRAGGAGNNN	1997	2.5e-67	Yes	RBS-motif	CGCTAGGCTG	SNNTASSSTS	812	1.1e-24	Yes	-10-motif	TCCAATTTTT	TCYMATTTTT	2	1500	No
GCF_016865425.1	6710	CCAAGGAGGA	NSNNGGAGGH	1280	2e-23	Yes	RBS-motif	GGTAGGGTGG	SNTASSSTSS	755	5.5e-34	Yes	-10-motif	AGGATCGGCG	ASGATCGGMG	54	0.15	No
GCF_015910445.1	6385	GAGGAGGCCC	VAGGAGNNNN	1341	8.6e-92	Yes	RBS-motif	CCCGTAGGCT	SNCSTASSST	461	4.8e-07	Yes	-10-motif	TTGTTCGCAT	TTGTTVGCWT	4	720	No
GCF_005144885.1	6939	CCCAGGAGAC	NNNNGGAGRN	1850	1.7e-33	Yes	RBS-motif	AGGACCTGCC	AGGACCTGMC	25	49	No		AGAGATCCAC	AGAGATCCAC	15	120	No
GCF_009688945.1	6347	AAAGGAGGAA	NMAGGAGNNN	4431	1.8e-164	Yes	RBS-motif	TTCCTATTTA	TTCCTATTTA	2	1100	No		GCCGGTTCCT	GCCGGTTCCT	2	5600	No
GCF_024707545.1	7326	AAAGGAGGAA	NNNGGAGNMN	1630	1.1e-60	Yes	RBS-motif	TGGAATTTTG	WGGWRTTTTK	64	32	No		AAGGAAATCC	AAGGAWWKCC	52	550	No
GCF_030413175.1	6902	AACGGGAGAA	NNNNGGAGNN	1999	7.8e-49	Yes	RBS-motif	AAAAGGAATT	AAAAGGAATT	13	1400	No		TTATGCTATG	TTATGCTATG	2	3100	No
GCF_001886715.1	6596	CGGGAGGAGA	NNNRAGGAGN	1418	4.5e-54	Yes	RBS-motif	CTACGCTCGG	STASSSTSGN	479	3.1e-07	Yes	-10-motif	ACCGAAAGGA	WYYGAAMGGA	46	0.016	No
GCF_020091585.1	8153	TTAAGGAGAA	NNNAGGAGNN	2433	2.8e-71	Yes	RBS-motif	CCCTCTCCCC	CCCTNNCCCC	377	1.8e-24	Yes		ATCGCCTATC	ATCSCCTATC	41	0.0081	Yes
GCF_009688965.1	6641	AAAGGAGGAA	AAAGGAGRNN	2855	2.8e-260	Yes	RBS-motif	TTATTTTTTG	KKNTTTTTTR	30	2.7	No		TTTTCTCGGT	TTTTCTCGGT	5	1000	No
GCF_030622045.1	5645	CAGGAGTCCC	MNGGARNNNN	3037	2.6e-139	Yes	RBS-motif	AATCTCGTTC	AATCTCGTTC	2	2.8	No		AATCTCGTTC	AATCTCGTTC	2	2.8	No
GCF_003945345.1	6371	AAGGAGGAAA	NAGGAGGNNN	5185	3.4e-258	Yes	RBS-motif	ACCTTGCCGC	MCYTTGCMKC	6	30	No		CTGCTCCATC	CWKCTSCMTC	12	1700	No
GCF_007751715.1	5087	AAGGAGACTC	NWGGARNNNN	1468	5.8e-22	Yes	RBS-motif	TTAAGGTGAA	TTAAGGTGAA	17	0.0074	No		CGAAAGTTTC	CGAAAGKTYC	18	5000	No
GCF_004114915.1	7759	GCCCGGGAGG	NNNNNGGAGN	2544	9.4e-42	Yes	RBS-motif	TCGGGATTTG	TNRGGATTTG	10	17	No		TTCTGGATCG	TTYTGGATBG	12	320	No
GCF_007741495.1	5196	AAGGAGTTTT	AAGGAKNYYY	411	3.4e-11	Yes	RBS-motif	AAGGAAAACA	AAGGAAAAVA	65	0.13	No		TTTTGAGGAT	TTTTGAGGRW	49	5.8	No
GCF_028993575.1	6271	GAGGAGGCCC	RAGGAGNNNN	1399	4e-51	Yes	RBS-motif	TAGGGTGGCC	TASSSTSNSS	565	5.2e-27	Yes	-10-motif	TGGCAGGATG	TGGCAGGATS	174	1.2	Yes	-10-motif
GCF_018316655.1	6589	CCGAGGAGGC	NNNRGGAGNN	2697	1.4e-68	Yes	RBS-motif	CCCGGAAGGG	MMCGRAAGGN	99	0.0069	Yes	RBS-motif	CTAGGGTGGG	STASNNTSSS	483	4e-06	Yes	-10-motif
GCF_015169395.1	5355	AAGGAGGACC	NMGGAGNNNN	1458	2.1e-87	Yes	RBS-motif	CCTACAATCC	SCTAYAATCC	154	7.7e-10	Yes	-10-motif	CGGACCCTAC	CGGACCCTAC	27	0.21	No
GCF_013155125.1	7032	CCGAGGAGGC	NNNNGGAGNN	2362	6e-82	Yes	RBS-motif	TAGCGTCGGC	TASSSTSSSS	909	5e-61	Yes	-10-motif	TGGCAGGATG	NGSCASGMTS	260	0.00025	Yes	-10-motif
GCF_030506325.1	6183	AGCAGGAGCG	MRCAGGRGCG	11	160	No		GCGGTAGCCA	GCGGTMGCCA	2	580	No		GCCCCCTGCC	GCCCCMYRCN	18	2500	No
GCF_022869785.1	6166	GCCGACAGCC	GCCGANAGCC	18	2.3e-11	No		CGCGGCAAAA	CGCRGSAWAA	19	31	No		CGGAGGGAAT	SGGAGGGRAT	4	480	No
GCF_004114955.1	7629	CGGGAGAACG	NNGGAGRNNN	1848	3.8e-48	Yes	RBS-motif	CAGGGATTTC	NAGGGATTTC	129	8.6	No		TCGATGCTTT	TCGATGMTTT	11	2100	No
GCF_003576455.2	5902	TATTTTTGCA	TANYTTTGCN	270	2.2e-19	Yes	-10-motif	TGAGTGGGGC	WGRGWRGGGS	15	4e-05	No		AGCTGGCCCC	AGSYGGCSSC	14	2.5	No
GCF_030506285.1	5845	ACAACAACCT	AMAACAACCT	64	0.019	No		CTAATTTTTT	YTAAWTTTTT	124	0.16	No		GCGGGGGCTC	GCGGGGGCTC	2	4.1	No
GCF_001941625.1	5984	CGGGGAGGAG	NNNNGAGGAG	1656	1.3e-59	Yes	RBS-motif	GGCTAGCGTC	SNSTASSSTS	499	5.2e-06	Yes	-10-motif	ATCAGGAGAC	RWCAGGAGNC	84	0.67	No
GCF_003330725.1	6268	AAAGGAGAAA	NNAGGAGNNN	1754	3.3e-111	Yes	RBS-motif	TCAGAGGTGA	TCMGAGGTGA	6	450	No		TTCTCCGGCC	TTCTSYGKCC	6	1400	No
GCF_003258605.2	5999	CCGAGGAGGC	NNNNGGAGNN	2934	1.1e-110	Yes	RBS-motif	CCCCTAGGCT	SSSSTASGST	235	0.00012	Yes	-10-motif	ATAACATATT	WWAAYDTRTT	6	65	No
GCF_004295585.1	6103	AGGAGGAAAA	AGGAGGNNNN	4976	1.1e-239	Yes	RBS-motif	CCGCTTCCTT	YCGCTTCCTT	2	120	No		GCTGTAAGCC	GCTGTAAGCC	5	830	No
GCF_010365285.1	6648	AAAGGAGGGA	NNAGGAGGNN	5908	2.2e-264	Yes	RBS-motif	TTCTGACCCC	TTYKGAYSYC	3	30000	No		TTCACCTTCA	TTCAYCWWCA	3	37000	No
GCF_018324685.1	6500	TAGGGTGGGG	TASSSTSSSS	826	4.3e-50	Yes	-10-motif	CCGAGGAGGA	NSVRGGAGGW	948	2.7e-30	Yes	RBS-motif	TGGCAGGCTG	TGGCANRMTG	296	0.027	Yes	-10-motif
GCF_000974425.1	5727	TCTTTCACTC	TCTTTCRCTC	49	0.00023	Yes		GTACCTTTGC	GTAYCTTTGC	53	0.0023	Yes	-10-motif	AACCGAAAAC	AACCRWAAAC	83	0.00095	Yes
GCF_014268755.2	6261	CCAAGGAGAC	NNNAGGAGNN	4483	6.6e-196	Yes	RBS-motif	TGATGTCTAT	TGATKTCTRT	2	52000	No		CTTGCTGATT	CTTGCTKWTT	2	40000	No
GCF_001941825.1	6611	AAAAGGAGAC	NNNAGGAGNN	2665	3.7e-122	Yes	RBS-motif	CCTTTACCGA	CCTTTACCGA	5	12	No		TTTATTGGAT	TTKWYTGGAT	11	18	No
GCF_021389975.1	5672	AGCTTTGCGG	ANYTTTGCRG	26	0.016	No		AACCTAAACC	AAMCTAAACC	176	75	Yes		GGAGGTAAGC	GGAGRTAASC	15	110	No
GCF_032108445.1	6478	GGCTAGGGTC	SSSTASSSTS	933	3.1e-58	Yes	-10-motif	CGGGAGGAGG	NNGGAGGAGN	1927	1.6e-63	Yes	RBS-motif	CTGGCAGGCT	STGGCABRMT	163	430	Yes	-10-motif
GCF_014680085.1	5851	CGAGGAGGAC	NGAGGAGNNN	722	1.3e-55	Yes	RBS-motif	TAGGGTGGCC	TASSSTSNNS	571	1.7e-21	Yes	-10-motif	GGCAGGATGG	GGSAGGMTSG	307	1.5e-08	Yes	-10-motif
GCF_009177095.1	5416	CCCAAGGAGA	NNNNNGGAGN	1656	3.9e-34	Yes	RBS-motif	GAAGGATTGC	RAAGGATTNC	48	750	No		AGGTTTTTGT	AGGTTTTTGT	2	2700	No
GCF_009363075.1	6204	AGGAGGAAAA	AGGAGGNNNN	4705	1.3e-266	Yes	RBS-motif	TTCCGCTTTT	TTCCSCWTTT	7	36	No		CAATTCCCCT	CRATTCCYYT	2	3900	No
GCF_026153355.1	6084	CCGAGGAGGC	NNNAGGAGNN	1643	2.9e-60	Yes	RBS-motif	GCGTACGGTC	SSNTASSSTS	461	1.8e-16	Yes	-10-motif	CCTACTCTTG	CCTACTCTTG	2	1400	No
GCF_003850565.1	6197	CAAGGAGACC	NNAGGAGNNN	4501	9.6e-205	Yes	RBS-motif	TTATTGAGTG	TTWTTGAGTG	4	31000	No		AGTTTCTGAT	AGTTTCTGMT	2	30000	No
GCF_002157225.2	5769	AAAAGGAAAA	NWNAGGWRWN	1808	2.2e-45	Yes	RBS-motif	CCCTCAACGG	YCCTCAWCGG	6	970	No		TTCGAGGCCT	TTCGAGGCCT	2	3100	No
GCF_029953635.1	6242	AGGAGAAAAA	AGGAGNWNNN	825	1.6e-47	Yes	RBS-motif	CAACTGACAA	CAACKGAYAA	64	2e-05	Yes		CCCCATGCCC	CCCYATGCCC	31	2.9	No
GCF_014764405.1	6285	CGGGGAGGAG	NNNGGAGGWN	1382	1.2e-66	Yes	RBS-motif	ACATGATCAT	MCATGATCAT	43	1.5e-08	Yes		CGGGTAGGCT	SSSNTASSST	454	8.8e-07	Yes	-10-motif
GCF_024600715.1	5981	GAGGAGCCCC	RAGGAGNNCC	1064	1.1e-52	Yes	RBS-motif	CCCCTACGGT	SSSSTASSST	470	3.6e-23	Yes	-10-motif	TTGTTATATT	YTGTYAKWYT	3	96	No
GCF_003325355.1	5892	GGGAGGCGCT	GGGMGGBNBT	14	0.11	No		TTTTTGACGC	TTTTTKRCGC	39	2.4	No		CCCTAAACCC	CCCTWAACCC	29	11	No
GCF_003589885.1	6226	CCGAGGAGGC	NNRAGGAGNN	1236	3e-58	Yes	RBS-motif	CCGCTAGGGT	YSSNTASSST	263	3.5e-08	Yes	-10-motif	GTGTCATGAT	NTGBCAYGAT	54	0.4	No
GCF_014075995.1	5352	AGTTTGCCTC	AGTTTGCCTC	37	7.6e-05	No		CTTGCGGGGC	BKKGCGGGGS	14	0.28	No		AACCTGAAAC	AACCTGMAAC	81	30	No
GCF_025264625.1	5545	CAGGAGGACC	NNGGAGNNNN	1997	6.5e-113	Yes	RBS-motif	GCGCTAAACT	SCGVTAAACT	27	370	No		TATCTTCAAC	TATCYWCAWC	6	660	No
GCF_012113595.1	5068	AAAAAAGGAG	AAAAAAGRAG	226	6.3e-10	Yes	RBS-motif	TGCCGGCAAA	TGCCGGHAAW	4	4100	No		CTTTGGTGCC	CTTTGKTGYS	2	5000	No
GCF_039909015.1	6016	CAAGGAGATC	NNAGGAGNNN	4232	3.7e-199	Yes	RBS-motif	CTTTTTGTAA	CTTTTTKTWA	2	17000	No		TGTTATCATC	TGTTRTCATC	2	31000	No
GCF_005116655.2	5450	AAAAAGGAGA	NNNNAGGAGN	1859	1e-180	Yes	RBS-motif	GCCCCTCTGA	GCCSCTCTGA	2	9500	No		CACACCCGAC	CACAYCCGAC	2	11000	No
GCF_032999765.1	5672	ATGAGGGTGG	RKGAGGGKGS	5	330	No		TTTCGGGAGT	TTTCGGGAGT	2	1200	No		GGCGCAGGTT	GGCGSWGGTT	2	2100	No
GCF_010119935.1	5804	AGGAGGGAAA	AGGAGGNNNN	5185	8.7e-246	Yes	RBS-motif	TCGCTATCCT	TCGCTATCCT	3	680	No		CGTCTTCTTT	YBTCTTCTTT	4	730	No
GCF_030866765.1	6035	AGGAGGGAAA	AGGAGGNNNN	5366	1.7e-264	Yes	RBS-motif	TCAGTCCCCC	TCAKTCYCCY	2	6400	No		CCTAACATCC	CCTAMYMTCC	2	7200	No
GCF_000948985.2	6705	AAAAGGAGAA	NNNAGGARNN	5077	1.7e-115	Yes	RBS-motif	CCTTTGCTTG	CCTTTGCTTG	21	3800	No		TCTTTACCCG	TCTTTACCCG	2	54000	No
GCF_023169945.1	5881	CGGAGGAGGC	NSGAGGASNN	1306	2e-95	Yes	RBS-motif	GGCTAGCATC	BGNTANNNTC	405	2.3e-33	Yes	-10-motif	AGTGCTCTTC	AGTGCTCTTC	9	7.1	No
GCF_009671205.1	6280	GGGAGGGGCC	NGGAGGNNNN	2686	6.1e-53	Yes	RBS-motif	TAGGGTGGGC	TASSSTSSSS	720	6.1e-30	Yes	-10-motif	GGCAGGATGG	GGCAGGATGG	133	0.00013	No
GCF_023509015.1	6007	CAAGGAGCCC	NNAGGAGNNN	2490	6.3e-132	Yes	RBS-motif	GAGGTTGATC	GAGGTTGATC	22	120	No		ACAACAAGAA	ANAAYAANRR	84	9.6	No
GCF_019614655.1	5916	ACAAGGAGTT	NNNAGGAGNN	3467	9.4e-175	Yes	RBS-motif	CACGAGGTGT	NNHGAGGTKY	110	15	No		CTTTTCGAGA	CTTTTYGAGA	4	8600	No
GCF_013694245.2	5968	CGAGGAGGCC	NNRGGAGNNN	2042	2.2e-59	Yes	RBS-motif	CTAGGGTGGG	STASSSTSSS	761	9.7e-37	Yes	-10-motif	GAAGGACGCC	GAAGGACGMC	13	110	No
GCF_901538355.1	5097	AAGGAGTGGC	NNGGAGNNNN	3288	3.8e-189	Yes	RBS-motif	TCACGAGGTA	TCRYGAGGYD	36	17000	No		ATGAGAATTC	AYGAGAATTC	3	17000	No
GCF_030864005.1	6143	CAGGAGACAC	NNGGAGNNNN	2391	7.8e-111	Yes	RBS-motif	TTTTTTGGGA	TTTTTTGKSA	17	69	No		AATATTGAGC	AATATTGAKC	5	2900	No
GCF_003952225.1	5946	AGGAGGGAAA	AGGAGGNNNN	5386	9.2e-286	Yes	RBS-motif	CCTATTTCAC	YMTATTTCVC	3	1700	No		TACCACCCTC	TRCCWCCYTC	2	2900	No
GCF_014268485.2	5804	TCAAGGAGTC	NNNNGGAGNN	3089	1e-185	Yes	RBS-motif	CGAGGTTTTC	YGAGGTTTNY	85	0.023	No		TTTTTTGAGG	TTYTTYGAGG	8	1600	No
GCF_014268445.2	5858	TCAAGGAGTC	NNNAGGAGNN	5858	4.5e-164	Yes	RBS-motif	TCCTCCCCCA	TYCTCYSCCA	2	450000	No		TTTCTACCCT	TTTYTAYYYT	2	470000	No
GCF_007750855.1	5156	CCCAAGGAGG	NNSNAGGAGN	729	2.9e-27	Yes	RBS-motif	GGCTACAATC	GGSKACAATC	21	0.69	No		TTTGAGAGAA	TTTGAGRGAN	22	430	No
GCF_003130705.1	7451	GGGAGGAGAC	NNRAGGAGNN	2417	1e-59	Yes	RBS-motif	CTAGCGTGGA	STASSSTNGH	210	0.00028	Yes	-10-motif	ATTTTCAGAT	ATTTTCWGWT	2	6000	No
GCF_024112395.2	5947	TCAAGGAGAC	NNNAGGAGNN	3229	3e-143	Yes	RBS-motif	TTCACGAGGT	TTNNYGAGGT	133	0.014	No		GCTATTTTTT	GSTATTTTTT	2	6100	No
GCF_007748035.1	5172	TTAAGGAGAT	NNNNGGAGNN	813	3.4e-44	Yes	RBS-motif	AAAACTTGGT	AAAACTTGGT	38	6.6e-18	No		GCTGCTATAT	GCTGCTATAT	38	4.7e-08	No
GCF_018316795.1	5628	GGAGGAGGCC	NRRGGAGNNN	3113	5.6e-62	Yes	RBS-motif	GCTAGCCTGG	SCTASSSTSG	264	2.9e-08	Yes	-10-motif	TATCTATCCA	TWTCTRTCCA	2	2700	No
GCF_002741055.1	5806	AGGAGGAAAA	AGGAGGNNNN	5100	2.7e-310	Yes	RBS-motif	CGTCCCATTC	CKTCCYWTTC	2	1800	No		ATTCCGCTAT	ATTYCGCTMT	2	9000	No
GCF_030687395.1	5974	CAAGGAGACC	NNAGGAGNNN	3492	1.1e-169	Yes	RBS-motif	TAAGAGGGTT	TAAGAGGGTT	12	1600	No		CGAGGTTTCC	YGAGGTTTSC	20	6500	No
GCF_030412785.1	8848	AAAGGAGACA	NNNGGAGNNN	3691	2.4e-146	Yes	RBS-motif	TTTTCTCTAC	TTTTCTCKWS	29	1.3	No		TTCTGATCCA	TTCTGATCCA	12	88	No
GCF_008087665.1	4915	CAAGGAGACA	NMAGGARNHN	870	1.3e-22	Yes	RBS-motif	TTTGGAATCA	TTTKGAAWNM	143	0.0018	Yes	RBS-motif	GAAAGTTTCC	GAAAGWTYMM	29	19	No
GCF_021513275.1	6102	AAGGAGGAAA	NAGGAGGNNN	4414	1e-236	Yes	RBS-motif	CTGCTCGCCG	CTGCTCKCCK	2	4400	No		GAATTCCTCT	GAMTTCCTCT	2	4500	No
GCF_014863605.1	5975	CAAGGAGTCC	NNAGGAGNNN	4143	4.9e-193	Yes	RBS-motif	TTTTTCGAGA	TTTTTCGAGW	2	6200	No		CATTTTTTGC	CMTTTNTTGC	10	10000	No
GCF_026248825.1	5218	CCGAAAACCG	CCGNAAACCG	111	1.6e-10	Yes		CGCTCGGCGG	CGCTMKGCGG	3	310	No		CTTATTTTTG	YKTANNTTTK	110	1400	No
GCF_010731295.1	6288	AGGAGGCCCC	AGGAGNNNNN	706	9.8e-37	Yes	RBS-motif	CGCTAGGGTG	SNNTASSSTS	871	2.8e-17	Yes	-10-motif	CGAAAGGAAC	NGRAAGGAMC	153	0.095	Yes	RBS-motif
GCF_014863585.1	5805	CAAGGAGTTC	NNAGGAGNNN	3856	1.4e-206	Yes	RBS-motif	TTTTTTCGAG	TTTTTTYGAG	22	32	No		CTCTTTAACT	CTYTTTAACT	2	39000	No
GCF_000948975.2	6256	AAAAGGAAAA	WNNAGGANNN	3356	1.5e-121	Yes	RBS-motif	ACTGCCCGGA	RCTGCCCGGW	3	860	No		TGGAGGTCTT	KGGAGGTCTT	7	2100	No
GCF_012849375.1	5890	AAAAAAGGAG	NNNNNAGGAG	2202	2.4e-104	Yes	RBS-motif	GGCGGCGCCG	GGCRGCGSCG	18	1700	No		ATTCTTTTCC	ATTCTTTTCV	4	9700	No
GCF_021389935.1	5515	ACCTAAACCT	ACYTAAACCW	191	0.0018	Yes		AGAGGAAGGG	RGAGGARGNG	11	8.3	No		TCGGAGGGTG	TCGGWGGKTG	2	720	No
GCF_038396765.1	5363	ATTTTTGCGG	AWTTTTGCGG	251	3.6e-21	Yes	-10-motif	CGGGCAAACC	CSGGCAAAYC	24	0.023	No		GCCGGCTGGT	SSCKGCTGRT	16	3.1	No
GCF_025562755.1	5298	TTCAGGAGTA	NNMAGGAGNN	723	5.7e-25	Yes	RBS-motif	ATAACGTTCC	ATAACGTTCC	49	1e-17	No		GAGCACTGAA	GAGCACTGAA	59	1.2e-16	No
GCF_003991425.1	5714	AAGGAGGAAA	NAGGAGGNNN	4576	2.5e-240	Yes	RBS-motif	TCCCTCATCC	TCCCTCDTCC	8	18	No		CCAGCTCCAG	CCRGCTCCRK	2	5200	No
GCF_007748115.1	5186	AAGGAGATTC	AAGGAGNNNN	1508	5.8e-32	Yes	RBS-motif	GAAACGAAAG	RAAACGAAAG	17	2600	No		CCTCTTTTCT	CCTYTTTTCT	2	5700	No
GCF_021018765.1	5822	ACAAGGAGAT	NNNAGGAGNN	4237	1.6e-196	Yes	RBS-motif	CTTTTTTCTG	CTTTTTTSTG	2	7200	No		TTTTTAAGTG	TTTTTRWGTG	3	15000	No
GCF_014235185.1	6331	CCGGGAGGAG	NNNSGAGGAG	1774	9.3e-53	Yes	RBS-motif	CCTAGCGTCG	SSTASSSTSS	781	4.6e-47	Yes	-10-motif	TGGCACGATG	TGSCAYGATS	64	1.3	No
GCF_018502625.1	5934	CAAGGAGTTC	NNNGGAGNNN	4490	3.9e-155	Yes	RBS-motif	GCTTTTTGCC	GYTTTTTGCC	2	23000	No		GTATTTCTAA	KTATTTCTAA	2	28000	No
GCF_000940805.1	5252	AAAAAGGAGA	NNNVAGGANN	1775	1.1e-84	Yes	RBS-motif	GAGCGGCTCC	GAGCGGCTCC	2	4000	No		ATCCGGCAGG	AWCMSGSAGG	14	4600	No
GCF_031599675.1	5639	AAGGAGGAAA	AAGGAGGNNN	5634	3.3e-259	Yes	RBS-motif	TAGATTATTA	TMGWTTMTTA	2	340000	No		AGAACGTTCT	WGAACKTTCT	2	890000	No
GCF_030687835.1	5738	CACAAGGAGA	NNNNAGGAGN	4012	9.9e-203	Yes	RBS-motif	TCTCTATTTC	TYTCTWTTTC	2	9700	No		TATCTTTATA	TWTYTTTATA	2	19000	No
GCF_028657945.1	5421	AAAAGGAGAA	WNNAGGANNN	3581	1.5e-107	Yes	RBS-motif	GCGCAGCCTG	GCKCMSCCTG	7	180	No		CCCGCCAGGC	SCCGCCRGGC	3	1600	No
GCF_007197555.1	5626	AAAAAGGAGA	NNNNAGGANN	3782	1.1e-81	Yes	RBS-motif	ATTTCCCCCC	ATTTCCCCCC	5	1100	No		CCGCCACCGC	CSGCCWCSGC	2	2100	No
GCF_039908645.1	5882	ACAAGGAGAT	NNNAGGAGNN	4003	7.1e-160	Yes	RBS-motif	CGAGGGCGTT	CGAGGSCKTT	8	17000	No		TCTTTCCCTG	TYTTTSCCTG	2	48000	No
GCF_019891175.1	5568	TCAGGAGAAA	NNAGGAGDNN	962	5.6e-69	Yes	RBS-motif	TCCCTCTTCC	TMCCTCTKMC	76	9.3e-11	Yes		GCACGGTGCC	GCACGGTGCC	46	2e-08	No
GCF_012913485.1	5204	AACCCAAGAA	AACCMAARAM	52	0.098	No		GGAAAGGAGG	NGAAAGGAKN	101	1.5	No		GCGGGATTTC	GCGKGATTYC	27	460	No
GCF_014107495.1	5895	AGGAGGAAAA	AGGAGGNNNN	4853	6.6e-214	Yes	RBS-motif	GTTCCGGTTC	GTTCCGGTTC	5	4800	No		CCGGTTACCC	CCGGTTACCC	4	7800	No
GCF_016765655.2	7205	CCGGGAGGAC	NNNGGAGNNN	3969	7.8e-63	Yes	RBS-motif	ATTTCTTCAT	ATYYCTTCAT	3	7100	No		TTTTAATACA	TTTTRWTASA	2	8800	No
GCF_010731895.1	6017	CGGTAGGCTG	CGNTANSSTS	376	3.1e-11	Yes	-10-motif	GGGAGGAGGC	NNRAGGAGNN	1373	3.6e-11	Yes	RBS-motif	TTGTCATGTT	TTGTCMTGTT	2	5900	No
GCF_021389955.1	5350	GGACAGCCGG	GGANAGSSGG	9	0.0087	No		CCTTTGCACC	HYTTTGCRCC	25	0.12	No		ACCTAAACCT	ACCTAAACCY	80	31	No
GCF_029028125.1	5544	CAAAGGAGAC	NNNNGGAGNN	2482	3.8e-139	Yes	RBS-motif	TTTTTGAAAG	TTTTTGAARG	12	23	No		TTTGTATCAT	TTTGTATMAT	3	1900	No
GCF_013374995.1	5696	CAAGGAGACC	NNAGGAGNNN	3954	5.5e-166	Yes	RBS-motif	TTTTCGAGAG	TTTTCGAGAK	16	16000	No		TCAACGTCTG	TCAACDTCTG	4	18000	No
GCF_004015185.1	5599	AAAAGGAGGT	WWWAGGAGGN	4055	0	Yes	RBS-motif	AATGAGGTGA	WWTGAGGTGA	114	0.00013	Yes	RBS-motif	GACTTGCTCC	KACTTKCTSC	2	5300	No
GCF_011009015.1	6039	TTGAGGAGGT	TTGAGGAGGT	197	4.6e-07	No		AAAGGAGAAA	NAAGGARNNN	561	7.9e-07	Yes	RBS-motif	CAGCCCAGCC	CAGCCCMGCY	5	310	No
GCF_030053115.1	5815	ACAAGGAGTT	NNNAGGAGNN	4040	6.1e-154	Yes	RBS-motif	TTTTTTTGTC	TTTTTTTGTB	4	1400	No		GCGTTTTGTT	GCGTTTTKTT	2	18000	No
GCF_012295525.1	5071	AAGGAGAAAA	NAGGAGNNNN	1038	3.9e-37	Yes	RBS-motif	GGCGATCGCC	NGCGATCGCS	115	2.1e-23	Yes		TCTAAAATCC	TCTAAAATCY	108	6e-19	Yes
GCF_003028855.1	5541	CAAAGGAGAC	NNNAGGAGNN	2224	1.6e-94	Yes	RBS-motif	TTTTTCCAGA	TTTTTYMMGA	51	0.03	No		ATTGAGGATT	ATTBAGGATT	4	750	No
GCF_010725885.1	6068	CCCGGGAGGA	MNNNGRAGGA	1007	1.4e-38	Yes	RBS-motif	CTAGGGTGGC	NTASNNTSNN	1068	4.2e-31	Yes	-10-motif	CGTGAGGAGT	CSTSAGGAGW	32	42	No
GCF_006517255.1	5508	AAAAGGAGAA	NNNAGGARNN	2462	1.6e-122	Yes	RBS-motif	CGGGGGCGCC	YGGGGGCGCS	18	1800	No		TTTTTTGGAC	TTTTTTGGAC	2	2900	No
GCF_026898135.2	5685	CAAGGAGACC	NNAGGAGNNN	3944	1.2e-184	Yes	RBS-motif	ATTTGTTTTT	AYWTKWTTTT	3	3900	No		GGGTTTTCTT	GGGTTTTSTT	2	15000	No
GCF_022867795.2	5084	TATCTTTGCG	TANHTTTGCN	207	1.8e-20	Yes	-10-motif	TTAAAACCAA	TTAAAANSNR	195	0.0017	Yes		CCCCAGCCGC	CSSCVGCYGC	7	310	No
GCF_019141525.1	5606	TCAAGGAGAC	NNNAGGAGNN	5596	3.2e-200	Yes	RBS-motif	GATTTCCATC	KRTTTYCATS	2	710000	No		ATCACCTACG	ATCRCYTWCG	2	980000	No
GCF_032268605.1	5616	AAAGGAGGAA	NAAGGAGGNN	4949	1.7e-295	Yes	RBS-motif	TTGTTTTCGT	YYKTTTTYGT	14	140	No		GTCAACTCTC	GTCAACTSTC	3	860	No
GCF_025398155.2	5106	CCCCAGGAGA	NNNNNGGAGN	1819	8e-128	Yes	RBS-motif	ACAATCCCCC	ASAATCSSSS	121	0.00031	Yes	-10-motif	ATTGAAAGGG	ATTGAAAGRR	21	19	No
GCF_016807805.1	6297	CCGAAGGAGG	NNNNNGGAGN	2239	3.1e-33	Yes	RBS-motif	CTTTCTCCTC	CTTTYTCCTC	6	1.3	No		TGATTGGTTC	KGATTKGTTC	6	53	No
GCF_017086365.1	5701	AAAGGAGGAA	NAAGGAGGNN	4978	3.1e-287	Yes	RBS-motif	CCCTTTGATC	CCCTTTGATY	2	110	No		CCACACCCTC	CCACACYYTY	2	590	No
GCF_019263705.2	6157	TAGCGTCGGC	TASSSTSSSS	901	1.1e-66	Yes	-10-motif	CAGGAGGAGC	NNGGAGGAGN	1155	1.3e-51	Yes	RBS-motif	TGGCAGGATG	KGSCAKGATS	230	1.6e-10	Yes	-10-motif
GCF_014274465.1	5227	AAGGAGAAAA	NAGGAGNNNN	1635	1.5e-80	Yes	RBS-motif	TTACAATCAA	YTACAMTCRA	52	380	No		GCTATAATTT	GCTATAATTT	5	230	No
GCF_013466425.1	5625	ATCAAGGAGA	NNNRAGGAGN	277	7.5e-13	Yes	RBS-motif	GAAAGGAACC	GAAAGGAANN	102	0.034	No		CGGTTAGGGT	SSGNTASSST	253	1.8e-05	Yes	-10-motif
GCF_021654575.1	4732	AAAAGGAGAA	NNAAGGAGNN	3881	5.2e-261	Yes	RBS-motif	CGTTTTTTCT	SGTTTTTTCY	5	120	No		TTTTTTCAGC	TTTTTTCMGY	2	8900	No
GCF_003260975.1	4759	CGGCCCTTGG	CGGCCCTTGG	39	2.8e-20	No		GAAAGGAGGC	GRAAGGAGGY	18	1.1e-05	No		TATTTTTGGG	TATTTTTGSG	34	0.0063	No
GCF_023822005.2	5244	GCCTGCGCAC	GCCTKCGCRY	11	18	No		GCAGCAGGTT	GCMGYAGGKK	6	110	No		CGGGGCGCGG	CKGGGSGCKG	2	130	No
GCF_030687935.1	5599	AAGGAGATCC	NAGGAGNNNN	4060	2.8e-197	Yes	RBS-motif	TTTTGAGGCT	TTTTGAGGCT	2	26000	No		TTTCTTCTCT	TTTSTTYTCT	2	8500	No
GCF_020215665.1	5558	AAAGGAGGAA	AAAGGAGGNN	5411	1.3e-312	Yes	RBS-motif	CCCTCATCCT	CYCTYWTCCT	2	1500	No		CATACCCTAA	CMTMCCCTWM	2	2600	No
GCF_018141445.1	5219	AAAGGAGGAA	AAAGGAGGNN	4775	0	Yes	RBS-motif	ACCCCTTACC	DYCCCTTACC	4	0.11	No		AACACACTCT	AACACACTCT	4	170	No
GCF_026686735.1	5697	CCAAGGAGAC	NNNAGGAGNN	3504	4.6e-188	Yes	RBS-motif	TTCTTTTCTT	TTCTTTYMKT	3	560	No		GGGTGTTTTT	KGGTKTTTTT	2	7300	No
GCF_014268275.3	5694	TCAAGGAGAC	NNNNGGAGNN	3126	2.3e-145	Yes	RBS-motif	GGTGTTTTTC	GGTKTWTTTC	3	8800	No		TCATTTGTTG	TYATTTKTTG	2	32000	No
GCF_010730195.1	5698	CAAGGAGGAC	NNAGGAGNNN	629	1.7e-31	Yes	RBS-motif	TAGGCTGGCG	TASNSTSNNS	604	2.3e-09	Yes	-10-motif	TTTGGAGGAT	TTTGGAGGNT	22	10	No
GCF_036670025.1	5971	AGGAGGAAAA	AGGAGRNNNN	4631	0	Yes	RBS-motif	CTGCCGCCTT	YTKCSKCCTT	2	1800	No		CCGGGTCTGC	YCKGKTCTGC	2	3400	No
GCF_012849555.1	5312	AAAAGGAGAC	NNNNGGAGNN	2432	6.2e-132	Yes	RBS-motif	TACTTTTATC	TNCTTTKAKY	12	14	No		TTGAAAGGAC	TTKNRAGGAC	20	430	No
GCF_019139795.1	5567	CAAGGAGACC	NNAGGAGNNN	3978	2.3e-192	Yes	RBS-motif	TTTTTTGATG	TTTKTTGATG	3	1300	No		GTTTTTAACG	GTTTTTAACG	2	18000	No
GCF_006494775.1	6182	GGGAGGAGGC	NSRAGGAGNN	1952	3.4e-117	Yes	RBS-motif	CCTAGGCTGG	SSTAGSSTSS	726	1.2e-42	Yes	-10-motif	GGCACGATGG	GSCAYGATGG	64	22	No
GCF_010730355.1	5853	CCGAGAGGAG	NNNNRAGGAG	1078	8.7e-38	Yes	RBS-motif	CGCTAGGGTG	SGNTANSSTS	430	3.7e-09	Yes	-10-motif	TGGTGAATTC	TGGTGAAWTC	7	510	No
GCF_010731715.1	5880	ACGAAGGAGA	NNNRAGGAGN	680	5.5e-14	Yes	RBS-motif	CGCTAGGCTG	SGHTAGGCTG	125	1.6e-05	Yes	-10-motif	TGAACAGATC	TGAACAGATC	27	0.00042	No
GCF_900564155.1	4947	TATCTTTGCA	TATYTTTGYN	126	6.3e-09	Yes	-10-motif	GAAGGAGGAA	GNAGGRGGRA	30	0.00084	Yes	RBS-motif	CCCTGTGTGG	CCCTGTKDGG	4	8.3	No
GCF_010731775.1	5739	CCGCTAGGCT	SSGNTASSST	293	3.9e-12	Yes	-10-motif	CAAGGAGGGG	NNAGGAGNNN	931	1.6e-17	Yes	RBS-motif	GCCTACGCTT	GCCTACVSTT	8	370	No
GCF_003173755.1	5650	GGGAGGACCC	NGGAGGNNNN	2782	3.6e-71	Yes	RBS-motif	AATATTTCGT	AATWTTTSKT	2	30	No		TTGGCTGATT	TTGGCTGATT	5	490	No
GCF_001050135.1	4801	GATGGACGGT	GATGGACKKT	10	17	No		GGTGCGGGAG	GKTGYGGKAG	2	940	No		AACCCAAAAT	AACCMAAAAT	95	1500	No
GCF_028596025.1	5272	GGAAGGAGGC	KGNAGGAGGC	19	0.026	No		ATTTTTGCCG	AWNTTTGCNS	155	0.0074	No		GCCTTGCGCC	GCCTTGCGSC	2	140	No
GCF_001999245.1	6095	GGAGGAAGCC	GGAGRNNNNN	1541	5.2e-68	Yes	RBS-motif	CAGGAGTTTT	CWGGAKTTTY	41	390	No		TCTTTCAGGG	YYTTTSARGG	76	3600	No
GCF_019139895.1	5341	CAAGGAGCCC	NNAGGAGNNN	3554	6.4e-190	Yes	RBS-motif	AGATTTTTCT	AGATTTTTSN	5	4700	No		ATTTTGTGAG	ATTTWGTGAG	5	17000	No
GCF_007750395.1	4477	AAAAGGAGAA	NNMAGGANNN	1909	2.2e-69	Yes	RBS-motif	AAGGTTTTTC	MAGGTTTYTY	122	0.036	No		ACTCCCTCCC	RCTCCCTYCC	2	4900	No
GCF_014495845.1	5705	ACGGGAGGAC	NNNGGAGRNN	2106	1.9e-30	Yes	RBS-motif	AGGTCCTGAC	AGGTCCTGAC	15	230	No		TTTTTCGAAG	TTTTTCRWRG	5	410	No
GCF_019679435.2	4633	AAAGGAGACC	AAAGRARRNC	80	8.9e-13	Yes	RBS-motif	AAGGGGAGAA	RABGGRNGRA	43	0.03	No		CAAATCCAAA	MAAAWCCAAM	47	0.0089	Yes
GCF_019139815.1	5508	CTCAAGGAGA	NNNNAGGAGN	3622	3.5e-120	Yes	RBS-motif	TTTTATGAGA	TTWTATGAGA	6	6900	No		TTTTTTAAAG	TTTTTTAWAG	2	6200	No
GCF_022919135.1	5152	GGGCTGCGGG	GGGSTRCNGS	35	0.36	No		AACAACTAAC	AAMAACNAAS	118	0.0042	Yes		GTACCTTTGC	GTAYCTTTGC	64	3.9	No
GCF_016806835.2	7217	CGGAGGAGGC	NNNNGGAGNN	3492	4.8e-40	Yes	RBS-motif	TATCTCATTC	TATCTYATTY	2	1600	No		CTGCTGCAAA	CTGCTGCAAA	11	1900	No
GCF_000147335.1	6947	AAGGAGGAAA	NAGGAGNWWW	1617	2.7e-82	Yes	RBS-motif	ACTAATGACT	ACTAATGACT	103	1.2e-10	No		GAACTCGCTC	GAACTCGCTC	4	300	No
GCF_010731655.1	5700	GGAGGAGGCC	NRAGGAGNNN	1528	4.4e-37	Yes	RBS-motif	CGCTAGGCTG	SSNTANSSTS	562	3.2e-08	Yes	-10-motif	CGATTGGATA	MGATTGGATA	3	2200	No
GCF_038396755.1	5116	TTATTTTTGC	KTANNTTTGC	192	2.4e-09	Yes	-10-motif	TAAAAACAAA	TWAAAMCNNN	643	0.11	Yes		GGGAAGGGGG	GGGNAGSGGS	10	5.2	No
GCF_016894445.1	5020	CCTGAACCTG	CCTGAACCYG	41	4.4	No		CCGGCAGAGC	CCGGCNGMSC	17	1.3	No		TGGCGGGCTG	TGGYGSSCKG	5	850	No
GCF_005281475.1	4715	CGGCCCTTGG	CGGCCCTTGG	40	4e-19	No		AACCAAAAAA	AACCHAAAAN	315	8.5e-09	Yes		GGCCAATAGC	GGCCAATAGC	11	57	No
GCF_010730955.1	6079	AAAGGAGGAC	NAAGGAGNNN	783	9e-13	Yes	RBS-motif	TAGGCTGGCC	TANNSTSNNN	833	1.2e-20	Yes	-10-motif	ACGAAAGGGA	WCGAAAGGSN	34	58	No
GCF_003940825.1	5433	CAAGGAGCCC	NNAGGAGNNN	5429	2.2e-169	Yes	RBS-motif	TAACTGAATT	TAMCTGMMTT	2	350000	No		TATAAAAATT	YVKWAAWATY	3	880000	No
GCF_014268595.2	5272	CACAAGGAGT	NNNNAGGAGN	3027	8.8e-150	Yes	RBS-motif	CGAGGTTTGT	YGAGGTKNNY	147	4.6e-05	Yes	RBS-motif	GCAGGTTTTT	KMAGGTTTTT	19	1700	No
GCF_013283875.1	5127	TTATCTTTGC	NTANHTTTGC	362	1.2e-27	Yes	-10-motif	GGAGCGTAGG	GKRGSGTAGK	76	1.4e-09	Yes	RBS-motif	GCCGCAAGCG	GCCGMAAGCG	10	74	No
GCF_019977655.1	5477	AGGAGGAAAA	AGGAGRNNWW	4857	0	Yes	RBS-motif	CTCTCACTAA	CWCTCACTAA	5	88	No		CAACCACATC	CAASCRCWTS	2	2400	No
GCF_023734135.1	5190	CAGGAGACCC	NNGGAGNNNN	1899	2.5e-126	Yes	RBS-motif	ATAATATATT	ATAATATATT	32	2.1e-13	No		TGCCTACACT	TSSCTAYAMT	53	0.0093	Yes	-10-motif
GCF_010731815.2	6097	AAGGAGGCCC	NAGGAGNHNN	691	9.2e-30	Yes	RBS-motif	GCTAGGGTGG	NNTANNNTSN	1028	2.1e-21	Yes	-10-motif	CTGGCACGCT	NTGSCANRMT	79	9.6	No
GCF_019456655.1	5697	GAGGAGAACC	RAGGAGNNNN	566	3.6e-29	Yes	RBS-motif	TAGGCTGGCC	TASNSTSNNN	949	1.7e-21	Yes	-10-motif	CAGAATGGCC	CASAATGGHS	55	390	No
GCF_007741515.1	4738	CAAGGAGATA	NNAGGARNNN	1240	1.9e-40	Yes	RBS-motif	TTTTGCTTTG	TTTTGYTTTG	2	4900	No		GCTTGGTTCT	GYTTGGTTCT	2	19000	No
GCF_023821985.2	5085	CGTAGCGGCA	CGTRGCGGCW	2	170	No		TGCAGCAGCG	TGCMGCWGCG	6	79	No		AAACGATCGC	MAACGATCGC	7	1700	No
GCF_019139835.1	5205	CAAGGAGCCC	NNAGGAGNNN	2907	1.9e-164	Yes	RBS-motif	TTTGAAGGGG	TTTGAMGRGG	32	39	No		TTTTTTCGGA	TWTTTTCSRA	3	1200	No
[truncated: 3,012 more rows]
