# Supplementary material for: The −10 region adjacent to open reading frames is a common expression pattern in Deinococcus-Thermus
Source: Life Sci Alliance. 2025 Aug 11;8(11):e202503354. doi: 10.26508/lsa.202503354 (PMC12340547; doi:10.26508/lsa.202503354)
Supplement: Supplementary file 8 [file LSA-2025-03354_TableS8.xlsx]

## Sheet: Table S8
Supplementary Table 8: Primers and ssDNA substrates used in the article.
Name	Sequence (5’-3’)	Label
plasmid construction
pradk-f	AGCCGAATTCTGCAGATGACGCG
pradk-fp-r	GAGCTGTACAAGTGAGGATCCGATTCGACCTGCAGGCATGC
pgroes-fp-r	CTCGCCCTTGCTCACCATATGGGGTCCTCCTGTGAGTGAGATG
pgroes-pk-f	CTGCAGAATTCGGCTTGGAAGCACGTATTGTCGCCCTAC
fp-f	ATGGTGAGCAAGGGCGAGGAG
fp-r	CTTGTACAGCTCGTCCATGCCG
mcherry-r	CTTGTACAGCTCGTCCATGCCGCCGGTGG
mc-rt-f	CAGGACTCCTCCCTGCAGGA
mc-rt-r	GCGTCGTAGTGGCCGCCGTC
egfp-f	ATGGTGAGCAAGGGCGAGGAGCTGTTCACC
egfp-rt-f	CGGCAAGCTGACCCTGAAGT
egfp-rt-r	TTCATGTGGTCGGGGTAGCGG
pppri-pr-f	CTGCAGAATTCGGCTGGGGTAATAAGCGGGGAAAAGGGCGG
pppri-mc-f	TGGACGAGCTGTACAAGTGAGGGGTAATAAGCGGGGAAAAGGGCGG
pppri-eg-r	GCCCTTGCTCACCATGAATGGGAGCTTAACAGGGATTTGGGGG
pmqne-mc-f	GACGAGCTGTACAAGTGAGGATTGGGAGCCCCAAACTTCAAGC
pmqne-eg-r	GCCCTTGCTCACCATGAGGGCAGCATACGCCCGCG
pddro-mc-f	GACGAGCTGTACAAGTGACCACAGCAGCGGCCAATTTCTGG
pddro-eg-r	GCCCTTGCTCACCATTCACCTCCTGGGCTGCGGCGG
egfp-pppri-f	CCCATTCATGGTGAGCAAGGGCGAGGAGCTGTTCACC
pppri-r-r	CTCACCATGAATGGGTGATCGACAGGGATTTGGGGGTGGGGCTTGG
pppri-a-r	CTCACCATGAATGGGCCTCCTACAGGGATTTGGGGGTGGGGCTTGG
pmqne-r-r	CCCTTGCTCACCATGAGGGCTGACATCGCCCGCGCCAGCAGACAAATGGG
pmqne-a-r	CCCTTGCTCACCATGAGGGCCCTCCTCGCCCGCGCCAGCAGACAAATGGG
pddro10m-f	CCTGGGACACCGCTCCTTGCTACG
pddro10m-r	GAGCGGTGTCCCAGGCCGACCAAG
pppri-t1a-r	CTCACCATGAATGGGAGCTTTACAGGGATTTGGGGGTGGGGCTTGG
pppri-t1c-r	CTCACCATGAATGGGAGCTTGACAGGGATTTGGGGGTGGGGCTTGG
pppri-t1g-r	CTCACCATGAATGGGAGCTTCACAGGGATTTGGGGGTGGGGCTTGG
pppri-a2t-r	CTCACCATGAATGGGAGCTAAACAGGGATTTGGGGGTGGGGCTTGG
pppri-a2c-r	CTCACCATGAATGGGAGCTGAACAGGGATTTGGGGGTGGGGCTTGG
pppri-a2g-r	CTCACCATGAATGGGAGCTCAACAGGGATTTGGGGGTGGGGCTTGG
pppri-t6a-r	CTCACCATGAATGGGTGCTTAACAGGGATTTGGGGGTGGGGCTTGG
pppri-t6c-r	CTCACCATGAATGGGGGCTTAACAGGGATTTGGGGGTGGGGCTTGG
pppri-t6g-r	CTCACCATGAATGGGCGCTTAACAGGGATTTGGGGGTGGGGCTTGG
pp-t1-f	CTGAAGTTGACAAGCCCCACCCCCAAATCCCTGT
pp-t1-r	GCTTGTCAACTTCAGCTTTAGCTTTTGGCCCCATC
pp-t2-f	TCCTTGACACACCCCCAAATCCCTGT
pp-t2-r	GGGGTGTGTCAAGGAGGCTTCAGCTTTAGCTTTTGGC
ppc-r	GCCCTTGCTCACCATTAGCTTTTGGCCCCATCCCCCC
ppcta-r	GCCCTTGCTCACCATTAGCTTTAGCTTACATCCCCCCGCCCCTTACC
pmc-r	GCCCTTGCTCACCATGTGGCAAGGGAGGAACAAAAAAGCC
pmcta-r	GCCCTTGCTCACCATGTGGCAAGCATAGAACAAAAAAGCCCCCAGCCGCA
pppric1-r	GCCCTTGCTCACCATAATGGGAGCTTAACAGGGATTTGGGGGTGGGG
pppric2-r	GCCCTTGCTCACCATATGGGAGCTTAACAGGGATTTGGGGGTGGGG
pppric3-r	GCCCTTGCTCACCATTGGGAGCTTAACAGGGATTTGGGGGTGGGG
pppric4-r	GCCCTTGCTCACCATGGGAGCTTAACAGGGATTTGGGGGTGGGG
ccmq-eg-f	TTCACGATTTCAGGGTGCTAGGATGAGGGCCGATGGTGAGCAAGGGCGAGGAGCTGTTC
ccmq-p-r	CTGAAATCGTGAAACTTGGTACGTGGGTTACGTGGCAAGGGAGGAACAAAAAAGCCCCC
dcmq-eg-f	TGAACCGGATTCGGCGGTGGTAGGCTGGAATCATGGTGAGCAAGGGCGAGGAGCTGTTC
dcmq-p-r	CGAATCCGGTTCAACGTCATTCTCGTTTCCAGTGGCAAGGGAGGAACAAAAAAGCCCCC
msmq-eg-f	CTTCACATAAGGCAGGTGTTAGGATTGGGCTGATGGTGAGCAAGGGCGAGGAGCTGTTC
msmq-p-r	GCCTTATGTGAAGCTTGGAACTTGGGCTACAGTGGCAAGGGAGGAACAAAAAAGCCCCC
mhmq-eg-f	CCTCATAACGGGCAAGTGATAGGATCAAGGGCATGGTGAGCAAGGGCGAGGAGCTGTTC
mhmq-p-r	GCCCGTTATGAGGTCATGTAGGCCTTCCGGGGTGGCAAGGGAGGAACAAAAAAGCCCCC
opmq-eg-f	TTACCCCGCCGCCGCGCGGTAGGATGGGGGACATGGTGAGCAAGGGCGAGGAGCTGTTC
opmq-p-r	GGCGGCGGGGTAAAGCACTTCTCATGGCTTGGTGGCAAGGGAGGAACAAAAAAGCCCCC
ttmq-eg-f	CAGGCGCCTTGAAGGGGAGTAGACTCCGGGGCATGGTGAGCAAGGGCGAGGAGCTGTTC
ttmq-p-r	TTCAAGGCGCCTGACCAGGGCCTCCACCTCCGTGGCAAGGGAGGAACAAAAAAGCCCCC
trmq-eg-f	GCCGCGCGTCCCGCGGGGCGCTACAATAGGGCATGGTGAGCAAGGGCGAGGAGCTGTTC
trmq-p-r	CGGGACGCGCGGCCGAAGCTTGCAAAACCCTGTGGCAAGGGAGGAACAAAAAAGCCCCC
pet-f	CATATGGCTGCCGCGCGGCACC
pet-r	GGATCCGAATTCGAGCTCCGTCGACAAGCTTGC
rpodc-pet-f	CGCGGCAGCCATATGCCCCGCGCCGTCAGCAAC
rpodc-li-r	GAGCCACCTCCGCCTGAACCTCCGCCACCGATGGTGCGCGCCTGGTCGG
li-fp-f	GGTGGCTCGATGGTGAGCAAGGGCGAGGAGCTGT
fp-pet-f	GTGCCGCGCGGCAGCCATATGGTGAGCAAGGGCGAGG
fp-pet-r	ACGGAGCTCGAATTCGGATCCTCACTTGTACAGCTCGTCCATGC
FRET assays
ss-pM	GCGTATGCTGCC	5’-FAM
ss-pM-R	GCGATGTCAGCC	5’-FAM
ss-pP	TGTTAAGCTCCC	5’-FAM
ss-pP-R	TGTCGATCACCC	5’-FAM
ss-pP-T1A	TGTAAAGCTCCC	5’-FAM
ss-pP-T1C	TGTCAAGCTCCC	5’-FAM
ss-pP-T1G	TGTGAAGCTCCC	5’-FAM
ss-pP-A2T	TGTTTAGCTCCC	5’-FAM
ss-pP-A2C	TGTTCAGCTCCC	5’-FAM
ss-pP-A2G	TGTTGAGCTCCC	5’-FAM
ss-pP-T6A	TGTTAAGCACCC	5’-FAM
ss-pP-T6C	TGTTAAGCCCCC	5’-FAM
ss-pP-T6G	TGTTAAGCGCCC	5’-FAM
