# Supplementary material for: The −10 region adjacent to open reading frames is a common expression pattern in Deinococcus-Thermus
Source: Life Sci Alliance. 2025 Aug 11;8(11):e202503354. doi: 10.26508/lsa.202503354 (PMC12340547; doi:10.26508/lsa.202503354)
Supplement: Supplementary file 9 [file LSA-2025-03354_TableS9.xlsx]

## Sheet: Table S9
Supplementary Table 9: Plasmids used in the article.
Plasmids Name	Description	Source
pET-28a(+)	For protein expression	Lab stock
28a-eCFP	As pET-28a(+) but ligated with eCFP.	This study
28a-rpoDc-eCFP	As pET-28a(+) but ligated with truncated rpoD gene and eCFP.	This study
pRADK	E. coli-D. radiodurans shuttle vector, containing the upstream sequence of groES in D. radiodurans.	Lab stock
pK-groES::mCherry	As pRADK but kanr was replaced with mCherry gene.	This study
pK-pprI::eGFP	As pRADK but the upstream sequence of groES was replaced with the upstream sequence of pprI and kanr was replaced with eGFP gene.	This study
pK-gC-pI::eG	As pK-groES::mCherry but ligated with the upstream sequence of pprI and eGFP gene.	This study
pK-gC-mE::eG	As pK-gC-pI::eG but the upstream sequence of pprI was replaced with the upstream sequence of mqnE.	This study
pK-gC-dO::eG	As pK-gC-pI::eG but the upstream sequence of pprI was replaced with the upstream sequence of ddrO.	This study
pK-gC-dO10m::eG	As pK-gC-dO::eG but the -10 region in the upstream sequence of ddrO was replaced with random sequence (5’-CCCAGG-3’).	This study
pK-gC-pIr::eG	As pK-gC-pI::eG but the TA-motif in the upstream sequence of pprI was replaced with random sequence (5’-CGATCA-3’).	This study
pK-gC-pIa::eG	As pK-gC-pI::eG but the TA-motif in the upstream sequence of pprI was replaced with classical RBS (5’-AGGAGG-3’).	This study
pK-gC-mEr::eG	As pK-gC-mE::eG but the TA-motif in the upstream sequence of mqnE was replaced with random sequence (5’-ATGTCA-3’).	This study
pK-gC-mEa::eG	As pK-gC-mE::eG but the TA-motif in the upstream sequence of mqnE was replaced with classical RBS (5’-AGGAGG-3’).	This study
pK-gC-pIt1a::eG	As pK-gC-pI::eG but the first base of TA-motif is replaced with A.	This study
pK-gC-pIt1c::eG	As pK-gC-pI::eG but the first base of TA-motif is replaced with C.	This study
pK-gC-pIt1g::eG	As pK-gC-pI::eG but the first base of TA-motif is replaced with G.	This study
pK-gC-pIa2t::eG	As pK-gC-pI::eG but the second base of TA-motif is replaced with T.	This study
pK-gC-pIa2c::eG	As pK-gC-pI::eG but the second base of TA-motif is replaced with C.	This study
pK-gC-pIa2g::eG	As pK-gC-pI::eG but the second base of TA-motif is replaced with G.	This study
pK-gC-pIt6a::eG	As pK-gC-pI::eG but the sixth base of TA-motif is replaced with A.	This study
pK-gC-pIt6c::eG	As pK-gC-pI::eG but the sixth base of TA-motif is replaced with C.	This study
pK-gC-pIt6g::eG	As pK-gC-pI::eG but the sixth base of TA-motif is replaced with G.	This study
pK-gC-pIT1::eG	As pK-gC-pI::eG but with a -35 region sequence 22bp upstream of TA-motif.	This study
pK-gC-pIT1r::eG	As pK-gC-pIT1::eG but the TA-motif in the upstream sequence of pprI was replaced with random sequence (5’-CGATCA-3’).	This study
pK-gC-pIT1t1a::eG	As pK-gC-pIT1::eG but the first base of TA-motif is replaced with A.	This study
pK-gC-pIT1t1c::eG	As pK-gC-pIT1::eG but the first base of TA-motif is replaced with C.	This study
pK-gC-pIT1t1g::eG	As pK-gC-pIT1::eG but the first base of TA-motif is replaced with G.	This study
pK-gC-pIT1a2t::eG	As pK-gC-pIT1::eG but the second base of TA-motif is replaced with T.	This study
pK-gC-pIT1a2c::eG	As pK-gC-pIT1::eG but the second base of TA-motif is replaced with C.	This study
pK-gC-pIT1a2g::eG	As pK-gC-pIT1::eG but the second base of TA-motif is replaced with G.	This study
pK-gC-pIT1t6a::eG	As pK-gC-pIT1::eG but the sixth base of TA-motif is replaced with A.	This study
pK-gC-pIT1t6c::eG	As pK-gC-pIT1::eG but the sixth base of TA-motif is replaced with C.	This study
pK-gC-pIT1t6g::eG	As pK-gC-pIT1::eG but the sixth base of TA-motif is replaced with G.	This study
pK-gC-pIT2::eG	As pK-gC-pI::eG but with a -35 region sequence 17bp upstream of TA-motif.	This study
pK-gC-pIT2r::eG	As pK-gC-pIT2::eG but the TA-motif in the upstream sequence of pprI was replaced with random sequence (5’-CGATCA-3’).	This study
pK-gC-pIT2t1a::eG	As pK-gC-pIT2::eG but the first base of TA-motif is replaced with A.	This study
pK-gC-pIT2t1c::eG	As pK-gC-pIT2::eG but the first base of TA-motif is replaced with C.	This study
pK-gC-pIT2t1g::eG	As pK-gC-pIT2::eG but the first base of TA-motif is replaced with G.	This study
pK-gC-pIT2a2t::eG	As pK-gC-pIT2::eG but the second base of TA-motif is replaced with T.	This study
pK-gC-pIT2a2c::eG	As pK-gC-pIT2::eG but the second base of TA-motif is replaced with C.	This study
pK-gC-pIT2a2g::eG	As pK-gC-pIT2::eG but the second base of TA-motif is replaced with G.	This study
pK-gC-pIT2t6a::eG	As pK-gC-pIT2::eG but the sixth base of TA-motif is replaced with A.	This study
pK-gC-pIT2t6c::eG	As pK-gC-pIT2::eG but the sixth base of TA-motif is replaced with C.	This study
pK-gC-pIT2t6g::eG	As pK-gC-pIT2::eG but the sixth base of TA-motif is replaced with G.	This study
pK-gC-pIc::eG	As pK-gC-pI::eG but the upstream sequence of pprI was truncated by 50bp near the start codon.	This study
pK-gC-pIct::eG	As pK-gC-pIc::eG but with the original TA-motif at the same interval from the start codon.	This study
pK-gC-mEc::eG	As pK-gC-mE::eG but the upstream sequence of mqnE was truncated by 50bp near the start codon.	This study
pK-gC-mEct::eG	As pK-gC-mEc::eG but with the original TA-motif at the same interval from the start codon.	This study
pK-gC-pIc1::eG	As pK-gC-pI::eG but the upstream sequence of pprI was truncated by 1bp near the start codon.	This study
pK-gC-pIc2::eG	As pK-gC-pI::eG but the upstream sequence of pprI was truncated by 2bp near the start codon.	This study
pK-gC-pIc3::eG	As pK-gC-pI::eG but the upstream sequence of pprI was truncated by 3bp near the start codon.	This study
pK-gC-pIc4::eG	As pK-gC-pI::eG but the upstream sequence of pprI was truncated by 4bp near the start codon.	This study
pK-gC-mECc::eG	As pK-gC-mE::eG but 50bp near the starting codon in the upstream sequence of mqnE was replaced with the same positional sequence from Calidithermus chliarophilus.	This study
pK-gC-mEDc::eG	As pK-gC-mE::eG but 50bp near the starting codon in the upstream sequence of mqnE was replaced with the same positional sequence from Deinobacterium chartae.	This study
pK-gC-mEMs::eG	As pK-gC-mE::eG but 50bp near the starting codon in the upstream sequence of mqnE was replaced with the same positional sequence from Meiothermus silvanus.	This study
pK-gC-mEMh::eG	As pK-gC-mE::eG but 50bp near the starting codon in the upstream sequence of mqnE was replaced with the same positional sequence from Marinithermus hydrothermalis.	This study
pK-gC-mEOp::eG	As pK-gC-mE::eG but 50bp near the starting codon in the upstream sequence of mqnE was replaced with the same positional sequence from Oceanithermus profundus.	This study
pK-gC-mETt::eG	As pK-gC-mE::eG but 50bp near the starting codon in the upstream sequence of mqnE was replaced with the same positional sequence from Thermus thermophilus.	This study
pK-gC-mETr::eG	As pK-gC-mE::eG but 50bp near the starting codon in the upstream sequence of mqnE was replaced with the same positional sequence from Truepera radiovictrix.	This study
